# Supplementary material for: De Novo Transcriptome Sequencing Analysis of Goose (Anser anser) Embryonic Skin and the Identification of Genes Related to Feather Follicle Morphogenesis at Three Stages of Development
Source: Int J Mol Sci. 2018 Oct 15;19(10):3170. doi: 10.3390/ijms19103170 (PMC6214020; doi:10.3390/ijms19103170)
Supplement: Supplementary file 1 [file ijms-19-03170-s001.zip]

Archive with 12 entries (11 files):
- Supplementary File/
- Supplementary File/Table S10:DEGs were categorized into eight profiles.xls
- Supplementary File/Table S11: Primers were used in RT-qPCR.xlsx
- Supplementary File/Table S1: DEGs were identified in E13 vs. E18.xls
- Supplementary File/Table S2: DEGs were identified in E18 vs. E28.xls
- Supplementary File/Table S3: DEGs were identified in E13 vs. E28.xls
- Supplementary File/Table S4: The DEGs in E13 vs. E18 were categorized into three GO groups.xlsx
- Supplementary File/Table S5: The DEGs in E18 vs. E28 were categorized into three GO groups.xlsx
- Supplementary File/Table S6: The DEGs in E13 vs. E28 were categorized into three GO groups.xlsx
- Supplementary File/Table S7: DEGs in E13 vs. E18 were mapped into 156 KEGG pathways.xlsx
- Supplementary File/Table S8: DEGs in E18 vs. E28 were mapped into 193 KEGG pathways.xlsx
- Supplementary File/Table S9: DEGs in E13 vs. E28 were mapped into 202 KEGG pathways.xlsx
