# Supplementary material for: De Novo Transcriptome Sequencing Analysis of Goose (Anser anser) Embryonic Skin and the Identification of Genes Related to Feather Follicle Morphogenesis at Three Stages of Development
Source: Int J Mol Sci. 2018 Oct 15;19(10):3170. doi: 10.3390/ijms19103170 (PMC6214020; doi:10.3390/ijms19103170)
Supplement: Supplementary file 1 [file ijms-19-03170-s001.zip › Supplementary File/Table S10:DEGs were categorized into eight profiles.xls]

id	SPOT	Profile	AA-E13	AA-E18	AA-E28	-	-	-	-	-	-	-	-	-
UNIGENE0023070	ID_0	3	0.00	0.42	-7.37	--	--	-	-	-	-	-	-	-
UNIGENE0034331	ID_1	7	0.00	1.12	3.89	Gldn	--	-	-	-	-	-	-	-
UNIGENE0019081	ID_2	1	0.00	-2.15	-2.06	Cdh23	PREDICTED: cadherin-23-like, partial [Colius striatus]	-	-	-	-	-	-	-
UNIGENE0003998	ID_3	7	0.00	2.47	3.69	--	--	-	-	-	-	-	-	-
UNIGENE0023290	ID_4	2	0.00	-2.48	0.60	--	--	-	-	-	-	-	-	-
UNIGENE0015388	ID_5	4	0.00	-1.08	3.42	--	--	-	-	-	-	-	-	-
UNIGENE0039328	ID_6	7	0.00	0.85	2.43	BTN1A1	--	-	-	-	-	-	-	-
UNIGENE0027313	ID_7	6	0.00	2.61	2.81	PCDHAC2	--	-	-	-	-	-	-	-
UNIGENE0047630	ID_8	0	0.00	-1.18	-2.99	PLCH1	--	Metabolism	Global and Overview;Carbohydrate metabolism	ko01100//Metabolic pathways;ko00562//Inositol phosphate metabolism	K19006	-	GO:0016298//lipase activity;GO:0016787//hydrolase activity;GO:0043167//ion binding;GO:0043169//cation binding;GO:0042578//phosphoric ester hydrolase activity;GO:0060089//molecular transducer activity;GO:0005488//binding;GO:0008081//phosphoric diester hydrolase activity;GO:0016788//hydrolase activity, acting on ester bonds;GO:0046872//metal ion binding;GO:0004620//phospholipase activity;GO:0003824…	GO:0007154//cell communication;GO:0065007//biological regulation;GO:0023052//signaling;GO:0048017//inositol lipid-mediated signaling;GO:0044238//primary metabolic process;GO:0050789//regulation of biological process;GO:0035556//intracellular signal transduction;GO:0050896//response to stimulus;GO:0051716//cellular response to stimulus;GO:0044699//single-organism process;GO:0044763//single-organis…
UNIGENE0020829	ID_9	6	0.00	4.82	3.01	MYOM2	PREDICTED: M-protein, striated muscle-like, partial [Colius striatus]	-	-	-	-	-	-	-
UNIGENE0051622	ID_10	1	0.00	-2.13	-2.02	Igfals	--	-	-	-	-	-	-	-
UNIGENE0023089	ID_11	7	0.00	1.28	3.31	Acta2	--	Organismal Systems	Circulatory system	ko04270//Vascular smooth muscle contraction	K12313	GO:0032432//actin filament bundle;GO:0044422//organelle part;GO:0005622//intracellular;GO:0032991//macromolecular complex;GO:0043292//contractile fiber;GO:0043228//non-membrane-bounded organelle;GO:0044444//cytoplasmic part;GO:0043226//organelle;GO:0005737//cytoplasm;GO:0005856//cytoskeleton;GO:0044421//extracellular region part;GO:0044464//cell part;GO:0005576//extracellular region;GO:0044424//i…	GO:0036094//small molecule binding;GO:0097367//carbohydrate derivative binding;GO:1901363//heterocyclic compound binding;GO:0001883//purine nucleoside binding;GO:0097159//organic cyclic compound binding;GO:0001882//nucleoside binding;GO:0032550//purine ribonucleoside binding;GO:0005488//binding;GO:0032549//ribonucleoside binding	GO:0048731//system development;GO:0030855//epithelial cell differentiation;GO:0003008//system process;GO:0002064//epithelial cell development;GO:0008015//blood circulation;GO:0003013//circulatory system process;GO:0009605//response to external stimulus;GO:0009607//response to biotic stimulus;GO:0048513//animal organ development;GO:0044767//single-organism developmental process;GO:0030036//actin c…
UNIGENE0009408	ID_12	3	0.00	1.67	-2.73	--	--	-	-	-	-	-	-	-
UNIGENE0024468	ID_13	7	0.00	0.84	1.25	SLC17A4	--	-	-	-	-	-	-	-
UNIGENE0022205	ID_14	0	0.00	-0.87	-1.39	bop1	--	-	-	-	-	-	-	-
UNIGENE0004292	ID_15	0	0.00	-2.00	-3.03	PIWIL1	PREDICTED: piwi-like protein 1 isoform X1 [Anser cygnoides domesticus]	Organismal Systems	Development	ko04320//Dorso-ventral axis formation	K02156	GO:0043232//intracellular non-membrane-bounded organelle;GO:0035770//ribonucleoprotein granule;GO:0043234//protein complex;GO:0043228//non-membrane-bounded organelle;GO:0034518//RNA cap binding complex;GO:0043226//organelle;GO:0032991//macromolecular complex;GO:1990904//ribonucleoprotein complex;GO:0043229//intracellular organelle;GO:0005623//cell;GO:0005622//intracellular;GO:0044424//intracellul…	GO:0097159//organic cyclic compound binding;GO:0003676//nucleic acid binding;GO:1901363//heterocyclic compound binding;GO:0005488//binding;GO:0044822//poly(A) RNA binding;GO:0003723//RNA binding	GO:0008152//metabolic process;GO:0007276//gamete generation;GO:0043604//amide biosynthetic process;GO:0019953//sexual reproduction;GO:0044237//cellular metabolic process;GO:0022414//reproductive process;GO:0048856//anatomical structure development;GO:0006139//nucleobase-containing compound metabolic process;GO:0044249//cellular biosynthetic process;GO:0034660//ncRNA metabolic process;GO:0034641//…
UNIGENE0029778	ID_16	0	0.00	-0.83	-1.56	LYPD3	--	-	-	-	-	-	-	-
UNIGENE0011383	ID_17	0	0.00	-1.68	-5.38	HSD17B2	PREDICTED: estradiol 17-beta-dehydrogenase 2 [Anser cygnoides domesticus]	Metabolism	Lipid metabolism;Global and Overview	ko01100//Metabolic pathways;ko00140//Steroid hormone biosynthesis	K13368	-	GO:0033764//steroid dehydrogenase activity, acting on the CH-OH group of donors, NAD or NADP as acceptor;GO:0003824//catalytic activity;GO:0016491//oxidoreductase activity;GO:0016229//steroid dehydrogenase activity;GO:0016614//oxidoreductase activity, acting on CH-OH group of donors;GO:0016616//oxidoreductase activity, acting on the CH-OH group of donors, NAD or NADP as acceptor	GO:0001101//response to acid chemical;GO:0044710//single-organism metabolic process;GO:0050896//response to stimulus;GO:0044699//single-organism process;GO:0008152//metabolic process;GO:0044767//single-organism developmental process;GO:0042221//response to chemical;GO:0032502//developmental process
UNIGENE0002554	ID_18	0	0.00	-1.16	-2.49	FAM189A1	PREDICTED: protein FAM189A1 isoform X8 [Anser cygnoides domesticus]	-	-	-	-	-	-	-
UNIGENE0012413	ID_19	4	0.00	-0.19	2.53	--	PREDICTED: titin-like isoform X6 [Anas platyrhynchos]	-	-	-	-	-	-	-
UNIGENE0049331	ID_20	3	0.00	-1.05	-9.26	--	--	-	-	-	-	-	-	-
UNIGENE0030518	ID_21	3	0.00	0.24	-0.89	PRICKLE2	--	-	-	-	-	-	-	-
UNIGENE0017364	ID_22	2	0.00	-5.38	4.91	--	--	-	-	-	-	-	-	-
UNIGENE0045693	ID_23	3	0.00	0.82	-9.40	--	--	-	-	-	-	-	-	-
UNIGENE0045657	ID_24	6	0.00	3.84	4.84	--	--	-	-	-	-	-	-	-
UNIGENE0013391	ID_25	7	0.00	1.30	2.26	--	--	-	-	-	-	-	-	-
UNIGENE0016814	ID_26	7	0.00	0.79	2.50	--	--	-	-	-	-	-	-	-
UNIGENE0022412	ID_27	7	0.00	1.03	2.18	Nptn	--	-	-	-	-	-	-	-
UNIGENE0025184	ID_28	6	0.00	1.94	2.40	SLK	--	Cellular Processes	Cell growth and death	ko04114//Oocyte meiosis	K08836	-	-	-
UNIGENE0025160	ID_29	4	0.00	-0.12	2.63	--	--	-	-	-	-	-	-	-
UNIGENE0000472	ID_30	7	0.00	0.42	1.24	--	--	-	-	-	-	-	-	-
UNIGENE0008611	ID_31	0	0.00	-1.58	-4.04	--	--	-	-	-	-	-	-	-
UNIGENE0016310	ID_32	4	0.00	0.31	3.02	--	--	-	-	-	-	-	-	-
UNIGENE0022760	ID_33	0	0.00	-0.73	-1.35	Msi2	--	Genetic Information Processing	Translation	ko03015//mRNA surveillance pathway	K14411	GO:1990904//ribonucleoprotein complex;GO:0005623//cell;GO:0032991//macromolecular complex;GO:0044464//cell part;GO:0044424//intracellular part;GO:0030529//intracellular ribonucleoprotein complex;GO:0005622//intracellular	GO:0003727//single-stranded RNA binding;GO:1901363//heterocyclic compound binding;GO:0008187//poly-pyrimidine tract binding;GO:0003723//RNA binding;GO:0003676//nucleic acid binding;GO:0097159//organic cyclic compound binding;GO:0005488//binding	GO:0030154//cell differentiation;GO:0009987//cellular process;GO:0044763//single-organism cellular process;GO:0048869//cellular developmental process;GO:0048468//cell development;GO:0048856//anatomical structure development;GO:0032502//developmental process;GO:0044699//single-organism process;GO:0044767//single-organism developmental process
UNIGENE0035128	ID_34	7	0.00	1.20	2.68	KLF13	--	-	-	-	-	-	GO:0005488//binding;GO:1901363//heterocyclic compound binding;GO:0097159//organic cyclic compound binding;GO:0003676//nucleic acid binding;GO:0043167//ion binding;GO:0043169//cation binding	GO:0019438//aromatic compound biosynthetic process;GO:0009059//macromolecule biosynthetic process;GO:0048856//anatomical structure development;GO:0044707//single-multicellular organism process;GO:0048731//system development;GO:0042592//homeostatic process;GO:0032502//developmental process;GO:1901576//organic substance biosynthetic process;GO:0002520//immune system development;GO:0065007//biologic…
UNIGENE0017044	ID_35	6	0.00	8.37	9.94	--	--	-	-	-	-	-	-	-
UNIGENE0014307	ID_36	4	0.00	-1.76	3.09	--	PREDICTED: nucleolar protein 8 [Pygoscelis adeliae]	-	-	-	-	-	-	-
UNIGENE0027229	ID_37	4	0.00	-0.47	0.68	Nt5c1a	--	Metabolism	Global and Overview;Metabolism of cofactors and vitamins;Nucleotide metabolism	ko01100//Metabolic pathways;ko01110//Biosynthesis of secondary metabolites;ko00230//Purine metabolism;ko00240//Pyrimidine metabolism;ko00760//Nicotinate and nicotinamide metabolism	K01081	GO:0005623//cell;GO:0044424//intracellular part;GO:0044464//cell part;GO:0005622//intracellular	GO:0003824//catalytic activity;GO:0043169//cation binding;GO:0016791//phosphatase activity;GO:0042578//phosphoric ester hydrolase activity;GO:0046872//metal ion binding;GO:0016787//hydrolase activity;GO:0043167//ion binding;GO:0005488//binding;GO:0008252//nucleotidase activity;GO:0016788//hydrolase activity, acting on ester bonds	GO:0044281//small molecule metabolic process;GO:0044710//single-organism metabolic process;GO:0019637//organophosphate metabolic process;GO:0046483//heterocycle metabolic process;GO:0044699//single-organism process;GO:0006753//nucleoside phosphate metabolic process;GO:0006796//phosphate-containing compound metabolic process;GO:0044237//cellular metabolic process;GO:0006807//nitrogen compound meta…
UNIGENE0008082	ID_38	7	0.00	4.55	10.07	--	--	-	-	-	-	-	-	-
UNIGENE0018227	ID_39	4	0.00	0.03	2.57	--	--	-	-	-	-	-	-	-
UNIGENE0034036	ID_40	4	0.00	-0.09	0.91	Slc4a7	--	-	-	-	-	-	-	-
UNIGENE0028446	ID_41	0	0.00	-0.69	-1.42	WLS	--	-	-	-	-	GO:0043231//intracellular membrane-bounded organelle;GO:0043227//membrane-bounded organelle;GO:0044464//cell part;GO:0012505//endomembrane system;GO:0005737//cytoplasm;GO:0016020//membrane;GO:0044446//intracellular organelle part;GO:0044444//cytoplasmic part;GO:0031090//organelle membrane;GO:0005794//Golgi apparatus;GO:0044422//organelle part;GO:0043226//organelle;GO:0031224//intrinsic component …	GO:0005515//protein binding;GO:0005488//binding	GO:0030111//regulation of Wnt signaling pathway;GO:0023056//positive regulation of signaling;GO:0007275//multicellular organism development;GO:0065007//biological regulation;GO:0010647//positive regulation of cell communication;GO:0048518//positive regulation of biological process;GO:0048583//regulation of response to stimulus;GO:0032501//multicellular organismal process;GO:0044767//single-organi…
UNIGENE0037962	ID_42	3	0.00	-0.54	-5.40	--	--	-	-	-	-	-	-	-
UNIGENE0010708	ID_43	3	0.00	-0.52	-9.87	--	--	-	-	-	-	-	-	-
UNIGENE0024008	ID_44	7	0.00	1.30	2.70	--	--	-	-	-	-	-	-	-
UNIGENE0035084	ID_45	7	0.00	1.72	3.10	ADAMTS2	--	-	-	-	-	-	-	-
UNIGENE0002410	ID_46	3	0.00	0.86	-9.19	--	--	-	-	-	-	-	-	-
UNIGENE0012432	ID_47	3	0.00	-0.22	-9.24	--	--	-	-	-	-	-	-	-
UNIGENE0036968	ID_48	7	0.00	0.47	1.48	Hist1h1b	--	-	-	-	-	-	-	-
UNIGENE0023245	ID_49	0	0.00	-1.42	-3.38	ogdhl	--	Metabolism	Amino acid metabolism;Carbohydrate metabolism;Global and Overview	ko01100//Metabolic pathways;ko01110//Biosynthesis of secondary metabolites;ko01130//Biosynthesis of antibiotics;ko01120//Microbial metabolism in diverse environments;ko01200//Carbon metabolism;ko00310//Lysine degradation;ko00020//Citrate cycle (TCA cycle);ko00380//Tryptophan metabolism	K00164	-	GO:0016903//oxidoreductase activity, acting on the aldehyde or oxo group of donors;GO:0005488//binding;GO:0036094//small molecule binding;GO:0016491//oxidoreductase activity;GO:0019842//vitamin binding;GO:0003824//catalytic activity	GO:0044763//single-organism cellular process;GO:0044710//single-organism metabolic process;GO:0009060//aerobic respiration;GO:0009987//cellular process;GO:0045333//cellular respiration;GO:0055114//oxidation-reduction process;GO:0008152//metabolic process;GO:0006091//generation of precursor metabolites and energy;GO:0015980//energy derivation by oxidation of organic compounds;GO:0044699//single-or…
UNIGENE0035606	ID_50	7	0.00	0.81	1.55	TCP11L2	--	-	-	-	-	-	-	-
UNIGENE0046680	ID_51	4	0.00	-1.94	2.12	--	--	-	-	-	-	-	-	-
UNIGENE0024219	ID_52	6	0.00	2.97	4.02	--	--	-	-	-	-	-	-	-
UNIGENE0021844	ID_53	0	0.00	-0.71	-1.53	--	--	-	-	-	-	-	-	-
UNIGENE0004681	ID_54	0	0.00	-0.70	-1.08	TGIF1	PREDICTED: homeobox protein TGIF1 isoform X1 [Anser cygnoides domesticus]	Environmental Information Processing	Signal transduction	ko04350//TGF-beta signaling pathway	K19383	-	-	-
UNIGENE0046820	ID_55	7	0.00	1.38	3.14	CABP4	--	-	-	-	-	GO:0044464//cell part;GO:0043231//intracellular membrane-bounded organelle;GO:0005623//cell;GO:0043229//intracellular organelle;GO:0044424//intracellular part;GO:0016020//membrane;GO:0043226//organelle;GO:0043227//membrane-bounded organelle;GO:0005622//intracellular	-	-
UNIGENE0031936	ID_56	7	0.00	2.11	3.92	--	--	-	-	-	-	-	-	-
UNIGENE0018728	ID_57	1	0.00	-2.75	-3.05	--	--	-	-	-	-	-	-	-
UNIGENE0040143	ID_58	3	0.00	1.29	-1.78	--	--	-	-	-	-	-	-	-
UNIGENE0045691	ID_59	3	0.00	-1.55	-10.08	--	--	-	-	-	-	-	-	-
UNIGENE0008280	ID_60	3	0.00	0.58	-3.23	--	--	-	-	-	-	-	-	-
UNIGENE0039148	ID_61	4	0.00	0.12	2.38	KLHDC8A	--	-	-	-	-	-	-	-
UNIGENE0003893	ID_62	0	0.00	-0.70	-1.92	NMNAT2	PREDICTED: nicotinamide/nicotinic acid mononucleotide adenylyltransferase 2 [Gallus gallus]	Metabolism	Metabolism of cofactors and vitamins;Global and Overview	ko01100//Metabolic pathways;ko00760//Nicotinate and nicotinamide metabolism	K06210	GO:0005768//endosome;GO:0005623//cell;GO:0012505//endomembrane system;GO:0005737//cytoplasm;GO:0043229//intracellular organelle;GO:0044444//cytoplasmic part;GO:0044464//cell part;GO:0044424//intracellular part;GO:0043227//membrane-bounded organelle;GO:0043226//organelle;GO:0005622//intracellular;GO:0043231//intracellular membrane-bounded organelle	GO:0016772//transferase activity, transferring phosphorus-containing groups;GO:0003824//catalytic activity;GO:0016740//transferase activity	GO:0008152//metabolic process;GO:0044271//cellular nitrogen compound biosynthetic process;GO:0044711//single-organism biosynthetic process;GO:0034654//nucleobase-containing compound biosynthetic process;GO:0090407//organophosphate biosynthetic process;GO:0019362//pyridine nucleotide metabolic process;GO:0046496//nicotinamide nucleotide metabolic process;GO:0051188//cofactor biosynthetic process;G…
UNIGENE0038048	ID_63	4	0.00	-0.19	1.44	--	--	-	-	-	-	-	-	-
UNIGENE0027066	ID_64	0	0.00	-0.63	-1.17	Polr2h	--	Organismal Systems;Metabolism;Genetic Information Processing	Transcription;Immune system;Nucleotide metabolism;Global and Overview	ko01100//Metabolic pathways;ko00230//Purine metabolism;ko00240//Pyrimidine metabolism;ko04623//Cytosolic DNA-sensing pathway;ko03020//RNA polymerase	K03016	GO:0044444//cytoplasmic part;GO:0044451//nucleoplasm part;GO:0043229//intracellular organelle;GO:0000428//DNA-directed RNA polymerase complex;GO:0070013//intracellular organelle lumen;GO:0031981//nuclear lumen;GO:0032991//macromolecular complex;GO:1990234//transferase complex;GO:0043226//organelle;GO:0005634//nucleus;GO:0061695//transferase complex, transferring phosphorus-containing groups;GO:00…	GO:0034062//RNA polymerase activity;GO:0003824//catalytic activity;GO:0016779//nucleotidyltransferase activity;GO:0003899//DNA-directed RNA polymerase activity;GO:0003676//nucleic acid binding;GO:0016740//transferase activity;GO:1901363//heterocyclic compound binding;GO:0016772//transferase activity, transferring phosphorus-containing groups;GO:0005488//binding;GO:0097159//organic cyclic compound…	GO:0001819//positive regulation of cytokine production;GO:0010467//gene expression;GO:0033554//cellular response to stress;GO:0048518//positive regulation of biological process;GO:0044419//interspecies interaction between organisms;GO:0018130//heterocycle biosynthetic process;GO:0051716//cellular response to stimulus;GO:0019080//viral gene expression;GO:0006807//nitrogen compound metabolic proces…
UNIGENE0047546	ID_65	4	0.00	-0.61	2.97	--	--	-	-	-	-	-	-	-
UNIGENE0005157	ID_66	7	0.00	5.59	7.88	KCNQ4	potassium channel voltage-gated KQ-subfamily member 4, partial [Gallus gallus]	Organismal Systems	Nervous system	ko04725//Cholinergic synapse	K04929	GO:0016021//integral component of membrane;GO:0031226//intrinsic component of plasma membrane;GO:0071944//cell periphery;GO:0005623//cell;GO:0044459//plasma membrane part;GO:0005886//plasma membrane;GO:0044425//membrane part;GO:0031224//intrinsic component of membrane;GO:0016020//membrane;GO:0044464//cell part;GO:0005887//integral component of plasma membrane	-	GO:0007423//sensory organ development;GO:0048731//system development;GO:0043583//ear development;GO:0007600//sensory perception;GO:0044707//single-multicellular organism process;GO:0003008//system process;GO:0032501//multicellular organismal process;GO:0044767//single-organism developmental process;GO:0009653//anatomical structure morphogenesis;GO:0009887//organ morphogenesis;GO:0048598//embryoni…
UNIGENE0029604	ID_67	3	0.00	-0.49	-4.39	SOX21	--	-	-	-	-	-	-	-
UNIGENE0037109	ID_68	0	0.00	-0.47	-1.12	--	--	-	-	-	-	-	-	-
UNIGENE0044421	ID_69	3	0.00	2.00	-2.89	--	--	-	-	-	-	-	-	-
UNIGENE0045826	ID_70	7	0.00	1.48	2.51	--	--	-	-	-	-	-	-	-
UNIGENE0020367	ID_71	7	0.00	1.23	1.73	--	--	-	-	-	-	-	-	-
UNIGENE0028432	ID_72	4	0.00	0.00	9.54	--	--	-	-	-	-	-	-	-
UNIGENE0000129	ID_73	0	0.00	-0.61	-1.61	--	--	-	-	-	-	-	-	-
UNIGENE0006987	ID_74	7	0.00	1.29	2.00	Stard13	PREDICTED: LOW QUALITY PROTEIN: stAR-related lipid transfer protein 8 [Anser cygnoides domesticus]	-	-	-	-	-	-	-
UNIGENE0029095	ID_75	3	0.00	-0.54	-2.02	ABTB2	--	-	-	-	-	-	-	-
UNIGENE0031978	ID_76	3	0.00	-0.27	-1.31	CNKSR1	--	-	-	-	-	-	-	-
UNIGENE0028466	ID_77	6	0.00	1.13	0.71	ANGPTL1	--	-	-	-	-	-	-	-
UNIGENE0052794	ID_78	6	0.00	7.69	10.26	--	--	-	-	-	-	-	-	-
UNIGENE0022666	ID_79	3	0.00	-0.38	-2.92	--	--	-	-	-	-	-	-	-
UNIGENE0028375	ID_80	7	0.00	1.19	1.98	RECK	--	-	-	-	-	-	-	-
UNIGENE0018432	ID_81	3	0.00	-0.13	-8.77	--	--	-	-	-	-	-	-	-
UNIGENE0051151	ID_82	6	0.00	1.81	2.35	RAB10	--	Cellular Processes	Transport and catabolism	ko04144//Endocytosis	K07903	-	-	-
UNIGENE0016537	ID_83	7	0.00	0.57	1.52	--	--	-	-	-	-	-	-	-
UNIGENE0018052	ID_84	7	0.00	0.83	1.62	--	--	-	-	-	-	-	-	-
UNIGENE0020865	ID_85	3	0.00	-0.28	-3.20	--	PREDICTED: urokinase plasminogen activator surface receptor-like [Pelodiscus sinensis]	-	-	-	-	-	-	-
UNIGENE0005123	ID_86	7	0.00	2.23	3.32	CASP8	PREDICTED: LOW QUALITY PROTEIN: caspase-8-like [Anser cygnoides domesticus]	Organismal Systems;Cellular Processes	Immune system;Cell growth and death	ko04620//Toll-like receptor signaling pathway;ko04115//p53 signaling pathway;ko04210//Apoptosis;ko04622//RIG-I-like receptor signaling pathway;ko04621//NOD-like receptor signaling pathway	K04398	-	-	GO:0012501//programmed cell death;GO:0008219//cell death;GO:0006915//apoptotic process;GO:0044763//single-organism cellular process;GO:0044699//single-organism process;GO:0009987//cellular process;GO:0016265//death
UNIGENE0045188	ID_87	3	0.00	-1.31	-9.91	--	--	-	-	-	-	-	-	-
UNIGENE0010089	ID_88	7	0.00	6.04	9.44	--	--	-	-	-	-	-	-	-
UNIGENE0021604	ID_89	4	0.00	-0.66	1.31	--	--	-	-	-	-	-	-	-
UNIGENE0030516	ID_90	7	0.00	0.64	1.42	Nr1h3	--	Organismal Systems	Endocrine system	ko03320//PPAR signaling pathway	K08536	GO:0043226//organelle;GO:0044422//organelle part;GO:0005623//cell;GO:0043228//non-membrane-bounded organelle;GO:0044424//intracellular part;GO:0043227//membrane-bounded organelle;GO:0005694//chromosome;GO:0005622//intracellular;GO:0032991//macromolecular complex;GO:0000785//chromatin;GO:0044464//cell part;GO:0043231//intracellular membrane-bounded organelle;GO:0043229//intracellular organelle;GO:…	GO:0004871//signal transducer activity;GO:0046914//transition metal ion binding;GO:0046872//metal ion binding;GO:0043167//ion binding;GO:0003677//DNA binding;GO:0000981//RNA polymerase II transcription factor activity, sequence-specific DNA binding;GO:0001071//nucleic acid binding transcription factor activity;GO:0097159//organic cyclic compound binding;GO:0044212//transcription regulatory region…	GO:0048519//negative regulation of biological process;GO:0044711//single-organism biosynthetic process;GO:0044238//primary metabolic process;GO:0009607//response to biotic stimulus;GO:1901360//organic cyclic compound metabolic process;GO:0051048//negative regulation of secretion;GO:0010556//regulation of macromolecule biosynthetic process;GO:0051235//maintenance of location;GO:0008152//metabolic …
UNIGENE0006400	ID_91	3	0.00	1.12	-1.98	ism2	PREDICTED: isthmin-2 [Aptenodytes forsteri]	-	-	-	-	-	-	-
UNIGENE0051934	ID_92	2	0.00	-2.62	0.42	--	--	-	-	-	-	-	-	-
UNIGENE0023547	ID_93	3	0.00	-1.29	-10.68	--	--	-	-	-	-	-	-	-
UNIGENE0005197	ID_94	0	0.00	-1.23	-2.51	FDPS	PREDICTED: farnesyl pyrophosphate synthase isoform X1 [Haliaeetus leucocephalus]	Metabolism	Global and Overview;Metabolism of terpenoids and polyketides	ko01100//Metabolic pathways;ko01110//Biosynthesis of secondary metabolites;ko01130//Biosynthesis of antibiotics;ko00900//Terpenoid backbone biosynthesis	K00787	GO:0005622//intracellular;GO:0044464//cell part;GO:0005623//cell;GO:0044424//intracellular part	GO:0043169//cation binding;GO:0016765//transferase activity, transferring alkyl or aryl (other than methyl) groups;GO:0016740//transferase activity;GO:0043167//ion binding;GO:0004659//prenyltransferase activity;GO:0005488//binding;GO:0003824//catalytic activity	GO:0008203//cholesterol metabolic process;GO:0008654//phospholipid biosynthetic process;GO:0008202//steroid metabolic process;GO:0044281//small molecule metabolic process;GO:0006629//lipid metabolic process;GO:0006793//phosphorus metabolic process;GO:0044238//primary metabolic process;GO:0009058//biosynthetic process;GO:0044699//single-organism process;GO:0006644//phospholipid metabolic process;G…
UNIGENE0028525	ID_95	0	0.00	-0.71	-1.14	THOC1	--	Genetic Information Processing	Translation;Transcription	ko03013//RNA transport;ko03040//Spliceosome	K12878	GO:0044446//intracellular organelle part;GO:0005622//intracellular;GO:0044464//cell part;GO:0044428//nuclear part;GO:0043234//protein complex;GO:0005634//nucleus;GO:0044422//organelle part;GO:0043231//intracellular membrane-bounded organelle;GO:0043227//membrane-bounded organelle;GO:0032991//macromolecular complex;GO:0044424//intracellular part;GO:0000346//transcription export complex;GO:0043226/…	-	GO:0032784//regulation of DNA-templated transcription, elongation;GO:0033036//macromolecule localization;GO:0050658//RNA transport;GO:0007154//cell communication;GO:0071427//mRNA-containing ribonucleoprotein complex export from nucleus;GO:0051726//regulation of cell cycle;GO:0043170//macromolecule metabolic process;GO:2000112//regulation of cellular macromolecule biosynthetic process;GO:1902582//…
UNIGENE0044565	ID_96	3	0.00	-0.41	-3.01	--	--	-	-	-	-	-	-	-
UNIGENE0031563	ID_97	0	0.00	-0.58	-1.10	SHF	--	-	-	-	-	-	-	-
UNIGENE0042043	ID_98	3	0.00	-1.38	-9.77	--	--	-	-	-	-	-	-	-
UNIGENE0004640	ID_99	3	0.00	-0.66	-3.29	GJA1	PREDICTED: gap junction alpha-1 protein [Anas platyrhynchos]	Cellular Processes	Cellular commiunity	ko04540//Gap junction	K07372	GO:0031224//intrinsic component of membrane;GO:0005921//gap junction;GO:0030054//cell junction;GO:0016020//membrane;GO:0044425//membrane part;GO:0005911//cell-cell junction	GO:0015267//channel activity;GO:0022857//transmembrane transporter activity;GO:0022829//wide pore channel activity;GO:0022803//passive transmembrane transporter activity;GO:0005215//transporter activity	GO:0007154//cell communication;GO:0044699//single-organism process;GO:0032502//developmental process;GO:0009987//cellular process;GO:0065007//biological regulation;GO:0023052//signaling;GO:0044700//single organism signaling;GO:0044767//single-organism developmental process;GO:0050789//regulation of biological process;GO:0050794//regulation of cellular process;GO:0044763//single-organism cellular …
UNIGENE0039629	ID_100	3	0.00	0.07	-1.86	Dapl1	--	-	-	-	-	-	-	-
UNIGENE0016961	ID_101	4	0.00	0.69	2.59	ZFPM2	PREDICTED: zinc finger protein ZFPM2 isoform X5 [Anser cygnoides domesticus]	-	-	-	-	-	-	-
UNIGENE0000659	ID_102	3	0.00	-0.22	-1.97	--	--	-	-	-	-	-	-	-
UNIGENE0000794	ID_103	0	0.00	-0.89	-2.03	Yeats4	PREDICTED: YEATS domain-containing protein 4 isoform X2 [Taeniopygia guttata]	-	-	-	-	GO:0044422//organelle part;GO:0032991//macromolecular complex;GO:0043233//organelle lumen;GO:1902493//acetyltransferase complex;GO:0000123//histone acetyltransferase complex;GO:0005623//cell;GO:0043229//intracellular organelle;GO:0031248//protein acetyltransferase complex;GO:0043231//intracellular membrane-bounded organelle;GO:1902562//H4 histone acetyltransferase complex;GO:0031974//membrane-enc…	GO:0003676//nucleic acid binding;GO:0001071//nucleic acid binding transcription factor activity;GO:0005515//protein binding;GO:0005488//binding;GO:0005198//structural molecule activity;GO:1901363//heterocyclic compound binding;GO:0097159//organic cyclic compound binding	GO:0009987//cellular process;GO:0008152//metabolic process;GO:0016043//cellular component organization;GO:0051276//chromosome organization;GO:0019438//aromatic compound biosynthetic process;GO:0018130//heterocycle biosynthetic process;GO:0018393//internal peptidyl-lysine acetylation;GO:0043170//macromolecule metabolic process;GO:0044699//single-organism process;GO:0034645//cellular macromolecule …
UNIGENE0026416	ID_104	0	0.00	-3.08	-7.23	COL9A1	--	Cellular Processes;Environmental Information Processing	Signaling molecules and interaction;Cellular commiunity	ko04510//Focal adhesion;ko04512//ECM-receptor interaction	K08131	-	-	-
UNIGENE0012862	ID_105	6	0.00	8.01	8.71	--	--	-	-	-	-	-	-	-
UNIGENE0008375	ID_106	3	0.00	-0.42	-2.88	--	--	-	-	-	-	-	-	-
UNIGENE0005657	ID_107	7	0.00	0.49	1.11	CSPP1	PREDICTED: LOW QUALITY PROTEIN: centrosome and spindle pole-associated protein 1 [Anser cygnoides domesticus]	-	-	-	-	-	-	-
UNIGENE0026313	ID_108	1	0.00	-1.97	-1.18	CSRP2	--	-	-	-	-	-	GO:0046914//transition metal ion binding;GO:0043167//ion binding;GO:0043169//cation binding;GO:0005488//binding;GO:0046872//metal ion binding	GO:0032501//multicellular organismal process;GO:0009987//cellular process;GO:0044767//single-organism developmental process;GO:0032502//developmental process;GO:0044707//single-multicellular organism process;GO:0048869//cellular developmental process;GO:0044763//single-organism cellular process;GO:0044699//single-organism process
UNIGENE0003228	ID_109	3	0.00	-0.45	-2.33	HCRT	PREDICTED: orexin, partial [Aquila chrysaetos canadensis]	Environmental Information Processing	Signaling molecules and interaction	ko04080//Neuroactive ligand-receptor interaction	K05246	GO:0005622//intracellular;GO:0044464//cell part;GO:0005623//cell;GO:0005737//cytoplasm;GO:0044424//intracellular part;GO:0044444//cytoplasmic part	-	GO:0007610//behavior
UNIGENE0032825	ID_110	6	0.00	3.38	4.56	--	--	-	-	-	-	-	-	-
UNIGENE0024779	ID_111	3	0.00	-0.46	-1.98	Camsap3	--	-	-	-	-	-	-	-
UNIGENE0051453	ID_112	7	0.00	2.20	5.15	--	--	-	-	-	-	-	-	-
UNIGENE0030345	ID_113	3	0.00	-0.30	-1.38	LGALS1	--	-	-	-	-	-	-	-
UNIGENE0049339	ID_114	6	0.00	7.49	9.19	--	--	-	-	-	-	-	-	-
UNIGENE0033124	ID_115	4	0.00	-0.14	0.89	--	--	-	-	-	-	-	-	-
UNIGENE0050807	ID_116	0	0.00	-3.51	-10.07	--	--	-	-	-	-	-	-	-
UNIGENE0030498	ID_117	3	0.00	0.54	-9.87	--	--	-	-	-	-	-	-	-
UNIGENE0037167	ID_118	7	0.00	0.87	2.81	FMO4	--	Metabolism	Global and Overview;Xenobiotics biodegradation and metabolism	ko01120//Microbial metabolism in diverse environments;ko00982//Drug metabolism - cytochrome P450	K00485	GO:0005622//intracellular;GO:0043231//intracellular membrane-bounded organelle;GO:0016020//membrane;GO:0012505//endomembrane system;GO:0042175//nuclear outer membrane-endoplasmic reticulum membrane network;GO:0044424//intracellular part;GO:0043226//organelle;GO:0043227//membrane-bounded organelle;GO:0043229//intracellular organelle;GO:0005623//cell;GO:0044464//cell part	GO:1901265//nucleoside phosphate binding;GO:0005488//binding;GO:0000166//nucleotide binding;GO:0004497//monooxygenase activity;GO:0016709//oxidoreductase activity, acting on paired donors, with incorporation or reduction of molecular oxygen, NAD(P)H as one donor, and incorporation of one atom of oxygen;GO:0036094//small molecule binding;GO:0003824//catalytic activity;GO:1901363//heterocyclic comp…	GO:0044699//single-organism process;GO:0044710//single-organism metabolic process;GO:0008152//metabolic process
UNIGENE0051462	ID_119	4	0.00	0.00	10.19	daf-36	--	-	-	-	-	-	-	-
UNIGENE0036637	ID_120	6	0.00	1.24	1.46	HERC3	--	Genetic Information Processing	Folding, sorting and degradation	ko04120//Ubiquitin mediated proteolysis	K10615	-	-	-
UNIGENE0026502	ID_121	7	0.00	3.13	5.33	--	--	-	-	-	-	-	-	-
UNIGENE0028463	ID_122	3	0.00	-0.57	-2.15	NDC80	--	-	-	-	-	-	-	-
UNIGENE0005013	ID_123	7	0.00	0.69	1.72	--	--	-	-	-	-	-	-	-
UNIGENE0034620	ID_124	5	0.00	1.13	0.29	LOH12CR1	--	-	-	-	-	-	-	-
UNIGENE0026794	ID_125	0	0.00	-1.03	-1.58	PIGM	--	Metabolism	Global and Overview;Glycan biosynthesis and metabolism	ko01100//Metabolic pathways;ko00563//Glycosylphosphatidylinositol(GPI)-anchor biosynthesis	K05284	GO:0005623//cell;GO:0016020//membrane;GO:0044425//membrane part;GO:0042175//nuclear outer membrane-endoplasmic reticulum membrane network;GO:0031224//intrinsic component of membrane;GO:0044464//cell part;GO:0012505//endomembrane system	GO:0016740//transferase activity;GO:0003824//catalytic activity;GO:0016757//transferase activity, transferring glycosyl groups	GO:0042157//lipoprotein metabolic process;GO:0044267//cellular protein metabolic process;GO:0009987//cellular process;GO:0044237//cellular metabolic process;GO:0006464//cellular protein modification process;GO:0009058//biosynthetic process;GO:0043170//macromolecule metabolic process;GO:0043412//macromolecule modification;GO:0034645//cellular macromolecule biosynthetic process;GO:0044238//primary …
UNIGENE0031481	ID_126	7	0.00	3.47	5.50	--	--	-	-	-	-	-	-	-
UNIGENE0024580	ID_127	6	0.00	2.32	2.68	THBS3	--	Cellular Processes;Environmental Information Processing	Cellular commiunity;Transport and catabolism;Signaling molecules and interaction	ko04510//Focal adhesion;ko04145//Phagosome;ko04512//ECM-receptor interaction	K04659	-	-	-
UNIGENE0034966	ID_128	5	0.00	4.85	0.47	Vip	--	-	-	-	-	-	-	-
UNIGENE0026955	ID_129	4	0.00	0.10	1.59	--	--	-	-	-	-	-	-	-
UNIGENE0051254	ID_130	0	0.00	-1.19	-1.88	--	--	-	-	-	-	-	-	-
UNIGENE0047774	ID_131	6	0.00	8.96	9.12	--	--	-	-	-	-	-	-	-
UNIGENE0022699	ID_132	7	0.00	0.42	1.45	Fcho2	--	-	-	-	-	-	-	-
UNIGENE0019147	ID_133	7	0.00	3.27	5.18	--	--	-	-	-	-	-	-	-
UNIGENE0034273	ID_134	0	0.00	-0.71	-1.37	TIPARP	--	-	-	-	-	-	GO:0005488//binding;GO:0016757//transferase activity, transferring glycosyl groups;GO:0043169//cation binding;GO:0016763//transferase activity, transferring pentosyl groups;GO:0003824//catalytic activity;GO:0043167//ion binding;GO:0016740//transferase activity	GO:0007548//sex differentiation;GO:0061458//reproductive system development;GO:0001501//skeletal system development;GO:0032502//developmental process;GO:0007169//transmembrane receptor protein tyrosine kinase signaling pathway;GO:0022414//reproductive process;GO:0023052//signaling;GO:0007165//signal transduction;GO:0009059//macromolecule biosynthetic process;GO:0006464//cellular protein modificat…
UNIGENE0026002	ID_135	4	0.00	-0.08	4.73	MGP	--	-	-	-	-	-	-	-
UNIGENE0052515	ID_136	0	0.00	-3.24	-4.64	--	--	-	-	-	-	-	-	-
UNIGENE0034311	ID_137	6	0.00	2.50	3.20	--	--	-	-	-	-	-	-	-
UNIGENE0005753	ID_138	4	0.00	-0.50	1.13	--	--	-	-	-	-	-	-	-
UNIGENE0052285	ID_139	6	0.00	7.41	9.31	--	--	-	-	-	-	-	-	-
UNIGENE0021930	ID_140	3	0.00	-0.42	-2.30	--	--	-	-	-	-	-	-	-
UNIGENE0033846	ID_141	0	0.00	-0.69	-1.36	PHR	--	-	-	-	-	-	-	-
UNIGENE0024128	ID_142	4	0.00	-0.03	1.59	--	--	-	-	-	-	-	-	-
UNIGENE0030332	ID_143	5	0.00	8.99	3.16	BKJ	--	-	-	-	-	GO:0032991//macromolecular complex;GO:0043234//protein complex	GO:0005198//structural molecule activity	-
UNIGENE0028155	ID_144	4	0.00	0.28	1.14	RAB23	--	Environmental Information Processing	Signal transduction	ko04340//Hedgehog signaling pathway	K06234	GO:0005773//vacuole;GO:0031982//vesicle;GO:0005623//cell;GO:0031988//membrane-bounded vesicle;GO:0044444//cytoplasmic part;GO:0005737//cytoplasm;GO:0043227//membrane-bounded organelle;GO:0043226//organelle;GO:0016023//cytoplasmic, membrane-bounded vesicle;GO:0043229//intracellular organelle;GO:0031410//cytoplasmic vesicle;GO:0030139//endocytic vesicle;GO:0043231//intracellular membrane-bounded or…	GO:0032550//purine ribonucleoside binding;GO:0032549//ribonucleoside binding;GO:0016787//hydrolase activity;GO:0016818//hydrolase activity, acting on acid anhydrides, in phosphorus-containing anhydrides;GO:1901363//heterocyclic compound binding;GO:0016462//pyrophosphatase activity;GO:0036094//small molecule binding;GO:0017111//nucleoside-triphosphatase activity;GO:0005488//binding;GO:0016817//hyd…	GO:0006508//proteolysis;GO:0044763//single-organism cellular process;GO:0051049//regulation of transport;GO:0007275//multicellular organism development;GO:1904589//regulation of protein import;GO:0030326//embryonic limb morphogenesis;GO:0032502//developmental process;GO:0003002//regionalization;GO:0048519//negative regulation of biological process;GO:0071704//organic substance metabolic process;G…
UNIGENE0038393	ID_145	1	0.00	-4.04	-3.88	--	--	-	-	-	-	-	-	-
UNIGENE0017890	ID_146	7	0.00	1.88	2.74	--	--	-	-	-	-	-	-	-
UNIGENE0005228	ID_147	4	0.00	0.25	1.64	--	--	-	-	-	-	-	-	-
UNIGENE0006744	ID_148	7	0.00	1.17	1.69	Sorcs2	PREDICTED: VPS10 domain-containing receptor SorCS2 [Gallus gallus]	-	-	-	-	GO:0044425//membrane part;GO:0031224//intrinsic component of membrane;GO:0016020//membrane	-	-
UNIGENE0034324	ID_149	7	0.00	0.43	1.61	CD200	--	-	-	-	-	-	-	-
UNIGENE0052587	ID_150	7	0.00	2.69	4.11	--	--	-	-	-	-	-	-	-
UNIGENE0038485	ID_151	7	0.00	2.08	4.15	--	--	-	-	-	-	-	-	-
UNIGENE0029163	ID_152	4	0.00	0.40	1.54	--	--	-	-	-	-	-	-	-
UNIGENE0040918	ID_153	6	0.00	8.67	9.31	--	--	-	-	-	-	-	-	-
UNIGENE0037604	ID_154	3	0.00	0.75	-6.15	KRT75	--	-	-	-	-	-	-	-
UNIGENE0018666	ID_155	6	0.00	9.27	9.86	KCNA4	PREDICTED: potassium voltage-gated channel subfamily A member 4 [Anser cygnoides domesticus]	-	-	-	-	-	-	-
UNIGENE0006474	ID_156	4	0.00	-0.33	1.27	--	--	-	-	-	-	-	-	-
UNIGENE0003679	ID_157	0	0.00	-2.19	-5.06	--	--	-	-	-	-	-	-	-
UNIGENE0042941	ID_158	7	0.00	3.12	4.60	--	--	-	-	-	-	-	-	-
UNIGENE0048452	ID_159	0	0.00	-0.49	-1.09	MRPL20	--	Genetic Information Processing	Translation	ko03010//Ribosome	K02887	GO:0044424//intracellular part;GO:0032991//macromolecular complex;GO:0005623//cell;GO:0043228//non-membrane-bounded organelle;GO:0043226//organelle;GO:0044422//organelle part;GO:0005622//intracellular;GO:0000313//organellar ribosome;GO:0005840//ribosome;GO:0044464//cell part;GO:0005737//cytoplasm;GO:0030529//intracellular ribonucleoprotein complex;GO:0043229//intracellular organelle;GO:0043231//i…	GO:1901363//heterocyclic compound binding;GO:0003723//RNA binding;GO:0097159//organic cyclic compound binding;GO:0005488//binding;GO:0003676//nucleic acid binding	GO:0008152//metabolic process;GO:0071704//organic substance metabolic process;GO:0043170//macromolecule metabolic process;GO:0010467//gene expression
UNIGENE0001062	ID_160	4	0.00	0.17	1.33	--	--	-	-	-	-	-	-	-
UNIGENE0002721	ID_161	7	0.00	0.95	3.03	TESPA1	PREDICTED: protein TESPA1 [Nipponia nippon]	-	-	-	-	-	-	-
UNIGENE0003626	ID_162	0	0.00	-1.19	-2.54	--	--	-	-	-	-	-	-	-
UNIGENE0051726	ID_163	0	0.00	-0.40	-1.30	Thap1	--	-	-	-	-	GO:0043231//intracellular membrane-bounded organelle;GO:0044464//cell part;GO:0005622//intracellular;GO:0005623//cell;GO:0043226//organelle;GO:0043229//intracellular organelle;GO:0044424//intracellular part;GO:0043227//membrane-bounded organelle	GO:0003677//DNA binding;GO:1901363//heterocyclic compound binding;GO:0003676//nucleic acid binding;GO:0043167//ion binding;GO:0046914//transition metal ion binding;GO:0097159//organic cyclic compound binding;GO:0043169//cation binding;GO:0046872//metal ion binding;GO:0005488//binding	GO:0019438//aromatic compound biosynthetic process;GO:0044260//cellular macromolecule metabolic process;GO:0006725//cellular aromatic compound metabolic process;GO:0010467//gene expression;GO:0018130//heterocycle biosynthetic process;GO:0016070//RNA metabolic process;GO:0032774//RNA biosynthetic process;GO:0044699//single-organism process;GO:0034641//cellular nitrogen compound metabolic process;G…
UNIGENE0016982	ID_164	0	0.00	-1.14	-1.94	Gas2	PREDICTED: growth arrest-specific protein 2 [Anser cygnoides domesticus]	-	-	-	-	-	-	-
UNIGENE0029977	ID_165	1	0.00	-1.20	-0.95	Samd14	--	-	-	-	-	-	-	-
UNIGENE0019820	ID_166	6	0.00	1.31	1.28	fam162b	PREDICTED: protein FAM162B-like [Anser cygnoides domesticus]	-	-	-	-	-	-	-
UNIGENE0014403	ID_167	3	0.00	0.24	-3.67	--	--	-	-	-	-	-	-	-
UNIGENE0014714	ID_168	6	0.00	1.78	1.11	GPX7	PREDICTED: glutathione peroxidase 7 [Anser cygnoides domesticus]	Metabolism	Lipid metabolism;Metabolism of other amino acids	ko00590//Arachidonic acid metabolism;ko00480//Glutathione metabolism	K00432	-	GO:0016209//antioxidant activity;GO:0004601//peroxidase activity;GO:0016684//oxidoreductase activity, acting on peroxide as acceptor;GO:0003824//catalytic activity;GO:0016491//oxidoreductase activity	GO:0044699//single-organism process;GO:0044710//single-organism metabolic process;GO:0050896//response to stimulus;GO:0006950//response to stress;GO:0008152//metabolic process
UNIGENE0039968	ID_169	3	0.00	-0.25	-3.13	--	--	-	-	-	-	-	-	-
UNIGENE0041461	ID_170	3	0.00	4.59	-5.24	GYS2	--	Organismal Systems;Metabolism	Carbohydrate metabolism;Endocrine system;Global and Overview	ko01100//Metabolic pathways;ko04910//Insulin signaling pathway;ko00500//Starch and sucrose metabolism	K00693	-	-	-
UNIGENE0020726	ID_171	7	0.00	4.03	6.22	--	--	-	-	-	-	-	-	-
UNIGENE0043045	ID_172	6	0.00	3.28	3.68	TNFSF11	--	Environmental Information Processing	Signaling molecules and interaction	ko04060//Cytokine-cytokine receptor interaction	K05473	-	-	-
UNIGENE0033321	ID_173	3	0.00	-0.18	-1.10	AKR1A1	--	Metabolism	Global and Overview;Carbohydrate metabolism;Lipid metabolism	ko01100//Metabolic pathways;ko01110//Biosynthesis of secondary metabolites;ko01130//Biosynthesis of antibiotics;ko01120//Microbial metabolism in diverse environments;ko00561//Glycerolipid metabolism;ko00010//Glycolysis / Gluconeogenesis;ko00040//Pentose and glucuronate interconversions;ko01220//Degradation of aromatic compounds	K00002	GO:0005623//cell;GO:0044464//cell part;GO:0005886//plasma membrane;GO:0016020//membrane;GO:0071944//cell periphery	GO:0016491//oxidoreductase activity;GO:0016616//oxidoreductase activity, acting on the CH-OH group of donors, NAD or NADP as acceptor;GO:0003824//catalytic activity;GO:0016614//oxidoreductase activity, acting on CH-OH group of donors	GO:0006064//glucuronate catabolic process;GO:0044237//cellular metabolic process;GO:0046395//carboxylic acid catabolic process;GO:0006063//uronic acid metabolic process;GO:0016054//organic acid catabolic process;GO:0006766//vitamin metabolic process;GO:0019752//carboxylic acid metabolic process;GO:1901575//organic substance catabolic process;GO:0016052//carbohydrate catabolic process;GO:0044723//…
UNIGENE0020903	ID_174	3	0.00	-0.25	-2.47	Nmrk2	PREDICTED: nicotinamide riboside kinase 2-like [Oryzias latipes]	Metabolism	Metabolism of cofactors and vitamins;Global and Overview	ko01100//Metabolic pathways;ko00760//Nicotinate and nicotinamide metabolism	K10524	-	GO:0003824//catalytic activity;GO:0016772//transferase activity, transferring phosphorus-containing groups;GO:0016740//transferase activity	GO:1901293//nucleoside phosphate biosynthetic process;GO:0006733//oxidoreduction coenzyme metabolic process;GO:0006807//nitrogen compound metabolic process;GO:0006732//coenzyme metabolic process;GO:0009165//nucleotide biosynthetic process;GO:0009987//cellular process;GO:0030154//cell differentiation;GO:0006793//phosphorus metabolic process;GO:1901360//organic cyclic compound metabolic process;GO:…
UNIGENE0037125	ID_175	1	0.00	-1.97	-2.15	AKR1E2	--	Metabolism	Lipid metabolism;Global and Overview;Carbohydrate metabolism	ko01100//Metabolic pathways;ko00561//Glycerolipid metabolism;ko00051//Fructose and mannose metabolism;ko00052//Galactose metabolism;ko00040//Pentose and glucuronate interconversions	K00011	-	-	-
UNIGENE0029125	ID_176	3	0.00	-0.29	-2.14	--	--	-	-	-	-	-	-	-
UNIGENE0046861	ID_177	7	0.00	1.26	1.97	--	--	-	-	-	-	-	-	-
UNIGENE0037343	ID_178	3	0.00	-1.11	-4.86	--	--	-	-	-	-	-	-	-
UNIGENE0028102	ID_179	6	0.00	3.75	4.87	IMPG2	--	-	-	-	-	-	-	-
UNIGENE0020141	ID_180	4	0.00	0.69	3.52	--	--	-	-	-	-	-	-	-
UNIGENE0001493	ID_181	7	0.00	0.95	2.32	--	PREDICTED: protein NLRC5 [Anser cygnoides domesticus]	-	-	-	-	-	-	-
UNIGENE0052850	ID_182	6	0.00	3.62	4.87	--	--	-	-	-	-	-	-	-
UNIGENE0049240	ID_183	1	0.00	-2.00	-1.05	--	--	-	-	-	-	-	-	-
UNIGENE0030552	ID_184	4	0.00	0.47	2.72	--	--	-	-	-	-	-	-	-
UNIGENE0025175	ID_185	7	0.00	0.57	1.44	--	--	-	-	-	-	-	-	-
UNIGENE0015389	ID_186	7	0.00	1.52	4.44	--	--	-	-	-	-	-	-	-
UNIGENE0001782	ID_187	4	0.00	-1.16	1.55	--	--	-	-	-	-	-	-	-
UNIGENE0027462	ID_188	0	0.00	-0.98	-2.41	PIN1	--	Organismal Systems	Immune system	ko04622//RIG-I-like receptor signaling pathway	K09578	-	-	-
UNIGENE0033586	ID_189	0	0.00	-0.57	-1.58	Six2	--	-	-	-	-	GO:0005622//intracellular;GO:0005623//cell;GO:0043227//membrane-bounded organelle;GO:0044464//cell part;GO:0044424//intracellular part;GO:0043231//intracellular membrane-bounded organelle;GO:0043229//intracellular organelle;GO:0043226//organelle	GO:0097159//organic cyclic compound binding;GO:0005515//protein binding;GO:1901363//heterocyclic compound binding;GO:0003676//nucleic acid binding;GO:0001071//nucleic acid binding transcription factor activity;GO:0005488//binding;GO:0003677//DNA binding	GO:0032774//RNA biosynthetic process;GO:0006351//transcription, DNA-templated;GO:0048704//embryonic skeletal system morphogenesis;GO:0048568//embryonic organ development;GO:0002064//epithelial cell development;GO:0044237//cellular metabolic process;GO:0048468//cell development;GO:0048869//cellular developmental process;GO:0009987//cellular process;GO:0043170//macromolecule metabolic process;GO:00…
UNIGENE0004655	ID_190	0	0.00	-2.70	-9.51	--	--	-	-	-	-	-	-	-
UNIGENE0001605	ID_191	0	0.00	-0.61	-1.02	--	--	-	-	-	-	-	-	-
UNIGENE0032325	ID_192	3	0.00	-0.30	-1.92	Inpp5j	--	Metabolism;Environmental Information Processing	Signal transduction;Global and Overview;Carbohydrate metabolism	ko01100//Metabolic pathways;ko04070//Phosphatidylinositol signaling system;ko00562//Inositol phosphate metabolism	K01106	-	-	-
UNIGENE0030616	ID_193	0	0.00	-0.88	-2.84	AURKB	--	-	-	-	-	GO:0044427//chromosomal part;GO:0005694//chromosome;GO:0043229//intracellular organelle;GO:0005623//cell;GO:0044464//cell part;GO:0044424//intracellular part;GO:0000228//nuclear chromosome;GO:0044428//nuclear part;GO:0005856//cytoskeleton;GO:0043231//intracellular membrane-bounded organelle;GO:0044422//organelle part;GO:0043232//intracellular non-membrane-bounded organelle;GO:0031974//membrane-en…	GO:0032550//purine ribonucleoside binding;GO:0016301//kinase activity;GO:1901363//heterocyclic compound binding;GO:0016772//transferase activity, transferring phosphorus-containing groups;GO:0001883//purine nucleoside binding;GO:0001882//nucleoside binding;GO:0097159//organic cyclic compound binding;GO:0032549//ribonucleoside binding;GO:0005488//binding;GO:0004672//protein kinase activity;GO:0016…	GO:0031111//negative regulation of microtubule polymerization or depolymerization;GO:0044710//single-organism metabolic process;GO:0097285//cell-type specific apoptotic process;GO:0051301//cell division;GO:0032886//regulation of microtubule-based process;GO:0044260//cellular macromolecule metabolic process;GO:0006793//phosphorus metabolic process;GO:0048519//negative regulation of biological proc…
UNIGENE0049169	ID_194	0	0.00	-0.90	-2.90	NRN1L	--	-	-	-	-	-	-	-
UNIGENE0021999	ID_195	3	0.00	-0.08	-1.46	KIAA1549L	--	-	-	-	-	-	-	-
UNIGENE0019186	ID_196	3	0.00	2.83	-2.90	--	--	-	-	-	-	-	-	-
UNIGENE0039253	ID_197	3	0.00	-0.20	-1.98	--	--	-	-	-	-	-	-	-
UNIGENE0048153	ID_198	6	0.00	7.56	9.26	--	--	-	-	-	-	-	-	-
UNIGENE0028585	ID_199	0	0.00	-0.64	-1.24	--	--	-	-	-	-	-	-	-
UNIGENE0002599	ID_200	3	0.00	-0.17	-2.00	Smpdl3b	acid sphingomyelinase-like phosphodiesterase 3b precursor [Gallus gallus]	-	-	-	-	GO:0044421//extracellular region part;GO:0005576//extracellular region	-	GO:0006793//phosphorus metabolic process;GO:0009987//cellular process;GO:0006684//sphingomyelin metabolic process;GO:0006066//alcohol metabolic process;GO:0006807//nitrogen compound metabolic process;GO:0006643//membrane lipid metabolic process;GO:0008152//metabolic process;GO:0006796//phosphate-containing compound metabolic process;GO:0071704//organic substance metabolic process;GO:0044237//cell…
UNIGENE0032170	ID_201	0	0.00	-0.54	-1.80	SAMD11	--	-	-	-	-	-	-	-
UNIGENE0020849	ID_202	6	0.00	2.22	2.22	--	--	-	-	-	-	-	-	-
UNIGENE0000860	ID_203	0	0.00	-0.87	-2.16	--	--	-	-	-	-	-	-	-
UNIGENE0051778	ID_204	0	0.00	-1.41	-2.29	SLC6A15	--	-	-	-	-	GO:0016020//membrane;GO:0016021//integral component of membrane;GO:0044425//membrane part;GO:0031224//intrinsic component of membrane	GO:0022804//active transmembrane transporter activity;GO:0022857//transmembrane transporter activity;GO:0015291//secondary active transmembrane transporter activity;GO:0005215//transporter activity	GO:0044765//single-organism transport;GO:1902578//single-organism localization;GO:0051234//establishment of localization;GO:0006810//transport;GO:0009987//cellular process;GO:0044699//single-organism process;GO:0051179//localization;GO:0044763//single-organism cellular process
UNIGENE0001398	ID_205	3	0.00	0.60	-3.09	--	--	-	-	-	-	-	-	-
UNIGENE0046963	ID_206	7	0.00	0.69	1.91	LAPTM4A	--	Cellular Processes	Transport and catabolism	ko04142//Lysosome	K12387	GO:0044464//cell part;GO:0005623//cell;GO:0031224//intrinsic component of membrane;GO:0016020//membrane;GO:0044425//membrane part	-	GO:0051179//localization;GO:0051234//establishment of localization
UNIGENE0034834	ID_207	7	0.00	1.39	2.48	DTX3L	--	Environmental Information Processing	Signal transduction	ko04330//Notch signaling pathway	K06058	-	-	-
UNIGENE0038509	ID_208	3	0.00	0.85	-1.69	COL23A1	--	-	-	-	-	-	-	-
UNIGENE0008232	ID_209	7	0.00	2.35	3.40	--	--	-	-	-	-	-	-	-
UNIGENE0026655	ID_210	0	0.00	-0.39	-1.20	Tomm34	--	-	-	-	-	-	-	-
UNIGENE0039618	ID_211	3	0.00	0.25	-1.80	DUSP4	--	Environmental Information Processing	Signal transduction	ko04010//MAPK signaling pathway	K04459	-	GO:0016788//hydrolase activity, acting on ester bonds;GO:0003824//catalytic activity;GO:0042578//phosphoric ester hydrolase activity;GO:0004721//phosphoprotein phosphatase activity;GO:0008138//protein tyrosine/serine/threonine phosphatase activity;GO:0016787//hydrolase activity;GO:0016791//phosphatase activity	-
UNIGENE0011413	ID_212	6	0.00	1.63	2.23	pam-b	PREDICTED: peptidyl-glycine alpha-amidating monooxygenase isoform X6 [Anser cygnoides domesticus]	-	-	-	-	-	-	-
UNIGENE0040289	ID_213	3	0.00	-0.29	-1.77	--	--	-	-	-	-	-	-	-
UNIGENE0042969	ID_214	7	0.00	2.33	3.32	--	--	-	-	-	-	-	-	-
UNIGENE0036896	ID_215	7	0.00	0.63	1.64	Tuft1	--	-	-	-	-	-	-	-
UNIGENE0000408	ID_216	3	0.00	0.86	-8.73	--	--	-	-	-	-	-	-	-
UNIGENE0019982	ID_217	0	0.00	-0.98	-2.22	--	--	-	-	-	-	-	-	-
UNIGENE0020347	ID_218	7	0.00	0.76	1.69	ETV7	PREDICTED: transcription factor ETV7 isoform X2 [Anser cygnoides domesticus]	Organismal Systems	Development	ko04320//Dorso-ventral axis formation	K03211	-	-	-
UNIGENE0048373	ID_219	4	0.00	0.00	9.53	--	--	-	-	-	-	-	-	-
UNIGENE0027364	ID_220	7	0.00	1.46	4.06	--	--	-	-	-	-	-	-	-
UNIGENE0009205	ID_221	1	0.00	-1.56	-1.06	MAP6	PREDICTED: microtubule-associated protein 6 isoform X2 [Coturnix japonica]	-	-	-	-	GO:0005737//cytoplasm;GO:0005622//intracellular;GO:0044424//intracellular part;GO:0044464//cell part;GO:0005623//cell	GO:0005515//protein binding;GO:0005488//binding	GO:0048699//generation of neurons;GO:0051641//cellular localization;GO:0032501//multicellular organismal process;GO:0048869//cellular developmental process;GO:0032502//developmental process;GO:0051640//organelle localization;GO:0044699//single-organism process;GO:0048468//cell development;GO:0009987//cellular process;GO:0031175//neuron projection development;GO:0044707//single-multicellular organ…
UNIGENE0023487	ID_222	4	0.00	1.12	4.81	F5	--	-	-	-	-	-	-	-
UNIGENE0006788	ID_223	2	0.00	-1.65	1.60	--	--	-	-	-	-	-	-	-
UNIGENE0035795	ID_224	2	0.00	-5.46	3.45	ALDH3A2	--	Metabolism	Amino acid metabolism;Metabolism of other amino acids;Carbohydrate metabolism;Xenobiotics biodegradation and metabolism;Global and Overview	ko01100//Metabolic pathways;ko01110//Biosynthesis of secondary metabolites;ko01120//Microbial metabolism in diverse environments;ko00010//Glycolysis / Gluconeogenesis;ko00980//Metabolism of xenobiotics by cytochrome P450;ko00350//Tyrosine metabolism;ko00410//beta-Alanine metabolism;ko00982//Drug metabolism - cytochrome P450;ko00340//Histidine metabolism;ko00360//Phenylalanine metabolism	K00129	-	GO:0016903//oxidoreductase activity, acting on the aldehyde or oxo group of donors;GO:0016491//oxidoreductase activity;GO:0003824//catalytic activity	GO:0044699//single-organism process;GO:0044710//single-organism metabolic process;GO:0008152//metabolic process;GO:0044237//cellular metabolic process;GO:0009987//cellular process
UNIGENE0050928	ID_225	4	0.00	0.41	1.77	UACA	--	-	-	-	-	-	-	-
UNIGENE0052476	ID_226	2	0.00	-6.09	3.66	--	--	-	-	-	-	-	-	-
UNIGENE0009568	ID_227	5	0.00	2.37	-1.85	SPINK6	PREDICTED: ovomucoid [Anas platyrhynchos]	-	-	-	-	-	-	-
UNIGENE0026144	ID_228	7	0.00	0.59	1.01	LEPROT	--	-	-	-	-	GO:0044464//cell part;GO:0031224//intrinsic component of membrane;GO:0005768//endosome;GO:0043227//membrane-bounded organelle;GO:0044422//organelle part;GO:0016020//membrane;GO:0044444//cytoplasmic part;GO:0005737//cytoplasm;GO:0005623//cell;GO:0044424//intracellular part;GO:0005622//intracellular;GO:0012505//endomembrane system;GO:0043229//intracellular organelle;GO:0044440//endosomal part;GO:00…	GO:0005515//protein binding;GO:0005488//binding	GO:0007259//JAK-STAT cascade;GO:0051716//cellular response to stimulus;GO:0044763//single-organism cellular process;GO:0023051//regulation of signaling;GO:0050896//response to stimulus;GO:0050794//regulation of cellular process;GO:0035556//intracellular signal transduction;GO:0023057//negative regulation of signaling;GO:0010648//negative regulation of cell communication;GO:0007154//cell communica…
UNIGENE0044054	ID_229	6	0.00	7.80	10.32	--	--	-	-	-	-	-	-	-
UNIGENE0019938	ID_230	7	0.00	0.97	2.19	CLEC14A	PREDICTED: C-type lectin domain family 14 member A [Pseudopodoces humilis]	-	-	-	-	-	-	-
UNIGENE0032228	ID_231	0	0.00	-0.63	-1.08	ddrgk1	--	-	-	-	-	-	-	-
UNIGENE0004558	ID_232	4	0.00	-0.53	2.10	--	--	-	-	-	-	-	-	-
UNIGENE0014168	ID_233	4	0.00	0.99	4.36	--	--	-	-	-	-	-	-	-
UNIGENE0026660	ID_234	2	0.00	-1.92	0.45	--	--	-	-	-	-	-	-	-
UNIGENE0000922	ID_235	0	0.00	-1.85	-3.47	--	--	-	-	-	-	-	-	-
UNIGENE0029453	ID_236	0	0.00	-0.44	-1.36	Dazap1	--	Genetic Information Processing	Translation	ko03015//mRNA surveillance pathway	K14411	-	-	-
UNIGENE0028591	ID_237	0	0.00	-0.67	-1.61	--	--	-	-	-	-	-	-	-
UNIGENE0007611	ID_238	4	0.00	-0.30	3.27	--	--	-	-	-	-	-	-	-
UNIGENE0049618	ID_239	3	0.00	-0.40	-1.55	TBC1D19	--	-	-	-	-	-	-	GO:0065009//regulation of molecular function;GO:0065007//biological regulation;GO:0050789//regulation of biological process;GO:0050790//regulation of catalytic activity;GO:0019222//regulation of metabolic process;GO:0043087//regulation of GTPase activity;GO:0051336//regulation of hydrolase activity
UNIGENE0025806	ID_240	4	0.00	0.51	2.13	IL16	--	-	-	-	-	GO:0044464//cell part;GO:0005622//intracellular;GO:0043231//intracellular membrane-bounded organelle;GO:0005623//cell;GO:0016020//membrane;GO:0043229//intracellular organelle;GO:0044424//intracellular part;GO:0043227//membrane-bounded organelle;GO:0043226//organelle	-	GO:0040011//locomotion;GO:0050921//positive regulation of chemotaxis;GO:0040012//regulation of locomotion;GO:0032103//positive regulation of response to external stimulus;GO:0050795//regulation of behavior;GO:0065007//biological regulation;GO:0050900//leukocyte migration;GO:0032101//regulation of response to external stimulus;GO:0050789//regulation of biological process;GO:0009987//cellular proce…
UNIGENE0035129	ID_241	7	0.00	1.06	1.56	LMTK2	--	-	-	-	-	-	-	-
UNIGENE0033697	ID_242	3	0.00	-0.33	-2.12	--	--	-	-	-	-	-	-	-
UNIGENE0003211	ID_243	7	0.00	1.01	2.25	--	--	-	-	-	-	-	-	-
UNIGENE0047573	ID_244	2	0.00	-1.31	0.09	--	--	-	-	-	-	-	-	-
UNIGENE0037859	ID_245	7	0.00	3.43	7.13	PDLIM7	--	-	-	-	-	-	GO:0043167//ion binding;GO:0043169//cation binding;GO:0005488//binding	-
UNIGENE0047296	ID_246	7	0.00	1.78	3.29	--	--	-	-	-	-	-	-	-
UNIGENE0001511	ID_247	6	0.00	0.84	1.15	--	--	-	-	-	-	-	-	-
UNIGENE0037996	ID_248	7	0.00	0.43	1.09	SRGAP3	--	-	-	-	-	-	-	GO:0007154//cell communication;GO:0044763//single-organism cellular process;GO:0044699//single-organism process;GO:0009987//cellular process
UNIGENE0026338	ID_249	0	0.00	-0.50	-1.24	--	--	-	-	-	-	-	-	-
UNIGENE0046597	ID_250	3	0.00	-1.04	-9.91	--	--	-	-	-	-	-	-	-
UNIGENE0026264	ID_251	4	0.00	0.17	2.22	--	--	-	-	-	-	-	-	-
UNIGENE0002933	ID_252	4	0.00	0.93	3.68	NR4A2	PREDICTED: nuclear receptor subfamily 4 group A member 2 [Melopsittacus undulatus]	-	-	-	-	GO:0044464//cell part;GO:0044424//intracellular part;GO:0043226//organelle;GO:0043227//membrane-bounded organelle;GO:0005623//cell;GO:0043229//intracellular organelle;GO:0005622//intracellular;GO:0043231//intracellular membrane-bounded organelle	GO:0046914//transition metal ion binding;GO:1901363//heterocyclic compound binding;GO:0038023//signaling receptor activity;GO:0004872//receptor activity;GO:0005515//protein binding;GO:0097159//organic cyclic compound binding;GO:0003700//transcription factor activity, sequence-specific DNA binding;GO:0001071//nucleic acid binding transcription factor activity;GO:0003676//nucleic acid binding;GO:00…	GO:0060548//negative regulation of cell death;GO:0080090//regulation of primary metabolic process;GO:0019222//regulation of metabolic process;GO:0097659//nucleic acid-templated transcription;GO:1901564//organonitrogen compound metabolic process;GO:0030030//cell projection organization;GO:0006807//nitrogen compound metabolic process;GO:0009059//macromolecule biosynthetic process;GO:0009987//cellul…
UNIGENE0036035	ID_253	4	0.00	0.19	1.14	Arhgef17	--	-	-	-	-	-	-	-
UNIGENE0052024	ID_254	4	0.00	0.00	9.93	--	--	-	-	-	-	-	-	-
UNIGENE0024031	ID_255	7	0.00	2.54	5.04	--	--	-	-	-	-	-	-	-
UNIGENE0003822	ID_256	0	0.00	-0.51	-1.24	--	PREDICTED: chromobox protein homolog 1 isoform X1 [Anser cygnoides domesticus]	-	-	-	-	-	-	-
UNIGENE0025871	ID_257	3	0.00	-0.27	-1.26	Kdm8	--	-	-	-	-	-	-	GO:0044237//cellular metabolic process;GO:0009987//cellular process;GO:0008152//metabolic process;GO:0044238//primary metabolic process;GO:0071704//organic substance metabolic process;GO:0043170//macromolecule metabolic process;GO:0044260//cellular macromolecule metabolic process
UNIGENE0023747	ID_258	2	0.00	-0.65	0.46	--	--	-	-	-	-	-	-	-
UNIGENE0042756	ID_259	6	0.00	2.53	3.01	--	--	-	-	-	-	-	-	-
UNIGENE0008181	ID_260	0	0.00	-0.37	-1.30	PTPN3	PREDICTED: tyrosine-protein phosphatase non-receptor type 3 isoform X1 [Anas platyrhynchos]	-	-	-	-	GO:0044424//intracellular part;GO:0043232//intracellular non-membrane-bounded organelle;GO:0043228//non-membrane-bounded organelle;GO:0005623//cell;GO:0005622//intracellular;GO:0043229//intracellular organelle;GO:0043226//organelle;GO:0044464//cell part	GO:0003824//catalytic activity;GO:0005488//binding;GO:0005515//protein binding;GO:0042578//phosphoric ester hydrolase activity;GO:0016787//hydrolase activity;GO:0016788//hydrolase activity, acting on ester bonds;GO:0016791//phosphatase activity;GO:0004721//phosphoprotein phosphatase activity	GO:0044260//cellular macromolecule metabolic process;GO:0044238//primary metabolic process;GO:0043170//macromolecule metabolic process;GO:0006793//phosphorus metabolic process;GO:0019538//protein metabolic process;GO:0006796//phosphate-containing compound metabolic process;GO:0044237//cellular metabolic process;GO:0043412//macromolecule modification;GO:0036211//protein modification process;GO:007…
UNIGENE0031169	ID_261	7	0.00	0.79	2.04	--	--	-	-	-	-	-	-	-
UNIGENE0035691	ID_262	0	0.00	-0.40	-1.21	DIS3L	--	Genetic Information Processing	Folding, sorting and degradation	ko03018//RNA degradation	K18681	-	-	-
UNIGENE0018155	ID_263	3	0.00	-0.22	-4.60	ATP7B	PREDICTED: copper-transporting ATPase 2 isoform X4 [Anser cygnoides domesticus]	-	-	-	-	-	-	-
UNIGENE0009354	ID_264	0	0.00	-1.26	-2.08	--	--	-	-	-	-	-	-	-
UNIGENE0028776	ID_265	4	0.00	0.26	1.16	WDR60	--	-	-	-	-	-	-	-
UNIGENE0010289	ID_266	7	0.00	1.08	1.50	SGTB	PREDICTED: small glutamine-rich tetratricopeptide repeat-containing protein beta [Anser cygnoides domesticus]	-	-	-	-	-	-	-
UNIGENE0012273	ID_267	4	0.00	-0.12	5.43	--	Sodium channel protein type 2 subunit alpha, partial [Cathartes aura]	-	-	-	-	-	-	-
UNIGENE0018539	ID_268	0	0.00	-0.98	-2.62	Ccdc103	PREDICTED: coiled-coil domain-containing protein 103 [Anas platyrhynchos]	-	-	-	-	-	GO:0005515//protein binding;GO:0046983//protein dimerization activity;GO:0005488//binding	GO:0060271//cilium morphogenesis;GO:0030031//cell projection assembly;GO:0044767//single-organism developmental process;GO:0006928//movement of cell or subcellular component;GO:0032989//cellular component morphogenesis;GO:0007389//pattern specification process;GO:1902589//single-organism organelle organization;GO:0032501//multicellular organismal process;GO:0016043//cellular component organizatio…
UNIGENE0043474	ID_269	3	0.00	-0.93	-4.35	--	--	-	-	-	-	-	-	-
UNIGENE0024364	ID_270	7	0.00	1.92	3.32	--	--	-	-	-	-	-	-	-
UNIGENE0018024	ID_271	7	0.00	1.44	4.15	--	--	-	-	-	-	-	-	-
UNIGENE0029284	ID_272	7	0.00	0.44	1.33	SBF2	--	-	-	-	-	-	GO:0042578//phosphoric ester hydrolase activity;GO:0003824//catalytic activity;GO:0016787//hydrolase activity;GO:0016788//hydrolase activity, acting on ester bonds	-
UNIGENE0015626	ID_273	0	0.00	-2.16	-6.03	LEF1	PREDICTED: lymphoid enhancer-binding factor 1 isoform X2 [Haliaeetus leucocephalus]	Organismal Systems;Environmental Information Processing;Cellular Processes	Endocrine system;Cellular commiunity;Signal transduction	ko04310//Wnt signaling pathway;ko04916//Melanogenesis;ko04520//Adherens junction	K04492	-	-	-
UNIGENE0034086	ID_274	3	0.00	-0.52	-4.04	RBBP8NL	--	-	-	-	-	-	-	-
UNIGENE0019980	ID_275	0	0.00	-0.57	-1.10	--	--	-	-	-	-	-	-	-
UNIGENE0002190	ID_276	7	0.00	0.70	1.48	xynB	hypothetical protein N308_12456, partial [Struthio camelus australis]	Metabolism	Global and Overview;Amino acid metabolism	ko01100//Metabolic pathways;ko00350//Tyrosine metabolism	K00431	-	-	-
UNIGENE0039724	ID_277	7	0.00	2.32	4.12	--	--	-	-	-	-	-	-	-
UNIGENE0000852	ID_278	0	0.00	-0.60	-1.02	Lsm10	PREDICTED: U7 snRNA-associated Sm-like protein LSm10 [Pygoscelis adeliae]	-	-	-	-	GO:0005634//nucleus;GO:0031981//nuclear lumen;GO:0005654//nucleoplasm;GO:0016604//nuclear body;GO:0044424//intracellular part;GO:0044422//organelle part;GO:0031974//membrane-enclosed lumen;GO:0043227//membrane-bounded organelle;GO:0070013//intracellular organelle lumen;GO:0043231//intracellular membrane-bounded organelle;GO:0044451//nucleoplasm part;GO:0043229//intracellular organelle;GO:0043226/…	GO:1901363//heterocyclic compound binding;GO:0003723//RNA binding;GO:0097159//organic cyclic compound binding;GO:0005488//binding;GO:0003676//nucleic acid binding	-
UNIGENE0035424	ID_279	7	0.00	1.66	2.88	COL6A2	--	Cellular Processes;Environmental Information Processing	Signaling molecules and interaction;Cellular commiunity	ko04510//Focal adhesion;ko04512//ECM-receptor interaction	K06238	-	-	-
UNIGENE0006221	ID_280	6	0.00	1.62	1.31	TGFB3	PREDICTED: transforming growth factor beta-3 [Zonotrichia albicollis]	Environmental Information Processing;Cellular Processes	Cell growth and death;Signaling molecules and interaction;Transport and catabolism;Signal transduction	ko04144//Endocytosis;ko04010//MAPK signaling pathway;ko04060//Cytokine-cytokine receptor interaction;ko04110//Cell cycle;ko04068//FoxO signaling pathway;ko04350//TGF-beta signaling pathway	K13377	GO:0005576//extracellular region;GO:0044421//extracellular region part	GO:0005488//binding;GO:0005102//receptor binding;GO:0005515//protein binding;GO:0019838//growth factor binding;GO:0005126//cytokine receptor binding;GO:0005160//transforming growth factor beta receptor binding	GO:0051239//regulation of multicellular organismal process;GO:0070482//response to oxygen levels;GO:0003203//endocardial cushion morphogenesis;GO:0017038//protein import;GO:0002697//regulation of immune effector process;GO:0051674//localization of cell;GO:0031214//biomineral tissue development;GO:0042325//regulation of phosphorylation;GO:0044744//protein targeting to nucleus;GO:0014031//mesenchym…
UNIGENE0003756	ID_281	3	0.00	-0.71	-4.38	--	--	-	-	-	-	-	-	-
UNIGENE0044232	ID_282	1	0.00	-1.47	-1.48	PCBD1	--	-	-	-	-	GO:0005623//cell;GO:0043226//organelle;GO:0043227//membrane-bounded organelle;GO:0043229//intracellular organelle;GO:0043231//intracellular membrane-bounded organelle;GO:0005622//intracellular;GO:0044424//intracellular part;GO:0044464//cell part	GO:0016835//carbon-oxygen lyase activity;GO:0005488//binding;GO:0005515//protein binding;GO:0016836//hydro-lyase activity;GO:0016829//lyase activity;GO:0003824//catalytic activity	GO:0070271//protein complex biogenesis;GO:0044710//single-organism metabolic process;GO:0019438//aromatic compound biosynthetic process;GO:0010467//gene expression;GO:0034654//nucleobase-containing compound biosynthetic process;GO:0032774//RNA biosynthetic process;GO:0008152//metabolic process;GO:0065003//macromolecular complex assembly;GO:0043170//macromolecule metabolic process;GO:0051260//prot…
UNIGENE0011036	ID_283	6	0.00	1.07	1.39	--	--	-	-	-	-	-	-	-
UNIGENE0023890	ID_284	7	0.00	0.78	1.46	ANXA7	--	-	-	-	-	-	-	-
UNIGENE0003312	ID_285	3	0.00	-0.58	-4.91	pomc-a	Pro-opiomelanocortin A, partial [Nipponia nippon]	Organismal Systems	Endocrine system	ko04916//Melanogenesis;ko04920//Adipocytokine signaling pathway	K05228	GO:0043231//intracellular membrane-bounded organelle;GO:0043229//intracellular organelle;GO:0005576//extracellular region;GO:0044422//organelle part;GO:0044421//extracellular region part;GO:0012505//endomembrane system;GO:0044446//intracellular organelle part;GO:0043226//organelle;GO:0005622//intracellular;GO:0044444//cytoplasmic part;GO:0043227//membrane-bounded organelle;GO:0044439//peroxisomal…	GO:0005515//protein binding;GO:0005488//binding;GO:0031779//melanocortin receptor binding;GO:0005102//receptor binding;GO:0071855//neuropeptide receptor binding;GO:0001664//G-protein coupled receptor binding	GO:0034641//cellular nitrogen compound metabolic process;GO:0044763//single-organism cellular process;GO:0003008//system process;GO:0044237//cellular metabolic process;GO:0044260//cellular macromolecule metabolic process;GO:0097659//nucleic acid-templated transcription;GO:0050896//response to stimulus;GO:0034654//nucleobase-containing compound biosynthetic process;GO:0009991//response to extracel…
UNIGENE0029304	ID_286	7	0.00	0.35	1.05	--	--	-	-	-	-	-	-	-
UNIGENE0036156	ID_287	0	0.00	-1.65	-2.90	--	--	-	-	-	-	-	-	-
UNIGENE0010118	ID_288	4	0.00	0.51	2.51	--	--	-	-	-	-	-	-	-
UNIGENE0002304	ID_289	7	0.00	2.50	4.99	--	--	-	-	-	-	-	-	-
UNIGENE0003588	ID_290	0	0.00	-0.78	-1.15	BCDIN3D	PREDICTED: pre-miRNA 5'-monophosphate methyltransferase [Anser cygnoides domesticus]	-	-	-	-	GO:0044424//intracellular part;GO:0005622//intracellular;GO:0044464//cell part;GO:0005623//cell	GO:0016740//transferase activity;GO:0016741//transferase activity, transferring one-carbon groups;GO:0003824//catalytic activity;GO:0008168//methyltransferase activity	GO:0051172//negative regulation of nitrogen compound metabolic process;GO:0051252//regulation of RNA metabolic process;GO:0051253//negative regulation of RNA metabolic process;GO:0051171//regulation of nitrogen compound metabolic process;GO:0019219//regulation of nucleobase-containing compound metabolic process;GO:0044260//cellular macromolecule metabolic process;GO:0060255//regulation of macromo…
UNIGENE0041467	ID_291	7	0.00	2.25	4.18	--	--	-	-	-	-	-	-	-
UNIGENE0030893	ID_292	0	0.00	-1.10	-1.69	--	--	-	-	-	-	-	-	-
UNIGENE0035547	ID_293	5	0.00	0.73	-0.66	Trem2	--	-	-	-	-	-	-	-
UNIGENE0006751	ID_294	4	0.00	0.62	2.53	--	--	-	-	-	-	-	-	-
UNIGENE0003233	ID_295	0	0.00	-0.49	-1.11	ZNF157	PREDICTED: LOW QUALITY PROTEIN: zinc finger protein 92 homolog [Apteryx australis mantelli]	-	-	-	-	-	-	-
UNIGENE0000407	ID_296	6	0.00	3.66	4.72	--	--	-	-	-	-	-	-	-
UNIGENE0036797	ID_297	3	0.00	-0.14	-1.13	Psmc3ip	--	-	-	-	-	-	-	-
UNIGENE0040318	ID_298	6	0.00	7.27	9.11	--	--	-	-	-	-	-	-	-
UNIGENE0003265	ID_299	7	0.00	0.88	1.70	SORBS3	PREDICTED: vinexin [Haliaeetus leucocephalus]	-	-	-	-	-	-	-
UNIGENE0022462	ID_300	4	0.00	-0.13	3.21	--	--	-	-	-	-	-	-	-
UNIGENE0032269	ID_301	7	0.00	1.95	4.05	--	--	-	-	-	-	-	-	-
UNIGENE0002219	ID_302	3	0.00	-0.74	-3.40	--	--	-	-	-	-	-	-	-
UNIGENE0012887	ID_303	3	0.00	-1.75	-9.50	--	--	-	-	-	-	-	-	-
UNIGENE0003394	ID_304	0	0.00	-0.52	-1.24	--	--	-	-	-	-	-	-	-
UNIGENE0012258	ID_305	3	0.00	-0.59	-2.85	--	--	-	-	-	-	-	-	-
UNIGENE0017616	ID_306	3	0.00	-0.33	-1.75	--	--	-	-	-	-	-	-	-
UNIGENE0036355	ID_307	7	0.00	1.36	1.86	--	--	-	-	-	-	-	-	-
UNIGENE0006636	ID_308	0	0.00	-0.89	-1.74	SMG9	PREDICTED: protein SMG9 [Pseudopodoces humilis]	-	-	-	-	-	-	-
UNIGENE0030712	ID_309	7	0.00	1.04	2.39	NOVA1	--	-	-	-	-	-	-	-
UNIGENE0000450	ID_310	6	0.00	8.91	9.74	--	--	-	-	-	-	-	-	-
UNIGENE0000887	ID_311	7	0.00	0.94	3.35	--	--	-	-	-	-	-	-	-
UNIGENE0046310	ID_312	3	0.00	1.46	-2.18	NRGN	--	-	-	-	-	-	-	-
UNIGENE0038071	ID_313	3	0.00	-0.86	-9.83	--	--	-	-	-	-	-	-	-
UNIGENE0009373	ID_314	7	0.00	1.88	2.92	--	--	-	-	-	-	-	-	-
UNIGENE0005212	ID_315	0	0.00	-0.44	-1.10	LIMA1	PREDICTED: LIM domain and actin-binding protein 1 isoform X1 [Anser cygnoides domesticus]	-	-	-	-	GO:0005924//cell-substrate adherens junction;GO:0030054//cell junction;GO:0005623//cell;GO:0016020//membrane;GO:0030055//cell-substrate junction;GO:0005622//intracellular;GO:0005912//adherens junction;GO:0070161//anchoring junction;GO:0044424//intracellular part;GO:0044464//cell part	GO:0046914//transition metal ion binding;GO:0046872//metal ion binding;GO:0005488//binding;GO:0043169//cation binding;GO:0003779//actin binding;GO:0005515//protein binding;GO:0043167//ion binding;GO:0008092//cytoskeletal protein binding	GO:0030030//cell projection organization;GO:0030029//actin filament-based process;GO:0007015//actin filament organization;GO:0022607//cellular component assembly;GO:0007010//cytoskeleton organization;GO:0044699//single-organism process;GO:0071840//cellular component organization or biogenesis;GO:0022411//cellular component disassembly;GO:0044763//single-organism cellular process;GO:0030042//actin…
UNIGENE0004889	ID_316	6	0.00	1.33	1.16	ANKFN1	PREDICTED: ankyrin repeat and fibronectin type-III domain-containing protein 1-like isoform X2 [Calidris pugnax]	-	-	-	-	-	-	-
UNIGENE0003641	ID_317	7	0.00	2.48	3.77	--	--	-	-	-	-	-	-	-
UNIGENE0052408	ID_318	6	0.00	2.17	2.89	--	--	-	-	-	-	-	-	-
UNIGENE0039607	ID_319	3	0.00	-1.65	-9.75	--	--	-	-	-	-	-	-	-
UNIGENE0018968	ID_320	0	0.00	-1.18	-2.39	HSF2BP	PREDICTED: heat shock factor 2-binding protein isoform X2 [Anas platyrhynchos]	-	-	-	-	-	-	-
UNIGENE0016066	ID_321	4	0.00	-0.01	3.77	--	--	-	-	-	-	-	-	-
UNIGENE0006937	ID_322	6	0.00	1.42	1.70	--	hypothetical protein AAES_155289 [Amazona aestiva]	-	-	-	-	-	-	-
UNIGENE0041975	ID_323	7	0.00	1.83	3.72	--	--	Environmental Information Processing	Signal transduction;Signaling molecules and interaction	ko04060//Cytokine-cytokine receptor interaction;ko04630//Jak-STAT signaling pathway	K05418	-	-	-
UNIGENE0031024	ID_324	7	0.00	0.40	1.45	Sun1	--	-	-	-	-	-	-	-
UNIGENE0011107	ID_325	7	0.00	1.09	1.93	--	--	-	-	-	-	-	-	-
UNIGENE0015897	ID_326	7	0.00	2.04	2.94	--	--	-	-	-	-	-	-	-
UNIGENE0026442	ID_327	6	0.00	4.34	2.74	ACAN	--	-	-	-	-	GO:0005578//proteinaceous extracellular matrix;GO:0005576//extracellular region;GO:0031012//extracellular matrix;GO:0044421//extracellular region part	GO:0005488//binding;GO:0097367//carbohydrate derivative binding;GO:0005539//glycosaminoglycan binding	GO:0048869//cellular developmental process;GO:0044763//single-organism cellular process;GO:0032501//multicellular organismal process;GO:0001501//skeletal system development;GO:0098602//single organism cell adhesion;GO:1901135//carbohydrate derivative metabolic process;GO:0044238//primary metabolic process;GO:0032502//developmental process;GO:0007155//cell adhesion;GO:0009987//cellular process;GO:…
UNIGENE0032299	ID_328	3	0.00	-0.06	-4.13	--	--	-	-	-	-	-	-	-
UNIGENE0011648	ID_329	6	0.00	7.16	9.61	--	--	-	-	-	-	-	-	-
UNIGENE0010914	ID_330	3	0.00	-0.66	-3.09	--	--	-	-	-	-	-	-	-
UNIGENE0032188	ID_331	3	0.00	0.45	-2.89	--	--	-	-	-	-	-	-	-
UNIGENE0011479	ID_332	0	0.00	-1.61	-4.56	--	--	-	-	-	-	-	-	-
UNIGENE0051352	ID_333	4	0.00	0.66	2.51	--	--	-	-	-	-	-	-	-
UNIGENE0003428	ID_334	3	0.00	-0.48	-2.02	E2f8	PREDICTED: transcription factor E2F8 [Anser cygnoides domesticus]	-	-	-	-	GO:0005622//intracellular;GO:0044464//cell part;GO:0005623//cell;GO:0043234//protein complex;GO:0043226//organelle;GO:0044424//intracellular part;GO:0043231//intracellular membrane-bounded organelle;GO:0032991//macromolecular complex;GO:0043227//membrane-bounded organelle;GO:0043229//intracellular organelle	GO:0001071//nucleic acid binding transcription factor activity	GO:0006139//nucleobase-containing compound metabolic process;GO:0044249//cellular biosynthetic process;GO:0032774//RNA biosynthetic process;GO:0044271//cellular nitrogen compound biosynthetic process;GO:0071704//organic substance metabolic process;GO:0034654//nucleobase-containing compound biosynthetic process;GO:0006725//cellular aromatic compound metabolic process;GO:0009059//macromolecule bios…
UNIGENE0026801	ID_335	0	0.00	-0.61	-1.17	Usp39	--	Genetic Information Processing	Transcription	ko03040//Spliceosome	K12847	GO:0044424//intracellular part;GO:0030529//intracellular ribonucleoprotein complex;GO:0044464//cell part;GO:0005622//intracellular;GO:0032991//macromolecular complex;GO:1990904//ribonucleoprotein complex;GO:0005623//cell	GO:0005488//binding;GO:0046872//metal ion binding;GO:0046914//transition metal ion binding;GO:0043167//ion binding;GO:0043169//cation binding	GO:0071704//organic substance metabolic process;GO:0008152//metabolic process;GO:0051603//proteolysis involved in cellular protein catabolic process;GO:0019941//modification-dependent protein catabolic process;GO:0044699//single-organism process;GO:1901575//organic substance catabolic process;GO:0046483//heterocycle metabolic process;GO:0006508//proteolysis;GO:0010467//gene expression;GO:0044237/…
UNIGENE0052841	ID_336	7	0.00	2.94	4.46	--	--	-	-	-	-	-	-	-
UNIGENE0014116	ID_337	4	0.00	0.00	9.86	MRC1	PREDICTED: macrophage mannose receptor 1-like [Anser cygnoides domesticus]	Cellular Processes	Transport and catabolism	ko04145//Phagosome	K06560	-	-	-
UNIGENE0001155	ID_338	0	0.00	-0.69	-2.02	--	--	-	-	-	-	-	-	-
UNIGENE0043760	ID_339	0	0.00	-0.98	-2.88	--	--	-	-	-	-	-	-	-
UNIGENE0000645	ID_340	6	0.00	4.58	4.29	--	--	-	-	-	-	-	-	-
UNIGENE0027328	ID_341	7	0.00	1.41	2.72	--	--	-	-	-	-	-	-	-
UNIGENE0038852	ID_342	2	0.00	-1.24	1.04	--	--	-	-	-	-	-	-	-
UNIGENE0009710	ID_343	7	0.00	1.24	2.12	PARP8	PREDICTED: poly [ADP-ribose] polymerase 8 [Gallus gallus]	-	-	-	-	-	-	-
UNIGENE0029899	ID_344	6	0.00	1.11	1.23	PNPLA2	--	-	-	-	-	-	-	-
UNIGENE0022371	ID_345	7	0.00	0.83	1.69	--	--	-	-	-	-	-	-	-
UNIGENE0049316	ID_346	7	0.00	2.55	4.47	--	--	-	-	-	-	-	-	-
UNIGENE0042395	ID_347	6	0.00	7.38	9.58	--	--	-	-	-	-	-	-	-
UNIGENE0024144	ID_348	0	0.00	-0.79	-1.64	lsm14b-a	--	-	-	-	-	-	-	-
UNIGENE0024873	ID_349	7	0.00	0.88	1.68	EFHD1	--	-	-	-	-	GO:0044464//cell part;GO:0043226//organelle;GO:0031975//envelope;GO:0016020//membrane;GO:0043227//membrane-bounded organelle;GO:0043231//intracellular membrane-bounded organelle;GO:0031090//organelle membrane;GO:0005622//intracellular;GO:0019866//organelle inner membrane;GO:0043229//intracellular organelle;GO:0005623//cell;GO:0044424//intracellular part;GO:0031967//organelle envelope;GO:0044422//…	-	GO:0044699//single-organism process;GO:0016043//cellular component organization;GO:0030030//cell projection organization;GO:0071840//cellular component organization or biogenesis;GO:0009987//cellular process;GO:0044763//single-organism cellular process
UNIGENE0016144	ID_350	7	0.00	2.02	2.84	--	--	-	-	-	-	-	-	-
UNIGENE0038893	ID_351	7	0.00	0.74	1.16	--	--	-	-	-	-	-	-	-
UNIGENE0026250	ID_352	0	0.00	-0.58	-1.33	Adcy5	--	Metabolism;Cellular Processes;Organismal Systems	Circulatory system;Endocrine system;Cellular commiunity;Cell growth and death;Nucleotide metabolism	ko00230//Purine metabolism;ko04261//Adrenergic signaling in cardiomyocytes;ko04270//Vascular smooth muscle contraction;ko04912//GnRH signaling pathway;ko04916//Melanogenesis;ko04114//Oocyte meiosis;ko04540//Gap junction;ko04914//Progesterone-mediated oocyte maturation	K08045	GO:0043226//organelle;GO:0044464//cell part;GO:0044425//membrane part;GO:0016020//membrane;GO:0031224//intrinsic component of membrane;GO:0005929//cilium;GO:0042995//cell projection;GO:0005623//cell	GO:0003824//catalytic activity;GO:0016829//lyase activity;GO:0005488//binding;GO:0005515//protein binding;GO:0009975//cyclase activity;GO:0019899//enzyme binding;GO:0046983//protein dimerization activity	GO:0007166//cell surface receptor signaling pathway;GO:0006793//phosphorus metabolic process;GO:0044271//cellular nitrogen compound biosynthetic process;GO:1901362//organic cyclic compound biosynthetic process;GO:0009187//cyclic nucleotide metabolic process;GO:0019438//aromatic compound biosynthetic process;GO:0007154//cell communication;GO:0035588//G-protein coupled purinergic receptor signaling…
UNIGENE0044278	ID_353	7	0.00	1.62	4.41	--	--	-	-	-	-	-	-	-
UNIGENE0017822	ID_354	7	0.00	1.04	1.89	--	--	-	-	-	-	-	-	-
UNIGENE0052404	ID_355	7	0.00	1.68	3.10	IL16	--	-	-	-	-	-	-	-
UNIGENE0045603	ID_356	3	0.00	-0.47	-9.34	--	--	-	-	-	-	-	-	-
UNIGENE0049863	ID_357	4	0.00	-0.78	2.10	--	--	-	-	-	-	-	-	-
UNIGENE0041148	ID_358	0	0.00	-1.16	-2.50	--	--	-	-	-	-	-	-	-
UNIGENE0006835	ID_359	3	0.00	-0.15	-1.22	--	--	-	-	-	-	-	-	-
UNIGENE0035880	ID_360	0	0.00	-0.67	-1.41	DDI2	--	-	-	-	-	-	-	-
UNIGENE0036310	ID_361	7	0.00	1.18	3.60	FKBP5	--	-	-	-	-	-	-	-
UNIGENE0024824	ID_362	7	0.00	1.03	3.48	HTR1A	--	Environmental Information Processing	Signaling molecules and interaction	ko04080//Neuroactive ligand-receptor interaction	K04153	GO:0016020//membrane;GO:0044425//membrane part;GO:0016021//integral component of membrane;GO:0031224//intrinsic component of membrane	GO:0004888//transmembrane signaling receptor activity;GO:0008227//G-protein coupled amine receptor activity;GO:0038023//signaling receptor activity;GO:0004872//receptor activity;GO:0060089//molecular transducer activity;GO:0099600//transmembrane receptor activity;GO:0004871//signal transducer activity;GO:0004930//G-protein coupled receptor activity	GO:0080090//regulation of primary metabolic process;GO:0044763//single-organism cellular process;GO:0071705//nitrogen compound transport;GO:0033238//regulation of cellular amine metabolic process;GO:0042069//regulation of catecholamine metabolic process;GO:0065007//biological regulation;GO:0006837//serotonin transport;GO:0044699//single-organism process;GO:0051641//cellular localization;GO:000718…
UNIGENE0009744	ID_363	3	0.00	0.17	-3.63	FLT3	PREDICTED: receptor-type tyrosine-protein kinase FLT3 isoform X2 [Anser cygnoides domesticus]	Environmental Information Processing	Signaling molecules and interaction	ko04060//Cytokine-cytokine receptor interaction	K05092	GO:0044425//membrane part;GO:0031224//intrinsic component of membrane;GO:0016020//membrane	GO:0032549//ribonucleoside binding;GO:0097159//organic cyclic compound binding;GO:0032550//purine ribonucleoside binding;GO:1901363//heterocyclic compound binding;GO:0036094//small molecule binding;GO:0016773//phosphotransferase activity, alcohol group as acceptor;GO:0005488//binding;GO:0004672//protein kinase activity;GO:0016301//kinase activity;GO:0001882//nucleoside binding;GO:0004713//protein…	GO:0044238//primary metabolic process;GO:0051716//cellular response to stimulus;GO:0050896//response to stimulus;GO:0007165//signal transduction;GO:0006468//protein phosphorylation;GO:0006796//phosphate-containing compound metabolic process;GO:0036211//protein modification process;GO:0071704//organic substance metabolic process;GO:0006793//phosphorus metabolic process;GO:0043170//macromolecule me…
UNIGENE0003716	ID_364	0	0.00	-0.97	-1.62	--	PREDICTED: uncharacterized protein C16orf71 homolog isoform X7 [Anser cygnoides domesticus]	-	-	-	-	-	-	-
UNIGENE0048116	ID_365	7	0.00	6.24	9.53	--	--	-	-	-	-	-	-	-
UNIGENE0031271	ID_366	0	0.00	-0.74	-1.76	QccE-15063	--	-	-	-	-	-	-	-
UNIGENE0043480	ID_367	4	0.00	-0.04	3.09	--	--	-	-	-	-	-	-	-
UNIGENE0028892	ID_368	0	0.00	-0.59	-1.33	NDUFAB1	--	Metabolism	Energy metabolism;Global and Overview	ko01100//Metabolic pathways;ko00190//Oxidative phosphorylation	K03955	-	-	GO:0009987//cellular process;GO:0044763//single-organism cellular process;GO:0044699//single-organism process;GO:0032787//monocarboxylic acid metabolic process;GO:0008152//metabolic process;GO:0044267//cellular protein metabolic process;GO:0006631//fatty acid metabolic process;GO:0006629//lipid metabolic process;GO:0043170//macromolecule metabolic process;GO:0043412//macromolecule modification;GO…
UNIGENE0022345	ID_369	6	0.00	1.75	2.37	--	--	-	-	-	-	-	-	-
UNIGENE0009728	ID_370	1	0.00	-9.95	-5.23	--	--	-	-	-	-	-	-	-
UNIGENE0031210	ID_371	7	0.00	1.51	2.77	Dnajb5	--	-	-	-	-	-	GO:0005515//protein binding;GO:0005488//binding	-
UNIGENE0003182	ID_372	1	0.00	-1.46	-1.46	--	--	-	-	-	-	-	-	-
UNIGENE0032143	ID_373	0	0.00	-0.57	-1.00	TSNAX	--	-	-	-	-	-	-	-
UNIGENE0000750	ID_374	6	0.00	3.32	3.89	--	--	-	-	-	-	-	-	-
UNIGENE0045679	ID_375	2	0.00	-8.17	1.46	--	--	-	-	-	-	-	-	-
UNIGENE0023422	ID_376	7	0.00	1.06	1.93	Dock4	--	-	-	-	-	-	-	-
UNIGENE0039115	ID_377	6	0.00	1.23	1.45	Eva1b	--	-	-	-	-	-	-	-
UNIGENE0017758	ID_378	0	0.00	-1.03	-2.56	NUF2	PREDICTED: kinetochore protein Nuf2 [Apteryx australis mantelli]	-	-	-	-	GO:0044424//intracellular part;GO:0043231//intracellular membrane-bounded organelle;GO:0043228//non-membrane-bounded organelle;GO:0043226//organelle;GO:0005623//cell;GO:0098687//chromosomal region;GO:0043227//membrane-bounded organelle;GO:0043234//protein complex;GO:0015630//microtubule cytoskeleton;GO:0044427//chromosomal part;GO:0005622//intracellular;GO:0005856//cytoskeleton;GO:0044446//intrac…	GO:0005488//binding	GO:0044763//single-organism cellular process;GO:0007049//cell cycle;GO:0009987//cellular process;GO:0000278//mitotic cell cycle;GO:0044699//single-organism process
UNIGENE0022286	ID_379	0	0.00	-0.52	-1.01	Ndufa7	--	Metabolism	Global and Overview;Energy metabolism	ko01100//Metabolic pathways;ko00190//Oxidative phosphorylation	K03951	-	-	-
UNIGENE0004756	ID_380	3	0.00	-0.67	-5.38	Gnmt	PREDICTED: glycine N-methyltransferase [Lepidothrix coronata]	Metabolism	Amino acid metabolism	ko00260//Glycine, serine and threonine metabolism	K00552	-	GO:0005488//binding;GO:0016740//transferase activity;GO:0043168//anion binding;GO:0036094//small molecule binding;GO:0008168//methyltransferase activity;GO:0016597//amino acid binding;GO:0008170//N-methyltransferase activity;GO:0043177//organic acid binding;GO:0043167//ion binding;GO:0016741//transferase activity, transferring one-carbon groups;GO:0031406//carboxylic acid binding;GO:0003824//cata…	GO:0043933//macromolecular complex subunit organization;GO:0022607//cellular component assembly;GO:0044723//single-organism carbohydrate metabolic process;GO:0065003//macromolecular complex assembly;GO:0009058//biosynthetic process;GO:0006006//glucose metabolic process;GO:1901564//organonitrogen compound metabolic process;GO:0070271//protein complex biogenesis;GO:0071704//organic substance metabo…
UNIGENE0020915	ID_381	4	0.00	-0.72	2.41	--	--	-	-	-	-	-	-	-
UNIGENE0011564	ID_382	0	0.00	-2.57	-4.20	CASKIN1	PREDICTED: LOW QUALITY PROTEIN: caskin-1 [Nipponia nippon]	-	-	-	-	-	-	-
UNIGENE0018837	ID_383	0	0.00	-1.69	-3.48	--	--	-	-	-	-	-	-	-
UNIGENE0036336	ID_384	7	0.00	0.81	1.17	RNASET2	--	-	-	-	-	-	GO:0004521//endoribonuclease activity;GO:0016788//hydrolase activity, acting on ester bonds;GO:0016894//endonuclease activity, active with either ribo- or deoxyribonucleic acids and producing 3'-phosphomonoesters;GO:0003824//catalytic activity;GO:0016892//endoribonuclease activity, producing 3'-phosphomonoesters;GO:0004540//ribonuclease activity;GO:0016787//hydrolase activity;GO:0004519//endonucl…	GO:0044260//cellular macromolecule metabolic process;GO:0043170//macromolecule metabolic process;GO:0006807//nitrogen compound metabolic process;GO:0006139//nucleobase-containing compound metabolic process;GO:0008152//metabolic process;GO:0044237//cellular metabolic process;GO:0090304//nucleic acid metabolic process;GO:0016070//RNA metabolic process;GO:0090501//RNA phosphodiester bond hydrolysis;…
UNIGENE0014778	ID_385	3	0.00	-0.05	-2.39	STRBP	PREDICTED: spermatid perinuclear RNA-binding protein isoform X3 [Anser cygnoides domesticus]	-	-	-	-	-	-	-
UNIGENE0047801	ID_386	0	0.00	-4.83	-10.18	ERVV-2	--	-	-	-	-	-	-	-
UNIGENE0035227	ID_387	7	0.00	1.12	1.81	LRCH2	--	-	-	-	-	-	-	-
UNIGENE0016661	ID_388	0	0.00	-1.89	-2.94	--	--	-	-	-	-	-	-	-
UNIGENE0032451	ID_389	3	0.00	0.02	-1.29	N4bp3	--	-	-	-	-	-	-	-
UNIGENE0043811	ID_390	6	0.00	7.09	9.25	--	--	-	-	-	-	-	-	-
UNIGENE0030367	ID_391	3	0.00	0.50	-0.95	zfyve28	--	-	-	-	-	-	-	-
UNIGENE0000311	ID_392	7	0.00	0.95	3.26	--	PREDICTED: nascent polypeptide-associated complex subunit alpha, muscle-specific form-like [Anser cygnoides domesticus]	-	-	-	-	-	-	-
UNIGENE0005572	ID_393	0	0.00	-0.50	-1.74	--	--	-	-	-	-	-	-	-
UNIGENE0040461	ID_394	6	0.00	8.09	9.89	--	--	-	-	-	-	-	-	-
UNIGENE0001686	ID_395	7	0.00	0.82	1.86	Itga5	integrin alpha 5 [Gallus gallus]	Cellular Processes;Environmental Information Processing	Signaling molecules and interaction;Transport and catabolism;Cellular commiunity;Cell motility	ko04510//Focal adhesion;ko04810//Regulation of actin cytoskeleton;ko04145//Phagosome;ko04512//ECM-receptor interaction	K06484	GO:0005887//integral component of plasma membrane;GO:0001726//ruffle;GO:0005622//intracellular;GO:0005886//plasma membrane;GO:0016020//membrane;GO:0031252//cell leading edge;GO:0005623//cell;GO:0044424//intracellular part;GO:0031226//intrinsic component of plasma membrane;GO:0030055//cell-substrate junction;GO:0030054//cell junction;GO:0044425//membrane part;GO:0044459//plasma membrane part;GO:00…	GO:0005102//receptor binding;GO:0005488//binding;GO:0005515//protein binding	GO:0032501//multicellular organismal process;GO:0051674//localization of cell;GO:0030155//regulation of cell adhesion;GO:0042327//positive regulation of phosphorylation;GO:0007611//learning or memory;GO:0032270//positive regulation of cellular protein metabolic process;GO:0044708//single-organism behavior;GO:0007155//cell adhesion;GO:0048518//positive regulation of biological process;GO:0023052//…
UNIGENE0009625	ID_396	7	0.00	0.75	2.76	Abcg1	PREDICTED: ATP-binding cassette sub-family G member 1 isoform X5 [Haliaeetus albicilla]	Environmental Information Processing	Membrane transport	ko02010//ABC transporters	K05679	-	GO:1901363//heterocyclic compound binding;GO:0036094//small molecule binding;GO:0016818//hydrolase activity, acting on acid anhydrides, in phosphorus-containing anhydrides;GO:0032549//ribonucleoside binding;GO:0017111//nucleoside-triphosphatase activity;GO:0016787//hydrolase activity;GO:0097367//carbohydrate derivative binding;GO:0016817//hydrolase activity, acting on acid anhydrides;GO:0097159//…	GO:1901564//organonitrogen compound metabolic process;GO:0009259//ribonucleotide metabolic process;GO:0044237//cellular metabolic process;GO:1901565//organonitrogen compound catabolic process;GO:0009166//nucleotide catabolic process;GO:0009987//cellular process;GO:0044281//small molecule metabolic process;GO:0071704//organic substance metabolic process;GO:0006139//nucleobase-containing compound m…
UNIGENE0047738	ID_397	4	0.00	-1.64	1.71	--	--	-	-	-	-	-	-	-
UNIGENE0017170	ID_398	7	0.00	1.74	2.77	--	--	-	-	-	-	-	-	-
UNIGENE0009885	ID_399	3	0.00	-2.46	-10.24	--	--	-	-	-	-	-	-	-
UNIGENE0012129	ID_400	7	0.00	1.44	3.47	--	--	-	-	-	-	-	-	-
UNIGENE0034775	ID_401	7	0.00	1.24	3.62	Dmpk	--	-	-	-	-	-	-	-
UNIGENE0036049	ID_402	4	0.00	0.12	1.40	--	--	-	-	-	-	-	-	-
UNIGENE0051141	ID_403	1	0.00	-9.90	-9.90	--	--	-	-	-	-	-	-	-
UNIGENE0050981	ID_404	0	0.00	-0.79	-1.16	AATF	--	-	-	-	-	GO:0005622//intracellular;GO:0005856//cytoskeleton;GO:0005912//adherens junction;GO:0044464//cell part;GO:0005815//microtubule organizing center;GO:0043228//non-membrane-bounded organelle;GO:0043226//organelle;GO:0005924//cell-substrate adherens junction;GO:0070161//anchoring junction;GO:0030055//cell-substrate junction;GO:0044446//intracellular organelle part;GO:0043229//intracellular organelle;…	-	GO:0009058//biosynthetic process;GO:0000278//mitotic cell cycle;GO:0034654//nucleobase-containing compound biosynthetic process;GO:0009790//embryo development;GO:0022613//ribonucleoprotein complex biogenesis;GO:0080090//regulation of primary metabolic process;GO:0065007//biological regulation;GO:0006351//transcription, DNA-templated;GO:1903019//negative regulation of glycoprotein metabolic proces…
UNIGENE0026417	ID_405	7	0.00	1.37	2.59	--	--	-	-	-	-	-	-	-
UNIGENE0020344	ID_406	7	0.00	0.60	1.06	DUSP8	PREDICTED: dual specificity protein phosphatase 8 isoform X1 [Anser cygnoides domesticus]	Environmental Information Processing	Signal transduction	ko04010//MAPK signaling pathway	K04459	-	GO:0008138//protein tyrosine/serine/threonine phosphatase activity;GO:0016788//hydrolase activity, acting on ester bonds;GO:0003824//catalytic activity;GO:0016791//phosphatase activity;GO:0004721//phosphoprotein phosphatase activity;GO:0042578//phosphoric ester hydrolase activity;GO:0016787//hydrolase activity	GO:0009987//cellular process;GO:0071704//organic substance metabolic process;GO:0044238//primary metabolic process;GO:0044237//cellular metabolic process;GO:0044267//cellular protein metabolic process;GO:0043412//macromolecule modification;GO:0006793//phosphorus metabolic process;GO:0008152//metabolic process;GO:0006796//phosphate-containing compound metabolic process;GO:0044260//cellular macromo…
UNIGENE0022162	ID_407	5	0.00	0.87	-0.63	Pglyrp2	--	-	-	-	-	-	GO:0004871//signal transducer activity;GO:0097367//carbohydrate derivative binding;GO:0016811//hydrolase activity, acting on carbon-nitrogen (but not peptide) bonds, in linear amides;GO:0038187//pattern recognition receptor activity;GO:0038023//signaling receptor activity;GO:0003824//catalytic activity;GO:0005539//glycosaminoglycan binding;GO:0016787//hydrolase activity;GO:0005488//binding;GO:000…	GO:0044763//single-organism cellular process;GO:0002285//lymphocyte activation involved in immune response;GO:0006807//nitrogen compound metabolic process;GO:0030097//hemopoiesis;GO:0001817//regulation of cytokine production;GO:0001818//negative regulation of cytokine production;GO:0042742//defense response to bacterium;GO:0030203//glycosaminoglycan metabolic process;GO:0030154//cell differentiat…
UNIGENE0047333	ID_408	3	0.00	-0.35	-3.73	TMPRSS2	--	-	-	-	-	-	-	-
UNIGENE0003790	ID_409	3	0.00	0.23	-1.37	KIAA1324L	PREDICTED: UPF0577 protein KIAA1324-like homolog [Calidris pugnax]	-	-	-	-	-	-	-
UNIGENE0019722	ID_410	0	0.00	-1.77	-3.03	--	--	-	-	-	-	-	-	-
UNIGENE0030549	ID_411	0	0.00	-1.45	-3.23	Kcna5	--	-	-	-	-	-	-	-
UNIGENE0034297	ID_412	7	0.00	1.87	3.10	--	--	-	-	-	-	-	-	-
UNIGENE0035841	ID_413	7	0.00	1.84	3.63	RQCD1	--	Genetic Information Processing	Folding, sorting and degradation	ko03018//RNA degradation	K12606	-	-	-
UNIGENE0051586	ID_414	0	0.00	-2.64	-9.05	--	--	-	-	-	-	-	-	-
UNIGENE0013296	ID_415	2	0.00	-1.60	1.10	--	--	-	-	-	-	-	-	-
UNIGENE0027240	ID_416	0	0.00	-0.70	-1.93	KLHL13	--	Genetic Information Processing	Folding, sorting and degradation	ko04120//Ubiquitin mediated proteolysis	K10447	-	-	-
UNIGENE0015100	ID_417	6	0.00	7.79	9.55	--	--	-	-	-	-	-	-	-
UNIGENE0035858	ID_418	7	0.00	0.92	1.88	FXYD6	--	-	-	-	-	-	-	-
UNIGENE0027837	ID_419	4	0.00	0.02	2.09	--	--	-	-	-	-	-	-	-
UNIGENE0044093	ID_420	3	0.00	-0.17	-1.78	--	--	-	-	-	-	-	-	-
UNIGENE0040570	ID_421	2	0.00	-5.26	4.34	--	--	-	-	-	-	-	-	-
UNIGENE0000373	ID_422	7	0.00	1.71	2.67	--	--	-	-	-	-	-	-	-
UNIGENE0015252	ID_423	0	0.00	-0.53	-1.37	Lsm6	PREDICTED: U6 snRNA-associated Sm-like protein LSm6 [Picoides pubescens]	Genetic Information Processing	Folding, sorting and degradation;Transcription	ko03040//Spliceosome;ko03018//RNA degradation	K12625	-	-	-
UNIGENE0001621	ID_424	6	0.00	1.52	1.59	GPR174	purinergic receptor P2Y G-protein coupled 10-like [Mus musculus]	Environmental Information Processing	Signaling molecules and interaction	ko04080//Neuroactive ligand-receptor interaction	K04274	-	-	-
UNIGENE0034238	ID_425	3	0.00	-0.05	-5.14	--	--	-	-	-	-	-	-	-
UNIGENE0033114	ID_426	3	0.00	-0.22	-2.87	CLCA2	--	-	-	-	-	-	-	-
UNIGENE0017984	ID_427	7	0.00	6.70	9.24	ATP13A5	PREDICTED: probable cation-transporting ATPase 13A5 [Anser cygnoides domesticus]	-	-	-	-	-	-	-
UNIGENE0032041	ID_428	0	0.00	-0.55	-1.20	MFSD6	--	-	-	-	-	-	-	GO:0044763//single-organism cellular process;GO:0044699//single-organism process;GO:0009987//cellular process
UNIGENE0045422	ID_429	0	0.00	-3.96	-9.31	NELL1	--	-	-	-	-	GO:0005623//cell;GO:0005622//intracellular;GO:0044444//cytoplasmic part;GO:0005737//cytoplasm;GO:0044424//intracellular part;GO:0012505//endomembrane system;GO:0044464//cell part	GO:0005488//binding	GO:1903051//negative regulation of proteolysis involved in cellular protein catabolic process;GO:0008285//negative regulation of cell proliferation;GO:0032435//negative regulation of proteasomal ubiquitin-dependent protein catabolic process;GO:0048731//system development;GO:1903363//negative regulation of cellular protein catabolic process;GO:1903050//regulation of proteolysis involved in cellula…
UNIGENE0046873	ID_430	7	0.00	1.19	2.34	--	--	-	-	-	-	-	-	-
UNIGENE0046098	ID_431	7	0.00	1.59	2.97	--	--	-	-	-	-	-	-	-
UNIGENE0024512	ID_432	0	0.00	-1.22	-1.83	--	--	-	-	-	-	-	-	-
UNIGENE0014591	ID_433	3	0.00	-1.79	-10.73	RPH3A	PREDICTED: rabphilin-3A isoform X4 [Coturnix japonica]	-	-	-	-	GO:0005737//cytoplasm;GO:0016023//cytoplasmic, membrane-bounded vesicle;GO:0043231//intracellular membrane-bounded organelle;GO:0030136//clathrin-coated vesicle;GO:0031410//cytoplasmic vesicle;GO:0031982//vesicle;GO:0031988//membrane-bounded vesicle;GO:0005623//cell;GO:0043227//membrane-bounded organelle;GO:0044464//cell part;GO:0030135//coated vesicle;GO:0043229//intracellular organelle;GO:00444…	GO:0051020//GTPase binding;GO:0031267//small GTPase binding;GO:0005488//binding;GO:0005515//protein binding;GO:0017016//Ras GTPase binding;GO:0043167//ion binding;GO:0019899//enzyme binding;GO:0043169//cation binding	GO:0015031//protein transport;GO:0008104//protein localization;GO:0051234//establishment of localization;GO:0071702//organic substance transport;GO:0051179//localization;GO:0033036//macromolecule localization;GO:0006810//transport;GO:0045184//establishment of protein localization
UNIGENE0020701	ID_434	3	0.00	0.15	-2.54	Grik3	PREDICTED: glutamate receptor ionotropic, kainate 3 [Anser cygnoides domesticus]	Environmental Information Processing	Signaling molecules and interaction	ko04080//Neuroactive ligand-receptor interaction	K05203	-	-	-
UNIGENE0015745	ID_435	0	0.00	-0.89	-1.56	Atpaf2	PREDICTED: LOW QUALITY PROTEIN: ATP synthase mitochondrial F1 complex assembly factor 2 [Anser cygnoides domesticus]	-	-	-	-	GO:0016604//nuclear body;GO:0043231//intracellular membrane-bounded organelle;GO:0044422//organelle part;GO:0043229//intracellular organelle;GO:0044446//intracellular organelle part;GO:0031974//membrane-enclosed lumen;GO:0044428//nuclear part;GO:0044464//cell part;GO:0044424//intracellular part;GO:0005654//nucleoplasm;GO:0005622//intracellular;GO:0043227//membrane-bounded organelle;GO:0070013//in…	-	GO:0022607//cellular component assembly;GO:0043623//cellular protein complex assembly;GO:0043933//macromolecular complex subunit organization;GO:0006461//protein complex assembly;GO:0070271//protein complex biogenesis;GO:0044085//cellular component biogenesis;GO:0065003//macromolecular complex assembly;GO:0071840//cellular component organization or biogenesis;GO:0034622//cellular macromolecular c…
UNIGENE0001440	ID_436	1	0.00	-4.06	-3.71	--	--	-	-	-	-	-	-	-
UNIGENE0020262	ID_437	0	0.00	-1.00	-1.62	EFHC1	PREDICTED: EF-hand domain-containing protein 1 [Anser cygnoides domesticus]	-	-	-	-	GO:0005623//cell;GO:0044464//cell part;GO:0042995//cell projection	-	-
UNIGENE0018387	ID_438	4	0.00	0.10	1.42	--	--	-	-	-	-	-	-	-
UNIGENE0026437	ID_439	0	0.00	-1.05	-1.92	POP1	--	Genetic Information Processing	Translation	ko03013//RNA transport;ko03008//Ribosome biogenesis in eukaryotes	K01164	-	-	-
UNIGENE0045814	ID_440	0	0.00	-2.40	-3.30	SRSF11	--	-	-	-	-	GO:0043227//membrane-bounded organelle;GO:0044464//cell part;GO:0043226//organelle;GO:0043231//intracellular membrane-bounded organelle;GO:0044424//intracellular part;GO:0043229//intracellular organelle;GO:0005623//cell;GO:0005622//intracellular	GO:0005488//binding;GO:0097159//organic cyclic compound binding	-
UNIGENE0012715	ID_441	0	0.00	-1.21	-3.77	--	--	-	-	-	-	-	-	-
UNIGENE0049404	ID_442	4	0.00	-1.07	2.54	--	--	-	-	-	-	-	-	-
UNIGENE0001387	ID_443	0	0.00	-0.99	-2.05	--	--	-	-	-	-	-	-	-
UNIGENE0038075	ID_444	0	0.00	-1.44	-3.70	HCN4	--	-	-	-	-	-	-	-
UNIGENE0025205	ID_445	3	0.00	0.79	-4.12	--	--	-	-	-	-	-	-	-
UNIGENE0051800	ID_446	6	0.00	7.55	8.77	Pcdh15	--	-	-	-	-	-	-	-
UNIGENE0017556	ID_447	4	0.00	0.92	4.60	--	PREDICTED: interleukin-12 receptor subunit beta-1, partial [Anser cygnoides domesticus]	Environmental Information Processing	Signal transduction;Signaling molecules and interaction	ko04060//Cytokine-cytokine receptor interaction;ko04630//Jak-STAT signaling pathway	K05063	-	-	-
UNIGENE0036249	ID_448	7	0.00	0.80	1.28	Tmem254	--	-	-	-	-	-	-	-
UNIGENE0027241	ID_449	0	0.00	-0.80	-1.36	SF3A2	--	Genetic Information Processing	Transcription	ko03040//Spliceosome	K12826	GO:0044464//cell part;GO:0005681//spliceosomal complex;GO:0044424//intracellular part;GO:0043229//intracellular organelle;GO:0044422//organelle part;GO:0043227//membrane-bounded organelle;GO:1990904//ribonucleoprotein complex;GO:0044446//intracellular organelle part;GO:0005622//intracellular;GO:0043226//organelle;GO:0032991//macromolecular complex;GO:0043231//intracellular membrane-bounded organe…	GO:0043167//ion binding;GO:0046914//transition metal ion binding;GO:0005488//binding;GO:0046872//metal ion binding;GO:0043169//cation binding	GO:0006807//nitrogen compound metabolic process;GO:0008152//metabolic process;GO:0034641//cellular nitrogen compound metabolic process;GO:0046483//heterocycle metabolic process;GO:0044237//cellular metabolic process;GO:0009987//cellular process;GO:0043170//macromolecule metabolic process;GO:0010467//gene expression;GO:1901360//organic cyclic compound metabolic process;GO:0016070//RNA metabolic pr…
UNIGENE0004213	ID_450	3	0.00	-1.00	-3.76	PTPRF	PREDICTED: receptor-type tyrosine-protein phosphatase F isoform X8 [Anser cygnoides domesticus]	Organismal Systems;Environmental Information Processing;Cellular Processes	Endocrine system;Signaling molecules and interaction;Cellular commiunity	ko04910//Insulin signaling pathway;ko04514//Cell adhesion molecules (CAMs);ko04520//Adherens junction	K05695	-	-	-
UNIGENE0011261	ID_451	0	0.00	-1.15	-2.68	--	--	-	-	-	-	-	-	-
UNIGENE0003017	ID_452	3	0.00	-2.25	-9.71	--	--	-	-	-	-	-	-	-
UNIGENE0041324	ID_453	0	0.00	-0.72	-2.53	Sox4	--	-	-	-	-	GO:0005622//intracellular;GO:0043227//membrane-bounded organelle;GO:0043231//intracellular membrane-bounded organelle;GO:0044424//intracellular part;GO:0005623//cell;GO:0032991//macromolecular complex;GO:0043229//intracellular organelle;GO:0005667//transcription factor complex;GO:0043226//organelle;GO:0043234//protein complex;GO:0044464//cell part	GO:0005515//protein binding;GO:1990837//sequence-specific double-stranded DNA binding;GO:0044212//transcription regulatory region DNA binding;GO:0000975//regulatory region DNA binding;GO:0097159//organic cyclic compound binding;GO:0043565//sequence-specific DNA binding;GO:0003690//double-stranded DNA binding;GO:0001067//regulatory region nucleic acid binding;GO:0001076//transcription factor activ…	GO:0006913//nucleocytoplasmic transport;GO:0097659//nucleic acid-templated transcription;GO:0030098//lymphocyte differentiation;GO:0032268//regulation of cellular protein metabolic process;GO:0019538//protein metabolic process;GO:0050794//regulation of cellular process;GO:0003007//heart morphogenesis;GO:0044707//single-multicellular organism process;GO:0010646//regulation of cell communication;GO…
UNIGENE0032885	ID_454	2	0.00	-4.67	0.14	ISLR2	--	-	-	-	-	-	-	-
UNIGENE0014903	ID_455	7	0.00	2.83	5.75	--	--	-	-	-	-	-	-	-
UNIGENE0033865	ID_456	4	0.00	0.63	6.05	--	--	-	-	-	-	-	-	-
UNIGENE0042108	ID_457	6	0.00	2.78	3.66	--	--	-	-	-	-	-	-	-
UNIGENE0007930	ID_458	0	0.00	-1.87	-3.70	--	--	-	-	-	-	-	-	-
UNIGENE0001388	ID_459	0	0.00	-1.32	-2.01	--	--	-	-	-	-	-	-	-
UNIGENE0034115	ID_460	0	0.00	-0.40	-1.18	Aldh16a1	--	Metabolism	Carbohydrate metabolism;Global and Overview;Amino acid metabolism;Lipid metabolism;Metabolism of other amino acids	ko01100//Metabolic pathways;ko01110//Biosynthesis of secondary metabolites;ko01130//Biosynthesis of antibiotics;ko01120//Microbial metabolism in diverse environments;ko00561//Glycerolipid metabolism;ko00310//Lysine degradation;ko00330//Arginine and proline metabolism;ko00010//Glycolysis / Gluconeogenesis;ko00280//Valine, leucine and isoleucine degradation;ko00620//Pyruvate metabolism;ko00071//Fat…	K00128	-	-	-
UNIGENE0045251	ID_461	7	0.00	6.17	9.28	--	--	-	-	-	-	-	-	-
UNIGENE0035702	ID_462	7	0.00	1.65	3.92	--	--	-	-	-	-	-	-	-
UNIGENE0003113	ID_463	6	0.00	4.13	4.97	HMCN2	PREDICTED: LOW QUALITY PROTEIN: hemicentin-2, partial [Anas platyrhynchos]	-	-	-	-	-	-	-
UNIGENE0011292	ID_464	6	0.00	9.70	8.12	--	--	-	-	-	-	-	-	-
UNIGENE0000076	ID_465	7	0.00	5.74	11.68	--	--	-	-	-	-	-	-	-
UNIGENE0030468	ID_466	0	0.00	-1.14	-3.72	S1PR5	--	Environmental Information Processing	Signaling molecules and interaction	ko04080//Neuroactive ligand-receptor interaction	K04295	-	GO:0004888//transmembrane signaling receptor activity;GO:0060089//molecular transducer activity;GO:0004872//receptor activity;GO:0004871//signal transducer activity;GO:0099600//transmembrane receptor activity;GO:0004930//G-protein coupled receptor activity;GO:0038023//signaling receptor activity	GO:0044763//single-organism cellular process;GO:0044699//single-organism process;GO:0050896//response to stimulus;GO:0009987//cellular process;GO:0044700//single organism signaling;GO:0023052//signaling;GO:0050789//regulation of biological process;GO:0007154//cell communication;GO:0065007//biological regulation;GO:0007165//signal transduction;GO:0051716//cellular response to stimulus;GO:0050794//…
UNIGENE0032583	ID_467	4	0.00	0.18	1.92	--	--	-	-	-	-	-	-	-
UNIGENE0011408	ID_468	6	0.00	2.54	3.15	--	--	-	-	-	-	-	-	-
UNIGENE0047382	ID_469	3	0.00	-0.64	-3.14	--	--	-	-	-	-	-	-	-
UNIGENE0031044	ID_470	7	0.00	2.05	4.13	ZP1	--	-	-	-	-	GO:0005622//intracellular;GO:0043229//intracellular organelle;GO:0012505//endomembrane system;GO:0044424//intracellular part;GO:0044464//cell part;GO:0043231//intracellular membrane-bounded organelle;GO:0043226//organelle;GO:0043227//membrane-bounded organelle;GO:0005623//cell	-	-
UNIGENE0016301	ID_471	3	0.00	-0.09	-2.38	--	--	-	-	-	-	-	-	-
UNIGENE0022001	ID_472	0	0.00	-0.57	-1.13	YTHDF2	--	-	-	-	-	-	GO:0005488//binding;GO:0003676//nucleic acid binding;GO:0097159//organic cyclic compound binding;GO:0003723//RNA binding;GO:1901363//heterocyclic compound binding	GO:0010468//regulation of gene expression;GO:0050789//regulation of biological process;GO:0043487//regulation of RNA stability;GO:0060255//regulation of macromolecule metabolic process;GO:0065007//biological regulation;GO:0010608//posttranscriptional regulation of gene expression;GO:0065008//regulation of biological quality;GO:0019222//regulation of metabolic process
UNIGENE0032619	ID_473	7	0.00	0.80	2.59	--	--	-	-	-	-	-	-	-
UNIGENE0000260	ID_474	3	0.00	-0.53	-2.00	grip2	PREDICTED: glutamate receptor-interacting protein 2 isoform X4 [Anas platyrhynchos]	-	-	-	-	-	-	-
UNIGENE0006275	ID_475	3	0.00	-0.05	-1.06	MYO10	PREDICTED: LOW QUALITY PROTEIN: unconventional myosin-X [Anser cygnoides domesticus]	-	-	-	-	-	-	-
UNIGENE0028547	ID_476	3	0.00	0.21	-1.33	FAM167A	--	-	-	-	-	-	-	-
UNIGENE0009206	ID_477	4	0.00	0.71	3.21	RYR3	PREDICTED: ryanodine receptor 3-like, partial [Charadrius vociferus]	Environmental Information Processing	Signal transduction	ko04020//Calcium signaling pathway	K04963	-	-	-
UNIGENE0046058	ID_478	6	0.00	6.52	3.85	Sln	--	-	-	-	-	-	-	-
UNIGENE0029605	ID_479	7	0.00	0.94	2.71	CLU	--	-	-	-	-	-	-	-
UNIGENE0001273	ID_480	4	0.00	0.01	1.48	--	--	-	-	-	-	-	-	-
UNIGENE0005089	ID_481	6	0.00	4.31	2.30	Spon2	PREDICTED: spondin-2 isoform X1 [Anser cygnoides domesticus]	-	-	-	-	-	-	-
UNIGENE0021974	ID_482	7	0.00	0.60	1.01	MAP3K5	--	Genetic Information Processing;Environmental Information Processing	Signal transduction;Folding, sorting and degradation	ko04010//MAPK signaling pathway;ko04141//Protein processing in endoplasmic reticulum	K04426	-	GO:0005488//binding;GO:0032549//ribonucleoside binding;GO:0036094//small molecule binding;GO:0004672//protein kinase activity;GO:0097159//organic cyclic compound binding;GO:0001883//purine nucleoside binding;GO:0016301//kinase activity;GO:0032550//purine ribonucleoside binding;GO:0003824//catalytic activity;GO:0097367//carbohydrate derivative binding;GO:0016740//transferase activity;GO:0001882//n…	GO:0006793//phosphorus metabolic process;GO:0071704//organic substance metabolic process;GO:0008152//metabolic process;GO:0043412//macromolecule modification;GO:0043170//macromolecule metabolic process;GO:0044237//cellular metabolic process;GO:0019538//protein metabolic process;GO:0044238//primary metabolic process;GO:0006796//phosphate-containing compound metabolic process;GO:0036211//protein mo…
UNIGENE0015062	ID_483	7	0.00	1.00	2.78	--	--	-	-	-	-	-	-	-
UNIGENE0002645	ID_484	6	0.00	2.76	2.77	TRABD2B	PREDICTED: metalloprotease TIKI2 isoform X1 [Coturnix japonica]	-	-	-	-	-	-	-
UNIGENE0007499	ID_485	6	0.00	7.33	9.48	--	--	-	-	-	-	-	-	-
UNIGENE0008437	ID_486	3	0.00	1.69	-2.55	--	--	-	-	-	-	-	-	-
UNIGENE0033705	ID_487	4	0.00	1.20	6.17	--	--	-	-	-	-	-	-	-
UNIGENE0039817	ID_488	0	0.00	-2.28	-3.79	--	--	-	-	-	-	-	-	-
UNIGENE0041291	ID_489	4	0.00	-0.17	1.94	--	--	-	-	-	-	-	-	-
UNIGENE0036397	ID_490	0	0.00	-0.30	-1.02	ZNF621	--	-	-	-	-	-	-	-
UNIGENE0044330	ID_491	3	0.00	0.19	-3.60	ADCY8	--	Metabolism;Cellular Processes;Environmental Information Processing;Organismal Systems	Signal transduction;Cell growth and death;Nucleotide metabolism;Cellular commiunity;Endocrine system;Circulatory system	ko00230//Purine metabolism;ko04020//Calcium signaling pathway;ko04261//Adrenergic signaling in cardiomyocytes;ko04270//Vascular smooth muscle contraction;ko04912//GnRH signaling pathway;ko04916//Melanogenesis;ko04114//Oocyte meiosis;ko04540//Gap junction;ko04914//Progesterone-mediated oocyte maturation	K08048	-	-	-
UNIGENE0005683	ID_492	4	0.00	0.29	2.34	--	--	-	-	-	-	-	-	-
UNIGENE0043394	ID_493	3	0.00	0.41	-3.82	--	--	-	-	-	-	-	-	-
UNIGENE0051512	ID_494	7	0.00	6.18	9.95	--	--	-	-	-	-	-	-	-
UNIGENE0017843	ID_495	0	0.00	-2.20	-3.54	--	PREDICTED: ghrelin O-acyltransferase [Aptenodytes forsteri]	-	-	-	-	-	-	-
UNIGENE0003613	ID_496	6	0.00	0.95	1.23	--	--	-	-	-	-	-	-	-
UNIGENE0043977	ID_497	7	0.00	0.85	2.24	--	--	-	-	-	-	-	-	-
UNIGENE0015243	ID_498	7	0.00	1.63	2.31	TC2N	PREDICTED: tandem C2 domains nuclear protein isoform X2 [Anser cygnoides domesticus]	-	-	-	-	-	-	-
UNIGENE0028605	ID_499	6	0.00	1.50	1.79	--	--	-	-	-	-	-	-	-
UNIGENE0029488	ID_500	0	0.00	-0.78	-2.61	MAD2L1BP	--	-	-	-	-	GO:0044464//cell part;GO:0005623//cell;GO:0044424//intracellular part;GO:0005622//intracellular	-	GO:0051783//regulation of nuclear division;GO:0044699//single-organism process;GO:0044763//single-organism cellular process;GO:0022402//cell cycle process;GO:0050789//regulation of biological process;GO:0007346//regulation of mitotic cell cycle;GO:0000075//cell cycle checkpoint;GO:0007088//regulation of mitotic nuclear division;GO:0051726//regulation of cell cycle;GO:0050794//regulation of cellul…
UNIGENE0044142	ID_501	7	0.00	2.23	3.96	--	--	-	-	-	-	-	-	-
UNIGENE0038464	ID_502	7	0.00	0.35	1.10	TIMP3	--	-	-	-	-	GO:0005576//extracellular region;GO:0044421//extracellular region part;GO:0005578//proteinaceous extracellular matrix;GO:0031012//extracellular matrix	GO:0030234//enzyme regulator activity;GO:0005488//binding;GO:0043169//cation binding;GO:0061135//endopeptidase regulator activity;GO:0061134//peptidase regulator activity;GO:0030414//peptidase inhibitor activity;GO:0098772//molecular function regulator;GO:0004866//endopeptidase inhibitor activity;GO:0004857//enzyme inhibitor activity;GO:0043167//ion binding	GO:0051248//negative regulation of protein metabolic process;GO:0006508//proteolysis;GO:0051246//regulation of protein metabolic process;GO:0051346//negative regulation of hydrolase activity;GO:0010466//negative regulation of peptidase activity;GO:0050896//response to stimulus;GO:0065009//regulation of molecular function;GO:0009892//negative regulation of metabolic process;GO:0044092//negative re…
UNIGENE0017242	ID_503	7	0.00	0.75	1.87	TMOD3	PREDICTED: tropomodulin-3 [Anser cygnoides domesticus]	-	-	-	-	GO:0043228//non-membrane-bounded organelle;GO:0044424//intracellular part;GO:0015629//actin cytoskeleton;GO:0044464//cell part;GO:0043229//intracellular organelle;GO:0005856//cytoskeleton;GO:0005622//intracellular;GO:0005623//cell;GO:0043232//intracellular non-membrane-bounded organelle;GO:0043226//organelle	-	-
UNIGENE0051559	ID_504	6	0.00	4.57	5.09	--	--	-	-	-	-	-	-	-
UNIGENE0050844	ID_505	4	0.00	0.25	1.82	--	--	-	-	-	-	-	-	-
UNIGENE0009713	ID_506	0	0.00	-0.73	-2.16	NUDT1	PREDICTED: 7,8-dihydro-8-oxoguanine triphosphatase [Anser cygnoides domesticus]	-	-	-	-	-	GO:0016787//hydrolase activity;GO:0047429//nucleoside-triphosphate diphosphatase activity;GO:0016818//hydrolase activity, acting on acid anhydrides, in phosphorus-containing anhydrides;GO:0003824//catalytic activity;GO:0016817//hydrolase activity, acting on acid anhydrides;GO:0016462//pyrophosphatase activity	-
UNIGENE0016542	ID_507	6	0.00	2.04	1.84	GPR20	PREDICTED: G-protein coupled receptor 20 [Anser cygnoides domesticus]	-	-	-	-	-	-	-
UNIGENE0028442	ID_508	3	0.00	1.12	-2.20	--	--	-	-	-	-	-	-	-
UNIGENE0019469	ID_509	0	0.00	-2.98	-8.10	CHRNA2	PREDICTED: neuronal acetylcholine receptor subunit alpha-2 isoform X2 [Anser cygnoides domesticus]	Environmental Information Processing	Signaling molecules and interaction	ko04080//Neuroactive ligand-receptor interaction	K04804	GO:0031226//intrinsic component of plasma membrane;GO:0071944//cell periphery;GO:0044425//membrane part;GO:0005623//cell;GO:0044459//plasma membrane part;GO:0044456//synapse part;GO:0044464//cell part;GO:0098589//membrane region;GO:0016021//integral component of membrane;GO:0098590//plasma membrane region;GO:0005887//integral component of plasma membrane;GO:0016020//membrane;GO:0005886//plasma me…	GO:0004872//receptor activity;GO:0099600//transmembrane receptor activity;GO:0038023//signaling receptor activity;GO:0004888//transmembrane signaling receptor activity;GO:0060089//molecular transducer activity;GO:0004871//signal transducer activity	-
UNIGENE0015956	ID_510	6	0.00	3.30	4.32	--	--	-	-	-	-	-	-	-
UNIGENE0049911	ID_511	6	0.00	2.71	3.37	--	--	-	-	-	-	-	-	-
UNIGENE0034705	ID_512	7	0.00	2.65	5.24	PPP1R3C	--	Organismal Systems	Endocrine system	ko04910//Insulin signaling pathway	K07189	-	GO:0005488//binding;GO:0005515//protein binding;GO:0019902//phosphatase binding;GO:0019899//enzyme binding	GO:0044264//cellular polysaccharide metabolic process;GO:0044262//cellular carbohydrate metabolic process;GO:0006112//energy reserve metabolic process;GO:0015980//energy derivation by oxidation of organic compounds;GO:0005977//glycogen metabolic process;GO:0071704//organic substance metabolic process;GO:0055114//oxidation-reduction process;GO:0009987//cellular process;GO:0044042//glucan metabolic…
UNIGENE0052642	ID_513	3	0.00	-0.12	-3.15	--	--	-	-	-	-	-	-	-
UNIGENE0001923	ID_514	4	0.00	0.20	1.05	Snx10	PREDICTED: sorting nexin-10 isoform X1 [Anser cygnoides domesticus]	-	-	-	-	GO:0043231//intracellular membrane-bounded organelle;GO:0043227//membrane-bounded organelle;GO:0044464//cell part;GO:0005623//cell;GO:0016020//membrane;GO:0015630//microtubule cytoskeleton;GO:0098588//bounding membrane of organelle;GO:0043232//intracellular non-membrane-bounded organelle;GO:0044430//cytoskeletal part;GO:0005768//endosome;GO:0044444//cytoplasmic part;GO:0044440//endosomal part;GO:…	GO:0005515//protein binding;GO:0019899//enzyme binding;GO:0005488//binding	GO:0033036//macromolecule localization;GO:0051179//localization;GO:0048646//anatomical structure formation involved in morphogenesis;GO:0002573//myeloid leukocyte differentiation;GO:0044380//protein localization to cytoskeleton;GO:0048869//cellular developmental process;GO:0034613//cellular protein localization;GO:0002376//immune system process;GO:0048856//anatomical structure development;GO:0032…
UNIGENE0000947	ID_515	2	0.00	-3.36	-1.29	--	--	-	-	-	-	-	-	-
UNIGENE0042125	ID_516	7	0.00	1.93	3.72	--	--	-	-	-	-	-	-	-
UNIGENE0032378	ID_517	5	0.00	0.84	-0.35	ENDOD1	--	-	-	-	-	-	GO:0043167//ion binding;GO:0003824//catalytic activity;GO:0005488//binding;GO:0043169//cation binding	-
UNIGENE0036829	ID_518	6	0.00	1.76	1.45	--	--	-	-	-	-	-	-	-
UNIGENE0001881	ID_519	0	0.00	-0.77	-2.26	VRK1	PREDICTED: serine/threonine-protein kinase VRK1 [Anser cygnoides domesticus]	-	-	-	-	-	GO:0097159//organic cyclic compound binding;GO:0036094//small molecule binding;GO:0001883//purine nucleoside binding;GO:0003824//catalytic activity;GO:0016740//transferase activity;GO:0032549//ribonucleoside binding;GO:0016773//phosphotransferase activity, alcohol group as acceptor;GO:0032550//purine ribonucleoside binding;GO:0016772//transferase activity, transferring phosphorus-containing group…	GO:0044237//cellular metabolic process;GO:0071704//organic substance metabolic process;GO:0036211//protein modification process;GO:0044260//cellular macromolecule metabolic process;GO:0009987//cellular process;GO:0019538//protein metabolic process;GO:0044238//primary metabolic process;GO:0044267//cellular protein metabolic process;GO:0008152//metabolic process;GO:0006464//cellular protein modific…
UNIGENE0003682	ID_520	6	0.00	4.52	5.77	--	--	-	-	-	-	-	-	-
UNIGENE0035207	ID_521	0	0.00	-0.60	-1.83	Egfr	--	Cellular Processes;Environmental Information Processing;Organismal Systems	Cellular commiunity;Development;Transport and catabolism;Signaling molecules and interaction;Signal transduction;Endocrine system;Cell motility	ko04144//Endocytosis;ko04010//MAPK signaling pathway;ko04510//Focal adhesion;ko04810//Regulation of actin cytoskeleton;ko04020//Calcium signaling pathway;ko04060//Cytokine-cytokine receptor interaction;ko04068//FoxO signaling pathway;ko04912//GnRH signaling pathway;ko04012//ErbB signaling pathway;ko04540//Gap junction;ko04520//Adherens junction;ko04320//Dorso-ventral axis formation	K04361	-	-	-
UNIGENE0044189	ID_522	6	0.00	3.80	3.76	--	--	-	-	-	-	-	-	-
UNIGENE0005012	ID_523	4	0.00	0.29	1.47	ARRDC3	PREDICTED: arrestin domain-containing protein 3 isoform X1 [Anser cygnoides domesticus]	-	-	-	-	GO:0043227//membrane-bounded organelle;GO:0016020//membrane;GO:0043229//intracellular organelle;GO:0044424//intracellular part;GO:0044464//cell part;GO:0043226//organelle;GO:0005622//intracellular;GO:0043231//intracellular membrane-bounded organelle;GO:0005623//cell	GO:0031690//adrenergic receptor binding;GO:0001664//G-protein coupled receptor binding;GO:0005515//protein binding;GO:0005488//binding;GO:0005102//receptor binding	GO:0051247//positive regulation of protein metabolic process;GO:0048731//system development;GO:0048513//animal organ development;GO:0044707//single-multicellular organism process;GO:0048584//positive regulation of response to stimulus;GO:0044699//single-organism process;GO:0048856//anatomical structure development;GO:1903320//regulation of protein modification by small protein conjugation or remo…
UNIGENE0019044	ID_524	4	0.00	-0.12	1.60	H2B-V	PREDICTED: histone H2B 5-like [Mesitornis unicolor]	-	-	-	-	GO:0032991//macromolecular complex;GO:0044464//cell part;GO:0043232//intracellular non-membrane-bounded organelle;GO:0000785//chromatin;GO:0043229//intracellular organelle;GO:0043226//organelle;GO:0044446//intracellular organelle part;GO:0005623//cell;GO:0005694//chromosome;GO:0005622//intracellular;GO:0044427//chromosomal part;GO:0043228//non-membrane-bounded organelle;GO:0044424//intracellular …	GO:0003676//nucleic acid binding;GO:0005488//binding;GO:0097159//organic cyclic compound binding;GO:1901363//heterocyclic compound binding	GO:0009987//cellular process;GO:0006325//chromatin organization;GO:0043933//macromolecular complex subunit organization;GO:0071824//protein-DNA complex subunit organization;GO:0051276//chromosome organization;GO:0071840//cellular component organization or biogenesis;GO:0016043//cellular component organization;GO:0006996//organelle organization;GO:0034728//nucleosome organization;GO:0071822//prote…
UNIGENE0012593	ID_525	4	0.00	-1.14	1.15	--	--	-	-	-	-	-	-	-
UNIGENE0036723	ID_526	7	0.00	1.37	1.99	kdrl	--	Environmental Information Processing;Cellular Processes	Transport and catabolism;Signaling molecules and interaction;Cellular commiunity	ko04144//Endocytosis;ko04510//Focal adhesion;ko04060//Cytokine-cytokine receptor interaction	K05096	-	-	-
UNIGENE0042635	ID_527	6	0.00	7.33	8.85	--	--	-	-	-	-	-	-	-
UNIGENE0039801	ID_528	0	0.00	-3.07	-9.41	--	--	-	-	-	-	-	-	-
UNIGENE0009448	ID_529	2	0.00	-2.85	0.29	CHCHD10	PREDICTED: coiled-coil-helix-coiled-coil-helix domain-containing protein 10, mitochondrial, partial [Parus major]	-	-	-	-	-	-	-
UNIGENE0022250	ID_530	0	0.00	-1.45	-3.72	RRM2	--	Cellular Processes;Metabolism	Metabolism of other amino acids;Cell growth and death;Nucleotide metabolism;Global and Overview	ko01100//Metabolic pathways;ko00230//Purine metabolism;ko00240//Pyrimidine metabolism;ko04115//p53 signaling pathway;ko00480//Glutathione metabolism	K10808	-	GO:0016728//oxidoreductase activity, acting on CH or CH2 groups, disulfide as acceptor;GO:0016491//oxidoreductase activity;GO:0016725//oxidoreductase activity, acting on CH or CH2 groups;GO:0003824//catalytic activity	GO:0006725//cellular aromatic compound metabolic process;GO:0071704//organic substance metabolic process;GO:0090407//organophosphate biosynthetic process;GO:0022607//cellular component assembly;GO:0055086//nucleobase-containing small molecule metabolic process;GO:0044710//single-organism metabolic process;GO:0046483//heterocycle metabolic process;GO:0051262//protein tetramerization;GO:0044237//ce…
UNIGENE0024932	ID_531	6	0.00	1.21	0.88	Pim1	--	Environmental Information Processing	Signal transduction	ko04630//Jak-STAT signaling pathway	K04702	GO:0043227//membrane-bounded organelle;GO:0043229//intracellular organelle;GO:0044464//cell part;GO:0043231//intracellular membrane-bounded organelle;GO:0043226//organelle;GO:0005623//cell;GO:0044424//intracellular part;GO:0005622//intracellular;GO:0016020//membrane	GO:0036094//small molecule binding;GO:0005488//binding;GO:1901363//heterocyclic compound binding;GO:0097159//organic cyclic compound binding;GO:0016773//phosphotransferase activity, alcohol group as acceptor;GO:0043169//cation binding;GO:0043167//ion binding;GO:0016301//kinase activity;GO:0003824//catalytic activity;GO:0001883//purine nucleoside binding;GO:0046872//metal ion binding;GO:0046914//t…	GO:0010564//regulation of cell cycle process;GO:0019220//regulation of phosphate metabolic process;GO:0031399//regulation of protein modification process;GO:0044763//single-organism cellular process;GO:0030203//glycosaminoglycan metabolic process;GO:0006807//nitrogen compound metabolic process;GO:0032501//multicellular organismal process;GO:0032268//regulation of cellular protein metabolic proces…
UNIGENE0018092	ID_532	6	0.00	1.24	0.83	BCL6	PREDICTED: B-cell lymphoma 6 protein [Anser cygnoides domesticus]	Environmental Information Processing	Signal transduction	ko04068//FoxO signaling pathway	K15618	-	-	-
UNIGENE0015544	ID_533	6	0.00	7.14	8.70	--	--	-	-	-	-	-	-	-
UNIGENE0030891	ID_534	4	0.00	0.60	3.91	NTN4	--	-	-	-	-	-	-	-
UNIGENE0005744	ID_535	7	0.00	0.74	2.52	--	PREDICTED: uncharacterized protein LOC106488138 [Apteryx australis mantelli]	-	-	-	-	-	-	-
UNIGENE0025770	ID_536	0	0.00	-0.52	-1.11	NDUFB8	--	Metabolism	Global and Overview;Energy metabolism	ko01100//Metabolic pathways;ko00190//Oxidative phosphorylation	K03964	-	-	-
UNIGENE0003319	ID_537	4	0.00	0.24	2.26	--	PREDICTED: band 4.1-like protein 2 isoform X11 [Gallus gallus]	-	-	-	-	-	-	-
UNIGENE0025848	ID_538	6	0.00	1.74	1.92	--	--	-	-	-	-	-	-	-
UNIGENE0039462	ID_539	7	0.00	1.78	3.56	--	--	-	-	-	-	-	-	-
UNIGENE0015167	ID_540	7	0.00	1.47	2.49	--	--	-	-	-	-	-	-	-
UNIGENE0026610	ID_541	3	0.00	-0.21	-1.22	--	--	-	-	-	-	-	-	-
UNIGENE0024104	ID_542	4	0.00	-0.95	1.85	--	--	-	-	-	-	-	-	-
UNIGENE0042682	ID_543	6	0.00	8.97	9.94	--	--	-	-	-	-	-	-	-
UNIGENE0001172	ID_544	0	0.00	-0.93	-2.89	--	Dysferlin, partial [Eurypyga helias]	-	-	-	-	-	-	-
UNIGENE0014047	ID_545	6	0.00	8.89	10.83	Lsmem1	PREDICTED: leucine-rich single-pass membrane protein 1 [Anser cygnoides domesticus]	-	-	-	-	-	-	-
UNIGENE0031662	ID_546	7	0.00	1.42	3.84	--	--	-	-	-	-	-	-	-
UNIGENE0046839	ID_547	0	0.00	-1.27	-3.31	--	--	-	-	-	-	-	-	-
UNIGENE0033283	ID_548	6	0.00	2.82	2.85	ACSL1	--	Metabolism;Cellular Processes;Organismal Systems	Lipid metabolism;Transport and catabolism;Endocrine system;Global and Overview	ko01100//Metabolic pathways;ko03320//PPAR signaling pathway;ko04146//Peroxisome;ko04920//Adipocytokine signaling pathway;ko01212//Fatty acid metabolism;ko00071//Fatty acid degradation;ko00061//Fatty acid biosynthesis	K01897	GO:0005622//intracellular;GO:0043229//intracellular organelle;GO:0044424//intracellular part;GO:0043231//intracellular membrane-bounded organelle;GO:0043227//membrane-bounded organelle;GO:0005623//cell;GO:0044464//cell part;GO:0043226//organelle	GO:0003824//catalytic activity	GO:0009893//positive regulation of metabolic process;GO:0060255//regulation of macromolecule metabolic process;GO:0009987//cellular process;GO:0001932//regulation of protein phosphorylation;GO:0044700//single organism signaling;GO:0010562//positive regulation of phosphorus metabolic process;GO:0051179//localization;GO:0009725//response to hormone;GO:0007154//cell communication;GO:0015718//monocar…
UNIGENE0004965	ID_549	1	0.00	-1.01	-0.94	Slc16a6	PREDICTED: monocarboxylate transporter 7 [Anser cygnoides domesticus]	-	-	-	-	-	-	GO:0044699//single-organism process;GO:0009987//cellular process;GO:0044763//single-organism cellular process
UNIGENE0011493	ID_550	1	0.00	-2.36	-2.75	--	--	-	-	-	-	-	-	-
UNIGENE0045371	ID_551	4	0.00	0.00	9.90	--	--	-	-	-	-	-	-	-
UNIGENE0027236	ID_552	3	0.00	1.59	-2.45	--	--	-	-	-	-	-	-	-
UNIGENE0033175	ID_553	3	0.00	-0.15	-2.40	DLX3	--	-	-	-	-	GO:0043229//intracellular organelle;GO:0005622//intracellular;GO:0044464//cell part;GO:0043231//intracellular membrane-bounded organelle;GO:0043226//organelle;GO:0005623//cell;GO:0044424//intracellular part;GO:0043227//membrane-bounded organelle	GO:0000981//RNA polymerase II transcription factor activity, sequence-specific DNA binding;GO:0001071//nucleic acid binding transcription factor activity;GO:0000982//transcription factor activity, RNA polymerase II core promoter proximal region sequence-specific binding;GO:0003700//transcription factor activity, sequence-specific DNA binding;GO:0005488//binding	GO:0007275//multicellular organism development;GO:0009888//tissue development;GO:0048731//system development;GO:0042476//odontogenesis;GO:0001944//vasculature development;GO:0009653//anatomical structure morphogenesis;GO:0072358//cardiovascular system development;GO:0048869//cellular developmental process;GO:0009987//cellular process;GO:0044707//single-multicellular organism process;GO:0044767//s…
UNIGENE0005554	ID_554	7	0.00	1.62	2.32	--	--	-	-	-	-	-	-	-
UNIGENE0017860	ID_555	3	0.00	-0.15	-9.74	Rph3a	PREDICTED: rabphilin-3A-like, partial [Phalacrocorax carbo]	-	-	-	-	-	-	-
UNIGENE0037581	ID_556	7	0.00	0.34	1.04	AKAP12	--	-	-	-	-	GO:0016020//membrane	GO:0005515//protein binding;GO:0019899//enzyme binding;GO:0005488//binding	GO:0006796//phosphate-containing compound metabolic process;GO:0015031//protein transport;GO:0065007//biological regulation;GO:0050896//response to stimulus;GO:0050794//regulation of cellular process;GO:0044271//cellular nitrogen compound biosynthetic process;GO:0055086//nucleobase-containing small molecule metabolic process;GO:0052652//cyclic purine nucleotide metabolic process;GO:1901135//carbo…
UNIGENE0021348	ID_557	3	0.00	0.48	-10.15	--	--	-	-	-	-	-	-	-
UNIGENE0004034	ID_558	3	0.00	-0.46	-4.52	GRHL1	PREDICTED: grainyhead-like protein 1 homolog isoform X1 [Gallus gallus]	-	-	-	-	-	-	-
UNIGENE0002448	ID_559	3	0.00	-0.52	-9.45	--	--	-	-	-	-	-	-	-
UNIGENE0022710	ID_560	4	0.00	-0.35	6.25	GAL14	--	-	-	-	-	-	-	-
UNIGENE0039374	ID_561	7	0.00	1.58	2.96	--	--	-	-	-	-	-	-	-
UNIGENE0000144	ID_562	0	0.00	-1.13	-2.75	POP1	PREDICTED: ribonucleases P/MRP protein subunit POP1 [Anser cygnoides domesticus]	Genetic Information Processing	Translation	ko03013//RNA transport;ko03008//Ribosome biogenesis in eukaryotes	K01164	-	GO:0003824//catalytic activity;GO:0004549//tRNA-specific ribonuclease activity;GO:0004518//nuclease activity;GO:0016788//hydrolase activity, acting on ester bonds;GO:0004540//ribonuclease activity;GO:0016787//hydrolase activity	GO:0044238//primary metabolic process;GO:0034641//cellular nitrogen compound metabolic process;GO:0090304//nucleic acid metabolic process;GO:0006725//cellular aromatic compound metabolic process;GO:0090501//RNA phosphodiester bond hydrolysis;GO:0071704//organic substance metabolic process;GO:1901360//organic cyclic compound metabolic process;GO:0010467//gene expression;GO:0044237//cellular metabo…
UNIGENE0015964	ID_563	7	0.00	1.26	2.72	--	--	-	-	-	-	-	-	-
UNIGENE0051550	ID_564	3	0.00	-0.36	-2.45	MEGF11	--	-	-	-	-	-	-	-
UNIGENE0019801	ID_565	3	0.00	-0.03	-1.31	CENPC	PREDICTED: LOW QUALITY PROTEIN: centromere protein C, partial [Anser cygnoides domesticus]	-	-	-	-	-	-	-
UNIGENE0027366	ID_566	7	0.00	1.22	2.09	SLC6A4	--	-	-	-	-	GO:0016020//membrane;GO:0044425//membrane part;GO:0031224//intrinsic component of membrane	GO:0015291//secondary active transmembrane transporter activity;GO:0005215//transporter activity;GO:0022857//transmembrane transporter activity;GO:0022804//active transmembrane transporter activity	GO:1902578//single-organism localization;GO:0051234//establishment of localization;GO:0006810//transport;GO:0044699//single-organism process;GO:0051179//localization;GO:0044765//single-organism transport;GO:0009987//cellular process;GO:0044763//single-organism cellular process
UNIGENE0013027	ID_567	4	0.00	-0.12	3.47	--	--	-	-	-	-	-	-	-
UNIGENE0046169	ID_568	7	0.00	6.60	9.33	--	--	-	-	-	-	-	-	-
UNIGENE0044186	ID_569	0	0.00	-0.44	-1.11	IGBP1	--	-	-	-	-	-	-	-
UNIGENE0019764	ID_570	0	0.00	-0.42	-1.20	--	--	-	-	-	-	-	-	-
UNIGENE0025066	ID_571	6	0.00	2.54	1.50	ENDOD1	--	-	-	-	-	-	-	-
UNIGENE0031801	ID_572	6	0.00	4.64	3.71	--	--	-	-	-	-	-	-	-
UNIGENE0031663	ID_573	7	0.00	2.34	4.55	CALD1	--	Organismal Systems	Circulatory system	ko04270//Vascular smooth muscle contraction	K12327	-	-	-
UNIGENE0025503	ID_574	6	0.00	1.96	2.13	THBS2	--	Cellular Processes;Environmental Information Processing	Signaling molecules and interaction;Transport and catabolism;Cellular commiunity	ko04510//Focal adhesion;ko04145//Phagosome;ko04512//ECM-receptor interaction	K04659	-	GO:0005539//glycosaminoglycan binding;GO:0005488//binding;GO:0097367//carbohydrate derivative binding	GO:0048514//blood vessel morphogenesis;GO:0044699//single-organism process;GO:0001944//vasculature development;GO:0048856//anatomical structure development;GO:0032501//multicellular organismal process;GO:0001568//blood vessel development;GO:0072358//cardiovascular system development;GO:0001525//angiogenesis;GO:0048731//system development;GO:0032502//developmental process;GO:0009653//anatomical st…
UNIGENE0036996	ID_575	0	0.00	-0.73	-1.43	MED22	--	-	-	-	-	GO:0043234//protein complex;GO:0032991//macromolecular complex	-	GO:0008152//metabolic process;GO:0006725//cellular aromatic compound metabolic process;GO:0006139//nucleobase-containing compound metabolic process;GO:0044260//cellular macromolecule metabolic process;GO:0009059//macromolecule biosynthetic process;GO:0016070//RNA metabolic process;GO:0034645//cellular macromolecule biosynthetic process;GO:0032774//RNA biosynthetic process;GO:0046483//heterocycle …
UNIGENE0022681	ID_576	7	0.00	0.76	1.88	HIVEP1	--	-	-	-	-	GO:0043227//membrane-bounded organelle;GO:0044424//intracellular part;GO:0044464//cell part;GO:0043226//organelle;GO:0005622//intracellular;GO:0043231//intracellular membrane-bounded organelle;GO:0005623//cell;GO:0043229//intracellular organelle	GO:0043169//cation binding;GO:0043167//ion binding;GO:0097159//organic cyclic compound binding;GO:0003676//nucleic acid binding;GO:1901363//heterocyclic compound binding;GO:0005488//binding	-
UNIGENE0010217	ID_577	7	0.00	1.41	3.01	ATP8A1	PREDICTED: phospholipid-transporting ATPase IA isoform X3 [Coturnix japonica]	-	-	-	-	-	-	-
UNIGENE0030433	ID_578	0	0.00	-1.36	-2.54	--	--	-	-	-	-	-	-	-
UNIGENE0035262	ID_579	0	0.00	-0.47	-1.12	Rbm4	--	-	-	-	-	-	-	-
UNIGENE0040279	ID_580	0	0.00	-3.02	-9.81	--	--	-	-	-	-	-	-	-
UNIGENE0030563	ID_581	7	0.00	0.61	1.10	--	--	-	-	-	-	-	-	-
UNIGENE0017628	ID_582	7	0.00	1.05	2.18	--	PREDICTED: ligand-dependent nuclear receptor corepressor-like protein isoform X4 [Anser cygnoides domesticus]	-	-	-	-	-	-	-
UNIGENE0021277	ID_583	0	0.00	-0.93	-2.11	FAM60A	--	-	-	-	-	-	-	GO:0006928//movement of cell or subcellular component;GO:0051674//localization of cell;GO:0040011//locomotion;GO:0044699//single-organism process;GO:0044763//single-organism cellular process;GO:0048870//cell motility;GO:0009987//cellular process;GO:0016477//cell migration;GO:0051179//localization
UNIGENE0014454	ID_584	6	0.00	9.74	7.05	--	--	-	-	-	-	-	-	-
UNIGENE0030478	ID_585	0	0.00	-2.36	-3.64	--	--	-	-	-	-	-	-	-
UNIGENE0008663	ID_586	7	0.00	0.72	1.61	--	--	-	-	-	-	-	-	-
UNIGENE0049341	ID_587	7	0.00	0.40	1.27	ADAMTS19	--	-	-	-	-	GO:0031012//extracellular matrix	GO:0008233//peptidase activity;GO:0046914//transition metal ion binding;GO:0043167//ion binding;GO:0046872//metal ion binding;GO:0005488//binding;GO:0043169//cation binding;GO:0070011//peptidase activity, acting on L-amino acid peptides;GO:0016787//hydrolase activity;GO:0003824//catalytic activity	GO:0044238//primary metabolic process;GO:0043170//macromolecule metabolic process;GO:0010467//gene expression;GO:0006508//proteolysis;GO:0008152//metabolic process;GO:0071704//organic substance metabolic process;GO:0051604//protein maturation;GO:0019538//protein metabolic process;GO:0016485//protein processing
UNIGENE0030545	ID_588	4	0.00	-0.08	5.16	Kcna6	--	-	-	-	-	-	-	-
UNIGENE0024238	ID_589	5	0.00	1.06	-0.59	Dcx	--	-	-	-	-	-	-	-
UNIGENE0016960	ID_590	6	0.00	5.81	7.78	ZFPM2	PREDICTED: zinc finger protein ZFPM2 isoform X1 [Taeniopygia guttata]	-	-	-	-	GO:0044424//intracellular part;GO:0043229//intracellular organelle;GO:0043226//organelle;GO:0005622//intracellular;GO:0043231//intracellular membrane-bounded organelle;GO:0005623//cell;GO:0044464//cell part;GO:0043227//membrane-bounded organelle	GO:0000989//transcription factor activity, transcription factor binding;GO:0043167//ion binding;GO:0005488//binding;GO:0000988//transcription factor activity, protein binding;GO:0005515//protein binding;GO:0043169//cation binding;GO:0003712//transcription cofactor activity;GO:0097159//organic cyclic compound binding	GO:0034654//nucleobase-containing compound biosynthetic process;GO:0019438//aromatic compound biosynthetic process;GO:0008219//cell death;GO:0044271//cellular nitrogen compound biosynthetic process;GO:0048869//cellular developmental process;GO:0003151//outflow tract morphogenesis;GO:0051094//positive regulation of developmental process;GO:0051093//negative regulation of developmental process;GO:0…
UNIGENE0021140	ID_591	6	0.00	2.16	1.83	--	--	-	-	-	-	-	-	-
UNIGENE0033250	ID_592	3	0.00	-0.26	-1.19	TBC1D8	--	-	-	-	-	-	GO:0005488//binding;GO:0043167//ion binding;GO:0043169//cation binding;GO:0046872//metal ion binding	-
UNIGENE0012448	ID_593	6	0.00	7.26	9.58	--	--	-	-	-	-	-	-	-
UNIGENE0041249	ID_594	7	0.00	0.37	1.11	SRI	--	-	-	-	-	-	-	-
UNIGENE0002083	ID_595	7	0.00	2.75	4.48	--	PREDICTED: maestro heat-like repeat-containing protein family member 7 [Meleagris gallopavo]	-	-	-	-	-	-	-
UNIGENE0005923	ID_596	1	0.00	-2.58	-1.92	--	--	-	-	-	-	-	-	-
UNIGENE0038878	ID_597	0	0.00	-4.15	-8.89	--	--	-	-	-	-	-	-	-
UNIGENE0043557	ID_598	2	0.00	-6.45	2.88	--	--	-	-	-	-	-	-	-
UNIGENE0019956	ID_599	7	0.00	0.81	1.66	Ptgr1	PREDICTED: prostaglandin reductase 1 [Anser cygnoides domesticus]	-	-	-	-	-	-	-
UNIGENE0001580	ID_600	7	0.00	0.82	2.67	SPINK5	PREDICTED: serine protease inhibitor Kazal-type 5 isoform X4 [Anas platyrhynchos]	-	-	-	-	-	-	-
UNIGENE0028569	ID_601	3	0.00	-0.35	-3.08	Tfap2e	--	-	-	-	-	-	-	-
UNIGENE0032426	ID_602	7	0.00	1.23	2.38	etnppl	--	Metabolism	Lipid metabolism;Global and Overview	ko01100//Metabolic pathways;ko00564//Glycerophospholipid metabolism	K14286	-	GO:0043168//anion binding;GO:0005488//binding;GO:0016769//transferase activity, transferring nitrogenous groups;GO:0016740//transferase activity;GO:0003824//catalytic activity;GO:0043167//ion binding	-
UNIGENE0043827	ID_603	6	0.00	9.08	9.73	--	--	-	-	-	-	-	-	-
UNIGENE0005194	ID_604	3	0.00	-1.03	-4.15	--	--	-	-	-	-	-	-	-
UNIGENE0035177	ID_605	6	0.00	1.60	1.36	PTAFR	--	Environmental Information Processing	Signal transduction;Signaling molecules and interaction	ko04080//Neuroactive ligand-receptor interaction;ko04020//Calcium signaling pathway	K04279	GO:0005622//intracellular;GO:0044464//cell part;GO:0043227//membrane-bounded organelle;GO:0044425//membrane part;GO:0031224//intrinsic component of membrane;GO:0044424//intracellular part;GO:0005623//cell;GO:0043226//organelle;GO:0043229//intracellular organelle;GO:0016020//membrane;GO:0043231//intracellular membrane-bounded organelle	GO:0060089//molecular transducer activity;GO:0008289//lipid binding;GO:0004871//signal transducer activity;GO:0004888//transmembrane signaling receptor activity;GO:0004930//G-protein coupled receptor activity;GO:0005488//binding;GO:0038187//pattern recognition receptor activity;GO:0004872//receptor activity;GO:0099600//transmembrane receptor activity;GO:0008329//signaling pattern recognition rece…	GO:0006793//phosphorus metabolic process;GO:0044707//single-multicellular organism process;GO:0050789//regulation of biological process;GO:0008152//metabolic process;GO:0044237//cellular metabolic process;GO:0044700//single organism signaling;GO:0050896//response to stimulus;GO:0043647//inositol phosphate metabolic process;GO:0032501//multicellular organismal process;GO:0006950//response to stres…
UNIGENE0029993	ID_606	0	0.00	-0.85	-2.15	Srebf2	--	-	-	-	-	-	-	-
UNIGENE0052721	ID_607	6	0.00	3.67	4.73	--	--	-	-	-	-	-	-	-
UNIGENE0008230	ID_608	4	0.00	0.26	2.30	MYRIP	PREDICTED: rab effector MyRIP isoform X1 [Anser cygnoides domesticus]	-	-	-	-	-	-	-
UNIGENE0012730	ID_609	3	0.00	-0.56	-9.43	--	--	-	-	-	-	-	-	-
UNIGENE0038086	ID_610	7	0.00	2.26	3.12	--	--	-	-	-	-	-	-	-
UNIGENE0037363	ID_611	6	0.00	4.60	4.80	--	--	-	-	-	-	-	-	-
UNIGENE0024477	ID_612	4	0.00	0.34	1.97	THBD	--	-	-	-	-	-	-	-
UNIGENE0032837	ID_613	4	0.00	0.24	1.15	SLC31A2	--	-	-	-	-	-	-	-
UNIGENE0000494	ID_614	4	0.00	0.28	1.22	UHRF1BP1L	PREDICTED: UHRF1-binding protein 1-like isoform X1 [Anas platyrhynchos]	-	-	-	-	-	-	-
UNIGENE0027257	ID_615	2	0.00	-1.08	-0.21	Mitf	--	Organismal Systems	Endocrine system	ko04916//Melanogenesis	K09455	GO:0032991//macromolecular complex;GO:0005622//intracellular;GO:0043227//membrane-bounded organelle;GO:0043229//intracellular organelle;GO:0044424//intracellular part;GO:0005623//cell;GO:0044464//cell part;GO:0043226//organelle;GO:0043231//intracellular membrane-bounded organelle	GO:0003700//transcription factor activity, sequence-specific DNA binding;GO:0005515//protein binding;GO:0001071//nucleic acid binding transcription factor activity;GO:0000981//RNA polymerase II transcription factor activity, sequence-specific DNA binding;GO:0003676//nucleic acid binding;GO:0097159//organic cyclic compound binding;GO:1901363//heterocyclic compound binding;GO:0005488//binding	GO:0007165//signal transduction;GO:0065007//biological regulation;GO:0006351//transcription, DNA-templated;GO:0007166//cell surface receptor signaling pathway;GO:0034641//cellular nitrogen compound metabolic process;GO:0050793//regulation of developmental process;GO:2000026//regulation of multicellular organismal development;GO:0051716//cellular response to stimulus;GO:0034645//cellular macromole…
UNIGENE0027953	ID_616	3	0.00	-0.46	-1.79	CEP55	--	-	-	-	-	-	-	-
UNIGENE0035989	ID_617	4	0.00	0.24	2.08	SH3TC2	--	-	-	-	-	-	-	-
UNIGENE0045108	ID_618	2	0.00	-5.28	4.14	--	--	-	-	-	-	-	-	-
UNIGENE0042709	ID_619	3	0.00	-1.06	-5.30	--	--	Cellular Processes	Transport and catabolism	ko04146//Peroxisome	K13339	-	-	-
UNIGENE0030090	ID_620	0	0.00	-1.73	-3.22	TDRKH	--	-	-	-	-	-	-	-
UNIGENE0031952	ID_621	4	0.00	1.00	8.29	--	--	-	-	-	-	-	-	-
UNIGENE0006316	ID_622	7	0.00	0.64	1.57	--	--	-	-	-	-	-	-	-
UNIGENE0031498	ID_623	6	0.00	2.88	3.49	GAL1	--	-	-	-	-	-	-	GO:0051704//multi-organism process;GO:0051707//response to other organism;GO:0043207//response to external biotic stimulus;GO:0050896//response to stimulus;GO:0009605//response to external stimulus;GO:0006950//response to stress;GO:0009607//response to biotic stimulus
UNIGENE0021265	ID_624	7	0.00	0.86	1.33	POLK	--	Genetic Information Processing	Replication and repair	ko03460//Fanconi anemia pathway	K03511	GO:0043226//organelle;GO:0043227//membrane-bounded organelle;GO:0005623//cell;GO:0043231//intracellular membrane-bounded organelle;GO:0044464//cell part;GO:0043229//intracellular organelle;GO:0044424//intracellular part;GO:0005622//intracellular	GO:1901363//heterocyclic compound binding;GO:0016772//transferase activity, transferring phosphorus-containing groups;GO:0034061//DNA polymerase activity;GO:0003824//catalytic activity;GO:0016740//transferase activity;GO:0005488//binding;GO:0003677//DNA binding;GO:0016779//nucleotidyltransferase activity;GO:0003676//nucleic acid binding;GO:0097159//organic cyclic compound binding	GO:0006260//DNA replication;GO:0006259//DNA metabolic process;GO:1901360//organic cyclic compound metabolic process;GO:0046483//heterocycle metabolic process;GO:0044260//cellular macromolecule metabolic process;GO:0006725//cellular aromatic compound metabolic process;GO:0090304//nucleic acid metabolic process;GO:0044238//primary metabolic process;GO:0043170//macromolecule metabolic process;GO:000…
UNIGENE0039185	ID_625	7	0.00	0.54	1.37	--	--	-	-	-	-	-	-	-
UNIGENE0029793	ID_626	4	0.00	-1.10	1.42	--	--	-	-	-	-	-	-	-
UNIGENE0016364	ID_627	1	0.00	-0.83	-1.10	DDX21	PREDICTED: nucleolar RNA helicase 2-like, partial [Anser cygnoides domesticus]	-	-	-	-	GO:0043231//intracellular membrane-bounded organelle;GO:0044464//cell part;GO:0044424//intracellular part;GO:0005622//intracellular;GO:0005623//cell;GO:0043227//membrane-bounded organelle;GO:0043226//organelle;GO:0043229//intracellular organelle	GO:0097159//organic cyclic compound binding;GO:0001883//purine nucleoside binding;GO:0097367//carbohydrate derivative binding;GO:0016817//hydrolase activity, acting on acid anhydrides;GO:0032550//purine ribonucleoside binding;GO:1901363//heterocyclic compound binding;GO:0042623//ATPase activity, coupled;GO:0032549//ribonucleoside binding;GO:0016818//hydrolase activity, acting on acid anhydrides, …	-
UNIGENE0003260	ID_628	3	0.00	-0.21	-1.66	GPR160	PREDICTED: probable G-protein coupled receptor 160 [Anser cygnoides domesticus]	-	-	-	-	-	-	-
UNIGENE0039854	ID_629	6	0.00	3.09	3.90	--	--	-	-	-	-	-	-	-
UNIGENE0042313	ID_630	3	0.00	-0.98	-4.06	C9orf171	--	-	-	-	-	-	-	-
UNIGENE0034116	ID_631	7	0.00	1.92	3.68	FLT3LG	--	Environmental Information Processing;Organismal Systems	Signaling molecules and interaction;Immune system	ko04060//Cytokine-cytokine receptor interaction;ko04640//Hematopoietic cell lineage	K05454	-	-	-
UNIGENE0021411	ID_632	7	0.00	1.59	3.77	Atp8b3	--	-	-	-	-	-	-	-
UNIGENE0038210	ID_633	4	0.00	-0.34	0.88	CLIP2	--	-	-	-	-	-	-	-
UNIGENE0031291	ID_634	7	0.00	1.12	2.09	--	--	-	-	-	-	-	-	-
UNIGENE0002543	ID_635	3	0.00	-0.10	-1.48	--	--	-	-	-	-	-	-	-
UNIGENE0036087	ID_636	1	0.00	-1.80	-2.23	--	--	-	-	-	-	-	-	-
UNIGENE0010192	ID_637	6	0.00	5.61	5.12	--	PREDICTED: matrix metalloproteinase-16-like [Calidris pugnax]	-	-	-	-	-	-	-
UNIGENE0032754	ID_638	4	0.00	-0.46	0.67	--	--	-	-	-	-	-	-	-
UNIGENE0041922	ID_639	6	0.00	7.45	9.47	--	--	-	-	-	-	-	-	-
UNIGENE0000795	ID_640	5	0.00	1.43	-0.81	--	--	-	-	-	-	-	-	-
UNIGENE0031277	ID_641	7	0.00	0.81	1.41	GOLGB1	--	-	-	-	-	-	-	-
UNIGENE0038595	ID_642	4	0.00	0.43	2.85	--	--	Genetic Information Processing	Folding, sorting and degradation	ko04141//Protein processing in endoplasmic reticulum	K09582	-	-	-
UNIGENE0006439	ID_643	3	0.00	-0.22	-2.21	Dlx3	PREDICTED: homeobox protein DLX-3 [Cuculus canorus]	-	-	-	-	GO:0043227//membrane-bounded organelle;GO:0043229//intracellular organelle;GO:0043226//organelle;GO:0005622//intracellular;GO:0005623//cell;GO:0044424//intracellular part;GO:0043231//intracellular membrane-bounded organelle;GO:0044464//cell part	GO:0003700//transcription factor activity, sequence-specific DNA binding;GO:0003676//nucleic acid binding;GO:0000982//transcription factor activity, RNA polymerase II core promoter proximal region sequence-specific binding;GO:0097159//organic cyclic compound binding;GO:0003677//DNA binding;GO:0005488//binding;GO:1901363//heterocyclic compound binding;GO:0001071//nucleic acid binding transcription…	GO:0048513//animal organ development;GO:0044699//single-organism process;GO:0032502//developmental process;GO:0048856//anatomical structure development;GO:0042476//odontogenesis;GO:0072359//circulatory system development;GO:0007275//multicellular organism development;GO:0072358//cardiovascular system development;GO:0001944//vasculature development;GO:0044767//single-organism developmental process…
UNIGENE0003738	ID_644	7	0.00	1.13	1.62	--	hypothetical protein Anapl_05937 [Anas platyrhynchos]	-	-	-	-	-	-	-
UNIGENE0022464	ID_645	7	0.00	0.88	1.91	CACNB2	--	Organismal Systems;Environmental Information Processing	Signal transduction;Circulatory system	ko04010//MAPK signaling pathway;ko04261//Adrenergic signaling in cardiomyocytes;ko04260//Cardiac muscle contraction	K04863	GO:0034704//calcium channel complex;GO:0034702//ion channel complex;GO:0031224//intrinsic component of membrane;GO:0044425//membrane part;GO:0098796//membrane protein complex;GO:0032991//macromolecular complex;GO:0043234//protein complex;GO:0034703//cation channel complex;GO:0016020//membrane;GO:1990351//transporter complex;GO:1902495//transmembrane transporter complex;GO:0016021//integral compon…	-	GO:0006816//calcium ion transport;GO:0070838//divalent metal ion transport;GO:0072511//divalent inorganic cation transport;GO:0044765//single-organism transport;GO:0006810//transport;GO:1902578//single-organism localization;GO:0051234//establishment of localization;GO:0044699//single-organism process;GO:0030001//metal ion transport;GO:0051179//localization;GO:0006812//cation transport;GO:0006811/…
UNIGENE0034291	ID_646	4	0.00	0.32	1.52	ADM2	--	-	-	-	-	-	-	-
UNIGENE0037004	ID_647	4	0.00	0.62	3.18	--	--	-	-	-	-	-	-	-
UNIGENE0004077	ID_648	7	0.00	1.44	2.33	--	--	-	-	-	-	-	-	-
UNIGENE0024110	ID_649	7	0.00	2.02	2.84	Clec4f	--	-	-	-	-	-	-	-
UNIGENE0022826	ID_650	0	0.00	-1.64	-3.09	--	--	-	-	-	-	-	-	-
UNIGENE0034244	ID_651	0	0.00	-0.64	-1.79	--	--	-	-	-	-	-	-	-
UNIGENE0021068	ID_652	7	0.00	2.02	2.97	Adm	PREDICTED: ADM [Picoides pubescens]	Organismal Systems	Circulatory system	ko04270//Vascular smooth muscle contraction	K12333	GO:0044424//intracellular part;GO:0005623//cell;GO:0044464//cell part;GO:0005622//intracellular	GO:0005488//binding;GO:0005102//receptor binding;GO:0005515//protein binding	GO:0009165//nucleotide biosynthetic process;GO:0048731//system development;GO:0044238//primary metabolic process;GO:0006898//receptor-mediated endocytosis;GO:0016192//vesicle-mediated transport;GO:0034641//cellular nitrogen compound metabolic process;GO:0022414//reproductive process;GO:0072359//circulatory system development;GO:0048522//positive regulation of cellular process;GO:0008277//regulati…
UNIGENE0045424	ID_653	4	0.00	0.46	3.57	FAR1	--	Cellular Processes	Transport and catabolism	ko04146//Peroxisome	K13356	GO:0044425//membrane part;GO:0031224//intrinsic component of membrane;GO:0016020//membrane	GO:0016620//oxidoreductase activity, acting on the aldehyde or oxo group of donors, NAD or NADP as acceptor;GO:0016903//oxidoreductase activity, acting on the aldehyde or oxo group of donors;GO:0003824//catalytic activity;GO:0016491//oxidoreductase activity	GO:0035383//thioester metabolic process;GO:0006644//phospholipid metabolic process;GO:0006796//phosphate-containing compound metabolic process;GO:0044699//single-organism process;GO:0044710//single-organism metabolic process;GO:0046485//ether lipid metabolic process;GO:0046486//glycerolipid metabolic process;GO:0019637//organophosphate metabolic process;GO:0071704//organic substance metabolic pro…
UNIGENE0021926	ID_654	3	0.00	-2.00	-10.43	--	--	-	-	-	-	-	-	-
UNIGENE0031558	ID_655	7	0.00	0.72	1.86	--	--	-	-	-	-	-	-	-
UNIGENE0004636	ID_656	3	0.00	0.32	-6.41	--	PREDICTED: transmembrane protein 116-like [Chrysemys picta bellii]	-	-	-	-	-	-	-
UNIGENE0037535	ID_657	1	0.00	-1.88	-1.17	--	--	-	-	-	-	-	-	-
UNIGENE0026891	ID_658	4	0.00	0.29	1.25	DRG1	--	-	-	-	-	GO:0030529//intracellular ribonucleoprotein complex;GO:0043232//intracellular non-membrane-bounded organelle;GO:0005856//cytoskeleton;GO:0044464//cell part;GO:0043231//intracellular membrane-bounded organelle;GO:0005623//cell;GO:0043229//intracellular organelle;GO:0032991//macromolecular complex;GO:1990904//ribonucleoprotein complex;GO:0043228//non-membrane-bounded organelle;GO:0043227//membrane-…	GO:0005515//protein binding;GO:0032550//purine ribonucleoside binding;GO:0036094//small molecule binding;GO:1901363//heterocyclic compound binding;GO:0032549//ribonucleoside binding;GO:0005488//binding;GO:0001882//nucleoside binding;GO:0097159//organic cyclic compound binding;GO:0001883//purine nucleoside binding;GO:0097367//carbohydrate derivative binding	GO:0008152//metabolic process;GO:0044707//single-multicellular organism process;GO:0044699//single-organism process;GO:0071704//organic substance metabolic process;GO:0043170//macromolecule metabolic process;GO:0010467//gene expression;GO:0032501//multicellular organismal process
UNIGENE0033960	ID_659	3	0.00	-0.30	-1.40	--	--	-	-	-	-	-	-	-
UNIGENE0044632	ID_660	5	0.00	1.58	-1.10	--	--	-	-	-	-	-	-	-
UNIGENE0043803	ID_661	7	0.00	4.86	9.56	--	--	-	-	-	-	-	-	-
UNIGENE0012927	ID_662	3	0.00	1.03	-8.55	--	--	-	-	-	-	-	-	-
UNIGENE0020109	ID_663	0	0.00	-0.69	-1.31	MCTS1	malignant T-cell-amplified sequence 1 [Taeniopygia guttata]	-	-	-	-	GO:0044424//intracellular part;GO:0005623//cell;GO:0044464//cell part;GO:0005622//intracellular	-	GO:0044238//primary metabolic process;GO:0071704//organic substance metabolic process;GO:0044237//cellular metabolic process;GO:0008152//metabolic process;GO:0090304//nucleic acid metabolic process;GO:0009987//cellular process;GO:1901362//organic cyclic compound biosynthetic process;GO:0006807//nitrogen compound metabolic process;GO:0009058//biosynthetic process;GO:0044249//cellular biosynthetic …
UNIGENE0019690	ID_664	7	0.00	2.04	3.14	Fstl3	PREDICTED: follistatin-related protein 3 [Meleagris gallopavo]	-	-	-	-	-	-	-
UNIGENE0040225	ID_665	3	0.00	-0.48	-4.06	--	--	-	-	-	-	-	-	-
UNIGENE0011973	ID_666	7	0.00	1.81	3.10	--	--	-	-	-	-	-	-	-
UNIGENE0006137	ID_667	3	0.00	-0.32	-1.58	HOMER3	PREDICTED: homer protein homolog 3 isoform X3 [Anser cygnoides domesticus]	Environmental Information Processing	Signal transduction	ko04068//FoxO signaling pathway	K15010	GO:0005622//intracellular;GO:0043228//non-membrane-bounded organelle;GO:0043229//intracellular organelle;GO:0044424//intracellular part;GO:0005623//cell;GO:0005856//cytoskeleton;GO:0043226//organelle;GO:0043232//intracellular non-membrane-bounded organelle;GO:0044446//intracellular organelle part;GO:0044464//cell part;GO:0044422//organelle part;GO:0044430//cytoskeletal part	GO:0005515//protein binding;GO:0005488//binding	-
UNIGENE0037844	ID_668	6	0.00	2.78	3.32	--	--	-	-	-	-	-	-	-
UNIGENE0020598	ID_669	7	0.00	2.77	4.33	TLR3	PREDICTED: toll-like receptor 3 [Anser cygnoides domesticus]	Organismal Systems	Immune system	ko04620//Toll-like receptor signaling pathway	K05401	GO:0044464//cell part;GO:0005623//cell;GO:0005622//intracellular;GO:0016020//membrane;GO:0044424//intracellular part;GO:0005737//cytoplasm	-	GO:0080090//regulation of primary metabolic process;GO:0042035//regulation of cytokine biosynthetic process;GO:0001819//positive regulation of cytokine production;GO:0009605//response to external stimulus;GO:0043207//response to external biotic stimulus;GO:0032602//chemokine production;GO:0080134//regulation of response to stress;GO:0032501//multicellular organismal process;GO:0031323//regulation…
UNIGENE0005420	ID_670	7	0.00	0.83	2.21	MYO1C	PREDICTED: unconventional myosin-Ic isoform X2 [Anser cygnoides domesticus]	-	-	-	-	GO:0043229//intracellular organelle;GO:0015629//actin cytoskeleton;GO:0005623//cell;GO:0005856//cytoskeleton;GO:0043226//organelle;GO:0005622//intracellular;GO:0044424//intracellular part;GO:0044464//cell part;GO:0043228//non-membrane-bounded organelle;GO:0043232//intracellular non-membrane-bounded organelle	GO:0005488//binding;GO:0001882//nucleoside binding;GO:0032549//ribonucleoside binding;GO:0036094//small molecule binding;GO:0016787//hydrolase activity;GO:0001883//purine nucleoside binding;GO:0032550//purine ribonucleoside binding;GO:0097159//organic cyclic compound binding;GO:0016462//pyrophosphatase activity;GO:1901363//heterocyclic compound binding;GO:0097367//carbohydrate derivative binding;…	-
UNIGENE0051901	ID_671	7	0.00	2.11	4.27	--	--	-	-	-	-	-	-	-
UNIGENE0007576	ID_672	0	0.00	-0.56	-1.17	Phf5a	PREDICTED: PHD finger-like domain-containing protein 5A-like [Neolamprologus brichardi]	Genetic Information Processing	Transcription	ko03040//Spliceosome	K12834	GO:0005654//nucleoplasm;GO:0044422//organelle part;GO:0030529//intracellular ribonucleoprotein complex;GO:0031981//nuclear lumen;GO:0044428//nuclear part;GO:0070013//intracellular organelle lumen;GO:1990904//ribonucleoprotein complex;GO:0043227//membrane-bounded organelle;GO:0044446//intracellular organelle part;GO:0031974//membrane-enclosed lumen;GO:0044451//nucleoplasm part;GO:0044464//cell par…	GO:0003723//RNA binding;GO:0001071//nucleic acid binding transcription factor activity;GO:0097159//organic cyclic compound binding;GO:1901363//heterocyclic compound binding;GO:0003676//nucleic acid binding;GO:0005488//binding	GO:0034654//nucleobase-containing compound biosynthetic process;GO:0032774//RNA biosynthetic process;GO:0008380//RNA splicing;GO:0044249//cellular biosynthetic process;GO:0008152//metabolic process;GO:0006351//transcription, DNA-templated;GO:0010467//gene expression;GO:0006807//nitrogen compound metabolic process;GO:1901362//organic cyclic compound biosynthetic process;GO:0043170//macromolecule m…
UNIGENE0020152	ID_673	6	0.00	1.49	1.32	Gpr183	PREDICTED: G-protein coupled receptor 183-like [Anser cygnoides domesticus]	-	-	-	-	-	-	-
UNIGENE0000016	ID_674	7	0.00	6.97	9.89	--	--	-	-	-	-	-	-	-
UNIGENE0038036	ID_675	6	0.00	1.30	1.03	ARHGAP40	--	-	-	-	-	-	-	GO:0044763//single-organism cellular process;GO:0009987//cellular process;GO:0044699//single-organism process;GO:0007154//cell communication
UNIGENE0050426	ID_676	4	0.00	0.13	2.08	--	--	-	-	-	-	-	-	-
UNIGENE0002187	ID_677	7	0.00	1.27	2.48	CLEC2L	PREDICTED: C-type lectin domain family 2 member L-like [Anser cygnoides domesticus]	-	-	-	-	-	-	-
UNIGENE0052750	ID_678	0	0.00	-0.46	-1.12	SS18	--	-	-	-	-	GO:0005623//cell;GO:0043232//intracellular non-membrane-bounded organelle;GO:0043229//intracellular organelle;GO:0005874//microtubule;GO:0044464//cell part;GO:0043228//non-membrane-bounded organelle;GO:0005622//intracellular;GO:0044422//organelle part;GO:0044446//intracellular organelle part;GO:0043226//organelle;GO:0015630//microtubule cytoskeleton;GO:0044424//intracellular part;GO:0099512//supr…	GO:0000988//transcription factor activity, protein binding;GO:0003712//transcription cofactor activity;GO:0003713//transcription coactivator activity;GO:0000989//transcription factor activity, transcription factor binding	GO:0007167//enzyme linked receptor protein signaling pathway;GO:0032502//developmental process;GO:0016070//RNA metabolic process;GO:0023052//signaling;GO:0044763//single-organism cellular process;GO:0050789//regulation of biological process;GO:1901362//organic cyclic compound biosynthetic process;GO:0019438//aromatic compound biosynthetic process;GO:0018130//heterocycle biosynthetic process;GO:00…
UNIGENE0014284	ID_679	5	0.00	1.29	0.42	LGALSL	PREDICTED: galectin-related protein [Haliaeetus leucocephalus]	-	-	-	-	-	GO:0005488//binding	-
UNIGENE0000729	ID_680	4	0.00	0.82	4.69	FGL1	PREDICTED: fibrinogen-like protein 1 [Anser cygnoides domesticus]	-	-	-	-	-	-	-
UNIGENE0049733	ID_681	0	0.00	-0.59	-1.90	--	--	-	-	-	-	-	-	-
UNIGENE0021443	ID_682	3	0.00	1.02	-6.41	--	--	-	-	-	-	-	-	-
UNIGENE0025595	ID_683	3	0.00	-0.04	-3.16	--	--	-	-	-	-	-	-	-
UNIGENE0003485	ID_684	2	0.00	-1.23	-0.24	Dos	PREDICTED: protein Dos [Calidris pugnax]	-	-	-	-	-	-	-
UNIGENE0029749	ID_685	0	0.00	-0.66	-1.38	Mex3d	--	-	-	-	-	-	-	-
UNIGENE0017515	ID_686	4	0.00	0.43	1.77	SMTN	PREDICTED: smoothelin isoform X3 [Anser cygnoides domesticus]	-	-	-	-	-	-	-
UNIGENE0009926	ID_687	4	0.00	0.99	5.03	--	--	-	-	-	-	-	-	-
UNIGENE0021026	ID_688	4	0.00	-0.59	3.32	--	--	-	-	-	-	-	-	-
UNIGENE0032525	ID_689	1	0.00	-1.41	-1.85	--	--	Metabolism	Global and Overview;Glycan biosynthesis and metabolism	ko01100//Metabolic pathways;ko00510//N-Glycan biosynthesis	K00738	-	-	-
UNIGENE0003300	ID_690	4	0.00	-0.37	1.41	--	--	-	-	-	-	-	-	-
UNIGENE0019270	ID_691	0	0.00	-0.98	-2.93	RAB3IP	RAB3A-interacting protein, partial [Anas platyrhynchos]	-	-	-	-	-	-	-
UNIGENE0009919	ID_692	4	0.00	-1.12	2.75	--	--	-	-	-	-	-	-	-
UNIGENE0003262	ID_693	6	0.00	1.23	0.99	PERP	PREDICTED: p53 apoptosis effector related to PMP-22-like [Anser cygnoides domesticus]	Cellular Processes	Cell growth and death	ko04115//p53 signaling pathway	K10136	-	-	-
UNIGENE0017743	ID_694	4	0.00	0.40	1.81	--	PREDICTED: patched domain-containing protein 1 isoform X1 [Chrysemys picta bellii]	-	-	-	-	-	-	-
UNIGENE0028808	ID_695	7	0.00	1.51	3.94	MLIP	--	-	-	-	-	-	-	-
UNIGENE0016423	ID_696	1	0.00	-2.60	-2.56	--	--	-	-	-	-	-	-	-
UNIGENE0002200	ID_697	7	0.00	0.58	1.39	KIAA2026	KIAA2026, partial [Homo sapiens]	-	-	-	-	-	-	-
UNIGENE0045518	ID_698	0	0.00	-1.06	-3.12	COLCA2	--	-	-	-	-	-	-	-
UNIGENE0024621	ID_699	7	0.00	0.56	1.84	--	--	-	-	-	-	-	-	-
UNIGENE0047622	ID_700	7	0.00	7.58	10.44	--	--	-	-	-	-	-	-	-
UNIGENE0013085	ID_701	0	0.00	-0.82	-1.69	--	Mucin-19, partial [Calypte anna]	-	-	-	-	-	-	-
UNIGENE0031437	ID_702	7	0.00	1.30	2.82	SYNE1	--	-	-	-	-	GO:0043232//intracellular non-membrane-bounded organelle;GO:0044444//cytoplasmic part;GO:0044464//cell part;GO:0043227//membrane-bounded organelle;GO:0098805//whole membrane;GO:0044446//intracellular organelle part;GO:0005737//cytoplasm;GO:0005886//plasma membrane;GO:0045202//synapse;GO:0098590//plasma membrane region;GO:0005635//nuclear envelope;GO:0044425//membrane part;GO:0044422//organelle pa…	GO:0005515//protein binding;GO:0005488//binding	GO:0030154//cell differentiation;GO:0071840//cellular component organization or biogenesis;GO:0006996//organelle organization;GO:0044699//single-organism process;GO:0044763//single-organism cellular process;GO:0032502//developmental process;GO:0044767//single-organism developmental process;GO:0016043//cellular component organization;GO:0006997//nucleus organization;GO:0009987//cellular process;GO…
UNIGENE0038243	ID_703	7	0.00	0.95	2.52	IL1R1	--	Environmental Information Processing;Cellular Processes	Signaling molecules and interaction;Cell growth and death;Signal transduction	ko04010//MAPK signaling pathway;ko04060//Cytokine-cytokine receptor interaction;ko04210//Apoptosis	K04386	-	-	-
UNIGENE0004155	ID_704	7	0.00	0.57	1.94	--	PREDICTED: paxillin isoform X4 [Anas platyrhynchos]	Environmental Information Processing;Cellular Processes	Cell motility;Cellular commiunity;Signal transduction	ko04510//Focal adhesion;ko04810//Regulation of actin cytoskeleton;ko04370//VEGF signaling pathway	K05760	-	-	-
UNIGENE0044629	ID_705	7	0.00	1.19	3.65	--	--	-	-	-	-	-	-	-
UNIGENE0036856	ID_706	7	0.00	1.12	1.68	--	--	-	-	-	-	-	-	-
UNIGENE0026538	ID_707	1	0.00	-0.85	-1.06	HSPH1	--	Genetic Information Processing	Folding, sorting and degradation	ko04141//Protein processing in endoplasmic reticulum	K09485	GO:0043231//intracellular membrane-bounded organelle;GO:0043227//membrane-bounded organelle;GO:0005856//cytoskeleton;GO:0044424//intracellular part;GO:0044464//cell part;GO:0005622//intracellular;GO:0005623//cell;GO:0015630//microtubule cytoskeleton;GO:0043226//organelle;GO:0043232//intracellular non-membrane-bounded organelle;GO:0043228//non-membrane-bounded organelle;GO:0043229//intracellular o…	GO:0005515//protein binding;GO:0032549//ribonucleoside binding;GO:0008092//cytoskeletal protein binding;GO:0097159//organic cyclic compound binding;GO:1901363//heterocyclic compound binding;GO:0036094//small molecule binding;GO:0001882//nucleoside binding;GO:0032550//purine ribonucleoside binding;GO:0097367//carbohydrate derivative binding;GO:0005488//binding;GO:0015631//tubulin binding;GO:000188…	GO:0051084//'de novo' posttranslational protein folding;GO:0006458//'de novo' protein folding;GO:0009987//cellular process;GO:0006457//protein folding
UNIGENE0025842	ID_708	3	0.00	-1.52	-9.43	--	--	-	-	-	-	-	-	-
UNIGENE0027483	ID_709	7	0.00	1.09	2.23	OSMR	--	Environmental Information Processing	Signaling molecules and interaction;Signal transduction	ko04060//Cytokine-cytokine receptor interaction;ko04630//Jak-STAT signaling pathway	K05057	-	-	GO:0050794//regulation of cellular process;GO:0050789//regulation of biological process;GO:0007165//signal transduction;GO:0065007//biological regulation;GO:0051716//cellular response to stimulus;GO:0044763//single-organism cellular process;GO:0044699//single-organism process;GO:0007154//cell communication;GO:0044700//single organism signaling;GO:0050896//response to stimulus;GO:0023052//signalin…
UNIGENE0031908	ID_710	7	0.00	0.68	2.07	SLC4A4	--	-	-	-	-	-	-	-
UNIGENE0015011	ID_711	3	0.00	-1.03	-9.54	--	--	-	-	-	-	-	-	-
UNIGENE0006210	ID_712	0	0.00	-1.26	-3.38	--	--	-	-	-	-	-	-	-
UNIGENE0008731	ID_713	4	0.00	0.04	3.74	--	--	-	-	-	-	-	-	-
UNIGENE0039774	ID_714	3	0.00	-1.02	-9.71	--	--	-	-	-	-	-	-	-
UNIGENE0031860	ID_715	0	0.00	-0.77	-2.21	--	--	-	-	-	-	-	-	-
UNIGENE0029298	ID_716	6	0.00	9.08	9.84	--	--	-	-	-	-	-	-	-
UNIGENE0015717	ID_717	3	0.00	-0.62	-2.34	PCDH10	PREDICTED: protocadherin-10 isoform X8 [Calidris pugnax]	-	-	-	-	-	-	-
UNIGENE0004764	ID_718	7	0.00	1.68	2.81	--	--	-	-	-	-	-	-	-
UNIGENE0044231	ID_719	4	0.00	-1.54	3.51	--	--	-	-	-	-	-	-	-
UNIGENE0024240	ID_720	7	0.00	1.76	2.65	--	--	-	-	-	-	-	-	-
UNIGENE0003256	ID_721	0	0.00	-2.16	-3.99	--	--	-	-	-	-	-	-	-
UNIGENE0016379	ID_722	4	0.00	-1.09	1.48	Loxl3	PREDICTED: lysyl oxidase homolog 3 [Anser cygnoides domesticus]	-	-	-	-	-	-	-
UNIGENE0034114	ID_723	6	0.00	1.75	1.65	--	--	-	-	-	-	-	-	-
UNIGENE0013077	ID_724	4	0.00	0.26	2.69	--	--	-	-	-	-	-	-	-
UNIGENE0031428	ID_725	7	0.00	0.89	3.23	--	--	-	-	-	-	-	-	-
UNIGENE0028085	ID_726	1	0.00	-1.47	-1.38	TMEM132C	--	-	-	-	-	-	-	-
UNIGENE0052683	ID_727	4	0.00	0.09	3.37	--	--	-	-	-	-	-	-	-
UNIGENE0046208	ID_728	3	0.00	-1.14	-9.57	--	--	-	-	-	-	-	-	-
UNIGENE0030371	ID_729	3	0.00	0.06	-1.06	PPFIBP2	--	-	-	-	-	-	-	-
UNIGENE0051124	ID_730	7	0.00	2.27	4.40	--	--	-	-	-	-	-	-	-
UNIGENE0022643	ID_731	0	0.00	-0.82	-1.36	mcm2	--	Cellular Processes;Genetic Information Processing	Cell growth and death;Replication and repair	ko04110//Cell cycle;ko03030//DNA replication	K02540	GO:0043227//membrane-bounded organelle;GO:0044464//cell part;GO:0000808//origin recognition complex;GO:0005622//intracellular;GO:0005694//chromosome;GO:0032991//macromolecular complex;GO:0043231//intracellular membrane-bounded organelle;GO:0044446//intracellular organelle part;GO:0044427//chromosomal part;GO:0043228//non-membrane-bounded organelle;GO:0043232//intracellular non-membrane-bounded or…	GO:0032550//purine ribonucleoside binding;GO:0016818//hydrolase activity, acting on acid anhydrides, in phosphorus-containing anhydrides;GO:0005515//protein binding;GO:0032549//ribonucleoside binding;GO:0003676//nucleic acid binding;GO:0016787//hydrolase activity;GO:0001883//purine nucleoside binding;GO:0097159//organic cyclic compound binding;GO:1901363//heterocyclic compound binding;GO:0005488/…	GO:0006139//nucleobase-containing compound metabolic process;GO:0090304//nucleic acid metabolic process;GO:1901576//organic substance biosynthetic process;GO:0043170//macromolecule metabolic process;GO:0051276//chromosome organization;GO:0009058//biosynthetic process;GO:1901360//organic cyclic compound metabolic process;GO:0006261//DNA-dependent DNA replication;GO:0044249//cellular biosynthetic p…
UNIGENE0011550	ID_732	3	0.00	-0.58	-7.06	--	PREDICTED: homeobox protein DLX-2 [Lepidothrix coronata]	-	-	-	-	GO:0043229//intracellular organelle;GO:0043231//intracellular membrane-bounded organelle;GO:0043226//organelle;GO:0043227//membrane-bounded organelle;GO:0044464//cell part;GO:0044424//intracellular part;GO:0005623//cell;GO:0005622//intracellular	GO:1901363//heterocyclic compound binding;GO:0003723//RNA binding;GO:0001071//nucleic acid binding transcription factor activity;GO:0001067//regulatory region nucleic acid binding;GO:0003677//DNA binding;GO:0005488//binding;GO:0097159//organic cyclic compound binding;GO:0000975//regulatory region DNA binding;GO:0003676//nucleic acid binding;GO:0044212//transcription regulatory region DNA binding	GO:0048663//neuron fate commitment;GO:0021988//olfactory lobe development;GO:0048568//embryonic organ development;GO:0006725//cellular aromatic compound metabolic process;GO:0007420//brain development;GO:0014013//regulation of gliogenesis;GO:0065007//biological regulation;GO:0051961//negative regulation of nervous system development;GO:0060284//regulation of cell development;GO:0001501//skeletal …
UNIGENE0023617	ID_733	0	0.00	-1.25	-2.32	--	--	-	-	-	-	-	-	-
UNIGENE0018623	ID_734	0	0.00	-1.39	-2.80	--	--	-	-	-	-	-	-	-
UNIGENE0005949	ID_735	7	0.00	1.42	2.74	Atp2b2	PREDICTED: LOW QUALITY PROTEIN: plasma membrane calcium-transporting ATPase 2 [Columba livia]	Organismal Systems;Environmental Information Processing	Signal transduction;Circulatory system	ko04020//Calcium signaling pathway;ko04261//Adrenergic signaling in cardiomyocytes	K05850	GO:0044425//membrane part;GO:0031224//intrinsic component of membrane;GO:0016020//membrane	GO:0022804//active transmembrane transporter activity;GO:0008324//cation transmembrane transporter activity;GO:0019829//cation-transporting ATPase activity;GO:0097159//organic cyclic compound binding;GO:0015405//P-P-bond-hydrolysis-driven transmembrane transporter activity;GO:0043169//cation binding;GO:0042625//ATPase coupled ion transmembrane transporter activity;GO:0022857//transmembrane transp…	GO:0006811//ion transport;GO:0051234//establishment of localization;GO:0044699//single-organism process;GO:0072511//divalent inorganic cation transport;GO:0030001//metal ion transport;GO:0070838//divalent metal ion transport;GO:0051179//localization;GO:1902578//single-organism localization;GO:0006812//cation transport;GO:0006810//transport;GO:0006816//calcium ion transport;GO:0044765//single-orga…
UNIGENE0039572	ID_736	4	0.00	0.00	10.21	--	--	-	-	-	-	-	-	-
UNIGENE0026535	ID_737	6	0.00	1.86	2.23	--	--	-	-	-	-	-	-	-
UNIGENE0028005	ID_738	0	0.00	-0.51	-1.44	--	--	-	-	-	-	-	-	-
UNIGENE0046676	ID_739	0	0.00	-1.73	-4.29	--	--	-	-	-	-	-	-	-
UNIGENE0006276	ID_740	7	0.00	0.80	2.09	FAM110C	PREDICTED: protein FAM110C [Anser cygnoides domesticus]	-	-	-	-	-	-	-
UNIGENE0050604	ID_741	7	0.00	2.58	3.90	--	--	-	-	-	-	-	-	-
UNIGENE0009238	ID_742	5	0.00	9.96	0.00	--	--	-	-	-	-	-	-	-
UNIGENE0002262	ID_743	3	0.00	-0.26	-1.04	F11R	PREDICTED: junctional adhesion molecule A [Aptenodytes forsteri]	Environmental Information Processing;Cellular Processes	Cellular commiunity;Signaling molecules and interaction	ko04530//Tight junction;ko04514//Cell adhesion molecules (CAMs)	K06089	-	-	-
UNIGENE0025383	ID_744	7	0.00	2.43	3.82	PLA2G4E	--	Metabolism;Organismal Systems;Environmental Information Processing	Global and Overview;Endocrine system;Circulatory system;Signal transduction;Lipid metabolism	ko01100//Metabolic pathways;ko01110//Biosynthesis of secondary metabolites;ko04010//MAPK signaling pathway;ko04270//Vascular smooth muscle contraction;ko00564//Glycerophospholipid metabolism;ko04912//GnRH signaling pathway;ko04370//VEGF signaling pathway;ko00590//Arachidonic acid metabolism;ko00565//Ether lipid metabolism;ko00592//alpha-Linolenic acid metabolism;ko00591//Linoleic acid metabolism	K16342	-	-	-
UNIGENE0043925	ID_745	6	0.00	8.53	9.59	TTN	--	-	-	-	-	-	-	-
UNIGENE0000416	ID_746	0	0.00	-1.14	-1.59	--	--	-	-	-	-	-	-	-
UNIGENE0031859	ID_747	0	0.00	-1.04	-3.50	CERS4	--	Metabolism	Global and Overview;Lipid metabolism	ko01100//Metabolic pathways;ko00600//Sphingolipid metabolism	K04710	-	-	-
UNIGENE0025290	ID_748	7	0.00	2.02	3.56	--	--	-	-	-	-	-	-	-
UNIGENE0029159	ID_749	7	0.00	1.00	1.62	PM20D2	--	-	-	-	-	-	-	-
UNIGENE0041053	ID_750	7	0.00	1.20	1.91	--	--	-	-	-	-	-	-	-
UNIGENE0024424	ID_751	7	0.00	0.59	1.25	Ebf1	--	-	-	-	-	GO:0043226//organelle;GO:0005622//intracellular;GO:0043229//intracellular organelle;GO:0044464//cell part;GO:0044424//intracellular part;GO:0005623//cell;GO:0043227//membrane-bounded organelle;GO:0043231//intracellular membrane-bounded organelle	GO:0005488//binding;GO:0005515//protein binding;GO:0019904//protein domain specific binding;GO:0001071//nucleic acid binding transcription factor activity;GO:0043169//cation binding;GO:0043167//ion binding	GO:0044237//cellular metabolic process;GO:0009059//macromolecule biosynthetic process;GO:0046483//heterocycle metabolic process;GO:0034654//nucleobase-containing compound biosynthetic process;GO:0009987//cellular process;GO:0043170//macromolecule metabolic process;GO:0044271//cellular nitrogen compound biosynthetic process;GO:0044238//primary metabolic process;GO:1901362//organic cyclic compound …
UNIGENE0026898	ID_752	7	0.00	0.89	1.55	--	--	-	-	-	-	-	-	-
UNIGENE0030630	ID_753	3	0.00	-0.45	-2.20	--	--	-	-	-	-	-	-	-
UNIGENE0031468	ID_754	7	0.00	1.43	2.06	--	--	-	-	-	-	-	-	-
UNIGENE0020312	ID_755	7	0.00	5.32	9.23	--	--	-	-	-	-	-	-	-
UNIGENE0006617	ID_756	3	0.00	1.91	-6.57	BKJ	PREDICTED: feather beta keratin [Anas platyrhynchos]	-	-	-	-	GO:0032991//macromolecular complex;GO:0043234//protein complex	GO:0005198//structural molecule activity	-
UNIGENE0010364	ID_757	5	0.00	1.87	-0.81	Dnase1l3	PREDICTED: deoxyribonuclease gamma isoform X2 [Anser cygnoides domesticus]	-	-	-	-	-	GO:0004518//nuclease activity;GO:0003824//catalytic activity;GO:0016788//hydrolase activity, acting on ester bonds;GO:0004520//endodeoxyribonuclease activity;GO:0004536//deoxyribonuclease activity;GO:0016787//hydrolase activity;GO:0004519//endonuclease activity	GO:0044238//primary metabolic process;GO:0046483//heterocycle metabolic process;GO:0090304//nucleic acid metabolic process;GO:0006725//cellular aromatic compound metabolic process;GO:0016265//death;GO:0090305//nucleic acid phosphodiester bond hydrolysis;GO:0071704//organic substance metabolic process;GO:0044260//cellular macromolecule metabolic process;GO:0044699//single-organism process;GO:00467…
UNIGENE0005582	ID_758	7	0.00	2.08	3.15	SPARC	PREDICTED: SPARC [Tinamus guttatus]	-	-	-	-	GO:0031012//extracellular matrix;GO:0044421//extracellular region part;GO:0005576//extracellular region	-	GO:0007154//cell communication;GO:0044763//single-organism cellular process;GO:0009987//cellular process;GO:0044699//single-organism process
UNIGENE0008909	ID_759	6	0.00	7.44	9.03	--	--	-	-	-	-	-	-	-
UNIGENE0036243	ID_760	7	0.00	0.78	1.71	FAM46C	--	-	-	-	-	-	-	-
UNIGENE0000128	ID_761	5	0.00	0.72	-0.59	GPRIN3	PREDICTED: G protein-regulated inducer of neurite outgrowth 3 [Anser cygnoides domesticus]	-	-	-	-	-	-	-
UNIGENE0024342	ID_762	4	0.00	-1.27	2.77	PADI1	--	-	-	-	-	-	-	-
UNIGENE0051655	ID_763	7	0.00	5.36	9.52	--	--	-	-	-	-	-	-	-
UNIGENE0052184	ID_764	2	0.00	-2.94	2.05	--	--	-	-	-	-	-	-	-
UNIGENE0022008	ID_765	7	0.00	1.09	2.57	IL31RA	--	-	-	-	-	-	-	-
UNIGENE0021586	ID_766	6	0.00	9.58	6.85	MYOZ1	--	-	-	-	-	-	-	-
UNIGENE0007562	ID_767	4	0.00	0.07	1.78	--	--	-	-	-	-	-	-	-
UNIGENE0021337	ID_768	4	0.00	0.30	1.21	--	--	-	-	-	-	-	-	-
UNIGENE0014511	ID_769	0	0.00	-2.24	-4.29	--	--	-	-	-	-	-	-	-
UNIGENE0022323	ID_770	6	0.00	2.27	2.45	--	--	-	-	-	-	-	-	-
UNIGENE0049787	ID_771	6	0.00	8.87	8.99	--	--	-	-	-	-	-	-	-
UNIGENE0032960	ID_772	2	0.00	-12.27	-5.19	--	--	-	-	-	-	-	-	-
UNIGENE0021939	ID_773	1	0.00	-2.04	-2.54	LRTOMT	--	-	-	-	-	-	-	-
UNIGENE0047640	ID_774	2	0.00	-5.27	4.08	--	--	-	-	-	-	-	-	-
UNIGENE0025163	ID_775	6	0.00	1.35	1.60	HRH1	--	Environmental Information Processing	Signal transduction;Signaling molecules and interaction	ko04080//Neuroactive ligand-receptor interaction;ko04020//Calcium signaling pathway	K04149	GO:0016020//membrane;GO:0044425//membrane part;GO:0031224//intrinsic component of membrane	GO:0004872//receptor activity;GO:0004930//G-protein coupled receptor activity;GO:0004888//transmembrane signaling receptor activity;GO:0038023//signaling receptor activity;GO:0004871//signal transducer activity;GO:0008227//G-protein coupled amine receptor activity;GO:0099600//transmembrane receptor activity;GO:0060089//molecular transducer activity	GO:0050896//response to stimulus;GO:0065008//regulation of biological quality;GO:0009605//response to external stimulus;GO:0003008//system process;GO:0030595//leukocyte chemotaxis;GO:0051716//cellular response to stimulus;GO:0007165//signal transduction;GO:0016477//cell migration;GO:0006928//movement of cell or subcellular component;GO:0023052//signaling;GO:0051179//localization;GO:0042221//respo…
UNIGENE0049916	ID_776	4	0.00	-0.14	5.50	--	--	-	-	-	-	-	-	-
UNIGENE0009014	ID_777	5	0.00	1.63	-1.56	--	--	-	-	-	-	-	-	-
UNIGENE0009561	ID_778	3	0.00	-0.93	-9.84	--	--	-	-	-	-	-	-	-
UNIGENE0041648	ID_779	3	0.00	-2.16	-10.02	--	--	-	-	-	-	-	-	-
UNIGENE0050774	ID_780	7	0.00	1.46	3.50	Fmn2	--	Organismal Systems	Development	ko04320//Dorso-ventral axis formation	K02184	-	-	-
UNIGENE0039017	ID_781	0	0.00	-1.32	-2.23	--	--	-	-	-	-	-	-	-
UNIGENE0003272	ID_782	7	0.00	0.86	2.35	BTN2A1	PREDICTED: butyrophilin subfamily 2 member A1-like isoform X2 [Anser cygnoides domesticus]	-	-	-	-	-	-	-
UNIGENE0013928	ID_783	0	0.00	-0.47	-1.73	--	--	-	-	-	-	-	-	-
UNIGENE0015139	ID_784	3	0.00	0.83	-8.06	--	--	-	-	-	-	-	-	-
UNIGENE0011658	ID_785	3	0.00	-0.84	-5.72	--	--	-	-	-	-	-	-	-
UNIGENE0036671	ID_786	3	0.00	-0.30	-3.21	--	--	-	-	-	-	-	-	-
UNIGENE0035577	ID_787	1	0.00	-9.91	-9.91	--	--	Genetic Information Processing	Replication and repair	ko03460//Fanconi anemia pathway	K10894	-	-	-
UNIGENE0032180	ID_788	1	0.00	-3.30	-2.35	Shd	--	-	-	-	-	-	-	-
UNIGENE0017849	ID_789	3	0.00	-1.15	-6.08	KRT18	PREDICTED: keratin, type I cytoskeletal 18 isoform X1 [Apteryx australis mantelli]	-	-	-	-	GO:0043228//non-membrane-bounded organelle;GO:0005622//intracellular;GO:0043226//organelle;GO:0044444//cytoplasmic part;GO:0005623//cell;GO:0005815//microtubule organizing center;GO:0045111//intermediate filament cytoskeleton;GO:0044464//cell part;GO:0044424//intracellular part;GO:0099513//polymeric cytoskeletal fiber;GO:0043232//intracellular non-membrane-bounded organelle;GO:0099512//supramolec…	GO:0003723//RNA binding;GO:0005515//protein binding;GO:0005488//binding;GO:0097159//organic cyclic compound binding;GO:0003676//nucleic acid binding;GO:1901363//heterocyclic compound binding	GO:0051641//cellular localization;GO:0007165//signal transduction;GO:0043001//Golgi to plasma membrane protein transport;GO:0044763//single-organism cellular process;GO:0007009//plasma membrane organization;GO:0046907//intracellular transport;GO:0010256//endomembrane system organization;GO:0007166//cell surface receptor signaling pathway;GO:0044802//single-organism membrane organization;GO:005089…
UNIGENE0025712	ID_790	0	0.00	-0.68	-1.10	NOL7	--	-	-	-	-	GO:0044464//cell part;GO:0044424//intracellular part;GO:0005622//intracellular;GO:0043227//membrane-bounded organelle;GO:0043229//intracellular organelle;GO:0005623//cell;GO:0043226//organelle;GO:0043231//intracellular membrane-bounded organelle	-	-
UNIGENE0032006	ID_791	3	0.00	-0.37	-4.60	CHRNA4	--	Environmental Information Processing	Signaling molecules and interaction	ko04080//Neuroactive ligand-receptor interaction	K04806	GO:0098590//plasma membrane region;GO:0044464//cell part;GO:0005886//plasma membrane;GO:0044459//plasma membrane part;GO:0098589//membrane region;GO:0045202//synapse;GO:0098805//whole membrane;GO:0016021//integral component of membrane;GO:0005623//cell;GO:0044425//membrane part;GO:0031224//intrinsic component of membrane;GO:0031226//intrinsic component of plasma membrane;GO:0071944//cell peripher…	GO:0022836//gated channel activity;GO:0015267//channel activity;GO:0022803//passive transmembrane transporter activity;GO:0004871//signal transducer activity;GO:0022834//ligand-gated channel activity;GO:0015276//ligand-gated ion channel activity;GO:0022891//substrate-specific transmembrane transporter activity;GO:0015075//ion transmembrane transporter activity;GO:0005216//ion channel activity;GO:…	GO:0051234//establishment of localization;GO:0006139//nucleobase-containing compound metabolic process;GO:0050877//neurological system process;GO:0002376//immune system process;GO:0006259//DNA metabolic process;GO:0030001//metal ion transport;GO:0051649//establishment of localization in cell;GO:0032501//multicellular organismal process;GO:0009987//cellular process;GO:0043170//macromolecule metabo…
UNIGENE0039896	ID_792	0	0.00	-3.71	-11.42	--	--	-	-	-	-	-	-	-
UNIGENE0029573	ID_793	4	0.00	0.45	2.44	Dst	--	-	-	-	-	-	-	-
UNIGENE0023755	ID_794	0	0.00	-1.80	-3.92	SRD5A2	--	Metabolism	Lipid metabolism	ko00140//Steroid hormone biosynthesis	K12344	GO:0044424//intracellular part;GO:0031224//intrinsic component of membrane;GO:0044425//membrane part;GO:0005622//intracellular;GO:0016020//membrane;GO:0005623//cell;GO:0044464//cell part	GO:0003824//catalytic activity;GO:0016491//oxidoreductase activity	GO:0046661//male sex differentiation;GO:0008202//steroid metabolic process;GO:1901362//organic cyclic compound biosynthetic process;GO:0022414//reproductive process;GO:0032501//multicellular organismal process;GO:0003006//developmental process involved in reproduction;GO:0044699//single-organism process;GO:1901360//organic cyclic compound metabolic process;GO:0044711//single-organism biosynthetic…
UNIGENE0013725	ID_795	3	0.00	1.67	-8.27	--	--	-	-	-	-	-	-	-
UNIGENE0037489	ID_796	7	0.00	0.94	2.20	--	--	-	-	-	-	-	-	-
UNIGENE0003866	ID_797	7	0.00	0.97	1.69	DOK2	PREDICTED: docking protein 2 [Nipponia nippon]	-	-	-	-	-	-	-
UNIGENE0009915	ID_798	4	0.00	0.00	4.06	--	--	-	-	-	-	-	-	-
UNIGENE0028299	ID_799	0	0.00	-0.72	-1.81	--	--	-	-	-	-	-	-	-
UNIGENE0004988	ID_800	1	0.00	-0.96	-1.28	fam69b	PREDICTED: protein FAM69B isoform X1 [Gallus gallus]	-	-	-	-	-	-	-
UNIGENE0011111	ID_801	3	0.00	-0.26	-3.15	Topors	PREDICTED: E3 ubiquitin-protein ligase Topors-like [Anas platyrhynchos]	-	-	-	-	-	-	-
UNIGENE0004430	ID_802	0	0.00	-0.87	-2.44	SIM1	PREDICTED: single-minded homolog 1 [Columba livia]	-	-	-	-	GO:0043231//intracellular membrane-bounded organelle;GO:0044464//cell part;GO:0005622//intracellular;GO:0043226//organelle;GO:0043227//membrane-bounded organelle;GO:0043229//intracellular organelle;GO:0044424//intracellular part;GO:0005623//cell	GO:0003676//nucleic acid binding;GO:0005488//binding;GO:0046983//protein dimerization activity;GO:0001071//nucleic acid binding transcription factor activity;GO:0060089//molecular transducer activity;GO:1901363//heterocyclic compound binding;GO:0005515//protein binding;GO:0097159//organic cyclic compound binding	GO:0006351//transcription, DNA-templated;GO:0009058//biosynthetic process;GO:0016070//RNA metabolic process;GO:0044249//cellular biosynthetic process;GO:0006807//nitrogen compound metabolic process;GO:0090304//nucleic acid metabolic process;GO:0034654//nucleobase-containing compound biosynthetic process;GO:0071704//organic substance metabolic process;GO:0044699//single-organism process;GO:0034645…
UNIGENE0045202	ID_803	4	0.00	0.97	4.64	--	--	-	-	-	-	-	-	-
UNIGENE0030511	ID_804	1	0.00	-2.40	-1.65	Laptm4b	--	Cellular Processes	Transport and catabolism	ko04142//Lysosome	K12387	-	-	-
UNIGENE0021800	ID_805	0	0.00	-0.86	-1.72	KIAA1598	--	-	-	-	-	-	-	-
UNIGENE0022531	ID_806	7	0.00	0.71	1.48	--	--	-	-	-	-	-	-	-
UNIGENE0041774	ID_807	4	0.00	1.02	4.41	--	--	-	-	-	-	-	-	-
UNIGENE0043616	ID_808	6	0.00	7.36	9.90	--	--	-	-	-	-	-	-	-
UNIGENE0032971	ID_809	4	0.00	-0.53	3.49	--	--	-	-	-	-	-	-	-
UNIGENE0035071	ID_810	7	0.00	0.66	1.06	--	--	-	-	-	-	-	-	-
UNIGENE0021356	ID_811	7	0.00	0.91	2.96	--	--	-	-	-	-	-	-	-
UNIGENE0040678	ID_812	2	0.00	-6.64	3.21	--	--	-	-	-	-	-	-	-
UNIGENE0032820	ID_813	7	0.00	1.93	3.41	--	--	-	-	-	-	-	-	-
UNIGENE0001644	ID_814	0	0.00	-0.57	-1.40	FERMT1	PREDICTED: fermitin family homolog 1 [Anser cygnoides domesticus]	-	-	-	-	GO:0030054//cell junction;GO:0044424//intracellular part;GO:0044422//organelle part;GO:0015629//actin cytoskeleton;GO:0043229//intracellular organelle;GO:0043228//non-membrane-bounded organelle;GO:0005622//intracellular;GO:0030055//cell-substrate junction;GO:0043232//intracellular non-membrane-bounded organelle;GO:0043226//organelle;GO:0005924//cell-substrate adherens junction;GO:0005856//cytoske…	-	GO:0010631//epithelial cell migration;GO:0001667//ameboidal-type cell migration;GO:0032501//multicellular organismal process;GO:0009987//cellular process;GO:0022610//biological adhesion;GO:0006928//movement of cell or subcellular component;GO:0048870//cell motility;GO:0090132//epithelium migration;GO:0044707//single-multicellular organism process;GO:0051674//localization of cell;GO:0016477//cell …
UNIGENE0047047	ID_815	7	0.00	1.92	2.73	--	--	-	-	-	-	-	-	-
UNIGENE0034300	ID_816	0	0.00	-0.32	-1.04	--	--	-	-	-	-	-	-	-
UNIGENE0022423	ID_817	3	0.00	-0.89	-4.32	BAMBI	--	Environmental Information Processing	Signal transduction	ko04310//Wnt signaling pathway;ko04350//TGF-beta signaling pathway	K10162	GO:0005623//cell;GO:0016020//membrane;GO:0044424//intracellular part;GO:0005622//intracellular;GO:0044464//cell part	-	GO:0043170//macromolecule metabolic process;GO:0006928//movement of cell or subcellular component;GO:0065009//regulation of molecular function;GO:0001837//epithelial to mesenchymal transition;GO:0051170//nuclear import;GO:0035411//catenin import into nucleus;GO:0034654//nucleobase-containing compound biosynthetic process;GO:0010646//regulation of cell communication;GO:0030177//positive regulation…
UNIGENE0037684	ID_818	4	0.00	0.69	3.23	SLC45A3	--	-	-	-	-	-	-	-
UNIGENE0044644	ID_819	7	0.00	5.50	9.83	--	--	-	-	-	-	-	-	-
UNIGENE0023750	ID_820	4	0.00	0.42	1.79	--	--	-	-	-	-	-	-	-
UNIGENE0037545	ID_821	4	0.00	0.21	1.01	HGF	--	-	-	-	-	-	-	-
UNIGENE0000274	ID_822	7	0.00	3.55	5.18	CLEC17A	C-type lectin domain family 17, member A [Alligator mississippiensis]	-	-	-	-	-	-	-
UNIGENE0016062	ID_823	7	0.00	1.44	2.84	--	Protein phosphatase 1K, mitochondrial [Tupaia chinensis]	-	-	-	-	-	-	-
UNIGENE0035595	ID_824	0	0.00	-0.98	-2.19	MGME1	--	-	-	-	-	-	GO:0016788//hydrolase activity, acting on ester bonds;GO:0016895//exodeoxyribonuclease activity, producing 5'-phosphomonoesters;GO:0004536//deoxyribonuclease activity;GO:0003824//catalytic activity;GO:0016796//exonuclease activity, active with either ribo- or deoxyribonucleic acids and producing 5'-phosphomonoesters;GO:0016787//hydrolase activity;GO:0004529//exodeoxyribonuclease activity;GO:00045…	GO:0051716//cellular response to stimulus;GO:0008152//metabolic process;GO:0071704//organic substance metabolic process;GO:0006807//nitrogen compound metabolic process;GO:0006974//cellular response to DNA damage stimulus;GO:0044710//single-organism metabolic process;GO:0090304//nucleic acid metabolic process;GO:0033554//cellular response to stress;GO:0044763//single-organism cellular process;GO:0…
UNIGENE0046118	ID_825	1	0.00	-10.48	-10.48	--	--	-	-	-	-	-	-	-
UNIGENE0033455	ID_826	7	0.00	1.96	6.71	AADACL4	--	-	-	-	-	-	-	-
UNIGENE0002258	ID_827	0	0.00	-0.84	-1.30	--	--	-	-	-	-	-	-	-
UNIGENE0033925	ID_828	6	0.00	5.07	5.74	HMCN2	--	-	-	-	-	-	-	-
UNIGENE0052580	ID_829	2	0.00	-2.37	1.89	--	--	-	-	-	-	-	-	-
UNIGENE0019648	ID_830	3	0.00	-0.01	-1.47	Plk2	PREDICTED: serine/threonine-protein kinase PLK2 [Gallus gallus]	Environmental Information Processing	Signal transduction	ko04068//FoxO signaling pathway	K08861	-	-	-
UNIGENE0034444	ID_831	3	0.00	-0.53	-4.02	Pou2f3	--	-	-	-	-	GO:0043226//organelle;GO:0044464//cell part;GO:0043231//intracellular membrane-bounded organelle;GO:0005623//cell;GO:0044424//intracellular part;GO:0043229//intracellular organelle;GO:0043227//membrane-bounded organelle;GO:0005622//intracellular	GO:1901363//heterocyclic compound binding;GO:0003677//DNA binding;GO:0001071//nucleic acid binding transcription factor activity;GO:0097159//organic cyclic compound binding;GO:0005488//binding;GO:0003676//nucleic acid binding	GO:0044260//cellular macromolecule metabolic process;GO:0018130//heterocycle biosynthetic process;GO:0046483//heterocycle metabolic process;GO:0009058//biosynthetic process;GO:0090304//nucleic acid metabolic process;GO:0034654//nucleobase-containing compound biosynthetic process;GO:0006725//cellular aromatic compound metabolic process;GO:0071704//organic substance metabolic process;GO:0009059//ma…
UNIGENE0041624	ID_832	4	0.00	0.92	4.82	--	--	-	-	-	-	-	-	-
UNIGENE0017934	ID_833	0	0.00	-0.67	-1.43	--	--	-	-	-	-	-	-	-
UNIGENE0025350	ID_834	3	0.00	-0.02	-1.30	TPD52	--	-	-	-	-	GO:0005622//intracellular;GO:0005623//cell;GO:0044444//cytoplasmic part;GO:0043226//organelle;GO:0043231//intracellular membrane-bounded organelle;GO:0005737//cytoplasm;GO:0044464//cell part;GO:0043229//intracellular organelle;GO:0043227//membrane-bounded organelle;GO:0044424//intracellular part	GO:0043169//cation binding;GO:0046872//metal ion binding;GO:0005515//protein binding;GO:0043167//ion binding;GO:0046983//protein dimerization activity;GO:0005488//binding	GO:0048534//hematopoietic or lymphoid organ development;GO:0002376//immune system process;GO:0030154//cell differentiation;GO:0001775//cell activation;GO:0044767//single-organism developmental process;GO:0045321//leukocyte activation;GO:0046649//lymphocyte activation;GO:0048731//system development;GO:0002520//immune system development;GO:0009987//cellular process;GO:0032502//developmental process…
UNIGENE0046366	ID_835	7	0.00	2.40	3.53	--	--	-	-	-	-	-	-	-
UNIGENE0046570	ID_836	3	0.00	1.38	-8.07	SLC9A3	--	-	-	-	-	-	-	-
UNIGENE0011907	ID_837	6	0.00	7.89	10.03	--	--	-	-	-	-	-	-	-
UNIGENE0005958	ID_838	4	0.00	0.67	4.34	KCNN4	PREDICTED: intermediate conductance calcium-activated potassium channel protein 4 isoform X2 [Python bivittatus]	-	-	-	-	-	-	-
UNIGENE0003110	ID_839	0	0.00	-0.40	-1.19	CKAP2L	PREDICTED: LOW QUALITY PROTEIN: cytoskeleton-associated protein 2-like [Anser cygnoides domesticus]	-	-	-	-	-	-	-
UNIGENE0024584	ID_840	0	0.00	-1.05	-2.26	MSI1	--	Genetic Information Processing	Translation	ko03015//mRNA surveillance pathway	K14411	GO:0030529//intracellular ribonucleoprotein complex;GO:0043226//organelle;GO:1990904//ribonucleoprotein complex;GO:0032991//macromolecular complex;GO:0043229//intracellular organelle;GO:0005623//cell;GO:0043231//intracellular membrane-bounded organelle;GO:0044424//intracellular part;GO:0043227//membrane-bounded organelle;GO:0005622//intracellular;GO:0044464//cell part	GO:0008187//poly-pyrimidine tract binding;GO:0097159//organic cyclic compound binding;GO:0005488//binding;GO:0003676//nucleic acid binding;GO:1901363//heterocyclic compound binding;GO:0003727//single-stranded RNA binding;GO:0003723//RNA binding	GO:0007275//multicellular organism development;GO:0044699//single-organism process;GO:0044707//single-multicellular organism process;GO:0048731//system development;GO:0032501//multicellular organismal process;GO:0030154//cell differentiation;GO:0009987//cellular process;GO:0009719//response to endogenous stimulus;GO:0048869//cellular developmental process;GO:0044763//single-organism cellular proc…
UNIGENE0035250	ID_841	7	0.00	2.03	4.11	--	--	-	-	-	-	-	-	-
UNIGENE0015501	ID_842	3	0.00	-0.82	-10.06	--	--	-	-	-	-	-	-	-
UNIGENE0005634	ID_843	3	0.00	0.09	-1.55	--	--	-	-	-	-	-	-	-
UNIGENE0034551	ID_844	0	0.00	-0.88	-2.34	Mycbpap	--	-	-	-	-	-	-	-
UNIGENE0027755	ID_845	3	0.00	0.26	-1.86	--	--	-	-	-	-	-	-	-
UNIGENE0024556	ID_846	1	0.00	-2.37	-1.76	--	--	-	-	-	-	-	-	-
UNIGENE0021403	ID_847	7	0.00	4.30	9.61	SERPIND1	--	-	-	-	-	-	-	-
UNIGENE0021143	ID_848	4	0.00	0.35	1.69	--	--	-	-	-	-	-	-	-
UNIGENE0024485	ID_849	0	0.00	-0.44	-1.10	KIFAP3	--	-	-	-	-	-	-	-
UNIGENE0016165	ID_850	6	0.00	3.65	4.12	--	--	-	-	-	-	-	-	-
UNIGENE0027630	ID_851	4	0.00	0.29	1.30	TCRA	--	-	-	-	-	-	-	-
UNIGENE0002711	ID_852	3	0.00	-0.73	-4.09	--	hypothetical protein Anapl_01558 [Anas platyrhynchos]	-	-	-	-	-	-	-
UNIGENE0036493	ID_853	0	0.00	-0.86	-1.46	DHCR24	--	Metabolism	Global and Overview;Lipid metabolism	ko01100//Metabolic pathways;ko01110//Biosynthesis of secondary metabolites;ko00100//Steroid biosynthesis	K09828	GO:0043227//membrane-bounded organelle;GO:0043226//organelle;GO:0043229//intracellular organelle;GO:0044424//intracellular part;GO:0005622//intracellular;GO:0005623//cell;GO:0043231//intracellular membrane-bounded organelle;GO:0044464//cell part	GO:0005515//protein binding;GO:1901265//nucleoside phosphate binding;GO:0003824//catalytic activity;GO:0016614//oxidoreductase activity, acting on CH-OH group of donors;GO:0000166//nucleotide binding;GO:0036094//small molecule binding;GO:0003823//antigen binding;GO:1901363//heterocyclic compound binding;GO:0005488//binding;GO:0097159//organic cyclic compound binding;GO:0016491//oxidoreductase act…	GO:0045137//development of primary sexual characteristics;GO:0044238//primary metabolic process;GO:0006508//proteolysis;GO:0008202//steroid metabolic process;GO:0048731//system development;GO:0043170//macromolecule metabolic process;GO:0006950//response to stress;GO:0006915//apoptotic process;GO:1901360//organic cyclic compound metabolic process;GO:0051179//localization;GO:0007548//sex differenti…
UNIGENE0017337	ID_854	7	0.00	0.82	1.57	--	--	-	-	-	-	-	-	-
UNIGENE0006131	ID_855	7	0.00	0.45	1.14	TMEM37	PREDICTED: voltage-dependent calcium channel gamma-like subunit, partial [Anser cygnoides domesticus]	-	-	-	-	-	-	-
UNIGENE0052597	ID_856	4	0.00	0.89	3.60	--	--	-	-	-	-	-	-	-
UNIGENE0023083	ID_857	3	0.00	-0.51	-2.87	DPYSL5	--	-	-	-	-	GO:0043005//neuron projection;GO:0044297//cell body;GO:0005623//cell;GO:0097458//neuron part;GO:0042995//cell projection;GO:0044464//cell part	GO:0016810//hydrolase activity, acting on carbon-nitrogen (but not peptide) bonds;GO:0016787//hydrolase activity;GO:0003824//catalytic activity	GO:0044699//single-organism process;GO:0009112//nucleobase metabolic process;GO:1901360//organic cyclic compound metabolic process;GO:0044281//small molecule metabolic process;GO:0046483//heterocycle metabolic process;GO:0044710//single-organism metabolic process;GO:0006807//nitrogen compound metabolic process;GO:1901564//organonitrogen compound metabolic process;GO:0071704//organic substance met…
UNIGENE0044652	ID_858	4	0.00	0.33	1.57	--	--	-	-	-	-	-	-	-
UNIGENE0039698	ID_859	0	0.00	-1.65	-3.45	--	--	-	-	-	-	-	-	-
UNIGENE0001847	ID_860	7	0.00	1.66	3.49	--	--	-	-	-	-	-	-	-
UNIGENE0021886	ID_861	4	0.00	0.07	4.63	--	--	-	-	-	-	-	-	-
UNIGENE0028716	ID_862	7	0.00	0.71	1.58	ITPR1	--	Cellular Processes;Organismal Systems;Environmental Information Processing	Signal transduction;Cellular commiunity;Cell growth and death;Endocrine system;Circulatory system	ko04020//Calcium signaling pathway;ko04270//Vascular smooth muscle contraction;ko04070//Phosphatidylinositol signaling system;ko04912//GnRH signaling pathway;ko04114//Oocyte meiosis;ko04540//Gap junction	K04958	GO:0042175//nuclear outer membrane-endoplasmic reticulum membrane network;GO:0030667//secretory granule membrane;GO:0031988//membrane-bounded vesicle;GO:0043229//intracellular organelle;GO:0032991//macromolecular complex;GO:0044464//cell part;GO:0005634//nucleus;GO:0043234//protein complex;GO:0099503//secretory vesicle;GO:0043233//organelle lumen;GO:0031974//membrane-enclosed lumen;GO:0031967//or…	GO:0022857//transmembrane transporter activity;GO:0005543//phospholipid binding;GO:0005217//intracellular ligand-gated ion channel activity;GO:0043168//anion binding;GO:0022836//gated channel activity;GO:0015267//channel activity;GO:0022892//substrate-specific transporter activity;GO:0004872//receptor activity;GO:0022834//ligand-gated channel activity;GO:0060089//molecular transducer activity;GO:…	GO:0006810//transport;GO:0006811//ion transport;GO:0032501//multicellular organismal process;GO:0051283//negative regulation of sequestering of calcium ion;GO:0032844//regulation of homeostatic process;GO:0044700//single organism signaling;GO:0048519//negative regulation of biological process;GO:0044767//single-organism developmental process;GO:0044699//single-organism process;GO:0044765//single-…
UNIGENE0039189	ID_863	4	0.00	-0.65	2.30	--	--	-	-	-	-	-	-	-
UNIGENE0008080	ID_864	6	0.00	8.46	9.98	PROX1	PREDICTED: prospero homeobox protein 1 [Pteropus vampyrus]	-	-	-	-	GO:0043231//intracellular membrane-bounded organelle;GO:0005622//intracellular;GO:0044464//cell part;GO:0044424//intracellular part;GO:0005623//cell;GO:0043226//organelle;GO:0043229//intracellular organelle;GO:0043227//membrane-bounded organelle	GO:0000975//regulatory region DNA binding;GO:0003677//DNA binding;GO:0003676//nucleic acid binding;GO:1901363//heterocyclic compound binding;GO:0097159//organic cyclic compound binding;GO:0019904//protein domain specific binding;GO:0001071//nucleic acid binding transcription factor activity;GO:0000981//RNA polymerase II transcription factor activity, sequence-specific DNA binding;GO:0000989//tran…	GO:0090596//sensory organ morphogenesis;GO:0008283//cell proliferation;GO:0042472//inner ear morphogenesis;GO:0048869//cellular developmental process;GO:0043933//macromolecular complex subunit organization;GO:0044249//cellular biosynthetic process;GO:0043436//oxoacid metabolic process;GO:0022607//cellular component assembly;GO:0019827//stem cell population maintenance;GO:0030855//epithelial cell …
UNIGENE0016957	ID_865	0	0.00	-0.68	-1.59	MBD3	PREDICTED: methyl-CpG-binding domain protein 3 isoform X2 [Gallus gallus]	-	-	-	-	-	-	-
UNIGENE0015392	ID_866	6	0.00	3.51	3.62	--	PREDICTED: synaptogenesis protein syg-1 isoform X2 [Aptenodytes forsteri]	-	-	-	-	-	-	-
UNIGENE0027985	ID_867	7	0.00	3.32	8.57	csgA	--	-	-	-	-	-	-	-
UNIGENE0023640	ID_868	7	0.00	2.23	3.06	--	--	-	-	-	-	-	-	-
UNIGENE0029291	ID_869	6	0.00	2.01	2.24	IL17D	--	Environmental Information Processing	Signal transduction	ko04630//Jak-STAT signaling pathway	K05492	-	-	-
UNIGENE0001381	ID_870	4	0.00	0.90	4.41	--	--	-	-	-	-	-	-	-
UNIGENE0017757	ID_871	7	0.00	2.44	4.22	HSPB1	PREDICTED: heat shock protein beta-1 [Haliaeetus leucocephalus]	Environmental Information Processing	Signal transduction	ko04010//MAPK signaling pathway;ko04370//VEGF signaling pathway	K04455	GO:0031674//I band;GO:0044444//cytoplasmic part;GO:0030016//myofibril;GO:0005737//cytoplasm;GO:0044464//cell part;GO:0043292//contractile fiber;GO:0044424//intracellular part;GO:0030017//sarcomere;GO:0044422//organelle part;GO:0043232//intracellular non-membrane-bounded organelle;GO:0043226//organelle;GO:0043229//intracellular organelle;GO:0005623//cell;GO:0044449//contractile fiber part;GO:00432…	GO:0019207//kinase regulator activity;GO:0019887//protein kinase regulator activity;GO:0098772//molecular function regulator;GO:0004857//enzyme inhibitor activity;GO:0019899//enzyme binding;GO:0004860//protein kinase inhibitor activity;GO:0005515//protein binding;GO:0019900//kinase binding;GO:0005488//binding;GO:0030291//protein serine/threonine kinase inhibitor activity;GO:0030234//enzyme regula…	GO:0042326//negative regulation of phosphorylation;GO:0042108//positive regulation of cytokine biosynthetic process;GO:0001816//cytokine production;GO:0048731//system development;GO:0071310//cellular response to organic substance;GO:0030834//regulation of actin filament depolymerization;GO:0030833//regulation of actin filament polymerization;GO:0009607//response to biotic stimulus;GO:0051693//act…
UNIGENE0000150	ID_872	1	0.00	-1.01	-1.32	LRRC8D	PREDICTED: volume-regulated anion channel subunit LRRC8D isoform X1 [Anser cygnoides domesticus]	-	-	-	-	-	-	-
UNIGENE0018549	ID_873	0	0.00	-0.80	-1.89	--	--	-	-	-	-	-	-	-
UNIGENE0052538	ID_874	7	0.00	6.11	9.74	--	--	-	-	-	-	-	-	-
UNIGENE0041218	ID_875	3	0.00	0.62	-4.98	--	--	-	-	-	-	-	-	-
UNIGENE0052848	ID_876	4	0.00	1.08	4.16	--	--	-	-	-	-	-	-	-
UNIGENE0030428	ID_877	3	0.00	0.21	-0.90	MARCKS	--	-	-	-	-	GO:0005622//intracellular;GO:0043232//intracellular non-membrane-bounded organelle;GO:0043228//non-membrane-bounded organelle;GO:0043226//organelle;GO:0043229//intracellular organelle;GO:0044464//cell part;GO:0005623//cell;GO:0044424//intracellular part	GO:0005488//binding;GO:0005515//protein binding	-
UNIGENE0014002	ID_878	3	0.00	-1.52	-10.14	--	PREDICTED: LOW QUALITY PROTEIN: protein patched homolog 2 [Anas platyrhynchos]	-	-	-	-	-	-	-
UNIGENE0021535	ID_879	0	0.00	-0.79	-1.36	ALYREF	--	Genetic Information Processing	Transcription;Translation	ko03013//RNA transport;ko03040//Spliceosome;ko03015//mRNA surveillance pathway	K12881	GO:0043231//intracellular membrane-bounded organelle;GO:0043226//organelle;GO:0031974//membrane-enclosed lumen;GO:0043233//organelle lumen;GO:0044464//cell part;GO:0043227//membrane-bounded organelle;GO:0044451//nucleoplasm part;GO:0005654//nucleoplasm;GO:0043229//intracellular organelle;GO:0044422//organelle part;GO:0031981//nuclear lumen;GO:0044446//intracellular organelle part;GO:0016604//nucl…	GO:0005488//binding;GO:0003676//nucleic acid binding;GO:0097159//organic cyclic compound binding;GO:1901363//heterocyclic compound binding	GO:0033036//macromolecule localization;GO:0043170//macromolecule metabolic process;GO:0006403//RNA localization;GO:0050658//RNA transport;GO:0034641//cellular nitrogen compound metabolic process;GO:0006139//nucleobase-containing compound metabolic process;GO:0050657//nucleic acid transport;GO:0051179//localization;GO:0006810//transport;GO:0008152//metabolic process;GO:0071702//organic substance t…
UNIGENE0018185	ID_880	0	0.00	-0.91	-3.15	--	--	-	-	-	-	-	-	-
UNIGENE0003275	ID_881	4	0.00	-0.24	1.44	TRIM26	PREDICTED: butyrophilin subfamily 1 member A1-like [Anser cygnoides domesticus]	-	-	-	-	-	-	-
UNIGENE0006685	ID_882	2	0.00	-2.20	0.88	--	--	-	-	-	-	-	-	-
UNIGENE0031580	ID_883	3	0.00	0.03	-1.92	--	--	-	-	-	-	-	-	-
UNIGENE0044681	ID_884	4	0.00	0.71	3.56	--	--	-	-	-	-	-	-	-
UNIGENE0044307	ID_885	0	0.00	-1.03	-1.63	IRAK1BP1	--	-	-	-	-	-	-	-
UNIGENE0009390	ID_886	2	0.00	-2.85	1.90	--	--	-	-	-	-	-	-	-
UNIGENE0021045	ID_887	3	0.00	-0.26	-1.00	AVPI1	PREDICTED: arginine vasopressin-induced protein 1 [Gallus gallus]	-	-	-	-	-	-	-
UNIGENE0025931	ID_888	7	0.00	1.16	2.46	--	--	-	-	-	-	-	-	-
UNIGENE0036728	ID_889	4	0.00	0.08	1.10	gjc1	--	-	-	-	-	-	-	-
UNIGENE0025752	ID_890	0	0.00	-0.74	-1.21	lrpprc	--	-	-	-	-	-	-	-
UNIGENE0007490	ID_891	1	0.00	-2.11	-2.23	foxj1-b	PREDICTED: forkhead box protein J1 [Anser cygnoides domesticus]	-	-	-	-	GO:0044424//intracellular part;GO:0043227//membrane-bounded organelle;GO:0005623//cell;GO:0043226//organelle;GO:0043229//intracellular organelle;GO:0043231//intracellular membrane-bounded organelle;GO:0005622//intracellular;GO:0044464//cell part	GO:1901363//heterocyclic compound binding;GO:0003677//DNA binding;GO:0005488//binding;GO:0001071//nucleic acid binding transcription factor activity;GO:0097159//organic cyclic compound binding;GO:0003676//nucleic acid binding	GO:0044271//cellular nitrogen compound biosynthetic process;GO:0044249//cellular biosynthetic process;GO:0009059//macromolecule biosynthetic process;GO:0010467//gene expression;GO:0034654//nucleobase-containing compound biosynthetic process;GO:0032774//RNA biosynthetic process;GO:0043170//macromolecule metabolic process;GO:1901362//organic cyclic compound biosynthetic process;GO:0016070//RNA meta…
UNIGENE0006009	ID_892	1	0.00	-1.84	-2.50	CYP21	CYP21 [Chrysolophus pictus]	Metabolism	Global and Overview;Lipid metabolism	ko01100//Metabolic pathways;ko00140//Steroid hormone biosynthesis	K00513	-	GO:0043169//cation binding;GO:0043167//ion binding;GO:0005488//binding;GO:0016491//oxidoreductase activity;GO:0097159//organic cyclic compound binding;GO:1901363//heterocyclic compound binding;GO:0046872//metal ion binding;GO:0003824//catalytic activity;GO:0046906//tetrapyrrole binding;GO:0046914//transition metal ion binding	-
UNIGENE0050070	ID_893	2	0.00	-3.51	0.65	--	--	-	-	-	-	-	-	-
UNIGENE0044750	ID_894	6	0.00	7.21	9.74	--	--	-	-	-	-	-	-	-
UNIGENE0041374	ID_895	3	0.00	1.21	-1.74	--	--	-	-	-	-	-	-	-
UNIGENE0030176	ID_896	0	0.00	-0.50	-1.24	ZUFSP	--	-	-	-	-	-	-	-
UNIGENE0052255	ID_897	3	0.00	-0.66	-2.48	WNT7A	--	Environmental Information Processing;Organismal Systems	Signal transduction;Endocrine system	ko04310//Wnt signaling pathway;ko04916//Melanogenesis;ko04340//Hedgehog signaling pathway	K00572	GO:0031012//extracellular matrix;GO:0005623//cell;GO:0044464//cell part	GO:0001664//G-protein coupled receptor binding;GO:0005102//receptor binding;GO:0005515//protein binding;GO:0005488//binding	GO:0048545//response to steroid hormone;GO:0000902//cell morphogenesis;GO:0023051//regulation of signaling;GO:0044271//cellular nitrogen compound biosynthetic process;GO:0003002//regionalization;GO:0098727//maintenance of cell number;GO:0006139//nucleobase-containing compound metabolic process;GO:0017145//stem cell division;GO:1901362//organic cyclic compound biosynthetic process;GO:0014070//resp…
UNIGENE0033265	ID_898	7	0.00	1.69	2.64	--	--	-	-	-	-	-	-	-
UNIGENE0011491	ID_899	0	0.00	-1.74	-3.36	--	--	-	-	-	-	-	-	-
UNIGENE0031286	ID_900	5	0.00	2.96	1.16	--	--	-	-	-	-	-	-	-
UNIGENE0031484	ID_901	7	0.00	0.87	3.17	--	--	-	-	-	-	-	-	-
UNIGENE0005697	ID_902	0	0.00	-0.51	-1.36	NAE1	PREDICTED: NEDD8-activating enzyme E1 regulatory subunit isoform X1 [Gallus gallus]	-	-	-	-	-	GO:0046983//protein dimerization activity;GO:0005488//binding;GO:0044389//ubiquitin-like protein ligase binding;GO:0005515//protein binding;GO:0019899//enzyme binding	GO:0008219//cell death;GO:0070997//neuron death;GO:0043412//macromolecule modification;GO:0044267//cellular protein metabolic process;GO:0050794//regulation of cellular process;GO:0042981//regulation of apoptotic process;GO:0000076//DNA replication checkpoint;GO:0031570//DNA integrity checkpoint;GO:0044763//single-organism cellular process;GO:0016265//death;GO:0009987//cellular process;GO:0050789…
UNIGENE0023886	ID_903	3	0.00	0.51	-2.95	--	--	-	-	-	-	-	-	-
UNIGENE0032926	ID_904	0	0.00	-0.79	-2.81	KIF20A	--	-	-	-	-	GO:0015630//microtubule cytoskeleton;GO:0043232//intracellular non-membrane-bounded organelle;GO:0043229//intracellular organelle;GO:0044422//organelle part;GO:0032991//macromolecular complex;GO:0044446//intracellular organelle part;GO:0044464//cell part;GO:0044430//cytoskeletal part;GO:0043228//non-membrane-bounded organelle;GO:0044424//intracellular part;GO:0043234//protein complex;GO:0005622//…	GO:0097159//organic cyclic compound binding;GO:0032549//ribonucleoside binding;GO:0008092//cytoskeletal protein binding;GO:0036094//small molecule binding;GO:0097367//carbohydrate derivative binding;GO:0019900//kinase binding;GO:0016462//pyrophosphatase activity;GO:0003824//catalytic activity;GO:0017111//nucleoside-triphosphatase activity;GO:0032550//purine ribonucleoside binding;GO:0001882//nucl…	GO:0006996//organelle organization;GO:0044763//single-organism cellular process;GO:0007017//microtubule-based process;GO:0071840//cellular component organization or biogenesis;GO:0009987//cellular process;GO:0000226//microtubule cytoskeleton organization;GO:0007010//cytoskeleton organization;GO:1902589//single-organism organelle organization;GO:0044699//single-organism process;GO:0016043//cellula…
UNIGENE0032903	ID_905	0	0.00	-0.74	-2.44	--	--	-	-	-	-	-	-	-
UNIGENE0041808	ID_906	7	0.00	0.63	1.61	mtnr1c	--	-	-	-	-	-	-	-
UNIGENE0050539	ID_907	4	0.00	0.37	2.59	--	--	-	-	-	-	-	-	-
UNIGENE0007540	ID_908	3	0.00	-0.23	-2.31	--	--	-	-	-	-	-	-	-
UNIGENE0029310	ID_909	4	0.00	1.20	4.73	--	--	-	-	-	-	-	-	-
UNIGENE0050011	ID_910	7	0.00	2.85	4.09	--	--	-	-	-	-	-	-	-
UNIGENE0035696	ID_911	7	0.00	6.54	10.46	--	--	-	-	-	-	-	-	-
UNIGENE0046388	ID_912	0	0.00	-1.14	-1.69	--	--	-	-	-	-	-	-	-
UNIGENE0004306	ID_913	3	0.00	-0.60	-2.70	--	--	-	-	-	-	-	-	-
UNIGENE0020572	ID_914	7	0.00	1.16	2.97	--	--	-	-	-	-	-	-	-
UNIGENE0049839	ID_915	4	0.00	-0.29	2.49	--	--	-	-	-	-	-	-	-
UNIGENE0038642	ID_916	5	0.00	2.66	1.16	BKJ	--	-	-	-	-	GO:0032991//macromolecular complex;GO:0043234//protein complex	-	-
UNIGENE0008165	ID_917	7	0.00	5.68	10.10	IL7R	PREDICTED: interleukin-7 receptor subunit alpha [Anser cygnoides domesticus]	Environmental Information Processing	Signaling molecules and interaction;Signal transduction	ko04060//Cytokine-cytokine receptor interaction;ko04630//Jak-STAT signaling pathway;ko04068//FoxO signaling pathway	K05072	GO:0005886//plasma membrane;GO:0016020//membrane;GO:0071944//cell periphery;GO:0044464//cell part;GO:0005623//cell	GO:0004871//signal transducer activity;GO:0004888//transmembrane signaling receptor activity;GO:0060089//molecular transducer activity;GO:0099600//transmembrane receptor activity;GO:0038023//signaling receptor activity;GO:0004872//receptor activity	GO:0001910//regulation of leukocyte mediated cytotoxicity;GO:0044767//single-organism developmental process;GO:0007154//cell communication;GO:0009987//cellular process;GO:0071593//lymphocyte aggregation;GO:0008152//metabolic process;GO:0048534//hematopoietic or lymphoid organ development;GO:0023052//signaling;GO:0034109//homotypic cell-cell adhesion;GO:0065007//biological regulation;GO:0048856//a…
UNIGENE0004801	ID_918	7	0.00	1.15	2.65	--	--	-	-	-	-	-	-	-
UNIGENE0005863	ID_919	6	0.00	1.83	1.88	KLHL18	PREDICTED: kelch-like protein 18 isoform X2 [Pseudopodoces humilis]	-	-	-	-	-	-	-
UNIGENE0006716	ID_920	7	0.00	1.04	2.98	RBPMS	PREDICTED: RNA-binding protein with multiple splicing isoform X1 [Gallus gallus]	-	-	-	-	-	-	-
UNIGENE0035110	ID_921	6	0.00	1.12	0.79	MYO1F	--	-	-	-	-	GO:0044424//intracellular part;GO:0043228//non-membrane-bounded organelle;GO:0099513//polymeric cytoskeletal fiber;GO:0099512//supramolecular fiber;GO:0015629//actin cytoskeleton;GO:0044422//organelle part;GO:0043226//organelle;GO:0005623//cell;GO:0044464//cell part;GO:0005884//actin filament;GO:0005856//cytoskeleton;GO:0044446//intracellular organelle part;GO:0044430//cytoskeletal part;GO:000562…	GO:0032549//ribonucleoside binding;GO:0016818//hydrolase activity, acting on acid anhydrides, in phosphorus-containing anhydrides;GO:0001883//purine nucleoside binding;GO:0016817//hydrolase activity, acting on acid anhydrides;GO:0097159//organic cyclic compound binding;GO:1901363//heterocyclic compound binding;GO:0097367//carbohydrate derivative binding;GO:0016787//hydrolase activity;GO:0001882//…	GO:0071840//cellular component organization or biogenesis;GO:0031347//regulation of defense response;GO:0051707//response to other organism;GO:0016477//cell migration;GO:0006952//defense response;GO:0051179//localization;GO:0002275//myeloid cell activation involved in immune response;GO:0044699//single-organism process;GO:0048583//regulation of response to stimulus;GO:0009617//response to bacteri…
UNIGENE0027978	ID_922	3	0.00	-0.19	-3.90	--	--	-	-	-	-	-	-	-
UNIGENE0003419	ID_923	0	0.00	-2.56	-3.61	--	--	-	-	-	-	-	-	-
UNIGENE0034265	ID_924	7	0.00	0.67	1.09	ZFYVE16	--	Cellular Processes;Environmental Information Processing	Transport and catabolism;Signal transduction	ko04144//Endocytosis;ko04350//TGF-beta signaling pathway	K04679	-	-	-
UNIGENE0031577	ID_925	7	0.00	1.15	1.80	--	--	-	-	-	-	-	-	-
UNIGENE0034027	ID_926	6	0.00	1.93	2.48	CARD11	--	-	-	-	-	-	-	GO:0044699//single-organism process;GO:0008219//cell death;GO:0006915//apoptotic process;GO:0044763//single-organism cellular process;GO:0016265//death;GO:0009987//cellular process;GO:0012501//programmed cell death
UNIGENE0039885	ID_927	0	0.00	-2.93	-10.38	PCSK9	--	-	-	-	-	-	-	-
UNIGENE0002249	ID_928	4	0.00	0.46	2.29	--	--	-	-	-	-	-	-	-
UNIGENE0035169	ID_929	3	0.00	-0.26	-1.19	Raly	--	-	-	-	-	-	-	-
UNIGENE0023119	ID_930	4	0.00	0.16	1.54	Acss3	--	Metabolism	Global and Overview;Carbohydrate metabolism	ko01100//Metabolic pathways;ko00640//Propanoate metabolism	K01908	-	-	-
UNIGENE0036222	ID_931	0	0.00	-0.41	-1.44	--	--	-	-	-	-	-	-	-
UNIGENE0033685	ID_932	0	0.00	-0.57	-1.29	NCL	--	-	-	-	-	GO:0044428//nuclear part;GO:0043226//organelle;GO:0031981//nuclear lumen;GO:0044422//organelle part;GO:0043231//intracellular membrane-bounded organelle;GO:0005634//nucleus;GO:0032991//macromolecular complex;GO:0043233//organelle lumen;GO:0043227//membrane-bounded organelle;GO:0044464//cell part;GO:0043229//intracellular organelle;GO:0005623//cell;GO:0044446//intracellular organelle part;GO:00057…	GO:0003677//DNA binding;GO:0043565//sequence-specific DNA binding;GO:1901363//heterocyclic compound binding;GO:0097159//organic cyclic compound binding;GO:0005515//protein binding;GO:0005488//binding;GO:0003676//nucleic acid binding	GO:0032502//developmental process;GO:0048856//anatomical structure development;GO:0048646//anatomical structure formation involved in morphogenesis;GO:0009653//anatomical structure morphogenesis
UNIGENE0019052	ID_933	0	0.00	-2.56	-4.45	--	--	-	-	-	-	-	-	-
UNIGENE0034391	ID_934	3	0.00	-0.37	-4.81	PHGDH	--	Metabolism	Global and Overview;Amino acid metabolism	ko01100//Metabolic pathways;ko01130//Biosynthesis of antibiotics;ko01120//Microbial metabolism in diverse environments;ko01200//Carbon metabolism;ko01230//Biosynthesis of amino acids;ko00260//Glycine, serine and threonine metabolism	K00058	-	-	-
UNIGENE0049270	ID_935	7	0.00	2.49	4.30	--	--	-	-	-	-	-	-	-
UNIGENE0017120	ID_936	3	0.00	-0.64	-5.69	FAM83F	PREDICTED: LOW QUALITY PROTEIN: protein FAM83F [Anas platyrhynchos]	-	-	-	-	-	-	-
UNIGENE0031445	ID_937	7	0.00	1.41	2.06	--	--	-	-	-	-	-	-	-
UNIGENE0042297	ID_938	1	0.00	-2.26	-3.00	aplnr-a	--	Environmental Information Processing	Signaling molecules and interaction	ko04080//Neuroactive ligand-receptor interaction	K04174	GO:0044425//membrane part;GO:0005623//cell;GO:0031224//intrinsic component of membrane;GO:0016020//membrane;GO:0044464//cell part;GO:0005622//intracellular;GO:0044424//intracellular part	GO:0004930//G-protein coupled receptor activity;GO:0001653//peptide receptor activity;GO:0001595//angiotensin receptor activity;GO:0004871//signal transducer activity;GO:0004888//transmembrane signaling receptor activity;GO:0038023//signaling receptor activity;GO:0060089//molecular transducer activity;GO:0099600//transmembrane receptor activity;GO:0008528//G-protein coupled peptide receptor activ…	GO:0001525//angiogenesis;GO:0007154//cell communication;GO:0050896//response to stimulus;GO:0072359//circulatory system development;GO:0044767//single-organism developmental process;GO:0044707//single-multicellular organism process;GO:0044699//single-organism process;GO:0009653//anatomical structure morphogenesis;GO:0007275//multicellular organism development;GO:0007186//G-protein coupled recepto…
UNIGENE0009468	ID_939	7	0.00	1.13	2.60	--	--	-	-	-	-	-	-	-
UNIGENE0023947	ID_940	4	0.00	0.42	1.67	RB1CC1	--	-	-	-	-	-	-	-
UNIGENE0044089	ID_941	1	0.00	-3.32	-4.26	--	--	-	-	-	-	-	-	-
UNIGENE0004949	ID_942	7	0.00	0.84	1.98	--	hypothetical protein Anapl_09537 [Anas platyrhynchos]	-	-	-	-	-	-	-
UNIGENE0041198	ID_943	1	0.00	-3.41	-4.24	--	--	-	-	-	-	-	-	-
UNIGENE0051689	ID_944	7	0.00	6.52	9.49	--	--	-	-	-	-	-	-	-
UNIGENE0026692	ID_945	6	0.00	0.97	1.15	VEGFA	--	Environmental Information Processing;Cellular Processes	Signal transduction;Signaling molecules and interaction;Cellular commiunity	ko04510//Focal adhesion;ko04060//Cytokine-cytokine receptor interaction;ko04370//VEGF signaling pathway;ko04150//mTOR signaling pathway	K05448	GO:0044464//cell part;GO:0005623//cell;GO:0044421//extracellular region part;GO:0012505//endomembrane system;GO:0005576//extracellular region	GO:0005488//binding;GO:0070851//growth factor receptor binding;GO:0097367//carbohydrate derivative binding;GO:0005126//cytokine receptor binding;GO:0005102//receptor binding;GO:0005172//vascular endothelial growth factor receptor binding;GO:0046983//protein dimerization activity;GO:0005539//glycosaminoglycan binding;GO:0005515//protein binding	GO:0044763//single-organism cellular process;GO:0051347//positive regulation of transferase activity;GO:0050900//leukocyte migration;GO:0051252//regulation of RNA metabolic process;GO:0031344//regulation of cell projection organization;GO:0048646//anatomical structure formation involved in morphogenesis;GO:0060537//muscle tissue development;GO:0043549//regulation of kinase activity;GO:0043066//ne…
UNIGENE0030112	ID_946	7	0.00	0.51	1.30	--	--	-	-	-	-	-	-	-
UNIGENE0024281	ID_947	3	0.00	0.92	-2.86	--	--	-	-	-	-	-	-	-
UNIGENE0044401	ID_948	6	0.00	1.82	2.38	--	--	-	-	-	-	-	-	-
UNIGENE0026908	ID_949	7	0.00	2.65	5.10	--	--	Metabolism	Global and Overview;Lipid metabolism	ko01100//Metabolic pathways;ko00140//Steroid hormone biosynthesis	K00513	-	GO:0046914//transition metal ion binding;GO:0043169//cation binding;GO:0003824//catalytic activity;GO:0005488//binding;GO:0043167//ion binding;GO:0046906//tetrapyrrole binding;GO:0097159//organic cyclic compound binding;GO:0016491//oxidoreductase activity;GO:0046872//metal ion binding;GO:1901363//heterocyclic compound binding	-
UNIGENE0032204	ID_950	0	0.00	-0.32	-1.10	--	--	-	-	-	-	-	-	-
UNIGENE0023531	ID_951	6	0.00	2.43	3.27	--	--	-	-	-	-	-	-	-
UNIGENE0045659	ID_952	7	0.00	1.88	3.00	--	--	-	-	-	-	-	-	-
UNIGENE0050795	ID_953	6	0.00	2.74	3.49	--	--	-	-	-	-	-	-	-
UNIGENE0032600	ID_954	4	0.00	0.02	1.09	--	--	-	-	-	-	-	-	-
UNIGENE0051451	ID_955	6	0.00	7.49	9.54	--	--	-	-	-	-	-	-	-
UNIGENE0044158	ID_956	2	0.00	-6.85	2.40	--	--	-	-	-	-	-	-	-
UNIGENE0015409	ID_957	4	0.00	-0.62	2.52	--	--	-	-	-	-	-	-	-
UNIGENE0038990	ID_958	3	0.00	-0.58	-2.90	--	--	-	-	-	-	-	-	-
UNIGENE0009477	ID_959	6	0.00	3.04	3.62	Tmc7	PREDICTED: LOW QUALITY PROTEIN: transmembrane channel-like protein 7 [Colius striatus]	-	-	-	-	GO:0016020//membrane;GO:0031224//intrinsic component of membrane;GO:0044425//membrane part	-	GO:0051234//establishment of localization;GO:0044765//single-organism transport;GO:0006810//transport;GO:1902578//single-organism localization;GO:0051179//localization;GO:0044699//single-organism process
UNIGENE0043134	ID_960	2	0.00	-6.01	4.07	--	--	-	-	-	-	-	-	-
UNIGENE0023457	ID_961	3	0.00	1.64	-9.46	--	--	-	-	-	-	-	-	-
UNIGENE0046004	ID_962	0	0.00	-1.15	-2.94	SFXN5	--	-	-	-	-	-	GO:0022891//substrate-specific transmembrane transporter activity;GO:0022892//substrate-specific transporter activity;GO:0015075//ion transmembrane transporter activity;GO:0005215//transporter activity;GO:0022857//transmembrane transporter activity	GO:0044699//single-organism process;GO:0044763//single-organism cellular process;GO:0009987//cellular process
UNIGENE0019009	ID_963	7	0.00	1.15	3.06	--	--	-	-	-	-	-	-	-
UNIGENE0026703	ID_964	6	0.00	1.63	0.85	--	--	-	-	-	-	-	-	-
UNIGENE0032248	ID_965	0	0.00	-1.06	-1.87	TRPS1	--	-	-	-	-	GO:0005623//cell;GO:0043229//intracellular organelle;GO:0043227//membrane-bounded organelle;GO:0044464//cell part;GO:0005622//intracellular;GO:0043226//organelle;GO:0044424//intracellular part;GO:0043231//intracellular membrane-bounded organelle	GO:0046914//transition metal ion binding;GO:0043167//ion binding;GO:0046872//metal ion binding;GO:0043169//cation binding;GO:0001071//nucleic acid binding transcription factor activity;GO:0003677//DNA binding;GO:1901363//heterocyclic compound binding;GO:0097159//organic cyclic compound binding;GO:0003676//nucleic acid binding;GO:0005488//binding	GO:0044700//single organism signaling;GO:0006807//nitrogen compound metabolic process;GO:0009966//regulation of signal transduction;GO:0071840//cellular component organization or biogenesis;GO:0036211//protein modification process;GO:1902589//single-organism organelle organization;GO:0065007//biological regulation;GO:0032501//multicellular organismal process;GO:0034654//nucleobase-containing comp…
UNIGENE0028172	ID_966	0	0.00	-2.01	-3.64	--	--	-	-	-	-	-	-	-
UNIGENE0024051	ID_967	4	0.00	0.42	2.57	ACTN1	--	Cellular Processes	Cellular commiunity;Cell motility	ko04510//Focal adhesion;ko04810//Regulation of actin cytoskeleton;ko04530//Tight junction;ko04520//Adherens junction	K05699	GO:0031674//I band;GO:0044424//intracellular part;GO:0016020//membrane;GO:0031252//cell leading edge;GO:0044464//cell part;GO:0005737//cytoplasm;GO:0044444//cytoplasmic part;GO:0043226//organelle;GO:0030016//myofibril;GO:0044449//contractile fiber part;GO:0043229//intracellular organelle;GO:0005622//intracellular;GO:0043228//non-membrane-bounded organelle;GO:0043232//intracellular non-membrane-bo…	GO:0046872//metal ion binding;GO:0043169//cation binding;GO:0043167//ion binding;GO:0005488//binding	-
UNIGENE0034520	ID_968	3	0.00	-0.71	-4.36	--	--	-	-	-	-	-	-	-
UNIGENE0033142	ID_969	6	0.00	4.10	3.17	--	--	-	-	-	-	-	-	-
UNIGENE0042196	ID_970	0	0.00	-1.12	-1.57	--	--	-	-	-	-	-	-	-
UNIGENE0023887	ID_971	3	0.00	-0.44	-1.64	--	--	-	-	-	-	-	-	-
UNIGENE0023500	ID_972	7	0.00	1.16	2.48	--	--	-	-	-	-	-	-	-
UNIGENE0042360	ID_973	6	0.00	3.14	4.19	--	--	-	-	-	-	-	-	-
UNIGENE0034113	ID_974	6	0.00	1.56	1.46	GALNT9	--	Metabolism	Global and Overview;Glycan biosynthesis and metabolism	ko01100//Metabolic pathways;ko00512//Mucin type O-glycan biosynthesis	K00710	GO:0044425//membrane part;GO:0016020//membrane;GO:0031224//intrinsic component of membrane	GO:0043169//cation binding;GO:0003824//catalytic activity;GO:0043167//ion binding;GO:0016740//transferase activity;GO:0005488//binding	GO:0043412//macromolecule modification;GO:0008152//metabolic process;GO:0044267//cellular protein metabolic process;GO:0044238//primary metabolic process;GO:0044260//cellular macromolecule metabolic process;GO:0036211//protein modification process;GO:0044237//cellular metabolic process;GO:0071704//organic substance metabolic process;GO:0009987//cellular process;GO:0006464//cellular protein modifi…
UNIGENE0049201	ID_975	6	0.00	4.53	5.30	--	--	-	-	-	-	-	-	-
UNIGENE0040512	ID_976	6	0.00	8.68	9.38	--	--	-	-	-	-	-	-	-
UNIGENE0033545	ID_977	7	0.00	0.48	1.26	--	--	-	-	-	-	-	-	-
UNIGENE0048561	ID_978	1	0.00	-3.62	-2.08	--	--	-	-	-	-	-	-	-
UNIGENE0004166	ID_979	7	0.00	0.81	1.43	--	--	-	-	-	-	-	-	-
UNIGENE0051837	ID_980	3	0.00	2.80	-3.12	--	--	-	-	-	-	-	-	-
UNIGENE0028781	ID_981	7	0.00	6.02	9.61	--	--	-	-	-	-	-	-	-
UNIGENE0012511	ID_982	7	0.00	1.40	2.89	ZEB1	PREDICTED: zinc finger E-box-binding homeobox 1 isoform X1 [Anser cygnoides domesticus]	-	-	-	-	GO:0005622//intracellular;GO:0043234//protein complex;GO:0043231//intracellular membrane-bounded organelle;GO:0032991//macromolecular complex;GO:0043229//intracellular organelle;GO:0005623//cell;GO:0043226//organelle;GO:0044424//intracellular part;GO:0044464//cell part;GO:0043227//membrane-bounded organelle	GO:0000975//regulatory region DNA binding;GO:0044212//transcription regulatory region DNA binding;GO:0005488//binding;GO:0003676//nucleic acid binding;GO:0001071//nucleic acid binding transcription factor activity;GO:1901363//heterocyclic compound binding;GO:0043169//cation binding;GO:0005515//protein binding;GO:0043167//ion binding;GO:0003677//DNA binding;GO:0097159//organic cyclic compound bind…	GO:0006366//transcription from RNA polymerase II promoter;GO:0002376//immune system process;GO:0016070//RNA metabolic process;GO:0010033//response to organic substance;GO:0001101//response to acid chemical;GO:0001501//skeletal system development;GO:0006725//cellular aromatic compound metabolic process;GO:0007423//sensory organ development;GO:0065007//biological regulation;GO:0044699//single-organ…
UNIGENE0013185	ID_983	7	0.00	2.96	4.13	--	--	-	-	-	-	-	-	-
UNIGENE0006136	ID_984	0	0.00	-0.93	-1.73	--	--	-	-	-	-	-	-	-
UNIGENE0004560	ID_985	4	0.00	-0.34	1.94	--	PREDICTED: T-lymphocyte activation antigen CD80 isoform X2 [Anser cygnoides domesticus]	Organismal Systems;Environmental Information Processing	Immune system;Signaling molecules and interaction	ko04514//Cell adhesion molecules (CAMs);ko04620//Toll-like receptor signaling pathway;ko04672//Intestinal immune network for IgA production	K05412	-	-	-
UNIGENE0007663	ID_986	0	0.00	-4.22	-11.02	--	--	-	-	-	-	-	-	-
UNIGENE0000487	ID_987	3	0.00	-0.95	-4.56	--	--	-	-	-	-	-	-	-
UNIGENE0030809	ID_988	0	0.00	-0.59	-1.25	CPSF1	--	Genetic Information Processing	Translation	ko03015//mRNA surveillance pathway	K14401	GO:0044428//nuclear part;GO:0031974//membrane-enclosed lumen;GO:0044464//cell part;GO:0070013//intracellular organelle lumen;GO:0044451//nucleoplasm part;GO:0005623//cell;GO:0043231//intracellular membrane-bounded organelle;GO:0005634//nucleus;GO:0031981//nuclear lumen;GO:0044422//organelle part;GO:0043229//intracellular organelle;GO:0043233//organelle lumen;GO:0043227//membrane-bounded organelle…	GO:0097159//organic cyclic compound binding;GO:1901363//heterocyclic compound binding;GO:0003729//mRNA binding;GO:0005488//binding;GO:0003723//RNA binding;GO:0003676//nucleic acid binding;GO:0044822//poly(A) RNA binding	GO:0009987//cellular process;GO:0044237//cellular metabolic process;GO:0016070//RNA metabolic process;GO:0044260//cellular macromolecule metabolic process;GO:0031124//mRNA 3'-end processing;GO:0034641//cellular nitrogen compound metabolic process;GO:0006139//nucleobase-containing compound metabolic process;GO:0071704//organic substance metabolic process;GO:0006807//nitrogen compound metabolic pro…
UNIGENE0047374	ID_989	6	0.00	1.84	2.08	NXPH3	--	-	-	-	-	-	-	-
UNIGENE0010131	ID_990	0	0.00	-1.11	-3.35	--	--	-	-	-	-	-	-	-
UNIGENE0046621	ID_991	1	0.00	-10.61	-10.61	--	--	-	-	-	-	-	-	-
UNIGENE0033104	ID_992	1	0.00	-0.97	-1.07	--	--	-	-	-	-	-	-	-
UNIGENE0026837	ID_993	3	0.00	0.56	-0.91	Sphk1	--	Metabolism;Environmental Information Processing	Lipid metabolism;Signal transduction;Global and Overview	ko01100//Metabolic pathways;ko04020//Calcium signaling pathway;ko04370//VEGF signaling pathway;ko00600//Sphingolipid metabolism	K04718	GO:0005623//cell;GO:0016020//membrane;GO:0044464//cell part;GO:0005622//intracellular;GO:0044424//intracellular part	GO:0001882//nucleoside binding;GO:0016301//kinase activity;GO:0097159//organic cyclic compound binding;GO:0019902//phosphatase binding;GO:0019903//protein phosphatase binding;GO:0019899//enzyme binding;GO:1901363//heterocyclic compound binding;GO:0032550//purine ribonucleoside binding;GO:0005488//binding;GO:0016740//transferase activity;GO:0001727//lipid kinase activity;GO:0016772//transferase ac…	GO:0008152//metabolic process;GO:0043170//macromolecule metabolic process;GO:0045893//positive regulation of transcription, DNA-templated;GO:0032880//regulation of protein localization;GO:0001959//regulation of cytokine-mediated signaling pathway;GO:0048870//cell motility;GO:1903506//regulation of nucleic acid-templated transcription;GO:0006796//phosphate-containing compound metabolic process;GO:…
UNIGENE0021133	ID_994	0	0.00	-0.37	-1.09	FGD3	PREDICTED: FYVE, RhoGEF and PH domain-containing protein 3 isoform X1 [Gallus gallus]	Cellular Processes	Cell motility	ko04810//Regulation of actin cytoskeleton	K05722	-	GO:0005488//binding;GO:0043169//cation binding;GO:0043167//ion binding	GO:0051336//regulation of hydrolase activity;GO:0007266//Rho protein signal transduction;GO:0051716//cellular response to stimulus;GO:0007264//small GTPase mediated signal transduction;GO:0065007//biological regulation;GO:0007154//cell communication;GO:0050790//regulation of catalytic activity;GO:0044700//single organism signaling;GO:0023052//signaling;GO:0044763//single-organism cellular process…
UNIGENE0034162	ID_995	6	0.00	2.18	1.33	SLC25A48	--	-	-	-	-	-	-	-
UNIGENE0050758	ID_996	4	0.00	-1.63	3.36	--	--	-	-	-	-	-	-	-
UNIGENE0024046	ID_997	3	0.00	-0.48	-2.36	RALGPS1	--	-	-	-	-	-	-	-
UNIGENE0037956	ID_998	0	0.00	-0.81	-2.51	Cxadr	--	-	-	-	-	-	-	-
UNIGENE0015506	ID_999	3	0.00	-0.14	-3.45	--	--	-	-	-	-	-	-	-
UNIGENE0011213	ID_1000	0	0.00	-1.01	-3.00	--	--	-	-	-	-	-	-	-
UNIGENE0017943	ID_1001	4	0.00	0.00	10.25	TLX3	PREDICTED: T-cell leukemia homeobox protein 2 isoform X2 [Gallus gallus]	-	-	-	-	-	-	-
UNIGENE0006771	ID_1002	7	0.00	1.69	2.63	ADAMTS13	PREDICTED: A disintegrin and metalloproteinase with thrombospondin motifs 13 isoform X1 [Anser cygnoides domesticus]	-	-	-	-	GO:0031012//extracellular matrix	GO:0016787//hydrolase activity;GO:0008233//peptidase activity;GO:0005488//binding;GO:0070011//peptidase activity, acting on L-amino acid peptides;GO:0003824//catalytic activity;GO:0046914//transition metal ion binding;GO:0043167//ion binding;GO:0043169//cation binding;GO:0046872//metal ion binding	GO:0016485//protein processing;GO:0044238//primary metabolic process;GO:0051604//protein maturation;GO:0006508//proteolysis;GO:0008152//metabolic process;GO:0019538//protein metabolic process;GO:0010467//gene expression;GO:0043170//macromolecule metabolic process;GO:0071704//organic substance metabolic process
UNIGENE0009934	ID_1003	0	0.00	-0.71	-2.51	--	--	-	-	-	-	-	-	-
UNIGENE0050727	ID_1004	3	0.00	-0.16	-2.35	--	--	-	-	-	-	-	-	-
UNIGENE0052492	ID_1005	6	0.00	8.58	10.11	--	--	-	-	-	-	-	-	-
UNIGENE0022056	ID_1006	7	0.00	1.51	2.34	--	--	-	-	-	-	-	-	-
UNIGENE0026932	ID_1007	0	0.00	-0.66	-1.50	--	--	-	-	-	-	-	-	-
UNIGENE0011516	ID_1008	6	0.00	9.83	9.30	--	--	-	-	-	-	-	-	-
UNIGENE0008158	ID_1009	6	0.00	4.62	5.88	FXYD1	PREDICTED: phospholemman isoform X2 [Camelus bactrianus]	Environmental Information Processing	Signal transduction	ko04024//cAMP signaling pathway	K13360	GO:1990351//transporter complex;GO:0032991//macromolecular complex;GO:0031224//intrinsic component of membrane;GO:0098796//membrane protein complex;GO:0044425//membrane part;GO:0016020//membrane;GO:0034702//ion channel complex;GO:0016021//integral component of membrane;GO:1902495//transmembrane transporter complex;GO:0043234//protein complex	GO:0015267//channel activity;GO:0022838//substrate-specific channel activity;GO:0022892//substrate-specific transporter activity;GO:0022891//substrate-specific transmembrane transporter activity;GO:0022803//passive transmembrane transporter activity;GO:0005215//transporter activity;GO:0022857//transmembrane transporter activity;GO:0008509//anion transmembrane transporter activity;GO:0015075//ion …	GO:0044699//single-organism process;GO:0006811//ion transport;GO:0051179//localization;GO:0051234//establishment of localization;GO:1902578//single-organism localization;GO:0044765//single-organism transport;GO:0006810//transport
UNIGENE0033770	ID_1010	3	0.00	-0.00	-1.03	--	--	-	-	-	-	-	-	-
UNIGENE0000356	ID_1011	3	0.00	-0.01	-2.72	--	--	-	-	-	-	-	-	-
UNIGENE0016935	ID_1012	6	0.00	3.59	4.74	ATP8A1	PREDICTED: probable phospholipid-transporting ATPase IA, partial [Mesitornis unicolor]	-	-	-	-	-	-	-
UNIGENE0045606	ID_1013	7	0.00	1.20	1.81	--	--	-	-	-	-	-	-	-
UNIGENE0011306	ID_1014	1	0.00	-10.39	-10.39	--	--	-	-	-	-	-	-	-
UNIGENE0026549	ID_1015	4	0.00	0.14	1.27	--	--	-	-	-	-	-	-	-
UNIGENE0035761	ID_1016	0	0.00	-0.88	-1.83	Grk1	--	Organismal Systems;Cellular Processes	Transport and catabolism;Sensory system	ko04144//Endocytosis;ko04744//Phototransduction	K00909	-	GO:0003824//catalytic activity;GO:0004672//protein kinase activity;GO:0016772//transferase activity, transferring phosphorus-containing groups;GO:0004674//protein serine/threonine kinase activity;GO:0016301//kinase activity;GO:0016740//transferase activity;GO:0016773//phosphotransferase activity, alcohol group as acceptor	GO:0044700//single organism signaling;GO:0044763//single-organism cellular process;GO:0050789//regulation of biological process;GO:0007165//signal transduction;GO:0050794//regulation of cellular process;GO:0007154//cell communication;GO:0023052//signaling;GO:0044237//cellular metabolic process;GO:0006796//phosphate-containing compound metabolic process;GO:0008152//metabolic process;GO:0006793//ph…
UNIGENE0045566	ID_1017	1	0.00	-2.04	-1.88	vax2-b	--	-	-	-	-	-	GO:0097159//organic cyclic compound binding;GO:0005488//binding;GO:1901363//heterocyclic compound binding;GO:0003677//DNA binding;GO:0003676//nucleic acid binding	GO:0050789//regulation of biological process;GO:0007417//central nervous system development;GO:0060322//head development;GO:1901362//organic cyclic compound biosynthetic process;GO:0009987//cellular process;GO:1901576//organic substance biosynthetic process;GO:0006351//transcription, DNA-templated;GO:0007275//multicellular organism development;GO:0007420//brain development;GO:0044249//cellular bi…
UNIGENE0016212	ID_1018	4	0.00	-1.54	2.80	--	--	-	-	-	-	-	-	-
UNIGENE0018427	ID_1019	7	0.00	1.13	2.72	--	--	-	-	-	-	-	-	-
UNIGENE0003443	ID_1020	3	0.00	-0.17	-3.09	WNT16	PREDICTED: protein Wnt-16 [Coturnix japonica]	Environmental Information Processing;Organismal Systems	Signal transduction;Endocrine system	ko04310//Wnt signaling pathway;ko04916//Melanogenesis;ko04340//Hedgehog signaling pathway	K01558	-	-	-
UNIGENE0025953	ID_1021	0	0.00	-1.06	-1.53	Ppp1r14c	--	-	-	-	-	GO:0005623//cell;GO:0005622//intracellular;GO:0044424//intracellular part;GO:0044464//cell part	GO:0019888//protein phosphatase regulator activity;GO:0004857//enzyme inhibitor activity;GO:0019208//phosphatase regulator activity;GO:0030234//enzyme regulator activity;GO:0004864//protein phosphatase inhibitor activity;GO:0098772//molecular function regulator;GO:0019212//phosphatase inhibitor activity	GO:0007154//cell communication;GO:0044699//single-organism process;GO:0006796//phosphate-containing compound metabolic process;GO:0006793//phosphorus metabolic process;GO:0044763//single-organism cellular process;GO:0009987//cellular process;GO:0065007//biological regulation;GO:0016310//phosphorylation;GO:0008152//metabolic process;GO:0044092//negative regulation of molecular function;GO:0044237/…
UNIGENE0037414	ID_1022	7	0.00	1.19	2.13	--	--	-	-	-	-	-	-	-
UNIGENE0050647	ID_1023	7	0.00	5.33	9.17	STS	--	-	-	-	-	-	-	-
UNIGENE0035862	ID_1024	3	0.00	-0.01	-3.66	--	--	-	-	-	-	-	-	-
UNIGENE0010980	ID_1025	4	0.00	-1.50	3.83	--	--	-	-	-	-	-	-	-
UNIGENE0021213	ID_1026	4	0.00	-0.55	1.81	FAM19A2	--	-	-	-	-	-	-	-
UNIGENE0042851	ID_1027	1	0.00	-5.16	-5.62	RLN3	--	-	-	-	-	-	-	-
UNIGENE0047858	ID_1028	6	0.00	3.72	3.21	--	--	-	-	-	-	-	-	-
UNIGENE0004285	ID_1029	4	0.00	0.15	1.21	--	hypothetical protein Anapl_10799 [Anas platyrhynchos]	-	-	-	-	-	-	-
UNIGENE0035571	ID_1030	7	0.00	0.61	1.80	CCPG1	--	-	-	-	-	-	-	-
UNIGENE0026922	ID_1031	1	0.00	-1.78	-1.78	ST6GAL1	--	Metabolism	Glycan biosynthesis and metabolism;Global and Overview	ko01100//Metabolic pathways;ko00510//N-Glycan biosynthesis;ko00514//Other types of O-glycan biosynthesis	K00778	GO:0044425//membrane part;GO:0000139//Golgi membrane;GO:0031090//organelle membrane;GO:0005737//cytoplasm;GO:0005794//Golgi apparatus;GO:0043229//intracellular organelle;GO:0044422//organelle part;GO:0005623//cell;GO:0044424//intracellular part;GO:0005622//intracellular;GO:0044444//cytoplasmic part;GO:0044464//cell part;GO:0044431//Golgi apparatus part;GO:0012505//endomembrane system;GO:0031228//…	GO:0003824//catalytic activity;GO:0008373//sialyltransferase activity;GO:0016740//transferase activity;GO:0016757//transferase activity, transferring glycosyl groups	GO:0071704//organic substance metabolic process;GO:0034645//cellular macromolecule biosynthetic process;GO:0008152//metabolic process;GO:0044249//cellular biosynthetic process;GO:0044710//single-organism metabolic process;GO:0009100//glycoprotein metabolic process;GO:0009059//macromolecule biosynthetic process;GO:1901135//carbohydrate derivative metabolic process;GO:0019538//protein metabolic pro…
UNIGENE0002930	ID_1032	7	0.00	2.12	2.91	--	--	-	-	-	-	-	-	-
UNIGENE0009166	ID_1033	7	0.00	4.31	6.68	GBP1	PREDICTED: interferon-induced guanylate-binding protein 1-like [Anser cygnoides domesticus]	-	-	-	-	-	-	-
UNIGENE0000360	ID_1034	3	0.00	1.58	-8.23	--	--	-	-	-	-	-	-	-
UNIGENE0045098	ID_1035	4	0.00	0.07	4.80	--	--	-	-	-	-	-	-	-
UNIGENE0047905	ID_1036	1	0.00	-4.28	-5.73	--	--	-	-	-	-	-	-	-
UNIGENE0013241	ID_1037	7	0.00	1.10	2.71	--	--	-	-	-	-	-	-	-
UNIGENE0042868	ID_1038	6	0.00	3.69	4.26	--	--	-	-	-	-	-	-	-
UNIGENE0019788	ID_1039	3	0.00	0.31	-3.76	--	--	-	-	-	-	-	-	-
UNIGENE0025326	ID_1040	0	0.00	-1.71	-5.34	--	--	-	-	-	-	-	-	-
UNIGENE0024726	ID_1041	0	0.00	-0.58	-1.23	SNF8	--	Cellular Processes	Transport and catabolism	ko04144//Endocytosis	K12188	-	-	-
UNIGENE0004599	ID_1042	7	0.00	1.36	1.94	CDH5	PREDICTED: cadherin-5 isoform X2 [Anser cygnoides domesticus]	Environmental Information Processing	Signaling molecules and interaction	ko04514//Cell adhesion molecules (CAMs)	K06533	GO:0031224//intrinsic component of membrane;GO:0044425//membrane part;GO:0016020//membrane	-	GO:0022610//biological adhesion;GO:0098609//cell-cell adhesion;GO:0007155//cell adhesion
UNIGENE0002878	ID_1043	4	0.00	0.44	1.81	--	--	-	-	-	-	-	-	-
UNIGENE0005448	ID_1044	0	0.00	-1.08	-3.38	Nrg2	PREDICTED: pro-neuregulin-2, membrane-bound isoform isoform X4 [Corvus cornix cornix]	Environmental Information Processing	Signal transduction	ko04012//ErbB signaling pathway	K05456	-	-	-
UNIGENE0016547	ID_1045	6	0.00	2.33	2.28	Ccl19	PREDICTED: C-C motif chemokine 19-like [Anser cygnoides domesticus]	Environmental Information Processing	Signaling molecules and interaction	ko04060//Cytokine-cytokine receptor interaction	K05512	-	-	-
UNIGENE0033236	ID_1046	3	0.00	-0.29	-1.19	DYNC2LI1	--	-	-	-	-	-	-	-
UNIGENE0037136	ID_1047	5	0.00	1.07	0.35	Spns2	--	-	-	-	-	GO:0016020//membrane;GO:0044425//membrane part;GO:0031224//intrinsic component of membrane	GO:0022892//substrate-specific transporter activity;GO:0005215//transporter activity;GO:0005319//lipid transporter activity	GO:0006629//lipid metabolic process;GO:0048872//homeostasis of number of cells;GO:0016477//cell migration;GO:0048534//hematopoietic or lymphoid organ development;GO:0043473//pigmentation;GO:0048856//anatomical structure development;GO:0051179//localization;GO:0044710//single-organism metabolic process;GO:0051234//establishment of localization;GO:0002520//immune system development;GO:0044255//cell…
UNIGENE0015001	ID_1048	6	0.00	7.78	10.03	--	--	-	-	-	-	-	-	-
UNIGENE0049682	ID_1049	6	0.00	8.27	9.01	--	--	-	-	-	-	-	-	-
UNIGENE0020393	ID_1050	0	0.00	-1.30	-3.62	ADAMTS17	PREDICTED: A disintegrin and metalloproteinase with thrombospondin motifs 17 [Calidris pugnax]	-	-	-	-	GO:0031012//extracellular matrix	GO:0046914//transition metal ion binding;GO:0005488//binding;GO:0016787//hydrolase activity;GO:0008233//peptidase activity;GO:0043169//cation binding;GO:0043167//ion binding;GO:0070011//peptidase activity, acting on L-amino acid peptides;GO:0003824//catalytic activity;GO:0046872//metal ion binding	GO:0071704//organic substance metabolic process;GO:0043170//macromolecule metabolic process;GO:0008152//metabolic process;GO:0019538//protein metabolic process;GO:0006508//proteolysis;GO:0051604//protein maturation;GO:0044238//primary metabolic process;GO:0010467//gene expression;GO:0016485//protein processing
UNIGENE0033431	ID_1051	6	0.00	8.23	9.41	--	--	-	-	-	-	-	-	-
UNIGENE0032155	ID_1052	0	0.00	-2.37	-3.65	--	--	-	-	-	-	-	-	-
UNIGENE0006076	ID_1053	7	0.00	1.76	3.84	--	--	-	-	-	-	-	-	-
UNIGENE0047399	ID_1054	4	0.00	0.93	5.84	CALB2	--	-	-	-	-	GO:0030054//cell junction;GO:0005622//intracellular;GO:0005623//cell;GO:0044424//intracellular part;GO:0005911//cell-cell junction;GO:0044464//cell part	-	-
UNIGENE0038614	ID_1055	4	0.00	0.28	1.07	PPP1R12B	--	Cellular Processes;Organismal Systems	Circulatory system;Cell motility;Cellular commiunity	ko04510//Focal adhesion;ko04810//Regulation of actin cytoskeleton;ko04270//Vascular smooth muscle contraction	K12329	-	-	-
UNIGENE0039632	ID_1056	7	0.00	0.84	2.32	--	--	-	-	-	-	-	-	-
UNIGENE0039020	ID_1057	7	0.00	1.57	3.95	A2M	--	-	-	-	-	-	-	-
UNIGENE0051429	ID_1058	6	0.00	2.94	3.45	--	--	-	-	-	-	-	-	-
UNIGENE0026142	ID_1059	3	0.00	-0.34	-2.50	Sowaha	--	-	-	-	-	-	-	-
UNIGENE0029245	ID_1060	0	0.00	-1.35	-3.07	--	--	-	-	-	-	-	-	-
UNIGENE0035054	ID_1061	3	0.00	-0.39	-1.68	ASPM	--	-	-	-	-	-	-	-
UNIGENE0048818	ID_1062	0	0.00	-1.02	-1.62	--	--	-	-	-	-	-	-	-
UNIGENE0027939	ID_1063	6	0.00	1.34	1.22	BMP1	--	-	-	-	-	-	GO:0043169//cation binding;GO:0046872//metal ion binding;GO:0003824//catalytic activity;GO:0043167//ion binding;GO:0016787//hydrolase activity;GO:0005488//binding	-
UNIGENE0032919	ID_1064	6	0.00	1.31	1.17	C4orf19	--	-	-	-	-	-	-	-
UNIGENE0033358	ID_1065	6	0.00	1.04	1.16	--	--	-	-	-	-	-	-	-
UNIGENE0049450	ID_1066	7	0.00	1.67	5.95	--	--	-	-	-	-	-	-	-
UNIGENE0043856	ID_1067	7	0.00	1.57	4.26	--	--	-	-	-	-	-	-	-
UNIGENE0007897	ID_1068	4	0.00	0.35	2.84	NIPA2	PREDICTED: magnesium transporter NIPA3 [Anser cygnoides domesticus]	-	-	-	-	GO:0005623//cell;GO:0044464//cell part;GO:0043231//intracellular membrane-bounded organelle;GO:0044424//intracellular part;GO:0044425//membrane part;GO:0016020//membrane;GO:0031224//intrinsic component of membrane;GO:0005737//cytoplasm;GO:0012505//endomembrane system;GO:0043226//organelle;GO:0044444//cytoplasmic part;GO:0005622//intracellular;GO:0043227//membrane-bounded organelle;GO:0043229//int…	GO:0015075//ion transmembrane transporter activity;GO:0005215//transporter activity;GO:0046873//metal ion transmembrane transporter activity;GO:0008324//cation transmembrane transporter activity;GO:0022890//inorganic cation transmembrane transporter activity;GO:0022891//substrate-specific transmembrane transporter activity;GO:0022857//transmembrane transporter activity;GO:0022892//substrate-speci…	GO:0006812//cation transport;GO:0006811//ion transport;GO:0072511//divalent inorganic cation transport;GO:0070838//divalent metal ion transport;GO:0044765//single-organism transport;GO:0051179//localization;GO:0051234//establishment of localization;GO:0044699//single-organism process;GO:0006810//transport;GO:1902578//single-organism localization;GO:0030001//metal ion transport
UNIGENE0013383	ID_1069	0	0.00	-1.15	-3.46	--	DENN domain-containing protein 4B [Anas platyrhynchos]	-	-	-	-	-	-	-
UNIGENE0015161	ID_1070	6	0.00	7.27	8.99	--	--	-	-	-	-	-	-	-
UNIGENE0001061	ID_1071	7	0.00	2.44	3.43	MAMDC2	PREDICTED: MAM domain-containing protein 2, partial [Anser cygnoides domesticus]	-	-	-	-	GO:0005623//cell;GO:0044424//intracellular part;GO:0043227//membrane-bounded organelle;GO:0031012//extracellular matrix;GO:0005622//intracellular;GO:0005578//proteinaceous extracellular matrix;GO:0044464//cell part;GO:0043226//organelle;GO:0044421//extracellular region part;GO:0005576//extracellular region;GO:0043231//intracellular membrane-bounded organelle;GO:0043229//intracellular organelle	-	GO:0044237//cellular metabolic process;GO:0018149//peptide cross-linking;GO:0044267//cellular protein metabolic process;GO:0006464//cellular protein modification process;GO:0043170//macromolecule metabolic process;GO:0071704//organic substance metabolic process;GO:0036211//protein modification process;GO:0044260//cellular macromolecule metabolic process;GO:0043412//macromolecule modification;GO:0…
UNIGENE0034519	ID_1072	3	0.00	0.09	-1.92	Gpr157	--	-	-	-	-	-	-	-
UNIGENE0034961	ID_1073	3	0.00	-0.16	-2.37	FRAS1	--	-	-	-	-	-	-	-
UNIGENE0042811	ID_1074	7	0.00	1.11	1.67	--	--	-	-	-	-	-	-	-
UNIGENE0040421	ID_1075	4	0.00	-1.80	2.71	--	--	-	-	-	-	-	-	-
UNIGENE0040108	ID_1076	7	0.00	8.06	11.17	--	--	-	-	-	-	-	-	-
UNIGENE0017786	ID_1077	7	0.00	0.61	1.37	--	--	-	-	-	-	-	-	-
UNIGENE0011676	ID_1078	6	0.00	2.59	3.12	--	--	-	-	-	-	-	-	-
UNIGENE0047780	ID_1079	4	0.00	-1.07	1.33	--	--	-	-	-	-	-	-	-
UNIGENE0019716	ID_1080	4	0.00	-0.17	3.12	--	--	-	-	-	-	-	-	-
UNIGENE0018898	ID_1081	7	0.00	1.59	2.80	--	--	-	-	-	-	-	-	-
UNIGENE0038514	ID_1082	7	0.00	2.47	4.21	--	--	-	-	-	-	-	-	-
UNIGENE0002051	ID_1083	1	0.00	-1.98	-2.43	--	--	-	-	-	-	-	-	-
UNIGENE0035843	ID_1084	0	0.00	-0.62	-2.15	ALPK3	--	-	-	-	-	-	-	-
UNIGENE0009520	ID_1085	0	0.00	-1.03	-2.21	CTNNA2	PREDICTED: catenin alpha-2 isoform X2 [Corvus cornix cornix]	Cellular Processes	Cellular commiunity	ko04530//Tight junction;ko04520//Adherens junction	K05691	GO:0070161//anchoring junction;GO:0044424//intracellular part;GO:0005911//cell-cell junction;GO:0005886//plasma membrane;GO:0005623//cell;GO:0016020//membrane;GO:0071944//cell periphery;GO:0030054//cell junction;GO:0044464//cell part;GO:0031252//cell leading edge;GO:0005856//cytoskeleton;GO:0043232//intracellular non-membrane-bounded organelle;GO:0042995//cell projection;GO:0043226//organelle;GO:…	GO:0050839//cell adhesion molecule binding;GO:0005515//protein binding;GO:0005488//binding;GO:0005198//structural molecule activity	GO:0065008//regulation of biological quality;GO:0021535//cell migration in hindbrain;GO:0000904//cell morphogenesis involved in differentiation;GO:0016043//cellular component organization;GO:0048731//system development;GO:0071840//cellular component organization or biogenesis;GO:0048870//cell motility;GO:0001964//startle response;GO:0048513//animal organ development;GO:0044707//single-multicellul…
UNIGENE0027350	ID_1086	0	0.00	-1.06	-2.35	--	--	-	-	-	-	-	-	-
UNIGENE0045534	ID_1087	3	0.00	0.82	-1.71	KERA	--	-	-	-	-	-	-	GO:0043010//camera-type eye development;GO:0044707//single-multicellular organism process;GO:0007275//multicellular organism development;GO:0044699//single-organism process;GO:0048513//animal organ development;GO:0007423//sensory organ development;GO:0048731//system development;GO:0044767//single-organism developmental process;GO:0048856//anatomical structure development;GO:0001654//eye developme…
UNIGENE0014796	ID_1088	3	0.00	0.12	-1.95	--	--	-	-	-	-	-	-	-
UNIGENE0006805	ID_1089	7	0.00	0.48	1.18	CEP250	PREDICTED: centrosome-associated protein CEP250 isoform X7 [Anser cygnoides domesticus]	-	-	-	-	-	-	-
UNIGENE0007736	ID_1090	3	0.00	-2.75	-10.28	SLC24A4	PREDICTED: LOW QUALITY PROTEIN: sodium/potassium/calcium exchanger 4 [Anser cygnoides domesticus]	-	-	-	-	-	-	GO:0044699//single-organism process;GO:0009987//cellular process;GO:0044763//single-organism cellular process
UNIGENE0022086	ID_1091	7	0.00	5.44	9.34	--	--	-	-	-	-	-	-	-
UNIGENE0023591	ID_1092	0	0.00	-0.52	-1.89	Rfk	--	Metabolism	Global and Overview;Metabolism of cofactors and vitamins	ko01100//Metabolic pathways;ko01110//Biosynthesis of secondary metabolites;ko00740//Riboflavin metabolism	K00861	-	-	GO:0071704//organic substance metabolic process;GO:0042726//flavin-containing compound metabolic process;GO:0034641//cellular nitrogen compound metabolic process;GO:0044710//single-organism metabolic process;GO:0044699//single-organism process;GO:0006807//nitrogen compound metabolic process;GO:0044763//single-organism cellular process;GO:0046483//heterocycle metabolic process;GO:0008152//metaboli…
UNIGENE0002129	ID_1093	7	0.00	0.97	1.77	Fhod1	PREDICTED: LOW QUALITY PROTEIN: FH1/FH2 domain-containing protein 1 [Anas platyrhynchos]	-	-	-	-	-	-	-
UNIGENE0020514	ID_1094	7	0.00	0.62	1.85	SCARB1	PREDICTED: scavenger receptor class B member 1 isoform X1 [Anser cygnoides domesticus]	Cellular Processes	Transport and catabolism	ko04145//Phagosome	K13885	GO:0031224//intrinsic component of membrane;GO:0044425//membrane part;GO:0016020//membrane	-	-
UNIGENE0001808	ID_1095	6	0.00	1.50	0.85	CARD9	PREDICTED: caspase recruitment domain-containing protein 9 isoform X2 [Anas platyrhynchos]	Organismal Systems	Immune system	ko04621//NOD-like receptor signaling pathway	K12794	-	-	GO:0009987//cellular process;GO:0044763//single-organism cellular process;GO:0044699//single-organism process;GO:0012501//programmed cell death;GO:0008219//cell death;GO:0006915//apoptotic process;GO:0016265//death
UNIGENE0032117	ID_1096	3	0.00	0.95	-1.09	--	--	-	-	-	-	-	-	-
UNIGENE0022128	ID_1097	3	0.00	-0.28	-1.35	--	--	-	-	-	-	-	-	-
UNIGENE0010422	ID_1098	6	0.00	3.13	2.99	--	--	-	-	-	-	-	-	-
UNIGENE0034852	ID_1099	6	0.00	5.63	7.58	PMP2	--	Organismal Systems	Endocrine system	ko03320//PPAR signaling pathway	K08753	GO:0044424//intracellular part;GO:0044464//cell part;GO:0005622//intracellular;GO:0005623//cell	GO:0005488//binding	GO:0010605//negative regulation of macromolecule metabolic process;GO:0050896//response to stimulus;GO:0034641//cellular nitrogen compound metabolic process;GO:0009059//macromolecule biosynthetic process;GO:0042325//regulation of phosphorylation;GO:0032774//RNA biosynthetic process;GO:0001933//negative regulation of protein phosphorylation;GO:0048878//chemical homeostasis;GO:0048519//negative reg…
UNIGENE0022942	ID_1100	0	0.00	-1.29	-3.26	--	--	-	-	-	-	-	-	-
UNIGENE0016994	ID_1101	0	0.00	-1.53	-5.37	Kcnk12	PREDICTED: potassium channel subfamily K member 12 [Lepidothrix coronata]	-	-	-	-	GO:0016020//membrane;GO:0031224//intrinsic component of membrane;GO:0044425//membrane part	-	GO:0006810//transport;GO:0044699//single-organism process;GO:0009987//cellular process;GO:1902578//single-organism localization;GO:0044765//single-organism transport;GO:0044763//single-organism cellular process;GO:0051179//localization;GO:0051234//establishment of localization;GO:0034220//ion transmembrane transport;GO:0006811//ion transport;GO:0055085//transmembrane transport
UNIGENE0001077	ID_1102	0	0.00	-0.79	-1.81	--	--	-	-	-	-	-	-	-
UNIGENE0016143	ID_1103	6	0.00	2.75	3.24	--	--	-	-	-	-	-	-	-
UNIGENE0013373	ID_1104	4	0.00	-0.20	3.30	--	--	-	-	-	-	-	-	-
UNIGENE0011475	ID_1105	1	0.00	-3.09	-3.83	--	--	-	-	-	-	-	-	-
UNIGENE0028404	ID_1106	0	0.00	-2.31	-5.71	OCA2	--	-	-	-	-	GO:0044446//intracellular organelle part;GO:0043227//membrane-bounded organelle;GO:0031090//organelle membrane;GO:0044433//cytoplasmic vesicle part;GO:0005622//intracellular;GO:0043231//intracellular membrane-bounded organelle;GO:0012505//endomembrane system;GO:0031988//membrane-bounded vesicle;GO:0043229//intracellular organelle;GO:0044464//cell part;GO:0044440//endosomal part;GO:0030659//cytopl…	-	GO:0044767//single-organism developmental process;GO:0044763//single-organism cellular process;GO:0019953//sexual reproduction;GO:0044237//cellular metabolic process;GO:0007281//germ cell development;GO:0006725//cellular aromatic compound metabolic process;GO:0044710//single-organism metabolic process;GO:0000003//reproduction;GO:0003006//developmental process involved in reproduction;GO:0032502//…
UNIGENE0030418	ID_1107	7	0.00	2.85	5.40	Il1rl1	--	-	-	-	-	-	-	GO:0007154//cell communication;GO:0009987//cellular process;GO:0050794//regulation of cellular process;GO:0007166//cell surface receptor signaling pathway;GO:0050789//regulation of biological process;GO:0044699//single-organism process;GO:0050896//response to stimulus;GO:0051716//cellular response to stimulus;GO:0044763//single-organism cellular process;GO:0023052//signaling;GO:0044700//single or…
UNIGENE0024403	ID_1108	7	0.00	1.88	2.69	--	--	-	-	-	-	-	-	-
UNIGENE0003658	ID_1109	7	0.00	1.37	1.90	MAFF	PREDICTED: transcription factor MafF [Nipponia nippon]	-	-	-	-	GO:0005622//intracellular;GO:0043229//intracellular organelle;GO:0043231//intracellular membrane-bounded organelle;GO:0043227//membrane-bounded organelle;GO:0044424//intracellular part;GO:0043226//organelle;GO:0005623//cell;GO:0044464//cell part	GO:0003676//nucleic acid binding;GO:1901363//heterocyclic compound binding;GO:0097159//organic cyclic compound binding;GO:0001071//nucleic acid binding transcription factor activity;GO:0003677//DNA binding;GO:0005488//binding	GO:0008544//epidermis development;GO:0044237//cellular metabolic process;GO:0007517//muscle organ development;GO:0071704//organic substance metabolic process;GO:0044763//single-organism cellular process;GO:0048869//cellular developmental process;GO:0006807//nitrogen compound metabolic process;GO:0044707//single-multicellular organism process;GO:0044767//single-organism developmental process;GO:00…
UNIGENE0039514	ID_1110	3	0.00	0.23	-1.47	Gabbr2	--	Environmental Information Processing	Signaling molecules and interaction	ko04080//Neuroactive ligand-receptor interaction	K04615	GO:0044425//membrane part;GO:0032991//macromolecular complex;GO:0044459//plasma membrane part;GO:0098796//membrane protein complex;GO:0038037//G-protein coupled receptor dimeric complex;GO:0044424//intracellular part;GO:0097648//G-protein coupled receptor complex;GO:0031224//intrinsic component of membrane;GO:0098802//plasma membrane receptor complex;GO:0005886//plasma membrane;GO:0031226//intrin…	GO:0004930//G-protein coupled receptor activity;GO:0004872//receptor activity;GO:0060089//molecular transducer activity;GO:0004871//signal transducer activity;GO:0004888//transmembrane signaling receptor activity;GO:0038023//signaling receptor activity;GO:0099600//transmembrane receptor activity	GO:0044699//single-organism process;GO:0050794//regulation of cellular process;GO:0007186//G-protein coupled receptor signaling pathway;GO:0065007//biological regulation;GO:0050789//regulation of biological process;GO:0023052//signaling;GO:0007165//signal transduction;GO:0051716//cellular response to stimulus;GO:0044763//single-organism cellular process;GO:0007154//cell communication;GO:0050896//…
UNIGENE0033542	ID_1111	1	0.00	-1.12	-1.45	SYT7	--	-	-	-	-	-	-	-
UNIGENE0047389	ID_1112	4	0.00	-0.42	2.83	--	--	-	-	-	-	-	-	-
UNIGENE0051099	ID_1113	4	0.00	-0.15	2.18	--	--	-	-	-	-	-	-	-
UNIGENE0025593	ID_1114	3	0.00	-0.13	-2.11	--	--	-	-	-	-	-	-	-
UNIGENE0032606	ID_1115	6	0.00	2.33	3.17	LIPE	--	Organismal Systems	Endocrine system	ko04910//Insulin signaling pathway	K07188	-	GO:0016787//hydrolase activity;GO:0003824//catalytic activity	GO:0006629//lipid metabolic process;GO:0071704//organic substance metabolic process;GO:0044710//single-organism metabolic process;GO:0044238//primary metabolic process;GO:0044699//single-organism process;GO:0008152//metabolic process
UNIGENE0022715	ID_1116	0	0.00	-0.44	-1.04	ZNHIT1	--	-	-	-	-	-	-	-
UNIGENE0030144	ID_1117	3	0.00	-1.75	-10.27	GRIP1	--	-	-	-	-	-	-	-
UNIGENE0028909	ID_1118	0	0.00	-0.41	-1.02	ubtf-b	--	-	-	-	-	-	-	-
UNIGENE0040561	ID_1119	3	0.00	1.35	-1.77	--	--	-	-	-	-	-	-	-
UNIGENE0051746	ID_1120	7	0.00	1.03	1.78	--	--	-	-	-	-	-	-	-
UNIGENE0042690	ID_1121	7	0.00	6.98	10.62	--	--	-	-	-	-	-	-	-
UNIGENE0018216	ID_1122	3	0.00	0.03	-3.38	Mmel1	PREDICTED: membrane metallo-endopeptidase-like 1 isoform X3 [Anser cygnoides domesticus]	-	-	-	-	-	GO:0070011//peptidase activity, acting on L-amino acid peptides;GO:0016787//hydrolase activity;GO:0008233//peptidase activity;GO:0003824//catalytic activity	GO:0044238//primary metabolic process;GO:0071704//organic substance metabolic process;GO:0006508//proteolysis;GO:0019538//protein metabolic process;GO:0016485//protein processing;GO:0010467//gene expression;GO:0051604//protein maturation;GO:0008152//metabolic process;GO:0043170//macromolecule metabolic process
UNIGENE0032614	ID_1123	7	0.00	0.81	1.67	NPR2	--	Organismal Systems;Metabolism	Circulatory system;Nucleotide metabolism	ko00230//Purine metabolism;ko04270//Vascular smooth muscle contraction	K12324	GO:0031224//intrinsic component of membrane;GO:0016020//membrane;GO:0044425//membrane part	GO:0016301//kinase activity;GO:0005488//binding;GO:0032550//purine ribonucleoside binding;GO:0004871//signal transducer activity;GO:0036094//small molecule binding;GO:0001882//nucleoside binding;GO:0004872//receptor activity;GO:1901363//heterocyclic compound binding;GO:0001653//peptide receptor activity;GO:0032549//ribonucleoside binding;GO:0016772//transferase activity, transferring phosphorus-c…	GO:0019637//organophosphate metabolic process;GO:0044260//cellular macromolecule metabolic process;GO:1901564//organonitrogen compound metabolic process;GO:0019693//ribose phosphate metabolic process;GO:0072522//purine-containing compound biosynthetic process;GO:1901137//carbohydrate derivative biosynthetic process;GO:0036211//protein modification process;GO:0044711//single-organism biosynthetic …
UNIGENE0038631	ID_1124	7	0.00	0.90	2.80	--	--	-	-	-	-	-	-	-
UNIGENE0014288	ID_1125	4	0.00	-1.70	2.95	--	--	-	-	-	-	-	-	-
UNIGENE0020009	ID_1126	0	0.00	-0.69	-1.36	EDN3	PREDICTED: endothelin-3 isoform X1 [Gallus gallus]	Organismal Systems;Environmental Information Processing	Circulatory system;Signaling molecules and interaction	ko04080//Neuroactive ligand-receptor interaction;ko04270//Vascular smooth muscle contraction	K05227	GO:0044421//extracellular region part;GO:0005576//extracellular region	GO:0005102//receptor binding;GO:0005515//protein binding;GO:0005488//binding	GO:0070887//cellular response to chemical stimulus;GO:0002790//peptide secretion;GO:0050886//endocrine process;GO:0032940//secretion by cell;GO:0003013//circulatory system process;GO:0015833//peptide transport;GO:0048522//positive regulation of cellular process;GO:0009605//response to external stimulus;GO:0006939//smooth muscle contraction;GO:1902589//single-organism organelle organization;GO:004…
UNIGENE0017274	ID_1127	7	0.00	0.82	1.28	--	--	-	-	-	-	-	-	-
UNIGENE0040563	ID_1128	7	0.00	1.31	3.71	OMD	--	-	-	-	-	-	-	-
UNIGENE0015326	ID_1129	7	0.00	2.54	4.12	--	--	-	-	-	-	-	-	-
UNIGENE0024923	ID_1130	4	0.00	0.39	1.49	--	--	-	-	-	-	-	-	-
UNIGENE0025632	ID_1131	0	0.00	-1.19	-2.52	ildr1	--	-	-	-	-	-	-	-
UNIGENE0032278	ID_1132	0	0.00	-1.64	-3.59	--	--	-	-	-	-	-	-	-
UNIGENE0018213	ID_1133	0	0.00	-0.69	-2.21	FOXQ1	PREDICTED: forkhead box protein Q1 [Gallus gallus]	-	-	-	-	GO:0043231//intracellular membrane-bounded organelle;GO:0005622//intracellular;GO:0044464//cell part;GO:0043227//membrane-bounded organelle;GO:0043226//organelle;GO:0044424//intracellular part;GO:0005623//cell;GO:0043229//intracellular organelle	GO:0001071//nucleic acid binding transcription factor activity;GO:0003677//DNA binding;GO:1901363//heterocyclic compound binding;GO:0003676//nucleic acid binding;GO:0005488//binding;GO:0097159//organic cyclic compound binding	GO:0034654//nucleobase-containing compound biosynthetic process;GO:0032501//multicellular organismal process;GO:0006139//nucleobase-containing compound metabolic process;GO:0042633//hair cycle;GO:0044249//cellular biosynthetic process;GO:0022404//molting cycle process;GO:0044260//cellular macromolecule metabolic process;GO:0022405//hair cycle process;GO:0006725//cellular aromatic compound metabol…
UNIGENE0014012	ID_1134	7	0.00	2.56	3.87	--	--	-	-	-	-	-	-	-
UNIGENE0043096	ID_1135	6	0.00	4.86	4.41	--	--	-	-	-	-	-	-	-
UNIGENE0018871	ID_1136	6	0.00	3.62	3.63	--	--	-	-	-	-	-	-	-
UNIGENE0034379	ID_1137	0	0.00	-0.49	-1.26	COQ3	--	Metabolism	Global and Overview;Metabolism of cofactors and vitamins	ko01100//Metabolic pathways;ko01110//Biosynthesis of secondary metabolites;ko00130//Ubiquinone and other terpenoid-quinone biosynthesis	K00591	-	GO:0008169//C-methyltransferase activity;GO:0008168//methyltransferase activity;GO:0030580//quinone cofactor methyltransferase activity;GO:0003824//catalytic activity;GO:0008757//S-adenosylmethionine-dependent methyltransferase activity;GO:0016740//transferase activity;GO:0016741//transferase activity, transferring one-carbon groups	GO:0008152//metabolic process
UNIGENE0026686	ID_1138	0	0.00	-0.92	-1.75	Nolc1	--	-	-	-	-	GO:0070013//intracellular organelle lumen;GO:0031981//nuclear lumen;GO:0031974//membrane-enclosed lumen;GO:0043231//intracellular membrane-bounded organelle;GO:0043229//intracellular organelle;GO:0044428//nuclear part;GO:0043226//organelle;GO:0005634//nucleus;GO:0044451//nucleoplasm part;GO:0005622//intracellular;GO:0044464//cell part;GO:0005654//nucleoplasm;GO:0044424//intracellular part;GO:0043…	-	GO:0009987//cellular process;GO:0006997//nucleus organization;GO:0006996//organelle organization;GO:0071840//cellular component organization or biogenesis;GO:0016043//cellular component organization
UNIGENE0049639	ID_1139	0	0.00	-0.64	-1.19	HHIP	--	Environmental Information Processing	Signal transduction	ko04340//Hedgehog signaling pathway	K06231	GO:0044425//membrane part;GO:0016021//integral component of membrane;GO:0016020//membrane;GO:0044464//cell part;GO:0031224//intrinsic component of membrane;GO:0005623//cell	GO:0043169//cation binding;GO:0003824//catalytic activity;GO:0005515//protein binding;GO:0043167//ion binding;GO:0048037//cofactor binding;GO:0016491//oxidoreductase activity;GO:0046914//transition metal ion binding;GO:0005488//binding;GO:0016614//oxidoreductase activity, acting on CH-OH group of donors;GO:0046872//metal ion binding	GO:0071495//cellular response to endogenous stimulus;GO:0009888//tissue development;GO:0065007//biological regulation;GO:0048729//tissue morphogenesis;GO:0070887//cellular response to chemical stimulus;GO:0002009//morphogenesis of an epithelium;GO:0048856//anatomical structure development;GO:0009987//cellular process;GO:0007167//enzyme linked receptor protein signaling pathway;GO:0050794//regulat…
UNIGENE0004404	ID_1140	7	0.00	0.79	1.71	--	--	-	-	-	-	-	-	-
UNIGENE0021092	ID_1141	7	0.00	0.92	1.47	Hhipl1	PREDICTED: HHIP-like protein 1 [Gallus gallus]	-	-	-	-	-	GO:0016491//oxidoreductase activity;GO:0038024//cargo receptor activity;GO:0048037//cofactor binding;GO:0005488//binding;GO:0004872//receptor activity;GO:0060089//molecular transducer activity;GO:0016614//oxidoreductase activity, acting on CH-OH group of donors;GO:0003824//catalytic activity	GO:0006810//transport;GO:0051179//localization;GO:0016192//vesicle-mediated transport;GO:0051234//establishment of localization;GO:0044238//primary metabolic process;GO:0044710//single-organism metabolic process;GO:0006897//endocytosis;GO:0044699//single-organism process;GO:0008152//metabolic process
UNIGENE0016955	ID_1142	0	0.00	-1.67	-3.33	ALDOB	PREDICTED: LOW QUALITY PROTEIN: fructose-bisphosphate aldolase B [Anser cygnoides domesticus]	Metabolism	Global and Overview;Carbohydrate metabolism	ko01100//Metabolic pathways;ko01110//Biosynthesis of secondary metabolites;ko01130//Biosynthesis of antibiotics;ko01120//Microbial metabolism in diverse environments;ko01200//Carbon metabolism;ko01230//Biosynthesis of amino acids;ko00010//Glycolysis / Gluconeogenesis;ko00051//Fructose and mannose metabolism;ko00030//Pentose phosphate pathway	K01623	GO:0044444//cytoplasmic part;GO:0005856//cytoskeleton;GO:0015630//microtubule cytoskeleton;GO:0044430//cytoskeletal part;GO:0043229//intracellular organelle;GO:0044422//organelle part;GO:0044424//intracellular part;GO:0043232//intracellular non-membrane-bounded organelle;GO:0043226//organelle;GO:0044464//cell part;GO:0005813//centrosome;GO:0005622//intracellular;GO:0005623//cell;GO:0005815//micro…	GO:0005515//protein binding;GO:0003824//catalytic activity;GO:0016829//lyase activity;GO:0036094//small molecule binding;GO:0048029//monosaccharide binding;GO:0016832//aldehyde-lyase activity;GO:0005488//binding;GO:0016830//carbon-carbon lyase activity;GO:0019899//enzyme binding;GO:0030246//carbohydrate binding	GO:0065003//macromolecular complex assembly;GO:0043623//cellular protein complex assembly;GO:0043462//regulation of ATPase activity;GO:0019318//hexose metabolic process;GO:0044699//single-organism process;GO:0006461//protein complex assembly;GO:0005975//carbohydrate metabolic process;GO:0034622//cellular macromolecular complex assembly;GO:0051336//regulation of hydrolase activity;GO:0016043//cell…
UNIGENE0041454	ID_1143	3	0.00	-0.49	-2.27	--	--	-	-	-	-	-	-	-
UNIGENE0038197	ID_1144	0	0.00	-0.57	-1.17	WDR86	--	-	-	-	-	-	-	-
UNIGENE0028573	ID_1145	0	0.00	-0.79	-2.91	--	--	-	-	-	-	-	-	-
UNIGENE0050564	ID_1146	6	0.00	2.13	2.61	--	--	-	-	-	-	-	-	-
UNIGENE0009519	ID_1147	7	0.00	1.65	2.32	--	--	-	-	-	-	-	-	-
UNIGENE0006172	ID_1148	4	0.00	0.34	2.30	--	--	-	-	-	-	-	-	-
UNIGENE0002642	ID_1149	0	0.00	-0.45	-1.16	KIF18B	PREDICTED: kinesin-like protein KIF18B [Anser cygnoides domesticus]	-	-	-	-	GO:0005634//nucleus;GO:0005622//intracellular;GO:0070013//intracellular organelle lumen;GO:0044422//organelle part;GO:0032991//macromolecular complex;GO:0044430//cytoskeletal part;GO:0043232//intracellular non-membrane-bounded organelle;GO:0043234//protein complex;GO:0043227//membrane-bounded organelle;GO:0043228//non-membrane-bounded organelle;GO:0044424//intracellular part;GO:0043229//intracell…	GO:0005515//protein binding;GO:0097159//organic cyclic compound binding;GO:0032550//purine ribonucleoside binding;GO:0036094//small molecule binding;GO:0005488//binding;GO:0001882//nucleoside binding;GO:0032549//ribonucleoside binding;GO:0097367//carbohydrate derivative binding;GO:0008092//cytoskeletal protein binding;GO:0015631//tubulin binding;GO:0001883//purine nucleoside binding;GO:1901363//h…	GO:0007017//microtubule-based process;GO:0050794//regulation of cellular process;GO:0009987//cellular process;GO:0044699//single-organism process;GO:0065007//biological regulation;GO:0007049//cell cycle;GO:0000278//mitotic cell cycle;GO:0044763//single-organism cellular process;GO:0050789//regulation of biological process
UNIGENE0028731	ID_1150	7	0.00	0.80	1.88	Slc16a4	--	-	-	-	-	-	-	GO:0044699//single-organism process;GO:0044763//single-organism cellular process;GO:0009987//cellular process
UNIGENE0051923	ID_1151	6	0.00	2.50	3.29	--	--	-	-	-	-	-	-	-
UNIGENE0034722	ID_1152	1	0.00	-1.94	-1.77	RNF157	--	-	-	-	-	-	-	-
UNIGENE0019491	ID_1153	3	0.00	-0.27	-1.66	--	hypothetical protein Anapl_05291 [Anas platyrhynchos]	-	-	-	-	-	-	-
UNIGENE0049831	ID_1154	0	0.00	-0.83	-1.51	DDX21	--	-	-	-	-	-	-	-
UNIGENE0003773	ID_1155	0	0.00	-0.65	-1.83	REPS1	PREDICTED: ralBP1-associated Eps domain-containing protein 1 isoform X1 [Haliaeetus leucocephalus]	-	-	-	-	-	-	-
UNIGENE0043377	ID_1156	0	0.00	-1.70	-3.68	--	--	-	-	-	-	-	-	-
UNIGENE0028871	ID_1157	4	0.00	-2.06	2.50	--	--	-	-	-	-	-	-	-
UNIGENE0034762	ID_1158	7	0.00	1.25	2.01	Ptprm	--	Cellular Processes;Environmental Information Processing	Signaling molecules and interaction;Cellular commiunity	ko04514//Cell adhesion molecules (CAMs);ko04520//Adherens junction	K05693	-	-	-
UNIGENE0032463	ID_1159	0	0.00	-0.68	-1.01	E2F4	--	Cellular Processes;Environmental Information Processing	Signal transduction;Cell growth and death	ko04110//Cell cycle;ko04350//TGF-beta signaling pathway	K04682	GO:0043234//protein complex;GO:0043226//organelle;GO:0044424//intracellular part;GO:0005623//cell;GO:0044464//cell part;GO:0043227//membrane-bounded organelle;GO:0032991//macromolecular complex;GO:0043231//intracellular membrane-bounded organelle;GO:0043229//intracellular organelle;GO:0005622//intracellular	GO:0001071//nucleic acid binding transcription factor activity	GO:1901362//organic cyclic compound biosynthetic process;GO:0016070//RNA metabolic process;GO:0044260//cellular macromolecule metabolic process;GO:0008152//metabolic process;GO:0046483//heterocycle metabolic process;GO:0006139//nucleobase-containing compound metabolic process;GO:0034654//nucleobase-containing compound biosynthetic process;GO:0010467//gene expression;GO:0006725//cellular aromatic …
UNIGENE0048634	ID_1160	7	0.00	4.87	9.98	--	--	-	-	-	-	-	-	-
UNIGENE0030038	ID_1161	0	0.00	-0.81	-1.75	Ctps1	--	Metabolism	Nucleotide metabolism;Global and Overview	ko01100//Metabolic pathways;ko00240//Pyrimidine metabolism	K01937	-	GO:0003824//catalytic activity;GO:0001882//nucleoside binding;GO:0016874//ligase activity;GO:1901363//heterocyclic compound binding;GO:0097367//carbohydrate derivative binding;GO:0036094//small molecule binding;GO:0005488//binding;GO:0016879//ligase activity, forming carbon-nitrogen bonds;GO:0032550//purine ribonucleoside binding;GO:0097159//organic cyclic compound binding;GO:0001883//purine nucl…	GO:0009260//ribonucleotide biosynthetic process;GO:0009117//nucleotide metabolic process;GO:1901566//organonitrogen compound biosynthetic process;GO:0044237//cellular metabolic process;GO:0019438//aromatic compound biosynthetic process;GO:0044763//single-organism cellular process;GO:0034654//nucleobase-containing compound biosynthetic process;GO:1901360//organic cyclic compound metabolic process;…
UNIGENE0022383	ID_1162	6	0.00	2.68	1.57	EEF1A2	--	Genetic Information Processing	Translation	ko03013//RNA transport	K03231	GO:0032991//macromolecular complex;GO:0005623//cell;GO:0044424//intracellular part;GO:0043234//protein complex;GO:0005622//intracellular;GO:0044464//cell part	GO:0032549//ribonucleoside binding;GO:0003824//catalytic activity;GO:0005488//binding;GO:0032550//purine ribonucleoside binding;GO:0001882//nucleoside binding;GO:0003676//nucleic acid binding;GO:0016462//pyrophosphatase activity;GO:0017111//nucleoside-triphosphatase activity;GO:1901363//heterocyclic compound binding;GO:0036094//small molecule binding;GO:0097367//carbohydrate derivative binding;GO…	GO:0050789//regulation of biological process;GO:0044763//single-organism cellular process;GO:0043604//amide biosynthetic process;GO:0072521//purine-containing compound metabolic process;GO:1901361//organic cyclic compound catabolic process;GO:0009058//biosynthetic process;GO:0034645//cellular macromolecule biosynthetic process;GO:0006753//nucleoside phosphate metabolic process;GO:0009261//ribonuc…
UNIGENE0015677	ID_1163	6	0.00	2.28	2.79	--	--	-	-	-	-	-	-	-
UNIGENE0024063	ID_1164	0	0.00	-0.49	-1.39	PMPCB	--	-	-	-	-	GO:0019866//organelle inner membrane;GO:0043229//intracellular organelle;GO:0005622//intracellular;GO:0044446//intracellular organelle part;GO:0031975//envelope;GO:0044464//cell part;GO:0031090//organelle membrane;GO:0016020//membrane;GO:0044422//organelle part;GO:0043227//membrane-bounded organelle;GO:0005623//cell;GO:0043226//organelle;GO:0044424//intracellular part;GO:0031967//organelle envelo…	GO:0070011//peptidase activity, acting on L-amino acid peptides;GO:0016787//hydrolase activity;GO:0043169//cation binding;GO:0043167//ion binding;GO:0005488//binding;GO:0004175//endopeptidase activity;GO:0008233//peptidase activity;GO:0003824//catalytic activity	GO:0006508//proteolysis;GO:0043170//macromolecule metabolic process;GO:0008152//metabolic process;GO:0051604//protein maturation;GO:0010467//gene expression;GO:0016485//protein processing;GO:0071704//organic substance metabolic process;GO:0044238//primary metabolic process;GO:0019538//protein metabolic process
UNIGENE0011182	ID_1165	0	0.00	-0.72	-1.82	FOPNL	PREDICTED: lisH domain-containing protein FOPNL isoform X2 [Anser cygnoides domesticus]	-	-	-	-	GO:0005623//cell;GO:0043228//non-membrane-bounded organelle;GO:0044446//intracellular organelle part;GO:0005929//cilium;GO:0044424//intracellular part;GO:0044430//cytoskeletal part;GO:0043229//intracellular organelle;GO:0043232//intracellular non-membrane-bounded organelle;GO:0005856//cytoskeleton;GO:0043226//organelle;GO:0042995//cell projection;GO:0044464//cell part;GO:0044422//organelle part;G…	-	GO:0044085//cellular component biogenesis;GO:0071840//cellular component organization or biogenesis;GO:0010927//cellular component assembly involved in morphogenesis;GO:0048856//anatomical structure development;GO:0009987//cellular process;GO:0009653//anatomical structure morphogenesis;GO:0007010//cytoskeleton organization;GO:0006996//organelle organization;GO:0044763//single-organism cellular pr…
UNIGENE0025960	ID_1166	3	0.00	0.13	-1.91	Arhgef39	--	-	-	-	-	GO:0016020//membrane	-	GO:0009987//cellular process;GO:0044699//single-organism process;GO:0016477//cell migration;GO:0040011//locomotion;GO:0051674//localization of cell;GO:0051179//localization;GO:0048870//cell motility;GO:0044763//single-organism cellular process;GO:0006928//movement of cell or subcellular component
UNIGENE0004286	ID_1167	6	0.00	4.13	4.65	SERTAD4	UPF0730 protein, partial [Buceros rhinoceros silvestris]	-	-	-	-	-	-	-
UNIGENE0041329	ID_1168	7	0.00	1.11	2.82	Edn1	--	Organismal Systems	Endocrine system;Circulatory system	ko04270//Vascular smooth muscle contraction;ko04916//Melanogenesis	K16366	GO:0005576//extracellular region;GO:0005622//intracellular;GO:0005623//cell;GO:0044421//extracellular region part;GO:0044464//cell part;GO:0044424//intracellular part	GO:0031705//bombesin receptor binding;GO:0005102//receptor binding;GO:0001664//G-protein coupled receptor binding;GO:0005488//binding;GO:0071855//neuropeptide receptor binding;GO:0005515//protein binding	GO:0072358//cardiovascular system development;GO:0007186//G-protein coupled receptor signaling pathway;GO:0055065//metal ion homeostasis;GO:0060255//regulation of macromolecule metabolic process;GO:0003014//renal system process;GO:0048519//negative regulation of biological process;GO:0009914//hormone transport;GO:0010647//positive regulation of cell communication;GO:0007389//pattern specification…
UNIGENE0036638	ID_1169	0	0.00	-0.67	-1.16	Cox10	--	Metabolism	Global and Overview;Metabolism of cofactors and vitamins;Energy metabolism	ko01100//Metabolic pathways;ko01110//Biosynthesis of secondary metabolites;ko00190//Oxidative phosphorylation;ko00860//Porphyrin and chlorophyll metabolism	K02257	-	-	-
UNIGENE0000789	ID_1170	7	0.00	1.81	3.30	--	--	-	-	-	-	-	-	-
UNIGENE0018480	ID_1171	0	0.00	-0.85	-1.44	--	--	-	-	-	-	-	-	-
UNIGENE0012553	ID_1172	7	0.00	0.55	1.40	--	--	-	-	-	-	-	-	-
UNIGENE0037849	ID_1173	7	0.00	3.64	8.12	TNXB	--	Environmental Information Processing;Cellular Processes	Signaling molecules and interaction;Cellular commiunity	ko04510//Focal adhesion;ko04512//ECM-receptor interaction	K06252	-	-	-
UNIGENE0037496	ID_1174	3	0.00	-0.73	-3.01	NGEF	--	-	-	-	-	-	-	-
UNIGENE0022969	ID_1175	6	0.00	1.15	1.35	ARHGAP18	--	-	-	-	-	-	-	GO:0007154//cell communication;GO:0044699//single-organism process;GO:0044763//single-organism cellular process;GO:0009987//cellular process
UNIGENE0027232	ID_1176	0	0.00	-1.04	-2.37	BORA	--	-	-	-	-	-	-	-
UNIGENE0022684	ID_1177	7	0.00	0.61	1.93	--	--	-	-	-	-	-	-	-
UNIGENE0042543	ID_1178	7	0.00	6.21	9.34	--	--	-	-	-	-	-	-	-
UNIGENE0046402	ID_1179	0	0.00	-2.73	-9.58	--	--	-	-	-	-	-	-	-
UNIGENE0011985	ID_1180	3	0.00	-0.56	-5.06	TMEM171	PREDICTED: transmembrane protein 171 [Anser cygnoides domesticus]	-	-	-	-	-	-	-
UNIGENE0013455	ID_1181	3	0.00	-0.46	-2.93	--	--	-	-	-	-	-	-	-
UNIGENE0015339	ID_1182	4	0.00	0.90	4.47	--	--	-	-	-	-	-	-	-
UNIGENE0027208	ID_1183	3	0.00	-0.23	-1.50	--	--	-	-	-	-	-	-	-
UNIGENE0034571	ID_1184	6	0.00	1.49	1.90	--	--	-	-	-	-	-	-	-
UNIGENE0019050	ID_1185	3	0.00	-1.74	-10.69	--	--	-	-	-	-	-	-	-
UNIGENE0026027	ID_1186	7	0.00	1.22	2.51	--	--	-	-	-	-	-	-	-
UNIGENE0002692	ID_1187	0	0.00	-0.70	-1.71	Gpr176	PREDICTED: probable G-protein coupled receptor 176 [Cariama cristata]	-	-	-	-	GO:0016020//membrane;GO:0031224//intrinsic component of membrane;GO:0044425//membrane part	-	GO:0065007//biological regulation;GO:0044700//single organism signaling;GO:0023052//signaling;GO:0050789//regulation of biological process;GO:0009987//cellular process;GO:0051716//cellular response to stimulus;GO:0007166//cell surface receptor signaling pathway;GO:0007165//signal transduction;GO:0050896//response to stimulus;GO:0044763//single-organism cellular process;GO:0044699//single-organism…
UNIGENE0005869	ID_1188	0	0.00	-0.77	-1.76	--	--	-	-	-	-	-	-	-
UNIGENE0021521	ID_1189	3	0.00	-0.29	-3.80	--	--	-	-	-	-	-	-	-
UNIGENE0048377	ID_1190	6	0.00	7.76	9.44	--	--	-	-	-	-	-	-	-
UNIGENE0019768	ID_1191	3	0.00	-0.32	-1.68	Hjurp	PREDICTED: Holliday junction recognition protein [Aquila chrysaetos canadensis]	-	-	-	-	-	-	-
UNIGENE0010697	ID_1192	4	0.00	0.67	2.58	--	--	-	-	-	-	-	-	-
UNIGENE0006951	ID_1193	6	0.00	5.17	6.00	--	--	-	-	-	-	-	-	-
UNIGENE0011360	ID_1194	6	0.00	7.00	9.32	--	--	-	-	-	-	-	-	-
UNIGENE0000394	ID_1195	7	0.00	0.79	1.86	--	--	-	-	-	-	-	-	-
UNIGENE0043630	ID_1196	6	0.00	3.84	5.19	STEAP1	--	-	-	-	-	-	-	-
UNIGENE0052585	ID_1197	7	0.00	2.23	4.23	--	--	-	-	-	-	-	-	-
UNIGENE0016940	ID_1198	4	0.00	-0.24	1.86	--	--	-	-	-	-	-	-	-
UNIGENE0011641	ID_1199	4	0.00	-0.33	2.91	--	--	-	-	-	-	-	-	-
UNIGENE0034969	ID_1200	7	0.00	0.71	1.02	RFTN1	--	-	-	-	-	GO:0005623//cell;GO:0043231//intracellular membrane-bounded organelle;GO:0043226//organelle;GO:0032991//macromolecular complex;GO:0043227//membrane-bounded organelle;GO:0044464//cell part;GO:0044424//intracellular part;GO:0005622//intracellular;GO:0016020//membrane;GO:0043229//intracellular organelle;GO:0044425//membrane part	-	GO:0045088//regulation of innate immune response;GO:0006810//transport;GO:0002221//pattern recognition receptor signaling pathway;GO:0050896//response to stimulus;GO:0014070//response to organic cyclic compound;GO:0045089//positive regulation of innate immune response;GO:0002682//regulation of immune system process;GO:0044699//single-organism process;GO:0002376//immune system process;GO:0080134//…
UNIGENE0046875	ID_1201	4	0.00	0.53	3.47	--	--	-	-	-	-	-	-	-
UNIGENE0034575	ID_1202	4	0.00	0.12	1.01	Ccl2	--	Environmental Information Processing	Signaling molecules and interaction	ko04060//Cytokine-cytokine receptor interaction	K05508	-	-	-
UNIGENE0037702	ID_1203	7	0.00	1.45	3.43	TXNIP	--	-	-	-	-	-	-	-
UNIGENE0005223	ID_1204	7	0.00	0.89	1.48	EBI3	PREDICTED: interleukin-27 subunit beta [Aquila chrysaetos canadensis]	-	-	-	-	-	-	-
UNIGENE0027895	ID_1205	7	0.00	2.16	3.29	--	--	-	-	-	-	-	-	-
UNIGENE0018903	ID_1206	0	0.00	-1.09	-1.81	--	--	-	-	-	-	-	-	-
UNIGENE0017945	ID_1207	4	0.00	-0.31	4.49	--	--	-	-	-	-	-	-	-
UNIGENE0002392	ID_1208	3	0.00	-0.21	-1.01	--	--	-	-	-	-	-	-	-
UNIGENE0011170	ID_1209	4	0.00	-0.53	1.77	--	--	-	-	-	-	-	-	-
UNIGENE0018517	ID_1210	6	0.00	3.33	4.22	--	hypothetical protein Anapl_06794 [Anas platyrhynchos]	-	-	-	-	-	-	-
UNIGENE0038799	ID_1211	6	0.00	1.21	1.31	CTTN1	--	Cellular Processes	Cellular commiunity	ko04530//Tight junction	K06106	-	-	-
UNIGENE0025277	ID_1212	7	0.00	1.31	2.11	SLC9A9	--	-	-	-	-	GO:0043229//intracellular organelle;GO:0005737//cytoplasm;GO:0044444//cytoplasmic part;GO:0005768//endosome;GO:0044425//membrane part;GO:0012505//endomembrane system;GO:0005622//intracellular;GO:0005623//cell;GO:0043231//intracellular membrane-bounded organelle;GO:0043227//membrane-bounded organelle;GO:0031224//intrinsic component of membrane;GO:0016020//membrane;GO:0044464//cell part;GO:0043226/…	GO:0015291//secondary active transmembrane transporter activity;GO:0015297//antiporter activity;GO:0005451//monovalent cation:proton antiporter activity;GO:0022804//active transmembrane transporter activity;GO:0015075//ion transmembrane transporter activity;GO:0015077//monovalent inorganic cation transmembrane transporter activity;GO:0022890//inorganic cation transmembrane transporter activity;GO…	-
UNIGENE0029039	ID_1213	7	0.00	0.88	1.99	--	--	-	-	-	-	-	-	-
UNIGENE0033977	ID_1214	7	0.00	1.26	1.91	Naca	--	-	-	-	-	GO:0044424//intracellular part;GO:0005622//intracellular;GO:0043226//organelle;GO:0005623//cell;GO:0044464//cell part;GO:0043231//intracellular membrane-bounded organelle;GO:0043229//intracellular organelle;GO:0043227//membrane-bounded organelle	GO:0008134//transcription factor binding;GO:0003712//transcription cofactor activity;GO:0000988//transcription factor activity, protein binding;GO:0005515//protein binding;GO:0005488//binding;GO:0000989//transcription factor activity, transcription factor binding	GO:0009892//negative regulation of metabolic process;GO:0060538//skeletal muscle organ development;GO:0045893//positive regulation of transcription, DNA-templated;GO:0045935//positive regulation of nucleobase-containing compound metabolic process;GO:0009889//regulation of biosynthetic process;GO:0007519//skeletal muscle tissue development;GO:0014812//muscle cell migration;GO:0009611//response to …
UNIGENE0050117	ID_1215	6	0.00	7.97	9.16	--	--	-	-	-	-	-	-	-
UNIGENE0026231	ID_1216	7	0.00	0.88	1.47	--	--	-	-	-	-	-	-	-
UNIGENE0025445	ID_1217	3	0.00	-0.41	-2.08	--	--	-	-	-	-	-	-	-
UNIGENE0042944	ID_1218	3	0.00	-0.30	-1.32	PPT2	--	Metabolism;Cellular Processes	Lipid metabolism;Transport and catabolism;Global and Overview	ko01100//Metabolic pathways;ko04142//Lysosome;ko01212//Fatty acid metabolism;ko00062//Fatty acid elongation	K01074	-	GO:0016787//hydrolase activity;GO:0016790//thiolester hydrolase activity;GO:0016788//hydrolase activity, acting on ester bonds;GO:0003824//catalytic activity	-
UNIGENE0006745	ID_1219	7	0.00	2.55	5.88	--	--	-	-	-	-	-	-	-
UNIGENE0050735	ID_1220	2	0.00	-1.60	1.23	--	--	-	-	-	-	-	-	-
UNIGENE0014655	ID_1221	0	0.00	-0.73	-1.80	DUT	PREDICTED: deoxyuridine 5'-triphosphate nucleotidohydrolase, mitochondrial [Anser cygnoides domesticus]	Metabolism	Nucleotide metabolism;Global and Overview	ko01100//Metabolic pathways;ko00240//Pyrimidine metabolism	K01520	GO:0005623//cell;GO:0005622//intracellular;GO:0044464//cell part;GO:0043227//membrane-bounded organelle;GO:0043231//intracellular membrane-bounded organelle;GO:0043229//intracellular organelle;GO:0044424//intracellular part;GO:0043226//organelle	-	GO:0071704//organic substance metabolic process;GO:0009147//pyrimidine nucleoside triphosphate metabolic process;GO:0044763//single-organism cellular process;GO:0044238//primary metabolic process;GO:0034641//cellular nitrogen compound metabolic process;GO:0009987//cellular process;GO:0009211//pyrimidine deoxyribonucleoside triphosphate metabolic process;GO:0046483//heterocycle metabolic process;G…
UNIGENE0033783	ID_1222	6	0.00	2.50	2.81	NFASC	--	Environmental Information Processing	Signaling molecules and interaction	ko04514//Cell adhesion molecules (CAMs)	K06757	-	-	-
UNIGENE0021350	ID_1223	0	0.00	-0.34	-1.17	TMEM55A	--	Environmental Information Processing	Signal transduction	ko04070//Phosphatidylinositol signaling system	K13084	-	-	-
UNIGENE0026099	ID_1224	7	0.00	0.46	1.62	EHBP1L1	--	-	-	-	-	-	-	-
UNIGENE0044435	ID_1225	3	0.00	0.31	-1.43	TRIM36	--	-	-	-	-	GO:0005623//cell;GO:0044464//cell part	GO:0046914//transition metal ion binding;GO:0005488//binding;GO:0043169//cation binding;GO:0043167//ion binding;GO:0046872//metal ion binding	GO:0044267//cellular protein metabolic process;GO:0036211//protein modification process;GO:0006464//cellular protein modification process;GO:0008152//metabolic process;GO:0019538//protein metabolic process;GO:0043170//macromolecule metabolic process;GO:0044237//cellular metabolic process;GO:0044260//cellular macromolecule metabolic process;GO:0044238//primary metabolic process;GO:0044763//single-…
UNIGENE0021615	ID_1226	0	0.00	-0.66	-1.77	NUP35	--	Genetic Information Processing	Translation	ko03013//RNA transport	K14313	GO:0043228//non-membrane-bounded organelle;GO:0043227//membrane-bounded organelle;GO:0012505//endomembrane system;GO:0005635//nuclear envelope;GO:0044424//intracellular part;GO:0043231//intracellular membrane-bounded organelle;GO:0044464//cell part;GO:0044422//organelle part;GO:0031975//envelope;GO:0005856//cytoskeleton;GO:0016020//membrane;GO:0044446//intracellular organelle part;GO:0005623//cel…	-	GO:0006810//transport;GO:0051234//establishment of localization;GO:0009987//cellular process;GO:0050657//nucleic acid transport;GO:0044763//single-organism cellular process;GO:0044699//single-organism process;GO:0051236//establishment of RNA localization;GO:0006403//RNA localization;GO:0050658//RNA transport;GO:0045184//establishment of protein localization;GO:0015931//nucleobase-containing compo…
UNIGENE0020326	ID_1227	0	0.00	-2.61	-8.03	--	--	-	-	-	-	-	-	-
UNIGENE0039336	ID_1228	1	0.00	-6.20	-5.65	--	--	-	-	-	-	-	-	-
UNIGENE0039103	ID_1229	6	0.00	1.51	1.38	TNFSF15	--	Environmental Information Processing	Signaling molecules and interaction	ko04060//Cytokine-cytokine receptor interaction	K05478	GO:0044421//extracellular region part;GO:0005576//extracellular region;GO:0016020//membrane	GO:0005515//protein binding;GO:0032813//tumor necrosis factor receptor superfamily binding;GO:0005102//receptor binding;GO:0005488//binding;GO:0005126//cytokine receptor binding	GO:0048522//positive regulation of cellular process;GO:0008219//cell death;GO:0031401//positive regulation of protein modification process;GO:0065007//biological regulation;GO:0002376//immune system process;GO:0016265//death;GO:0048518//positive regulation of biological process;GO:0044093//positive regulation of molecular function;GO:0044699//single-organism process;GO:0032270//positive regulatio…
UNIGENE0034096	ID_1230	5	0.00	1.12	-0.71	--	--	-	-	-	-	-	-	-
UNIGENE0040592	ID_1231	0	0.00	-0.66	-1.63	--	--	-	-	-	-	-	-	-
UNIGENE0036015	ID_1232	7	0.00	1.29	2.89	ADAMTS15	--	-	-	-	-	-	-	-
UNIGENE0011930	ID_1233	4	0.00	-0.92	2.89	--	--	-	-	-	-	-	-	-
UNIGENE0038585	ID_1234	7	0.00	0.65	1.47	--	--	-	-	-	-	-	-	-
UNIGENE0006146	ID_1235	4	0.00	-0.85	1.39	--	hypothetical protein N334_03160, partial [Pelecanus crispus]	-	-	-	-	-	-	-
UNIGENE0043854	ID_1236	4	0.00	-0.10	1.71	--	--	-	-	-	-	-	-	-
UNIGENE0034657	ID_1237	0	0.00	-0.90	-1.35	gar1	--	Genetic Information Processing	Translation	ko03008//Ribosome biogenesis in eukaryotes	K11128	-	-	-
UNIGENE0039413	ID_1238	3	0.00	-0.42	-3.00	VWDE	--	-	-	-	-	-	-	-
UNIGENE0037396	ID_1239	7	0.00	0.84	2.89	TGL2	--	-	-	-	-	-	GO:0016740//transferase activity;GO:0005488//binding;GO:0016746//transferase activity, transferring acyl groups;GO:0003824//catalytic activity;GO:0043169//cation binding;GO:0043167//ion binding;GO:0016755//transferase activity, transferring amino-acyl groups	GO:0048513//animal organ development;GO:0032501//multicellular organismal process;GO:0007155//cell adhesion;GO:0006464//cellular protein modification process;GO:0006909//phagocytosis;GO:0071704//organic substance metabolic process;GO:0048856//anatomical structure development;GO:0048731//system development;GO:0022612//gland morphogenesis;GO:0051179//localization;GO:0043412//macromolecule modificat…
UNIGENE0019396	ID_1240	7	0.00	1.38	3.14	--	--	-	-	-	-	-	-	-
UNIGENE0008139	ID_1241	0	0.00	-0.52	-1.51	--	--	-	-	-	-	-	-	-
UNIGENE0015698	ID_1242	3	0.00	-0.09	-1.41	--	--	-	-	-	-	-	-	-
UNIGENE0012110	ID_1243	6	0.00	8.74	10.02	--	--	-	-	-	-	-	-	-
UNIGENE0033218	ID_1244	7	0.00	1.30	1.96	STARD13	--	-	-	-	-	-	GO:0005488//binding	GO:0007154//cell communication;GO:0044763//single-organism cellular process;GO:0044699//single-organism process;GO:0009987//cellular process
UNIGENE0001304	ID_1245	2	0.00	-1.17	0.57	--	hypothetical protein Anapl_12135 [Anas platyrhynchos]	-	-	-	-	-	-	-
UNIGENE0032058	ID_1246	0	0.00	-0.68	-1.13	UQCRC1	--	-	-	-	-	-	-	-
UNIGENE0029311	ID_1247	7	0.00	6.11	10.43	--	--	-	-	-	-	-	-	-
UNIGENE0001799	ID_1248	0	0.00	-2.70	-3.82	--	--	-	-	-	-	-	-	-
UNIGENE0034412	ID_1249	3	0.00	0.65	-1.59	CA13	--	Metabolism	Energy metabolism	ko00910//Nitrogen metabolism	K01672	-	GO:0043169//cation binding;GO:0005488//binding;GO:0043167//ion binding;GO:0046872//metal ion binding;GO:0046914//transition metal ion binding	GO:0009987//cellular process;GO:0008152//metabolic process;GO:0044237//cellular metabolic process
UNIGENE0009702	ID_1250	3	0.00	0.78	-4.20	ASNA1	PREDICTED: ATPase ASNA1 [Zonotrichia albicollis]	-	-	-	-	GO:0031982//vesicle;GO:0031988//membrane-bounded vesicle;GO:0031981//nuclear lumen;GO:0044446//intracellular organelle part;GO:0044424//intracellular part;GO:0005634//nucleus;GO:0044464//cell part;GO:0043226//organelle;GO:0043233//organelle lumen;GO:0070013//intracellular organelle lumen;GO:0005623//cell;GO:0043229//intracellular organelle;GO:0044422//organelle part;GO:0043227//membrane-bounded o…	GO:0016818//hydrolase activity, acting on acid anhydrides, in phosphorus-containing anhydrides;GO:0032549//ribonucleoside binding;GO:0005488//binding;GO:0043169//cation binding;GO:0016787//hydrolase activity;GO:0097159//organic cyclic compound binding;GO:0001883//purine nucleoside binding;GO:0017111//nucleoside-triphosphatase activity;GO:0043167//ion binding;GO:0016462//pyrophosphatase activity;G…	GO:0034641//cellular nitrogen compound metabolic process;GO:0044248//cellular catabolic process;GO:1901564//organonitrogen compound metabolic process;GO:0006807//nitrogen compound metabolic process;GO:0006753//nucleoside phosphate metabolic process;GO:0072521//purine-containing compound metabolic process;GO:0016043//cellular component organization;GO:1901565//organonitrogen compound catabolic pro…
UNIGENE0014717	ID_1251	3	0.00	-0.19	-1.06	LTA4H	leukotriene A-4 hydrolase [Gallus gallus]	Metabolism	Global and Overview;Lipid metabolism	ko01100//Metabolic pathways;ko00590//Arachidonic acid metabolism	K01254	GO:0044464//cell part;GO:0043227//membrane-bounded organelle;GO:0043229//intracellular organelle;GO:0005622//intracellular;GO:0043231//intracellular membrane-bounded organelle;GO:0044424//intracellular part;GO:0005623//cell;GO:0043226//organelle	GO:0016801//hydrolase activity, acting on ether bonds;GO:0008233//peptidase activity;GO:0043169//cation binding;GO:0046872//metal ion binding;GO:0070011//peptidase activity, acting on L-amino acid peptides;GO:0003824//catalytic activity;GO:0043167//ion binding;GO:0046914//transition metal ion binding;GO:0016787//hydrolase activity;GO:0016803//ether hydrolase activity;GO:0005488//binding	GO:0019752//carboxylic acid metabolic process;GO:0044255//cellular lipid metabolic process;GO:0008152//metabolic process;GO:0044283//small molecule biosynthetic process;GO:0016053//organic acid biosynthetic process;GO:0044699//single-organism process;GO:0006518//peptide metabolic process;GO:0044281//small molecule metabolic process;GO:0051604//protein maturation;GO:0006807//nitrogen compound meta…
UNIGENE0017197	ID_1252	6	0.00	8.67	9.77	--	--	-	-	-	-	-	-	-
UNIGENE0045604	ID_1253	4	0.00	-1.42	2.09	Mfap3l	--	-	-	-	-	-	-	-
UNIGENE0029365	ID_1254	0	0.00	-0.73	-1.71	--	--	-	-	-	-	-	-	-
UNIGENE0007953	ID_1255	2	0.00	-9.21	-0.61	--	--	-	-	-	-	-	-	-
UNIGENE0003718	ID_1256	7	0.00	2.50	3.57	MATN2	PREDICTED: matrilin-2 isoform X1 [Anser cygnoides domesticus]	-	-	-	-	-	-	-
UNIGENE0014544	ID_1257	4	0.00	0.00	11.95	--	--	-	-	-	-	-	-	-
UNIGENE0043782	ID_1258	3	0.00	0.73	-2.23	--	--	-	-	-	-	-	-	-
UNIGENE0016615	ID_1259	6	0.00	1.93	1.10	--	--	-	-	-	-	-	-	-
UNIGENE0032799	ID_1260	3	0.00	-0.46	-1.79	ODF2	--	-	-	-	-	-	-	-
UNIGENE0031488	ID_1261	7	0.00	1.69	3.64	--	--	-	-	-	-	-	-	-
UNIGENE0041416	ID_1262	7	0.00	1.06	2.25	Clec14a	--	-	-	-	-	-	-	-
UNIGENE0027143	ID_1263	1	0.00	-1.55	-1.61	KIT	--	Environmental Information Processing;Organismal Systems;Cellular Processes	Signaling molecules and interaction;Transport and catabolism;Endocrine system	ko04144//Endocytosis;ko04060//Cytokine-cytokine receptor interaction;ko04916//Melanogenesis	K05091	GO:0005886//plasma membrane;GO:0000323//lytic vacuole;GO:0043231//intracellular membrane-bounded organelle;GO:0043229//intracellular organelle;GO:0031224//intrinsic component of membrane;GO:0005773//vacuole;GO:0005576//extracellular region;GO:0016020//membrane;GO:0005764//lysosome;GO:0043227//membrane-bounded organelle;GO:0071944//cell periphery;GO:0044444//cytoplasmic part;GO:0005622//intracellu…	GO:0097159//organic cyclic compound binding;GO:0003824//catalytic activity;GO:0043167//ion binding;GO:0097367//carbohydrate derivative binding;GO:0004672//protein kinase activity;GO:0043169//cation binding;GO:0016301//kinase activity;GO:0099600//transmembrane receptor activity;GO:0001882//nucleoside binding;GO:0005488//binding;GO:0004871//signal transducer activity;GO:0046983//protein dimerizatio…	GO:0061458//reproductive system development;GO:0042330//taxis;GO:0051716//cellular response to stimulus;GO:0019538//protein metabolic process;GO:0006935//chemotaxis;GO:0044260//cellular macromolecule metabolic process;GO:0007166//cell surface receptor signaling pathway;GO:0008406//gonad development;GO:0016337//single organismal cell-cell adhesion;GO:0071704//organic substance metabolic process;GO…
UNIGENE0028301	ID_1264	0	0.00	-0.80	-1.80	--	--	-	-	-	-	-	-	-
UNIGENE0037016	ID_1265	7	0.00	0.62	1.28	--	--	-	-	-	-	-	-	-
UNIGENE0010359	ID_1266	3	0.00	-0.70	-2.62	--	--	-	-	-	-	-	-	-
UNIGENE0045908	ID_1267	7	0.00	3.90	5.49	--	--	-	-	-	-	-	-	-
UNIGENE0015124	ID_1268	7	0.00	0.58	2.02	Cytip	PREDICTED: cytohesin-interacting protein [Anser cygnoides domesticus]	-	-	-	-	-	-	-
UNIGENE0031075	ID_1269	3	0.00	-0.44	-1.83	PRC1	--	-	-	-	-	-	-	-
UNIGENE0004000	ID_1270	7	0.00	2.41	4.65	CDH19	PREDICTED: cadherin-19 isoform X4 [Anser cygnoides domesticus]	-	-	-	-	GO:0044425//membrane part;GO:0031224//intrinsic component of membrane;GO:0016020//membrane	-	GO:0098609//cell-cell adhesion;GO:0007155//cell adhesion;GO:0022610//biological adhesion
UNIGENE0017260	ID_1271	0	0.00	-0.40	-1.17	LDHA	L-lactate dehydrogenase A chain, partial [Anas platyrhynchos]	Metabolism	Amino acid metabolism;Global and Overview;Carbohydrate metabolism	ko01100//Metabolic pathways;ko01110//Biosynthesis of secondary metabolites;ko01130//Biosynthesis of antibiotics;ko01120//Microbial metabolism in diverse environments;ko00010//Glycolysis / Gluconeogenesis;ko00270//Cysteine and methionine metabolism;ko00620//Pyruvate metabolism;ko00640//Propanoate metabolism	K00016	-	-	-
UNIGENE0039736	ID_1272	7	0.00	2.55	4.47	--	--	-	-	-	-	-	-	-
UNIGENE0035839	ID_1273	2	0.00	-1.26	0.60	rqcd1	--	Genetic Information Processing	Folding, sorting and degradation	ko03018//RNA degradation	K12606	-	-	-
UNIGENE0017862	ID_1274	4	0.00	-1.15	3.45	--	--	-	-	-	-	-	-	-
UNIGENE0043157	ID_1275	4	0.00	-0.05	2.11	--	--	-	-	-	-	-	-	-
UNIGENE0007674	ID_1276	4	0.00	0.97	4.52	--	--	-	-	-	-	-	-	-
UNIGENE0009049	ID_1277	4	0.00	0.15	3.73	PCSK1	PREDICTED: neuroendocrine convertase 1 [Anser cygnoides domesticus]	-	-	-	-	-	-	-
UNIGENE0023476	ID_1278	3	0.00	0.90	-1.72	--	--	-	-	-	-	-	-	-
UNIGENE0049752	ID_1279	7	0.00	2.18	3.97	--	--	-	-	-	-	-	-	-
UNIGENE0030441	ID_1280	0	0.00	-2.31	-3.67	--	--	-	-	-	-	-	-	-
UNIGENE0012379	ID_1281	6	0.00	9.36	7.83	--	--	-	-	-	-	-	-	-
UNIGENE0046182	ID_1282	6	0.00	4.22	4.64	--	--	-	-	-	-	-	-	-
UNIGENE0012221	ID_1283	7	0.00	1.14	2.06	--	--	-	-	-	-	-	-	-
UNIGENE0028920	ID_1284	6	0.00	4.74	5.00	--	--	-	-	-	-	-	-	-
UNIGENE0001655	ID_1285	3	0.00	-0.41	-1.87	ST8SIA5	PREDICTED: alpha-2,8-sialyltransferase 8E isoform X1 [Anser cygnoides domesticus]	Metabolism	Global and Overview;Glycan biosynthesis and metabolism	ko01100//Metabolic pathways;ko00604//Glycosphingolipid biosynthesis - ganglio series	K03369	GO:0012505//endomembrane system;GO:0044444//cytoplasmic part;GO:0044464//cell part;GO:0031224//intrinsic component of membrane;GO:0098588//bounding membrane of organelle;GO:0005794//Golgi apparatus;GO:0044446//intracellular organelle part;GO:0043231//intracellular membrane-bounded organelle;GO:0016020//membrane;GO:0044425//membrane part;GO:0031228//intrinsic component of Golgi membrane;GO:0031090…	GO:0016740//transferase activity;GO:0016757//transferase activity, transferring glycosyl groups;GO:0008373//sialyltransferase activity;GO:0003824//catalytic activity	GO:0043170//macromolecule metabolic process;GO:0036211//protein modification process;GO:0019538//protein metabolic process;GO:0044260//cellular macromolecule metabolic process;GO:0043412//macromolecule modification;GO:0009987//cellular process;GO:0006464//cellular protein modification process;GO:0044238//primary metabolic process;GO:0071704//organic substance metabolic process;GO:0044267//cellula…
UNIGENE0016025	ID_1286	4	0.00	-0.76	1.29	TRANK1	PREDICTED: LOW QUALITY PROTEIN: TPR and ankyrin repeat-containing protein 1 [Anser cygnoides domesticus]	-	-	-	-	-	GO:0003824//catalytic activity	-
UNIGENE0035722	ID_1287	0	0.00	-0.73	-1.46	ARHGAP32	--	-	-	-	-	-	-	-
UNIGENE0034394	ID_1288	0	0.00	-0.39	-1.05	Bm1_49520	--	-	-	-	-	-	-	-
UNIGENE0041903	ID_1289	7	0.00	1.03	3.03	--	--	-	-	-	-	-	-	-
UNIGENE0027749	ID_1290	7	0.00	1.63	3.68	--	--	-	-	-	-	-	-	-
UNIGENE0039456	ID_1291	7	0.00	1.99	2.82	RSPO3	--	-	-	-	-	-	-	-
UNIGENE0027675	ID_1292	3	0.00	-0.54	-2.69	H2afy2	--	-	-	-	-	GO:0005634//nucleus;GO:0031981//nuclear lumen;GO:0043231//intracellular membrane-bounded organelle;GO:0043227//membrane-bounded organelle;GO:0044464//cell part;GO:0031974//membrane-enclosed lumen;GO:0070013//intracellular organelle lumen;GO:0044422//organelle part;GO:0043228//non-membrane-bounded organelle;GO:0043232//intracellular non-membrane-bounded organelle;GO:0044428//nuclear part;GO:000022…	GO:0005488//binding;GO:1901363//heterocyclic compound binding;GO:0097159//organic cyclic compound binding;GO:0046983//protein dimerization activity;GO:0003676//nucleic acid binding;GO:0005515//protein binding	GO:0065007//biological regulation;GO:0071822//protein complex subunit organization;GO:0034728//nucleosome organization;GO:0016043//cellular component organization;GO:0071824//protein-DNA complex subunit organization;GO:0040029//regulation of gene expression, epigenetic;GO:0006996//organelle organization;GO:0060255//regulation of macromolecule metabolic process;GO:0051276//chromosome organization;…
UNIGENE0049646	ID_1293	0	0.00	-2.11	-5.60	foxj1	--	-	-	-	-	GO:0043227//membrane-bounded organelle;GO:0043231//intracellular membrane-bounded organelle;GO:0005622//intracellular;GO:0044424//intracellular part;GO:0044464//cell part;GO:0005623//cell;GO:0043229//intracellular organelle;GO:0043226//organelle	GO:0005488//binding;GO:0003677//DNA binding;GO:0097159//organic cyclic compound binding;GO:0001071//nucleic acid binding transcription factor activity;GO:1901363//heterocyclic compound binding;GO:0003676//nucleic acid binding	GO:1901362//organic cyclic compound biosynthetic process;GO:0043170//macromolecule metabolic process;GO:0044238//primary metabolic process;GO:0018130//heterocycle biosynthetic process;GO:0044271//cellular nitrogen compound biosynthetic process;GO:0006725//cellular aromatic compound metabolic process;GO:0034641//cellular nitrogen compound metabolic process;GO:1901576//organic substance biosyntheti…
UNIGENE0047497	ID_1294	4	0.00	-0.40	1.87	--	--	-	-	-	-	-	-	-
UNIGENE0037766	ID_1295	6	0.00	7.52	10.05	--	--	-	-	-	-	-	-	-
UNIGENE0044098	ID_1296	6	0.00	1.98	2.42	MKX	--	-	-	-	-	GO:0043229//intracellular organelle;GO:0005622//intracellular;GO:0005623//cell;GO:0043231//intracellular membrane-bounded organelle;GO:0043227//membrane-bounded organelle;GO:0044424//intracellular part;GO:0044464//cell part;GO:0043226//organelle	GO:1901363//heterocyclic compound binding;GO:0001071//nucleic acid binding transcription factor activity;GO:0097159//organic cyclic compound binding;GO:0005488//binding;GO:0003677//DNA binding;GO:0003676//nucleic acid binding	GO:0097659//nucleic acid-templated transcription;GO:0016070//RNA metabolic process;GO:0019438//aromatic compound biosynthetic process;GO:0044249//cellular biosynthetic process;GO:0010467//gene expression;GO:0044238//primary metabolic process;GO:0006725//cellular aromatic compound metabolic process;GO:0046483//heterocycle metabolic process;GO:0009059//macromolecule biosynthetic process;GO:1901362/…
UNIGENE0012778	ID_1297	2	0.00	-2.03	1.53	--	--	-	-	-	-	-	-	-
UNIGENE0008273	ID_1298	3	0.00	0.19	-9.03	--	--	-	-	-	-	-	-	-
UNIGENE0010840	ID_1299	6	0.00	2.38	3.07	--	--	-	-	-	-	-	-	-
UNIGENE0031500	ID_1300	6	0.00	3.04	3.94	GAL3	--	-	-	-	-	-	-	GO:0009607//response to biotic stimulus;GO:0006950//response to stress;GO:0051707//response to other organism;GO:0050896//response to stimulus;GO:0009605//response to external stimulus;GO:0043207//response to external biotic stimulus;GO:0051704//multi-organism process
UNIGENE0033790	ID_1301	4	0.00	0.21	2.10	--	--	-	-	-	-	-	-	-
UNIGENE0032022	ID_1302	6	0.00	1.31	0.73	GIMAP4	--	-	-	-	-	-	-	-
UNIGENE0044285	ID_1303	3	0.00	-1.36	-9.24	--	--	-	-	-	-	GO:0005623//cell;GO:0005622//intracellular;GO:0044464//cell part;GO:0044424//intracellular part;GO:0016234//inclusion body	GO:0043169//cation binding;GO:0005488//binding;GO:0046872//metal ion binding;GO:0043167//ion binding;GO:0046914//transition metal ion binding	-
UNIGENE0029911	ID_1304	7	0.00	0.70	2.44	Ptgfr	--	Environmental Information Processing	Signal transduction;Signaling molecules and interaction	ko04080//Neuroactive ligand-receptor interaction;ko04020//Calcium signaling pathway	K04262	GO:0044424//intracellular part;GO:0044425//membrane part;GO:0016020//membrane;GO:0044464//cell part;GO:0005622//intracellular;GO:0031224//intrinsic component of membrane;GO:0005623//cell	GO:0004872//receptor activity;GO:0004871//signal transducer activity;GO:0004954//prostanoid receptor activity;GO:0004930//G-protein coupled receptor activity;GO:0004953//icosanoid receptor activity;GO:0004955//prostaglandin receptor activity;GO:0099600//transmembrane receptor activity;GO:0060089//molecular transducer activity;GO:0004888//transmembrane signaling receptor activity;GO:0038023//signa…	GO:0044763//single-organism cellular process;GO:0012501//programmed cell death;GO:0007154//cell communication;GO:0009605//response to external stimulus;GO:0007165//signal transduction;GO:0050794//regulation of cellular process;GO:0023052//signaling;GO:0006915//apoptotic process;GO:0008219//cell death;GO:0010033//response to organic substance;GO:0050896//response to stimulus;GO:0065007//biological…
UNIGENE0027501	ID_1305	3	0.00	-0.28	-1.20	SSH2	--	Cellular Processes	Cell motility	ko04810//Regulation of actin cytoskeleton	K05766	-	GO:0016787//hydrolase activity;GO:0004721//phosphoprotein phosphatase activity;GO:0016788//hydrolase activity, acting on ester bonds;GO:0016791//phosphatase activity;GO:0042578//phosphoric ester hydrolase activity;GO:0003824//catalytic activity	GO:0016311//dephosphorylation;GO:0044238//primary metabolic process;GO:0008152//metabolic process;GO:0036211//protein modification process;GO:0071704//organic substance metabolic process;GO:0006793//phosphorus metabolic process;GO:0044237//cellular metabolic process;GO:0006470//protein dephosphorylation;GO:0009987//cellular process;GO:0006464//cellular protein modification process;GO:0043170//mac…
UNIGENE0020914	ID_1306	2	0.00	-2.41	1.46	--	--	-	-	-	-	-	-	-
UNIGENE0042167	ID_1307	0	0.00	-2.66	-5.06	--	--	-	-	-	-	-	-	-
UNIGENE0029907	ID_1308	6	0.00	1.39	0.77	Cysltr1	--	Environmental Information Processing	Signaling molecules and interaction;Signal transduction	ko04080//Neuroactive ligand-receptor interaction;ko04020//Calcium signaling pathway	K04322	-	-	-
UNIGENE0044237	ID_1309	7	0.00	1.40	5.05	--	--	-	-	-	-	-	-	-
UNIGENE0031904	ID_1310	7	0.00	0.77	1.53	Tcn2	--	-	-	-	-	-	GO:0019842//vitamin binding;GO:0036094//small molecule binding;GO:0005488//binding	-
UNIGENE0039193	ID_1311	4	0.00	0.47	2.06	ADRA1A	--	Environmental Information Processing;Organismal Systems	Circulatory system;Signal transduction;Signaling molecules and interaction	ko04080//Neuroactive ligand-receptor interaction;ko04020//Calcium signaling pathway;ko04261//Adrenergic signaling in cardiomyocytes;ko04270//Vascular smooth muscle contraction	K04135	-	-	-
UNIGENE0018575	ID_1312	4	0.00	0.00	13.04	--	PREDICTED: LOW QUALITY PROTEIN: proteoglycan 4 [Anser cygnoides domesticus]	-	-	-	-	-	GO:0005488//binding;GO:0001871//pattern binding	GO:0002376//immune system process;GO:0006897//endocytosis;GO:0051179//localization;GO:0016192//vesicle-mediated transport;GO:0006810//transport;GO:0051234//establishment of localization
UNIGENE0001884	ID_1313	3	0.00	-1.55	-5.85	CASKIN1	PREDICTED: caskin-1 [Aquila chrysaetos canadensis]	-	-	-	-	-	-	-
UNIGENE0037619	ID_1314	6	0.00	3.37	1.88	AOC2	--	Metabolism	Metabolism of other amino acids;Amino acid metabolism;Global and Overview	ko01100//Metabolic pathways;ko01110//Biosynthesis of secondary metabolites;ko00260//Glycine, serine and threonine metabolism;ko00350//Tyrosine metabolism;ko00410//beta-Alanine metabolism;ko00360//Phenylalanine metabolism	K00276	-	-	-
UNIGENE0049366	ID_1315	3	0.00	-0.71	-3.38	--	--	-	-	-	-	-	-	-
UNIGENE0024983	ID_1316	0	0.00	-0.79	-1.62	psmb3	--	Genetic Information Processing	Folding, sorting and degradation	ko03050//Proteasome	K02735	-	-	-
UNIGENE0002432	ID_1317	5	0.00	1.75	-1.32	--	--	-	-	-	-	-	-	-
UNIGENE0014611	ID_1318	4	0.00	-0.12	3.89	--	--	-	-	-	-	-	-	-
UNIGENE0004270	ID_1319	1	0.00	-2.12	-1.16	Megf6	PREDICTED: multiple epidermal growth factor-like domains protein 6 [Aquila chrysaetos canadensis]	-	-	-	-	-	-	-
UNIGENE0022335	ID_1320	0	0.00	-1.81	-2.85	--	--	-	-	-	-	-	-	-
UNIGENE0016927	ID_1321	7	0.00	1.81	3.32	--	--	-	-	-	-	-	-	-
UNIGENE0016656	ID_1322	7	0.00	2.13	4.14	--	--	-	-	-	-	-	-	-
UNIGENE0015386	ID_1323	0	0.00	-1.67	-5.30	DISP2	PREDICTED: LOW QUALITY PROTEIN: protein dispatched homolog 2 [Anser cygnoides domesticus]	-	-	-	-	-	-	-
UNIGENE0049526	ID_1324	7	0.00	0.83	2.42	--	--	-	-	-	-	-	-	-
UNIGENE0037857	ID_1325	0	0.00	-2.11	-3.11	KIAA1324	--	-	-	-	-	-	-	-
UNIGENE0051161	ID_1326	6	0.00	9.49	8.13	--	--	-	-	-	-	-	-	-
UNIGENE0021478	ID_1327	0	0.00	-0.65	-1.17	Pmvk	--	Cellular Processes;Metabolism	Transport and catabolism;Metabolism of terpenoids and polyketides;Global and Overview	ko01100//Metabolic pathways;ko01110//Biosynthesis of secondary metabolites;ko04146//Peroxisome;ko00900//Terpenoid backbone biosynthesis	K13273	-	-	-
UNIGENE0037046	ID_1328	0	0.00	-1.06	-2.16	NACAD	--	-	-	-	-	-	-	-
UNIGENE0025474	ID_1329	6	0.00	1.34	1.18	TGFB2	--	Cellular Processes;Environmental Information Processing	Cell growth and death;Signaling molecules and interaction;Transport and catabolism;Signal transduction	ko04144//Endocytosis;ko04010//MAPK signaling pathway;ko04060//Cytokine-cytokine receptor interaction;ko04110//Cell cycle;ko04068//FoxO signaling pathway;ko04350//TGF-beta signaling pathway	K13376	GO:0044464//cell part;GO:0044297//cell body;GO:0042995//cell projection;GO:0044421//extracellular region part;GO:0005576//extracellular region;GO:0043005//neuron projection;GO:0005623//cell;GO:0097458//neuron part	GO:0005160//transforming growth factor beta receptor binding;GO:0016301//kinase activity;GO:0004674//protein serine/threonine kinase activity;GO:0042277//peptide binding;GO:0033218//amide binding;GO:0003824//catalytic activity;GO:0016773//phosphotransferase activity, alcohol group as acceptor;GO:0016740//transferase activity;GO:0016772//transferase activity, transferring phosphorus-containing gro…	GO:2001235//positive regulation of apoptotic signaling pathway;GO:0070231//T cell apoptotic process;GO:0009966//regulation of signal transduction;GO:0042417//dopamine metabolic process;GO:0046903//secretion;GO:0007507//heart development;GO:0048565//digestive tract development;GO:0065009//regulation of molecular function;GO:0010557//positive regulation of macromolecule biosynthetic process;GO:0016…
UNIGENE0021505	ID_1330	0	0.00	-0.45	-1.12	CHURC1	--	-	-	-	-	-	GO:0043167//ion binding;GO:0005488//binding;GO:0046872//metal ion binding;GO:0046914//transition metal ion binding;GO:0043169//cation binding	GO:0044271//cellular nitrogen compound biosynthetic process;GO:0010467//gene expression;GO:0044249//cellular biosynthetic process;GO:0044260//cellular macromolecule metabolic process;GO:0071704//organic substance metabolic process;GO:0097659//nucleic acid-templated transcription;GO:0006139//nucleobase-containing compound metabolic process;GO:0006807//nitrogen compound metabolic process;GO:0044707…
UNIGENE0006696	ID_1331	4	0.00	-0.25	0.84	--	--	-	-	-	-	-	-	-
UNIGENE0030579	ID_1332	3	0.00	0.44	-2.77	--	--	-	-	-	-	-	-	-
UNIGENE0030064	ID_1333	7	0.00	0.62	1.75	--	--	-	-	-	-	-	-	-
UNIGENE0025134	ID_1334	3	0.00	-0.31	-1.37	APC2	--	Environmental Information Processing;Cellular Processes	Cell motility;Signal transduction	ko04810//Regulation of actin cytoskeleton;ko04310//Wnt signaling pathway	K02085	-	-	-
UNIGENE0050356	ID_1335	4	0.00	-0.00	2.92	--	--	-	-	-	-	-	-	-
UNIGENE0047110	ID_1336	0	0.00	-0.60	-1.50	--	--	-	-	-	-	-	-	-
UNIGENE0029924	ID_1337	3	0.00	-0.34	-1.88	HSP90AA1	--	Genetic Information Processing;Organismal Systems	Immune system;Endocrine system;Folding, sorting and degradation	ko04141//Protein processing in endoplasmic reticulum;ko04914//Progesterone-mediated oocyte maturation;ko04621//NOD-like receptor signaling pathway	K04079	GO:0043231//intracellular membrane-bounded organelle;GO:0005622//intracellular;GO:0044444//cytoplasmic part;GO:0043227//membrane-bounded organelle;GO:0005737//cytoplasm;GO:0016023//cytoplasmic, membrane-bounded vesicle;GO:0043226//organelle;GO:0044424//intracellular part;GO:0043229//intracellular organelle;GO:0044464//cell part;GO:0031988//membrane-bounded vesicle;GO:0031982//vesicle;GO:0005623//…	GO:0001882//nucleoside binding;GO:0036094//small molecule binding;GO:0097159//organic cyclic compound binding;GO:0001883//purine nucleoside binding;GO:0032550//purine ribonucleoside binding;GO:0032549//ribonucleoside binding;GO:0030234//enzyme regulator activity;GO:1901363//heterocyclic compound binding;GO:0005488//binding;GO:0097367//carbohydrate derivative binding;GO:0098772//molecular function…	GO:1903409//reactive oxygen species biosynthetic process;GO:0043170//macromolecule metabolic process;GO:0044238//primary metabolic process;GO:0044267//cellular protein metabolic process;GO:0019538//protein metabolic process;GO:0034641//cellular nitrogen compound metabolic process;GO:0072593//reactive oxygen species metabolic process;GO:0006807//nitrogen compound metabolic process;GO:0044260//cell…
UNIGENE0025772	ID_1338	3	0.00	-0.04	-1.10	--	--	-	-	-	-	-	-	-
UNIGENE0006985	ID_1339	3	0.00	0.23	-3.51	--	PREDICTED: acidic proline-rich protein PRP25-like, partial [Meleagris gallopavo]	-	-	-	-	-	-	-
UNIGENE0030750	ID_1340	3	0.00	2.33	-7.01	--	--	-	-	-	-	-	-	-
UNIGENE0035248	ID_1341	3	0.00	-0.32	-2.16	--	--	-	-	-	-	-	-	-
UNIGENE0000215	ID_1342	0	0.00	-0.87	-2.43	SH3BGRL2	PREDICTED: SH3 domain-binding glutamic acid-rich-like protein 2 [Aquila chrysaetos canadensis]	-	-	-	-	-	-	-
UNIGENE0003114	ID_1343	7	0.00	1.38	3.60	APOLD1	PREDICTED: apolipoprotein L domain-containing protein 1 [Anser cygnoides domesticus]	-	-	-	-	-	GO:0005488//binding	GO:0008152//metabolic process;GO:0019538//protein metabolic process;GO:0043170//macromolecule metabolic process;GO:0071704//organic substance metabolic process;GO:0051179//localization;GO:0010876//lipid localization;GO:0033036//macromolecule localization;GO:0044238//primary metabolic process
UNIGENE0041208	ID_1344	0	0.00	-0.49	-1.11	MRPS5	--	Genetic Information Processing	Translation	ko03010//Ribosome	K02988	GO:0044424//intracellular part;GO:0005623//cell;GO:0043227//membrane-bounded organelle;GO:0044464//cell part;GO:0043231//intracellular membrane-bounded organelle;GO:0043226//organelle;GO:0030529//intracellular ribonucleoprotein complex;GO:0043229//intracellular organelle;GO:0032991//macromolecular complex;GO:1990904//ribonucleoprotein complex;GO:0005622//intracellular	GO:0005198//structural molecule activity	GO:0071704//organic substance metabolic process;GO:0043170//macromolecule metabolic process;GO:0010467//gene expression;GO:0008152//metabolic process
UNIGENE0038294	ID_1345	0	0.00	-0.92	-2.01	Wnt6	--	Organismal Systems;Environmental Information Processing	Signal transduction;Endocrine system	ko04310//Wnt signaling pathway;ko04916//Melanogenesis;ko04340//Hedgehog signaling pathway	K00445	GO:0031012//extracellular matrix	-	GO:0009987//cellular process;GO:0007165//signal transduction;GO:0007154//cell communication;GO:0051716//cellular response to stimulus;GO:0050794//regulation of cellular process;GO:0007166//cell surface receptor signaling pathway;GO:0023052//signaling;GO:0044707//single-multicellular organism process;GO:0065007//biological regulation;GO:0032501//multicellular organismal process;GO:0044700//single …
UNIGENE0028598	ID_1346	7	0.00	0.63	1.57	--	--	-	-	-	-	-	-	-
UNIGENE0037341	ID_1347	4	0.00	-0.41	1.16	--	--	-	-	-	-	-	-	-
UNIGENE0012075	ID_1348	7	0.00	6.02	9.80	--	--	-	-	-	-	-	-	-
UNIGENE0042318	ID_1349	1	0.00	-3.37	-3.10	--	--	-	-	-	-	-	-	-
UNIGENE0024012	ID_1350	0	0.00	-0.51	-1.04	Thoc3	--	Genetic Information Processing	Transcription;Translation	ko03013//RNA transport;ko03040//Spliceosome	K12880	GO:0005634//nucleus;GO:0044422//organelle part;GO:0044428//nuclear part;GO:0005623//cell;GO:0044464//cell part;GO:0043227//membrane-bounded organelle;GO:0043229//intracellular organelle;GO:0044424//intracellular part;GO:0005622//intracellular;GO:0032991//macromolecular complex;GO:0043231//intracellular membrane-bounded organelle;GO:0044446//intracellular organelle part;GO:0043226//organelle;GO:00…	-	GO:0015931//nucleobase-containing compound transport;GO:0051179//localization;GO:0051649//establishment of localization in cell;GO:0006810//transport;GO:0071426//ribonucleoprotein complex export from nucleus;GO:0051169//nuclear transport;GO:0051168//nuclear export;GO:0071166//ribonucleoprotein complex localization;GO:0006405//RNA export from nucleus;GO:0033036//macromolecule localization;GO:00717…
UNIGENE0004038	ID_1351	7	0.00	1.27	2.98	--	--	-	-	-	-	-	-	-
UNIGENE0016238	ID_1352	3	0.00	0.19	-3.28	GGT1	PREDICTED: gamma-glutamyltranspeptidase 1 isoform X4 [Anser cygnoides domesticus]	Metabolism	Metabolism of other amino acids;Lipid metabolism;Global and Overview	ko01100//Metabolic pathways;ko00590//Arachidonic acid metabolism;ko00480//Glutathione metabolism;ko00430//Taurine and hypotaurine metabolism;ko00460//Cyanoamino acid metabolism	K18592	-	-	-
UNIGENE0029153	ID_1353	7	0.00	0.82	1.74	CREG1	--	-	-	-	-	-	-	-
UNIGENE0030267	ID_1354	7	0.00	1.20	2.05	--	--	-	-	-	-	-	-	-
UNIGENE0050255	ID_1355	6	0.00	8.12	10.26	--	--	-	-	-	-	-	-	-
UNIGENE0006977	ID_1356	7	0.00	1.19	2.21	--	PREDICTED: leucine-rich repeat flightless-interacting protein 1 isoform X13 [Anas platyrhynchos]	-	-	-	-	-	-	-
UNIGENE0013297	ID_1357	0	0.00	-0.92	-2.38	--	--	-	-	-	-	-	-	-
UNIGENE0000842	ID_1358	7	0.00	1.13	2.75	--	--	-	-	-	-	-	-	-
UNIGENE0027705	ID_1359	7	0.00	2.24	3.55	SACS	--	-	-	-	-	GO:0043227//membrane-bounded organelle;GO:0005623//cell;GO:0044424//intracellular part;GO:0043226//organelle;GO:0043229//intracellular organelle;GO:0044464//cell part;GO:0005622//intracellular;GO:0043231//intracellular membrane-bounded organelle	GO:0031072//heat shock protein binding;GO:0005515//protein binding;GO:0005488//binding;GO:0032403//protein complex binding;GO:0044877//macromolecular complex binding	GO:0051128//regulation of cellular component organization;GO:0048523//negative regulation of cellular process;GO:0065007//biological regulation;GO:0050794//regulation of cellular process;GO:0050789//regulation of biological process;GO:0048519//negative regulation of biological process;GO:0051129//negative regulation of cellular component organization
UNIGENE0052779	ID_1360	7	0.00	5.43	9.40	--	--	-	-	-	-	-	-	-
UNIGENE0030782	ID_1361	5	0.00	1.93	-1.38	--	--	-	-	-	-	-	-	-
UNIGENE0034882	ID_1362	0	0.00	-0.65	-1.43	SEC14L1	--	-	-	-	-	GO:0016020//membrane;GO:0031224//intrinsic component of membrane;GO:0044425//membrane part	-	-
UNIGENE0004985	ID_1363	3	0.00	-0.32	-2.48	--	PREDICTED: WD repeat-containing protein 18 [Anser cygnoides domesticus]	-	-	-	-	-	-	-
UNIGENE0008231	ID_1364	4	0.00	0.70	2.63	MYRIP	PREDICTED: rab effector MyRIP isoform X1 [Anser cygnoides domesticus]	-	-	-	-	-	-	-
UNIGENE0015418	ID_1365	6	0.00	2.58	3.41	--	--	-	-	-	-	-	-	-
UNIGENE0048951	ID_1366	7	0.00	6.13	9.47	--	--	-	-	-	-	-	-	-
UNIGENE0008193	ID_1367	4	0.00	0.04	1.69	Tmem110	PREDICTED: transmembrane protein 110-like [Taeniopygia guttata]	-	-	-	-	-	-	-
UNIGENE0019271	ID_1368	0	0.00	-1.84	-4.57	--	--	-	-	-	-	-	-	-
UNIGENE0015983	ID_1369	0	0.00	-0.61	-1.37	RNMTL1	PREDICTED: LOW QUALITY PROTEIN: rRNA methyltransferase 3, mitochondrial, partial [Anser cygnoides domesticus]	-	-	-	-	-	GO:1901363//heterocyclic compound binding;GO:0016741//transferase activity, transferring one-carbon groups;GO:0008168//methyltransferase activity;GO:0003824//catalytic activity;GO:0016740//transferase activity;GO:0097159//organic cyclic compound binding;GO:0003676//nucleic acid binding;GO:0005488//binding	GO:0010467//gene expression;GO:0008152//metabolic process;GO:0043170//macromolecule metabolic process;GO:0071704//organic substance metabolic process
UNIGENE0044598	ID_1370	3	0.00	4.68	-5.20	--	--	-	-	-	-	-	-	-
UNIGENE0038201	ID_1371	3	0.00	1.16	-1.79	Col1a2	--	-	-	-	-	-	-	-
UNIGENE0005515	ID_1372	7	0.00	1.51	3.48	--	--	-	-	-	-	-	-	-
UNIGENE0004690	ID_1373	7	0.00	2.01	5.13	--	PREDICTED: PH and SEC7 domain-containing protein 1, partial [Anser cygnoides domesticus]	-	-	-	-	-	-	-
UNIGENE0007664	ID_1374	2	0.00	-6.71	2.67	slc5a8	PREDICTED: sodium-coupled monocarboxylate transporter 1-like, partial [Haliaeetus albicilla]	-	-	-	-	GO:0044425//membrane part;GO:0016020//membrane;GO:0031224//intrinsic component of membrane	-	GO:0044699//single-organism process;GO:0009987//cellular process;GO:0051234//establishment of localization;GO:0044763//single-organism cellular process;GO:0051179//localization
UNIGENE0044518	ID_1375	6	0.00	2.03	2.72	--	--	-	-	-	-	-	-	-
UNIGENE0032037	ID_1376	7	0.00	1.66	3.90	Sgs4	--	Environmental Information Processing;Organismal Systems;Cellular Processes	Circulatory system;Cell motility;Cellular commiunity;Signal transduction	ko04510//Focal adhesion;ko04810//Regulation of actin cytoskeleton;ko04020//Calcium signaling pathway;ko04270//Vascular smooth muscle contraction	K00907	-	-	-
UNIGENE0016732	ID_1377	0	0.00	-0.51	-1.13	--	--	-	-	-	-	-	-	-
UNIGENE0042532	ID_1378	3	0.00	-0.13	-2.66	--	--	-	-	-	-	-	-	-
UNIGENE0010932	ID_1379	7	0.00	2.75	6.17	--	--	-	-	-	-	-	-	-
UNIGENE0030352	ID_1380	2	0.00	-5.60	1.35	ADAR	--	Organismal Systems	Immune system	ko04623//Cytosolic DNA-sensing pathway	K12968	-	-	-
UNIGENE0051747	ID_1381	7	0.00	2.81	4.06	--	--	-	-	-	-	-	-	-
UNIGENE0043707	ID_1382	7	0.00	1.46	2.52	--	--	-	-	-	-	-	-	-
UNIGENE0031412	ID_1383	0	0.00	-1.12	-1.54	Glis1	--	-	-	-	-	-	-	-
UNIGENE0002362	ID_1384	4	0.00	-0.05	2.93	--	--	-	-	-	-	-	-	-
UNIGENE0028570	ID_1385	0	0.00	-1.23	-4.32	--	--	-	-	-	-	-	-	-
UNIGENE0041417	ID_1386	6	0.00	4.38	3.03	--	--	-	-	-	-	-	-	-
UNIGENE0038650	ID_1387	3	0.00	2.30	-5.19	--	--	-	-	-	-	-	-	-
UNIGENE0036057	ID_1388	6	0.00	1.47	1.81	Capg	--	-	-	-	-	-	-	-
UNIGENE0000135	ID_1389	3	0.00	0.66	-8.32	UPK3BL	PREDICTED: uroplakin-3b-like protein [Haliaeetus leucocephalus]	-	-	-	-	-	-	-
UNIGENE0040908	ID_1390	6	0.00	2.25	2.80	KIAA0825	--	-	-	-	-	-	-	-
UNIGENE0042234	ID_1391	7	0.00	1.92	4.63	--	--	-	-	-	-	-	-	-
UNIGENE0038106	ID_1392	4	0.00	0.40	2.48	--	--	-	-	-	-	-	-	-
UNIGENE0052598	ID_1393	4	0.00	-0.29	2.79	--	--	-	-	-	-	-	-	-
UNIGENE0047882	ID_1394	7	0.00	1.62	2.51	--	--	-	-	-	-	-	-	-
UNIGENE0020755	ID_1395	7	0.00	1.04	3.03	--	--	-	-	-	-	-	-	-
UNIGENE0008730	ID_1396	4	0.00	0.05	3.15	--	--	-	-	-	-	-	-	-
UNIGENE0000289	ID_1397	7	0.00	1.32	3.36	ABI3BP	PREDICTED: target of Nesh-SH3 isoform X3 [Gallus gallus]	-	-	-	-	-	-	-
UNIGENE0021994	ID_1398	4	0.00	-3.18	7.61	ATP12A	--	Metabolism	Energy metabolism	ko00190//Oxidative phosphorylation	K01544	-	-	-
UNIGENE0036255	ID_1399	6	0.00	1.38	1.12	Gfpt1	--	Metabolism	Amino acid metabolism;Global and Overview;Carbohydrate metabolism	ko01100//Metabolic pathways;ko01130//Biosynthesis of antibiotics;ko00520//Amino sugar and nucleotide sugar metabolism;ko00250//Alanine, aspartate and glutamate metabolism	K00820	-	GO:0005488//binding	GO:0009058//biosynthetic process;GO:0008152//metabolic process;GO:0044710//single-organism metabolic process;GO:0044238//primary metabolic process;GO:0044711//single-organism biosynthetic process;GO:0044699//single-organism process
UNIGENE0024049	ID_1400	0	0.00	-0.68	-1.29	ACTN1	--	Cellular Processes	Cellular commiunity;Cell motility	ko04510//Focal adhesion;ko04810//Regulation of actin cytoskeleton;ko04530//Tight junction;ko04520//Adherens junction	K05699	GO:0044444//cytoplasmic part;GO:0044449//contractile fiber part;GO:0043226//organelle;GO:0044464//cell part;GO:0044424//intracellular part;GO:0005623//cell;GO:0005737//cytoplasm;GO:0043228//non-membrane-bounded organelle;GO:0016020//membrane;GO:0030016//myofibril;GO:0031674//I band;GO:0031252//cell leading edge;GO:0043232//intracellular non-membrane-bounded organelle;GO:0043292//contractile fiber…	GO:0043169//cation binding;GO:0046872//metal ion binding;GO:0043167//ion binding;GO:0005488//binding	-
UNIGENE0005450	ID_1401	3	0.00	-0.71	-10.58	--	--	-	-	-	-	-	-	-
UNIGENE0012710	ID_1402	0	0.00	-4.12	-9.33	--	PREDICTED: LOW QUALITY PROTEIN: transient receptor potential cation channel subfamily M member 1 [Anser cygnoides domesticus]	-	-	-	-	-	-	-
UNIGENE0019770	ID_1403	6	0.00	1.25	1.61	Fcer1g	PREDICTED: high affinity immunoglobulin epsilon receptor subunit gamma isoform X1 [Aquila chrysaetos canadensis]	-	-	-	-	-	-	-
UNIGENE0022588	ID_1404	3	0.00	-1.68	-9.47	--	--	-	-	-	-	-	-	-
UNIGENE0000744	ID_1405	7	0.00	2.63	3.83	POPDC2	PREDICTED: popeye domain-containing protein 2 isoform X1 [Anser cygnoides domesticus]	-	-	-	-	-	-	-
UNIGENE0045403	ID_1406	7	0.00	5.24	9.58	--	--	-	-	-	-	-	-	-
UNIGENE0024041	ID_1407	3	0.00	-0.29	-1.09	--	--	-	-	-	-	-	-	-
UNIGENE0031144	ID_1408	7	0.00	0.75	2.09	--	--	-	-	-	-	-	-	-
UNIGENE0036430	ID_1409	7	0.00	1.06	1.96	STAT1	--	Environmental Information Processing;Organismal Systems	Signal transduction;Immune system	ko04630//Jak-STAT signaling pathway;ko04620//Toll-like receptor signaling pathway	K11220	-	-	-
UNIGENE0009050	ID_1410	4	0.00	-0.03	2.31	PCSK1	PREDICTED: neuroendocrine convertase 1 [Aquila chrysaetos canadensis]	-	-	-	-	GO:0044421//extracellular region part;GO:0005576//extracellular region	GO:0004175//endopeptidase activity;GO:0016787//hydrolase activity;GO:0070011//peptidase activity, acting on L-amino acid peptides;GO:0008233//peptidase activity;GO:0003824//catalytic activity	GO:0044238//primary metabolic process;GO:0009987//cellular process;GO:0043603//cellular amide metabolic process;GO:0043170//macromolecule metabolic process;GO:0006807//nitrogen compound metabolic process;GO:0006518//peptide metabolic process;GO:0010467//gene expression;GO:0006508//proteolysis;GO:1901564//organonitrogen compound metabolic process;GO:0071704//organic substance metabolic process;GO:…
UNIGENE0040798	ID_1411	6	0.00	7.68	9.72	--	--	-	-	-	-	-	-	-
UNIGENE0027365	ID_1412	7	0.00	1.62	4.15	CSRP1	--	-	-	-	-	GO:0044424//intracellular part;GO:0043228//non-membrane-bounded organelle;GO:0043232//intracellular non-membrane-bounded organelle;GO:0005622//intracellular;GO:0043229//intracellular organelle;GO:0044464//cell part;GO:0005623//cell;GO:0043226//organelle	GO:0043169//cation binding;GO:0046914//transition metal ion binding;GO:0005488//binding;GO:0046872//metal ion binding;GO:0043167//ion binding	-
UNIGENE0017359	ID_1413	3	0.00	1.53	-2.51	TNN	PREDICTED: LOW QUALITY PROTEIN: tenascin-N [Anser cygnoides domesticus]	Cellular Processes;Environmental Information Processing	Signaling molecules and interaction;Cellular commiunity	ko04510//Focal adhesion;ko04512//ECM-receptor interaction	K06252	-	-	GO:0044699//single-organism process;GO:0044763//single-organism cellular process;GO:0009987//cellular process
UNIGENE0052672	ID_1414	3	0.00	-0.43	-3.24	--	--	-	-	-	-	-	-	-
UNIGENE0042661	ID_1415	7	0.00	2.37	4.25	--	--	-	-	-	-	-	-	-
UNIGENE0002421	ID_1416	7	0.00	2.00	5.07	--	--	-	-	-	-	-	-	-
UNIGENE0030734	ID_1417	7	0.00	0.78	1.52	--	--	-	-	-	-	-	-	-
UNIGENE0026428	ID_1418	7	0.00	1.73	2.65	NRBP1	--	-	-	-	-	-	-	-
UNIGENE0027620	ID_1419	0	0.00	-0.39	-1.15	TTC4	--	-	-	-	-	-	-	-
UNIGENE0034400	ID_1420	0	0.00	-1.19	-2.44	--	--	-	-	-	-	-	-	-
UNIGENE0023590	ID_1421	4	0.00	0.20	3.72	--	--	-	-	-	-	-	-	-
UNIGENE0020265	ID_1422	7	0.00	0.58	1.87	Copz2	PREDICTED: coatomer subunit zeta-2 [Nipponia nippon]	-	-	-	-	-	-	-
UNIGENE0008767	ID_1423	7	0.00	2.31	3.96	--	--	-	-	-	-	-	-	-
UNIGENE0020155	ID_1424	7	0.00	0.64	1.25	JUN	PREDICTED: transcription factor AP-1 [Coturnix japonica]	Cellular Processes;Organismal Systems;Environmental Information Processing	Signal transduction;Immune system;Cellular commiunity;Endocrine system	ko04010//MAPK signaling pathway;ko04510//Focal adhesion;ko04310//Wnt signaling pathway;ko04912//GnRH signaling pathway;ko04012//ErbB signaling pathway;ko04620//Toll-like receptor signaling pathway	K04448	GO:0044454//nuclear chromosome part;GO:0044464//cell part;GO:0044428//nuclear part;GO:0005694//chromosome;GO:0032991//macromolecular complex;GO:0005622//intracellular;GO:0070013//intracellular organelle lumen;GO:0044446//intracellular organelle part;GO:0000228//nuclear chromosome;GO:0043234//protein complex;GO:0000785//chromatin;GO:0005634//nucleus;GO:0043231//intracellular membrane-bounded organ…	GO:0030695//GTPase regulator activity;GO:0005515//protein binding;GO:1901363//heterocyclic compound binding;GO:0097159//organic cyclic compound binding;GO:0060589//nucleoside-triphosphatase regulator activity;GO:0003712//transcription cofactor activity;GO:0098772//molecular function regulator;GO:0046332//SMAD binding;GO:0000989//transcription factor activity, transcription factor binding;GO:00054…	GO:0002376//immune system process;GO:0042326//negative regulation of phosphorylation;GO:0052472//modulation by host of symbiont transcription;GO:0030099//myeloid cell differentiation;GO:1902578//single-organism localization;GO:0009892//negative regulation of metabolic process;GO:0010647//positive regulation of cell communication;GO:0043085//positive regulation of catalytic activity;GO:0044700//si…
UNIGENE0030629	ID_1425	3	0.00	-0.22	-2.51	TGFA	--	Environmental Information Processing	Signal transduction	ko04012//ErbB signaling pathway	K08774	GO:0005886//plasma membrane;GO:0031982//vesicle;GO:0005622//intracellular;GO:0071944//cell periphery;GO:0044424//intracellular part;GO:0043226//organelle;GO:0044464//cell part;GO:0044444//cytoplasmic part;GO:0005576//extracellular region;GO:0044421//extracellular region part;GO:0005623//cell;GO:0016020//membrane;GO:0005737//cytoplasm	GO:0016773//phosphotransferase activity, alcohol group as acceptor;GO:0016301//kinase activity;GO:0004712//protein serine/threonine/tyrosine kinase activity;GO:0005515//protein binding;GO:0005488//binding;GO:0070851//growth factor receptor binding;GO:0004672//protein kinase activity;GO:0003824//catalytic activity;GO:0005102//receptor binding;GO:0016740//transferase activity;GO:0016772//transferas…	GO:0031323//regulation of cellular metabolic process;GO:0006996//organelle organization;GO:0031399//regulation of protein modification process;GO:0008284//positive regulation of cell proliferation;GO:0010646//regulation of cell communication;GO:0007049//cell cycle;GO:0007067//mitotic nuclear division;GO:0080090//regulation of primary metabolic process;GO:0042325//regulation of phosphorylation;GO:…
UNIGENE0017690	ID_1426	4	0.00	1.38	5.67	CLDN11	PREDICTED: claudin-11 [Gallus gallus]	Cellular Processes;Environmental Information Processing	Cellular commiunity;Signaling molecules and interaction	ko04530//Tight junction;ko04514//Cell adhesion molecules (CAMs)	K06087	GO:0031224//intrinsic component of membrane;GO:0016020//membrane;GO:0005911//cell-cell junction;GO:0044425//membrane part;GO:0030054//cell junction;GO:0043296//apical junction complex	-	GO:0048856//anatomical structure development;GO:0007276//gamete generation;GO:0048731//system development;GO:0007275//multicellular organism development;GO:0044767//single-organism developmental process;GO:0044703//multi-organism reproductive process;GO:0048609//multicellular organismal reproductive process;GO:0022610//biological adhesion;GO:0032504//multicellular organism reproduction;GO:0009987…
UNIGENE0012617	ID_1427	3	0.00	-0.41	-1.98	TRIM71	PREDICTED: E3 ubiquitin-protein ligase TRIM71 [Anas platyrhynchos]	-	-	-	-	GO:0043228//non-membrane-bounded organelle;GO:0005623//cell;GO:0032991//macromolecular complex;GO:0044464//cell part;GO:0044424//intracellular part;GO:1990904//ribonucleoprotein complex;GO:0043229//intracellular organelle;GO:0043232//intracellular non-membrane-bounded organelle;GO:0030529//intracellular ribonucleoprotein complex;GO:0005622//intracellular;GO:0043226//organelle;GO:0035770//ribonucl…	GO:0003723//RNA binding;GO:0016740//transferase activity;GO:0019787//ubiquitin-like protein transferase activity;GO:1901363//heterocyclic compound binding;GO:0003676//nucleic acid binding;GO:0005488//binding;GO:0097159//organic cyclic compound binding;GO:0003824//catalytic activity	GO:0051172//negative regulation of nitrogen compound metabolic process;GO:0007154//cell communication;GO:0016458//gene silencing;GO:0032269//negative regulation of cellular protein metabolic process;GO:0010629//negative regulation of gene expression;GO:0044260//cellular macromolecule metabolic process;GO:0042127//regulation of cell proliferation;GO:0080090//regulation of primary metabolic process…
UNIGENE0035211	ID_1428	0	0.00	-0.50	-1.11	TCF25	--	-	-	-	-	-	-	-
UNIGENE0016823	ID_1429	3	0.00	0.38	-5.84	--	--	-	-	-	-	-	-	-
UNIGENE0009053	ID_1430	0	0.00	-3.64	-5.40	SST	PREDICTED: somatostatin [Falco peregrinus]	-	-	-	-	GO:0044297//cell body;GO:0005576//extracellular region;GO:0044421//extracellular region part;GO:0044464//cell part;GO:0005623//cell	-	GO:0001101//response to acid chemical;GO:0006970//response to osmotic stress;GO:0009725//response to hormone;GO:0051716//cellular response to stimulus;GO:0044700//single organism signaling;GO:0032501//multicellular organismal process;GO:0050896//response to stimulus;GO:0042221//response to chemical;GO:0007166//cell surface receptor signaling pathway;GO:0044699//single-organism process;GO:0070887/…
UNIGENE0008299	ID_1431	0	0.00	-1.12	-1.75	--	--	-	-	-	-	-	-	-
UNIGENE0002686	ID_1432	7	0.00	1.91	3.10	--	--	-	-	-	-	-	-	-
UNIGENE0040568	ID_1433	1	0.00	-2.22	-2.91	--	--	-	-	-	-	-	-	-
UNIGENE0015186	ID_1434	3	0.00	-0.03	-9.59	Fer1l4	PREDICTED: fer-1-like protein 4 [Anser cygnoides domesticus]	-	-	-	-	-	-	-
UNIGENE0031142	ID_1435	6	0.00	9.06	10.12	--	--	-	-	-	-	-	-	-
UNIGENE0034157	ID_1436	3	0.00	0.02	-1.52	TYRO3	--	-	-	-	-	GO:0016020//membrane;GO:0044425//membrane part;GO:0031224//intrinsic component of membrane	GO:0032549//ribonucleoside binding;GO:0097367//carbohydrate derivative binding;GO:0001882//nucleoside binding;GO:0016301//kinase activity;GO:0004713//protein tyrosine kinase activity;GO:0016773//phosphotransferase activity, alcohol group as acceptor;GO:0097159//organic cyclic compound binding;GO:0005515//protein binding;GO:0005488//binding;GO:0003824//catalytic activity;GO:0004672//protein kinase…	GO:0030540//female genitalia development;GO:0044707//single-multicellular organism process;GO:0051674//localization of cell;GO:0006954//inflammatory response;GO:0002757//immune response-activating signal transduction;GO:0046649//lymphocyte activation;GO:0046903//secretion;GO:0080134//regulation of response to stress;GO:1902578//single-organism localization;GO:0009611//response to wounding;GO:0019…
UNIGENE0004180	ID_1437	4	0.00	-0.15	2.86	SERPINA3-4	PREDICTED: serpin A3-4-like [Anser cygnoides domesticus]	-	-	-	-	-	-	-
UNIGENE0037559	ID_1438	3	0.00	-0.29	-1.20	TUBA6	--	Cellular Processes	Transport and catabolism;Cellular commiunity	ko04145//Phagosome;ko04540//Gap junction	K07374	-	-	-
UNIGENE0001617	ID_1439	0	0.00	-0.91	-2.36	--	--	-	-	-	-	-	-	-
UNIGENE0010944	ID_1440	3	0.00	-2.22	-10.30	WNT9B	PREDICTED: protein Wnt-9b isoform X1 [Alligator mississippiensis]	Environmental Information Processing;Organismal Systems	Signal transduction;Endocrine system	ko04310//Wnt signaling pathway;ko04916//Melanogenesis;ko04340//Hedgehog signaling pathway	K01064	GO:0031012//extracellular matrix	-	GO:0007154//cell communication;GO:0050794//regulation of cellular process;GO:0023052//signaling;GO:0050896//response to stimulus;GO:0044699//single-organism process;GO:0044707//single-multicellular organism process;GO:0065007//biological regulation;GO:0044700//single organism signaling;GO:0044763//single-organism cellular process;GO:0009987//cellular process;GO:0032501//multicellular organismal p…
UNIGENE0028705	ID_1441	3	0.00	-1.25	-5.07	--	--	-	-	-	-	-	-	-
UNIGENE0029696	ID_1442	4	0.00	0.19	1.40	--	--	-	-	-	-	-	-	-
UNIGENE0025852	ID_1443	0	0.00	-0.66	-1.27	HSPA14	--	-	-	-	-	GO:1990904//ribonucleoprotein complex;GO:0005737//cytoplasm;GO:0044424//intracellular part;GO:0032991//macromolecular complex;GO:0030529//intracellular ribonucleoprotein complex;GO:0044464//cell part;GO:0044444//cytoplasmic part;GO:0005623//cell;GO:0005622//intracellular	GO:0097159//organic cyclic compound binding;GO:0001883//purine nucleoside binding;GO:0005488//binding;GO:1901363//heterocyclic compound binding;GO:0001882//nucleoside binding;GO:0036094//small molecule binding;GO:0032550//purine ribonucleoside binding;GO:0097367//carbohydrate derivative binding;GO:0032549//ribonucleoside binding	-
UNIGENE0030147	ID_1444	0	0.00	-0.44	-1.22	--	--	-	-	-	-	-	-	-
UNIGENE0032260	ID_1445	3	0.00	2.34	-6.88	--	--	-	-	-	-	-	-	-
UNIGENE0033167	ID_1446	3	0.00	0.48	-1.13	--	--	-	-	-	-	-	-	-
UNIGENE0051961	ID_1447	4	0.00	0.17	3.31	--	--	-	-	-	-	-	-	-
UNIGENE0002019	ID_1448	7	0.00	0.72	2.11	AATK	PREDICTED: serine/threonine-protein kinase LMTK1 isoform X3 [Gallus gallus]	-	-	-	-	-	-	-
UNIGENE0001622	ID_1449	7	0.00	0.55	1.82	--	PREDICTED: CTD small phosphatase-like protein isoform X3 [Haliaeetus albicilla]	-	-	-	-	-	-	-
UNIGENE0025055	ID_1450	6	0.00	1.98	2.31	--	--	-	-	-	-	-	-	-
UNIGENE0049097	ID_1451	0	0.00	-0.69	-2.29	Fzd3	--	Environmental Information Processing;Organismal Systems	Endocrine system;Signal transduction	ko04310//Wnt signaling pathway;ko04916//Melanogenesis	K02329	GO:0043005//neuron projection;GO:0044297//cell body;GO:0044424//intracellular part;GO:0097458//neuron part;GO:0005623//cell;GO:0044464//cell part;GO:0044456//synapse part;GO:0016020//membrane;GO:0042995//cell projection;GO:0071944//cell periphery;GO:0031224//intrinsic component of membrane;GO:0045202//synapse;GO:0044459//plasma membrane part;GO:0005622//intracellular;GO:0044425//membrane part;GO:…	GO:0005488//binding;GO:0060089//molecular transducer activity;GO:0004888//transmembrane signaling receptor activity;GO:0005515//protein binding;GO:0099600//transmembrane receptor activity;GO:0038023//signaling receptor activity;GO:0004872//receptor activity;GO:0019904//protein domain specific binding;GO:0004871//signal transducer activity	GO:0030154//cell differentiation;GO:0009987//cellular process;GO:0009887//organ morphogenesis;GO:0048729//tissue morphogenesis;GO:0016331//morphogenesis of embryonic epithelium;GO:0071840//cellular component organization or biogenesis;GO:0001841//neural tube formation;GO:0035239//tube morphogenesis;GO:0097485//neuron projection guidance;GO:0043583//ear development;GO:0048513//animal organ develop…
UNIGENE0033380	ID_1452	7	0.00	0.68	1.60	PPP1R3D	--	Organismal Systems	Endocrine system	ko04910//Insulin signaling pathway	K07189	-	-	-
UNIGENE0014625	ID_1453	6	0.00	0.92	1.06	Sstr1	PREDICTED: somatostatin receptor type 1 [Aptenodytes forsteri]	Environmental Information Processing	Signaling molecules and interaction	ko04080//Neuroactive ligand-receptor interaction	K04217	-	-	-
UNIGENE0050151	ID_1454	3	0.00	0.03	-1.63	--	--	-	-	-	-	-	-	-
UNIGENE0010043	ID_1455	3	0.00	-1.02	-4.45	--	--	-	-	-	-	-	-	-
UNIGENE0039903	ID_1456	6	0.00	8.65	9.14	--	--	-	-	-	-	-	-	-
UNIGENE0036845	ID_1457	0	0.00	-1.07	-2.99	--	--	-	-	-	-	-	-	-
UNIGENE0000218	ID_1458	7	0.00	1.34	2.22	--	hypothetical protein N323_05833, partial [Cathartes aura]	-	-	-	-	-	-	-
UNIGENE0049280	ID_1459	4	0.00	0.00	9.95	--	--	-	-	-	-	-	-	-
UNIGENE0007157	ID_1460	6	0.00	3.69	3.75	--	--	-	-	-	-	-	-	-
UNIGENE0004173	ID_1461	3	0.00	0.66	-1.33	--	PREDICTED: LOW QUALITY PROTEIN: rho-related GTP-binding protein RhoB-like [Gallus gallus]	-	-	-	-	-	-	-
UNIGENE0034699	ID_1462	4	0.00	0.51	4.29	--	--	-	-	-	-	-	-	-
UNIGENE0035786	ID_1463	3	0.00	-0.10	-1.51	Lrrc4b	--	Environmental Information Processing	Signaling molecules and interaction	ko04514//Cell adhesion molecules (CAMs)	K16360	-	-	-
UNIGENE0045128	ID_1464	6	0.00	8.87	8.58	--	--	-	-	-	-	-	-	-
UNIGENE0004941	ID_1465	7	0.00	1.30	2.37	HACD4	PREDICTED: very-long-chain (3R)-3-hydroxyacyl-CoA dehydratase 4 [Anser cygnoides domesticus]	Metabolism	Lipid metabolism;Global and Overview	ko01110//Biosynthesis of secondary metabolites;ko01212//Fatty acid metabolism;ko01040//Biosynthesis of unsaturated fatty acids;ko00062//Fatty acid elongation	K10703	-	-	-
UNIGENE0004551	ID_1466	2	0.00	-1.12	0.60	Ddah1	PREDICTED: N(G),N(G)-dimethylarginine dimethylaminohydrolase 1 isoform X1 [Coturnix japonica]	-	-	-	-	GO:0031982//vesicle;GO:0043231//intracellular membrane-bounded organelle;GO:0005622//intracellular;GO:0031988//membrane-bounded vesicle;GO:0043227//membrane-bounded organelle;GO:0005623//cell;GO:0043226//organelle;GO:0043229//intracellular organelle;GO:0044464//cell part;GO:0044424//intracellular part	GO:0016813//hydrolase activity, acting on carbon-nitrogen (but not peptide) bonds, in linear amidines;GO:0016810//hydrolase activity, acting on carbon-nitrogen (but not peptide) bonds;GO:0043177//organic acid binding;GO:0003824//catalytic activity;GO:0043167//ion binding;GO:0005488//binding;GO:0036094//small molecule binding;GO:0031406//carboxylic acid binding;GO:0016787//hydrolase activity;GO:00…	GO:0006575//cellular modified amino acid metabolic process;GO:0046209//nitric oxide metabolic process;GO:2001057//reactive nitrogen species metabolic process;GO:0032501//multicellular organismal process;GO:0008152//metabolic process;GO:0044281//small molecule metabolic process;GO:0001944//vasculature development;GO:0003008//system process;GO:0008015//blood circulation;GO:0044237//cellular metabol…
UNIGENE0033624	ID_1467	7	0.00	2.29	3.93	ADCY10	--	Metabolism	Nucleotide metabolism	ko00230//Purine metabolism	K11265	-	-	-
UNIGENE0045118	ID_1468	6	0.00	7.56	10.04	--	--	-	-	-	-	-	-	-
UNIGENE0029005	ID_1469	7	0.00	2.97	6.01	--	--	-	-	-	-	-	-	-
UNIGENE0004122	ID_1470	3	0.00	-1.51	-10.32	--	--	-	-	-	-	-	-	-
UNIGENE0026495	ID_1471	4	0.00	1.07	4.31	--	--	-	-	-	-	-	-	-
UNIGENE0005756	ID_1472	4	0.00	-0.69	3.15	--	PREDICTED: aspartate and glycine-rich protein-like [Coturnix japonica]	-	-	-	-	-	-	-
UNIGENE0033251	ID_1473	3	0.00	-0.17	-2.73	DRC1	--	-	-	-	-	-	-	-
UNIGENE0027537	ID_1474	3	0.00	0.54	-0.55	CHDH	--	Metabolism	Amino acid metabolism;Global and Overview	ko01100//Metabolic pathways;ko00260//Glycine, serine and threonine metabolism	K00108	-	GO:0036094//small molecule binding;GO:1901363//heterocyclic compound binding;GO:0000166//nucleotide binding;GO:0005488//binding;GO:0016491//oxidoreductase activity;GO:0016614//oxidoreductase activity, acting on CH-OH group of donors;GO:0097159//organic cyclic compound binding;GO:1901265//nucleoside phosphate binding;GO:0003824//catalytic activity	GO:0071704//organic substance metabolic process;GO:0006807//nitrogen compound metabolic process;GO:0044763//single-organism cellular process;GO:0044106//cellular amine metabolic process;GO:0009987//cellular process;GO:0042439//ethanolamine-containing compound metabolic process;GO:0044710//single-organism metabolic process;GO:1901564//organonitrogen compound metabolic process;GO:0019695//choline m…
UNIGENE0000829	ID_1475	7	0.00	1.33	4.04	--	--	-	-	-	-	-	-	-
UNIGENE0015196	ID_1476	6	0.00	3.63	4.10	--	--	-	-	-	-	-	-	-
UNIGENE0022722	ID_1477	0	0.00	-0.61	-1.28	Taf6l	--	Genetic Information Processing	Transcription	ko03022//Basal transcription factors	K03131	-	GO:0005488//binding;GO:0005515//protein binding;GO:0046983//protein dimerization activity	GO:0019222//regulation of metabolic process;GO:0019219//regulation of nucleobase-containing compound metabolic process;GO:0065007//biological regulation;GO:1903506//regulation of nucleic acid-templated transcription;GO:2001141//regulation of RNA biosynthetic process;GO:0051171//regulation of nitrogen compound metabolic process;GO:0051252//regulation of RNA metabolic process;GO:0050789//regulation…
UNIGENE0021248	ID_1478	4	0.00	-0.08	3.49	--	--	-	-	-	-	-	-	-
UNIGENE0041153	ID_1479	3	0.00	4.78	-5.21	--	--	-	-	-	-	-	-	-
UNIGENE0030079	ID_1480	4	0.00	0.80	3.77	CYR61	--	-	-	-	-	-	GO:0005102//receptor binding;GO:0005488//binding;GO:0005515//protein binding;GO:0019838//growth factor binding	GO:0009887//organ morphogenesis;GO:0043408//regulation of MAPK cascade;GO:0080090//regulation of primary metabolic process;GO:0010556//regulation of macromolecule biosynthetic process;GO:0051716//cellular response to stimulus;GO:0009966//regulation of signal transduction;GO:0009653//anatomical structure morphogenesis;GO:0042127//regulation of cell proliferation;GO:0031401//positive regulation of …
UNIGENE0019577	ID_1481	0	0.00	-0.69	-1.45	--	--	-	-	-	-	-	-	-
UNIGENE0011278	ID_1482	7	0.00	0.65	1.87	LMNA	PREDICTED: LOW QUALITY PROTEIN: lamin [Anas platyrhynchos]	-	-	-	-	-	-	-
UNIGENE0009341	ID_1483	7	0.00	6.79	10.96	C7	PREDICTED: complement component C7 isoform X2 [Anser cygnoides domesticus]	-	-	-	-	-	-	-
UNIGENE0020699	ID_1484	4	0.00	-0.08	1.05	Abcc1	PREDICTED: multidrug resistance-associated protein 1-like isoform X9 [Anser cygnoides domesticus]	-	-	-	-	-	-	-
UNIGENE0023820	ID_1485	6	0.00	2.35	1.30	--	--	-	-	-	-	-	-	-
UNIGENE0015728	ID_1486	7	0.00	0.75	1.36	LTBP3	PREDICTED: latent-transforming growth factor beta-binding protein 3 [Chrysemys picta bellii]	-	-	-	-	-	-	GO:0032501//multicellular organismal process;GO:0044707//single-multicellular organism process;GO:0044699//single-organism process
UNIGENE0030584	ID_1487	0	0.00	-0.75	-1.88	WDR18	--	-	-	-	-	-	-	-
UNIGENE0037553	ID_1488	3	0.00	0.61	-0.96	TUBA1C	--	Cellular Processes	Cellular commiunity;Transport and catabolism	ko04145//Phagosome;ko04540//Gap junction	K07374	-	-	-
UNIGENE0023439	ID_1489	7	0.00	1.40	2.24	--	--	-	-	-	-	-	-	-
UNIGENE0041522	ID_1490	7	0.00	0.95	2.48	--	--	-	-	-	-	-	-	-
UNIGENE0051808	ID_1491	0	0.00	-1.63	-3.38	--	--	-	-	-	-	-	-	-
UNIGENE0026275	ID_1492	6	0.00	6.93	7.69	KCNMB2	--	Organismal Systems	Circulatory system	ko04270//Vascular smooth muscle contraction	K04938	GO:0005886//plasma membrane;GO:0071944//cell periphery;GO:0031224//intrinsic component of membrane;GO:0016021//integral component of membrane;GO:0044425//membrane part;GO:0016020//membrane;GO:0044459//plasma membrane part;GO:0044464//cell part;GO:0005623//cell;GO:0005887//integral component of plasma membrane;GO:0031226//intrinsic component of plasma membrane	GO:0022857//transmembrane transporter activity;GO:0022803//passive transmembrane transporter activity;GO:0015075//ion transmembrane transporter activity;GO:0022838//substrate-specific channel activity;GO:0022836//gated channel activity;GO:0008324//cation transmembrane transporter activity;GO:0005261//cation channel activity;GO:0015267//channel activity;GO:0005216//ion channel activity;GO:0022891/…	GO:0065007//biological regulation;GO:0051234//establishment of localization;GO:0006810//transport;GO:0042391//regulation of membrane potential;GO:0006811//ion transport;GO:0065008//regulation of biological quality;GO:0034220//ion transmembrane transport;GO:0044763//single-organism cellular process;GO:0044765//single-organism transport;GO:0044699//single-organism process;GO:0009987//cellular proce…
UNIGENE0023054	ID_1493	7	0.00	0.69	1.94	--	--	-	-	-	-	-	-	-
UNIGENE0044990	ID_1494	4	0.00	0.39	3.46	--	--	-	-	-	-	-	-	-
UNIGENE0017861	ID_1495	3	0.00	-0.99	-4.28	RPH3A	PREDICTED: rabphilin-3A-like, partial [Phaethon lepturus]	-	-	-	-	-	-	-
UNIGENE0004338	ID_1496	1	0.00	-1.54	-1.74	--	--	-	-	-	-	-	-	-
UNIGENE0021062	ID_1497	7	0.00	0.50	1.27	--	--	-	-	-	-	-	-	-
UNIGENE0052701	ID_1498	7	0.00	7.08	10.33	--	--	-	-	-	-	-	-	-
UNIGENE0007096	ID_1499	4	0.00	0.30	2.77	--	PREDICTED: uncharacterized protein LOC107051212 [Gallus gallus]	-	-	-	-	-	-	-
UNIGENE0000388	ID_1500	1	0.00	-2.29	-1.89	--	--	-	-	-	-	-	-	-
UNIGENE0006412	ID_1501	3	0.00	-0.16	-1.13	ALOXE3	PREDICTED: hydroperoxide isomerase ALOXE3-like, partial [Aquila chrysaetos canadensis]	-	-	-	-	-	GO:0016491//oxidoreductase activity;GO:0003824//catalytic activity;GO:0016853//isomerase activity;GO:0016701//oxidoreductase activity, acting on single donors with incorporation of molecular oxygen;GO:0005488//binding	GO:0032787//monocarboxylic acid metabolic process;GO:0044249//cellular biosynthetic process;GO:0044763//single-organism cellular process;GO:0046394//carboxylic acid biosynthetic process;GO:0006636//unsaturated fatty acid biosynthetic process;GO:0033559//unsaturated fatty acid metabolic process;GO:0019752//carboxylic acid metabolic process;GO:0008610//lipid biosynthetic process;GO:0043436//oxoacid…
UNIGENE0035586	ID_1502	4	0.00	0.38	2.48	--	--	-	-	-	-	-	-	-
UNIGENE0024834	ID_1503	3	0.00	-1.26	-5.20	--	--	-	-	-	-	-	-	-
UNIGENE0025191	ID_1504	0	0.00	-0.90	-2.55	Efna3	--	-	-	-	-	-	-	-
UNIGENE0051387	ID_1505	7	0.00	1.62	3.89	--	--	-	-	-	-	-	-	-
UNIGENE0023122	ID_1506	3	0.00	-0.39	-2.31	Rnf182	--	-	-	-	-	-	-	-
UNIGENE0020298	ID_1507	0	0.00	-0.79	-1.66	TCP1	PREDICTED: T-complex protein 1 subunit alpha isoform X1 [Haliaeetus leucocephalus]	-	-	-	-	GO:0044427//chromosomal part;GO:0043228//non-membrane-bounded organelle;GO:0005634//nucleus;GO:0070013//intracellular organelle lumen;GO:0005737//cytoplasm;GO:0044428//nuclear part;GO:0099503//secretory vesicle;GO:0044444//cytoplasmic part;GO:0043232//intracellular non-membrane-bounded organelle;GO:0043227//membrane-bounded organelle;GO:0005815//microtubule organizing center;GO:0012505//endomembr…	GO:0097159//organic cyclic compound binding;GO:0032549//ribonucleoside binding;GO:0032550//purine ribonucleoside binding;GO:0005488//binding;GO:0001882//nucleoside binding;GO:0097367//carbohydrate derivative binding;GO:0001883//purine nucleoside binding;GO:1901363//heterocyclic compound binding;GO:0005515//protein binding;GO:0036094//small molecule binding	GO:0009988//cell-cell recognition;GO:0044267//cellular protein metabolic process;GO:0000003//reproduction;GO:0019953//sexual reproduction;GO:0008152//metabolic process;GO:0044237//cellular metabolic process;GO:0008037//cell recognition;GO:0044699//single-organism process;GO:0043170//macromolecule metabolic process;GO:0071704//organic substance metabolic process;GO:0044238//primary metabolic proce…
UNIGENE0033918	ID_1508	6	0.00	1.70	1.33	TNFSF10	--	Cellular Processes;Environmental Information Processing	Cell growth and death;Signaling molecules and interaction;Signal transduction	ko04060//Cytokine-cytokine receptor interaction;ko04068//FoxO signaling pathway;ko04210//Apoptosis	K04721	GO:0044421//extracellular region part;GO:0005576//extracellular region	GO:0005126//cytokine receptor binding;GO:0005515//protein binding;GO:0005488//binding;GO:0005102//receptor binding;GO:0032813//tumor necrosis factor receptor superfamily binding	GO:0002376//immune system process
UNIGENE0018857	ID_1509	7	0.00	1.92	4.51	--	--	-	-	-	-	-	-	-
UNIGENE0031986	ID_1510	0	0.00	-0.87	-2.20	--	--	-	-	-	-	-	-	-
UNIGENE0045412	ID_1511	7	0.00	6.21	9.29	--	--	-	-	-	-	-	-	-
UNIGENE0039330	ID_1512	7	0.00	0.83	2.50	BTN3A3	--	-	-	-	-	-	-	-
UNIGENE0020103	ID_1513	2	0.00	-6.76	3.70	--	--	-	-	-	-	-	-	-
UNIGENE0021167	ID_1514	7	0.00	0.75	1.30	CAMSAP2	--	-	-	-	-	-	-	-
UNIGENE0022011	ID_1515	0	0.00	-0.47	-1.53	csnk1a1	--	Environmental Information Processing	Signal transduction	ko04310//Wnt signaling pathway;ko04340//Hedgehog signaling pathway	K08957	GO:0005815//microtubule organizing center;GO:0000775//chromosome, centromeric region;GO:0031974//membrane-enclosed lumen;GO:0016604//nuclear body;GO:0032991//macromolecular complex;GO:0044430//cytoskeletal part;GO:0005694//chromosome;GO:0005737//cytoplasm;GO:0043234//protein complex;GO:0043232//intracellular non-membrane-bounded organelle;GO:0044424//intracellular part;GO:0043231//intracellular m…	GO:0001882//nucleoside binding;GO:0004672//protein kinase activity;GO:0016740//transferase activity;GO:0001883//purine nucleoside binding;GO:0043169//cation binding;GO:0033218//amide binding;GO:0032549//ribonucleoside binding;GO:0016773//phosphotransferase activity, alcohol group as acceptor;GO:0032550//purine ribonucleoside binding;GO:0046872//metal ion binding;GO:0016301//kinase activity;GO:001…	GO:0000278//mitotic cell cycle;GO:0044260//cellular macromolecule metabolic process;GO:0006796//phosphate-containing compound metabolic process;GO:0016043//cellular component organization;GO:0071840//cellular component organization or biogenesis;GO:0044700//single organism signaling;GO:0006464//cellular protein modification process;GO:0051716//cellular response to stimulus;GO:0032502//development…
UNIGENE0051777	ID_1516	1	0.00	-5.38	-5.38	SLC6A15	--	-	-	-	-	GO:0031224//intrinsic component of membrane;GO:0016020//membrane;GO:0016021//integral component of membrane;GO:0044425//membrane part	GO:0022804//active transmembrane transporter activity;GO:0005215//transporter activity;GO:0015291//secondary active transmembrane transporter activity;GO:0022857//transmembrane transporter activity	GO:0051179//localization;GO:0044765//single-organism transport;GO:1902578//single-organism localization;GO:0006810//transport;GO:0044699//single-organism process;GO:0009987//cellular process;GO:0044763//single-organism cellular process;GO:0051234//establishment of localization
UNIGENE0004692	ID_1517	7	0.00	0.98	3.56	--	--	-	-	-	-	-	-	-
UNIGENE0048641	ID_1518	0	0.00	-0.65	-1.87	PFDN6	--	-	-	-	-	GO:0043234//protein complex;GO:0032991//macromolecular complex	GO:0005488//binding;GO:0005515//protein binding	GO:0009987//cellular process;GO:0051084//'de novo' posttranslational protein folding;GO:0006457//protein folding;GO:0034622//cellular macromolecular complex assembly;GO:0016043//cellular component organization;GO:0070271//protein complex biogenesis;GO:0022607//cellular component assembly;GO:0043623//cellular protein complex assembly;GO:0006461//protein complex assembly;GO:0071822//protein complex…
UNIGENE0048678	ID_1519	6	0.00	7.10	9.58	--	--	-	-	-	-	-	-	-
UNIGENE0021677	ID_1520	6	0.00	2.83	2.83	TLR2	--	-	-	-	-	-	-	-
UNIGENE0030207	ID_1521	0	0.00	-0.41	-1.37	POLR3GL	--	Organismal Systems;Metabolism;Genetic Information Processing	Global and Overview;Nucleotide metabolism;Transcription;Immune system	ko01100//Metabolic pathways;ko00230//Purine metabolism;ko00240//Pyrimidine metabolism;ko04623//Cytosolic DNA-sensing pathway;ko03020//RNA polymerase	K03024	-	-	-
UNIGENE0035192	ID_1522	1	0.00	-10.83	-10.83	--	--	-	-	-	-	-	-	-
UNIGENE0009316	ID_1523	6	0.00	1.83	2.31	--	--	-	-	-	-	-	-	-
UNIGENE0005171	ID_1524	7	0.00	0.43	1.22	--	ORF2 [Acanthochelys spixii]	-	-	-	-	-	-	-
UNIGENE0046026	ID_1525	3	0.00	0.70	-9.43	--	--	-	-	-	-	-	-	-
UNIGENE0014111	ID_1526	3	0.00	-0.06	-10.88	--	--	-	-	-	-	-	-	-
UNIGENE0024370	ID_1527	4	0.00	-0.90	3.42	Fosb	--	-	-	-	-	GO:0005622//intracellular;GO:0043226//organelle;GO:0044424//intracellular part;GO:0043231//intracellular membrane-bounded organelle;GO:0043227//membrane-bounded organelle;GO:0043229//intracellular organelle;GO:0044464//cell part;GO:0005623//cell	GO:1901363//heterocyclic compound binding;GO:0046983//protein dimerization activity;GO:0001071//nucleic acid binding transcription factor activity;GO:0043566//structure-specific DNA binding;GO:0005488//binding;GO:0003676//nucleic acid binding;GO:0003677//DNA binding;GO:0005515//protein binding;GO:0097159//organic cyclic compound binding	GO:0097659//nucleic acid-templated transcription;GO:0008152//metabolic process;GO:0044238//primary metabolic process;GO:0009725//response to hormone;GO:0071704//organic substance metabolic process;GO:0006807//nitrogen compound metabolic process;GO:0018130//heterocycle biosynthetic process;GO:0044271//cellular nitrogen compound biosynthetic process;GO:0046483//heterocycle metabolic process;GO:0034…
UNIGENE0031815	ID_1528	7	0.00	0.92	1.86	--	--	-	-	-	-	-	-	-
UNIGENE0021396	ID_1529	0	0.00	-1.73	-3.16	IQSEC3	--	Cellular Processes	Transport and catabolism	ko04144//Endocytosis	K12495	GO:0045202//synapse;GO:0044425//membrane part;GO:0005886//plasma membrane;GO:0098589//membrane region;GO:0098590//plasma membrane region;GO:0043227//membrane-bounded organelle;GO:0044459//plasma membrane part;GO:0071944//cell periphery;GO:0005622//intracellular;GO:0098805//whole membrane;GO:0044456//synapse part;GO:0043226//organelle;GO:0097060//synaptic membrane;GO:0043229//intracellular organel…	-	GO:0050789//regulation of biological process;GO:0035556//intracellular signal transduction;GO:0051716//cellular response to stimulus;GO:0044699//single-organism process;GO:0023052//signaling;GO:0050794//regulation of cellular process;GO:0007265//Ras protein signal transduction;GO:0044763//single-organism cellular process;GO:0009987//cellular process;GO:0032011//ARF protein signal transduction;GO:…
UNIGENE0018876	ID_1530	4	0.00	-2.51	3.26	--	--	-	-	-	-	-	-	-
UNIGENE0021979	ID_1531	7	0.00	0.66	1.22	ELF1	--	-	-	-	-	GO:0005623//cell;GO:0044424//intracellular part;GO:0043226//organelle;GO:0043231//intracellular membrane-bounded organelle;GO:0043227//membrane-bounded organelle;GO:0005622//intracellular;GO:0043229//intracellular organelle;GO:0044464//cell part	GO:0003676//nucleic acid binding;GO:1901363//heterocyclic compound binding;GO:0005488//binding;GO:0003677//DNA binding;GO:0001071//nucleic acid binding transcription factor activity;GO:0097159//organic cyclic compound binding	GO:0006139//nucleobase-containing compound metabolic process;GO:0009987//cellular process;GO:0010467//gene expression;GO:0044237//cellular metabolic process;GO:0044238//primary metabolic process;GO:0034641//cellular nitrogen compound metabolic process;GO:0044249//cellular biosynthetic process;GO:0046483//heterocycle metabolic process;GO:1901360//organic cyclic compound metabolic process;GO:001607…
UNIGENE0007526	ID_1532	6	0.00	1.67	2.27	--	--	-	-	-	-	-	-	-
UNIGENE0022365	ID_1533	7	0.00	1.68	4.05	--	--	-	-	-	-	-	-	-
UNIGENE0023993	ID_1534	7	0.00	0.94	2.38	--	--	-	-	-	-	-	-	-
UNIGENE0033443	ID_1535	7	0.00	0.69	2.21	--	--	-	-	-	-	-	-	-
UNIGENE0003415	ID_1536	3	0.00	-0.51	-2.27	--	--	-	-	-	-	-	-	-
UNIGENE0050027	ID_1537	3	0.00	-1.06	-4.54	--	--	-	-	-	-	-	-	-
UNIGENE0020597	ID_1538	7	0.00	4.19	5.86	TLR3	PREDICTED: toll-like receptor 3 [Anser cygnoides domesticus]	Organismal Systems	Immune system	ko04620//Toll-like receptor signaling pathway	K05401	GO:0005622//intracellular;GO:0044425//membrane part;GO:0005737//cytoplasm;GO:0043229//intracellular organelle;GO:0044444//cytoplasmic part;GO:0044464//cell part;GO:0043231//intracellular membrane-bounded organelle;GO:0031224//intrinsic component of membrane;GO:0005764//lysosome;GO:0000323//lytic vacuole;GO:0044424//intracellular part;GO:0005773//vacuole;GO:0043227//membrane-bounded organelle;GO:0…	GO:0038023//signaling receptor activity;GO:0004872//receptor activity;GO:0060089//molecular transducer activity;GO:0097159//organic cyclic compound binding;GO:0003676//nucleic acid binding;GO:0005488//binding;GO:0004871//signal transducer activity;GO:1901363//heterocyclic compound binding;GO:0003723//RNA binding	GO:0033554//cellular response to stress;GO:0080134//regulation of response to stress;GO:0006793//phosphorus metabolic process;GO:0032479//regulation of type I interferon production;GO:0051254//positive regulation of RNA metabolic process;GO:0044260//cellular macromolecule metabolic process;GO:0009987//cellular process;GO:0007165//signal transduction;GO:0001816//cytokine production;GO:0009889//reg…
UNIGENE0005957	ID_1539	7	0.00	1.76	4.23	--	--	-	-	-	-	-	-	-
UNIGENE0037022	ID_1540	1	0.00	-0.87	-1.05	--	--	-	-	-	-	-	-	-
UNIGENE0048607	ID_1541	2	0.00	-1.97	0.87	--	--	-	-	-	-	-	-	-
UNIGENE0019824	ID_1542	4	0.00	0.09	5.90	--	--	-	-	-	-	-	-	-
UNIGENE0038149	ID_1543	6	0.00	2.30	3.07	COL1A1	--	Environmental Information Processing;Cellular Processes	Signaling molecules and interaction;Cellular commiunity	ko04510//Focal adhesion;ko04512//ECM-receptor interaction	K06236	GO:0005622//intracellular;GO:0005583//fibrillar collagen trimer;GO:0031012//extracellular matrix;GO:0043234//protein complex;GO:0044424//intracellular part;GO:0005578//proteinaceous extracellular matrix;GO:0005581//collagen trimer;GO:0098644//complex of collagen trimers;GO:0005576//extracellular region;GO:0032991//macromolecular complex;GO:0044464//cell part;GO:0005623//cell;GO:0098643//banded co…	GO:0005198//structural molecule activity;GO:0019838//growth factor binding;GO:0005488//binding;GO:0043169//cation binding;GO:0043167//ion binding;GO:0005515//protein binding	GO:0009628//response to abiotic stimulus;GO:0048522//positive regulation of cellular process;GO:0010033//response to organic substance;GO:0009605//response to external stimulus;GO:0001101//response to acid chemical;GO:0030154//cell differentiation;GO:0009966//regulation of signal transduction;GO:0007162//negative regulation of cell adhesion;GO:0016043//cellular component organization;GO:0051641//…
UNIGENE0022364	ID_1544	7	0.00	5.42	10.51	--	--	-	-	-	-	-	-	-
UNIGENE0024550	ID_1545	0	0.00	-0.41	-1.36	--	--	-	-	-	-	-	-	-
UNIGENE0037630	ID_1546	5	0.00	2.26	0.91	--	--	-	-	-	-	-	-	-
UNIGENE0037039	ID_1547	6	0.00	2.49	2.11	TFCP2L1	--	-	-	-	-	GO:0043231//intracellular membrane-bounded organelle;GO:0044428//nuclear part;GO:0070013//intracellular organelle lumen;GO:0044446//intracellular organelle part;GO:0031981//nuclear lumen;GO:0044422//organelle part;GO:0043229//intracellular organelle;GO:0005623//cell;GO:0043227//membrane-bounded organelle;GO:0043233//organelle lumen;GO:0044464//cell part;GO:0043226//organelle;GO:0031974//membrane-…	-	GO:0035272//exocrine system development;GO:0048856//anatomical structure development;GO:0048468//cell development;GO:0032989//cellular component morphogenesis;GO:0032502//developmental process;GO:0007275//multicellular organism development;GO:0030154//cell differentiation;GO:0030855//epithelial cell differentiation;GO:0044699//single-organism process;GO:0009653//anatomical structure morphogenesis…
UNIGENE0004979	ID_1548	7	0.00	1.02	2.42	--	--	-	-	-	-	-	-	-
UNIGENE0005383	ID_1549	7	0.00	2.52	5.51	--	--	-	-	-	-	-	-	-
UNIGENE0039701	ID_1550	6	0.00	8.55	9.50	--	--	-	-	-	-	-	-	-
UNIGENE0020233	ID_1551	3	0.00	2.39	-4.53	CLDN4	PREDICTED: claudin-4-like [Anser cygnoides domesticus]	Environmental Information Processing;Cellular Processes	Cellular commiunity;Signaling molecules and interaction	ko04530//Tight junction;ko04514//Cell adhesion molecules (CAMs)	K06087	-	-	-
UNIGENE0008144	ID_1552	7	0.00	1.08	1.92	TAC1	PREDICTED: protachykinin-1 [Anas platyrhynchos]	Environmental Information Processing	Signaling molecules and interaction	ko04080//Neuroactive ligand-receptor interaction	K05239	GO:0043005//neuron projection;GO:0042995//cell projection;GO:0005623//cell;GO:0044464//cell part;GO:0044297//cell body;GO:0097458//neuron part	-	GO:0050789//regulation of biological process;GO:0098771//inorganic ion homeostasis;GO:0032501//multicellular organismal process;GO:0051716//cellular response to stimulus;GO:0030003//cellular cation homeostasis;GO:0050801//ion homeostasis;GO:0007186//G-protein coupled receptor signaling pathway;GO:0050877//neurological system process;GO:0044707//single-multicellular organism process;GO:0055074//ca…
UNIGENE0007927	ID_1553	3	0.00	-0.69	-4.11	--	--	-	-	-	-	-	-	-
UNIGENE0045589	ID_1554	2	0.00	-3.04	-1.11	--	--	-	-	-	-	-	-	-
UNIGENE0035040	ID_1555	7	0.00	0.82	2.00	Cd81	--	-	-	-	-	GO:0044464//cell part;GO:0044459//plasma membrane part;GO:0044425//membrane part;GO:0005623//cell;GO:0031224//intrinsic component of membrane;GO:0016021//integral component of membrane;GO:0016020//membrane;GO:0005886//plasma membrane;GO:0071944//cell periphery	GO:0032403//protein complex binding;GO:0044877//macromolecular complex binding;GO:0005488//binding;GO:0023023//MHC protein complex binding;GO:0005515//protein binding;GO:0003823//antigen binding	GO:0051179//localization;GO:0008654//phospholipid biosynthetic process;GO:0019222//regulation of metabolic process;GO:0043549//regulation of kinase activity;GO:0044255//cellular lipid metabolic process;GO:0031323//regulation of cellular metabolic process;GO:0009058//biosynthetic process;GO:0071704//organic substance metabolic process;GO:0006796//phosphate-containing compound metabolic process;GO:…
UNIGENE0036149	ID_1556	7	0.00	4.09	6.61	--	--	-	-	-	-	-	-	-
UNIGENE0029044	ID_1557	0	0.00	-0.74	-1.44	NUP43	--	Genetic Information Processing	Translation	ko03013//RNA transport	K14305	-	-	-
UNIGENE0034372	ID_1558	7	0.00	0.86	1.41	--	--	-	-	-	-	-	-	-
UNIGENE0050944	ID_1559	7	0.00	0.90	2.19	--	--	Genetic Information Processing;Cellular Processes	Transport and catabolism;Folding, sorting and degradation	ko04144//Endocytosis;ko04120//Ubiquitin mediated proteolysis	K13305	GO:0016020//membrane	GO:0016247//channel regulator activity;GO:0003824//catalytic activity;GO:0098772//molecular function regulator;GO:0008200//ion channel inhibitor activity;GO:0019787//ubiquitin-like protein transferase activity;GO:0005515//protein binding;GO:0005488//binding;GO:0016740//transferase activity;GO:0016248//channel inhibitor activity	GO:0006970//response to osmotic stress;GO:0034765//regulation of ion transmembrane transport;GO:0043266//regulation of potassium ion transport;GO:0009057//macromolecule catabolic process;GO:0050789//regulation of biological process;GO:0009987//cellular process;GO:0071704//organic substance metabolic process;GO:0034766//negative regulation of ion transmembrane transport;GO:0019538//protein metabol…
UNIGENE0015019	ID_1560	7	0.00	1.18	2.31	--	PREDICTED: myosin light chain kinase 3 isoform X3 [Anser cygnoides domesticus]	Environmental Information Processing;Organismal Systems;Cellular Processes	Signal transduction;Cellular commiunity;Cell motility;Circulatory system	ko04510//Focal adhesion;ko04810//Regulation of actin cytoskeleton;ko04020//Calcium signaling pathway;ko04270//Vascular smooth muscle contraction	K00907	-	GO:0016772//transferase activity, transferring phosphorus-containing groups;GO:0097367//carbohydrate derivative binding;GO:0036094//small molecule binding;GO:0004672//protein kinase activity;GO:0032549//ribonucleoside binding;GO:0032550//purine ribonucleoside binding;GO:0016740//transferase activity;GO:0016301//kinase activity;GO:0097159//organic cyclic compound binding;GO:0003824//catalytic acti…	GO:0036211//protein modification process;GO:0071704//organic substance metabolic process;GO:0043412//macromolecule modification;GO:0009987//cellular process;GO:0043170//macromolecule metabolic process;GO:0006796//phosphate-containing compound metabolic process;GO:0019538//protein metabolic process;GO:0044237//cellular metabolic process;GO:0044267//cellular protein metabolic process;GO:0006464//ce…
UNIGENE0006089	ID_1561	3	0.00	-0.28	-2.05	SERINC5	PREDICTED: serine incorporator 5 [Anser cygnoides domesticus]	-	-	-	-	-	-	-
UNIGENE0000526	ID_1562	7	0.00	1.53	2.19	--	--	-	-	-	-	-	-	-
UNIGENE0031391	ID_1563	7	0.00	0.87	2.15	HEPACAM	--	-	-	-	-	-	-	-
UNIGENE0028034	ID_1564	4	0.00	-0.92	1.19	--	--	-	-	-	-	-	-	-
UNIGENE0001030	ID_1565	5	0.00	3.15	-2.60	--	--	-	-	-	-	-	-	-
UNIGENE0026493	ID_1566	6	0.00	2.64	2.65	MARCO	--	Cellular Processes	Transport and catabolism	ko04145//Phagosome	K13884	-	-	GO:0006810//transport;GO:0051234//establishment of localization;GO:0051179//localization;GO:0016192//vesicle-mediated transport;GO:0006897//endocytosis
UNIGENE0031331	ID_1567	3	0.00	-0.13	-2.44	WNT11	--	Environmental Information Processing;Organismal Systems	Endocrine system;Signal transduction	ko04310//Wnt signaling pathway;ko04916//Melanogenesis;ko04340//Hedgehog signaling pathway	K01384	-	-	-
UNIGENE0042850	ID_1568	2	0.00	-2.94	1.29	--	--	-	-	-	-	-	-	-
UNIGENE0033541	ID_1569	1	0.00	-2.44	-1.86	SYT7	--	-	-	-	-	GO:0043229//intracellular organelle;GO:0044444//cytoplasmic part;GO:0031982//vesicle;GO:0043227//membrane-bounded organelle;GO:0005623//cell;GO:0044464//cell part;GO:0005622//intracellular;GO:0044424//intracellular part;GO:0043226//organelle;GO:0031410//cytoplasmic vesicle;GO:0030136//clathrin-coated vesicle;GO:0043231//intracellular membrane-bounded organelle;GO:0030135//coated vesicle;GO:001602…	-	GO:0051234//establishment of localization;GO:0051179//localization
UNIGENE0025056	ID_1570	6	0.00	1.55	1.94	--	--	-	-	-	-	-	-	-
UNIGENE0044919	ID_1571	7	0.00	6.64	9.47	--	--	-	-	-	-	-	-	-
UNIGENE0045739	ID_1572	2	0.00	-8.43	0.74	--	--	-	-	-	-	-	-	-
UNIGENE0017697	ID_1573	0	0.00	-3.43	-5.99	--	--	-	-	-	-	-	-	-
UNIGENE0046390	ID_1574	4	0.00	0.31	3.05	--	--	-	-	-	-	-	-	-
UNIGENE0027571	ID_1575	3	0.00	-0.52	-2.32	EED	--	-	-	-	-	GO:0005623//cell;GO:0044464//cell part;GO:0044446//intracellular organelle part;GO:0043231//intracellular membrane-bounded organelle;GO:0043234//protein complex;GO:0043229//intracellular organelle;GO:0044424//intracellular part;GO:0005634//nucleus;GO:0031519//PcG protein complex;GO:0044428//nuclear part;GO:0044422//organelle part;GO:0032991//macromolecular complex;GO:0005622//intracellular;GO:004…	GO:0008168//methyltransferase activity;GO:0016741//transferase activity, transferring one-carbon groups;GO:0003824//catalytic activity;GO:0008276//protein methyltransferase activity;GO:0005488//binding;GO:0016740//transferase activity;GO:0005515//protein binding	GO:0010604//positive regulation of macromolecule metabolic process;GO:0034645//cellular macromolecule biosynthetic process;GO:0006139//nucleobase-containing compound metabolic process;GO:0060255//regulation of macromolecule metabolic process;GO:0044271//cellular nitrogen compound biosynthetic process;GO:0031058//positive regulation of histone modification;GO:0018130//heterocycle biosynthetic proc…
UNIGENE0025202	ID_1576	4	0.00	0.58	2.59	--	--	-	-	-	-	-	-	-
UNIGENE0025561	ID_1577	0	0.00	-0.43	-1.09	UBE2V1	--	-	-	-	-	GO:0032991//macromolecular complex;GO:0043226//organelle;GO:0044424//intracellular part;GO:0031371//ubiquitin conjugating enzyme complex;GO:0005622//intracellular;GO:0031988//membrane-bounded vesicle;GO:0043231//intracellular membrane-bounded organelle;GO:0005623//cell;GO:0005737//cytoplasm;GO:0031982//vesicle;GO:0044464//cell part;GO:0044444//cytoplasmic part;GO:0043229//intracellular organelle;…	GO:0005488//binding;GO:0003824//catalytic activity;GO:0016879//ligase activity, forming carbon-nitrogen bonds;GO:0016874//ligase activity	GO:0007249//I-kappaB kinase/NF-kappaB signaling;GO:0031328//positive regulation of cellular biosynthetic process;GO:0023052//signaling;GO:0036211//protein modification process;GO:1903506//regulation of nucleic acid-templated transcription;GO:0006355//regulation of transcription, DNA-templated;GO:0048584//positive regulation of response to stimulus;GO:0070647//protein modification by small protein…
UNIGENE0016557	ID_1578	3	0.00	-0.61	-4.12	Slc35f4	PREDICTED: solute carrier family 35 member F3-like [Phalacrocorax carbo]	-	-	-	-	-	-	-
UNIGENE0042019	ID_1579	4	0.00	0.05	3.38	--	--	-	-	-	-	-	-	-
UNIGENE0021637	ID_1580	5	0.00	11.17	0.00	--	--	-	-	-	-	-	-	-
UNIGENE0006459	ID_1581	0	0.00	-1.25	-2.34	Adcy8	PREDICTED: adenylate cyclase type 8 isoform X1 [Calidris pugnax]	Metabolism;Cellular Processes;Environmental Information Processing;Organismal Systems	Circulatory system;Endocrine system;Cell growth and death;Nucleotide metabolism;Cellular commiunity;Signal transduction	ko00230//Purine metabolism;ko04020//Calcium signaling pathway;ko04261//Adrenergic signaling in cardiomyocytes;ko04270//Vascular smooth muscle contraction;ko04912//GnRH signaling pathway;ko04916//Melanogenesis;ko04114//Oocyte meiosis;ko04540//Gap junction;ko04914//Progesterone-mediated oocyte maturation	K08048	-	-	-
UNIGENE0027796	ID_1582	3	0.00	0.64	-1.14	FN1	--	Environmental Information Processing;Cellular Processes	Cellular commiunity;Signaling molecules and interaction;Cell motility	ko04510//Focal adhesion;ko04810//Regulation of actin cytoskeleton;ko04512//ECM-receptor interaction	K05717	-	-	-
UNIGENE0043335	ID_1583	0	0.00	-0.99	-2.57	--	--	-	-	-	-	-	-	-
UNIGENE0038077	ID_1584	0	0.00	-0.79	-1.99	--	--	-	-	-	-	-	-	-
UNIGENE0002955	ID_1585	7	0.00	2.14	3.18	--	--	-	-	-	-	-	-	-
UNIGENE0017015	ID_1586	7	0.00	2.06	4.28	--	--	-	-	-	-	-	-	-
UNIGENE0019304	ID_1587	6	0.00	8.31	10.15	--	--	-	-	-	-	-	-	-
UNIGENE0018292	ID_1588	7	0.00	1.25	3.52	CD59	PREDICTED: CD59 glycoprotein [Anser cygnoides domesticus]	-	-	-	-	-	-	-
UNIGENE0018986	ID_1589	3	0.00	-0.30	-2.44	ELF5	PREDICTED: ETS-related transcription factor Elf-5 isoform X1 [Anas platyrhynchos]	-	-	-	-	-	-	-
UNIGENE0012459	ID_1590	7	0.00	5.54	10.42	ATP13A5	PREDICTED: probable cation-transporting ATPase 13A5 [Anser cygnoides domesticus]	-	-	-	-	-	-	-
UNIGENE0027502	ID_1591	3	0.00	-0.41	-3.88	Plekha7	--	-	-	-	-	-	-	-
UNIGENE0028736	ID_1592	0	0.00	-0.55	-1.64	KCTD17	--	-	-	-	-	-	-	-
UNIGENE0002061	ID_1593	7	0.00	0.73	1.29	MYO18A	PREDICTED: unconventional myosin-XVIIIa-like, partial [Acanthisitta chloris]	-	-	-	-	GO:0044464//cell part;GO:0043226//organelle;GO:0005622//intracellular;GO:0043229//intracellular organelle;GO:0044424//intracellular part;GO:0043228//non-membrane-bounded organelle;GO:0005623//cell;GO:0005856//cytoskeleton;GO:0015629//actin cytoskeleton;GO:0043232//intracellular non-membrane-bounded organelle	GO:1901363//heterocyclic compound binding;GO:0016818//hydrolase activity, acting on acid anhydrides, in phosphorus-containing anhydrides;GO:0016817//hydrolase activity, acting on acid anhydrides;GO:0005488//binding;GO:0001883//purine nucleoside binding;GO:0032549//ribonucleoside binding;GO:0097159//organic cyclic compound binding;GO:0097367//carbohydrate derivative binding;GO:0016462//pyrophospha…	-
UNIGENE0003118	ID_1594	3	0.00	-0.09	-2.95	--	--	-	-	-	-	-	-	-
UNIGENE0001093	ID_1595	0	0.00	-0.35	-1.20	--	hypothetical protein Anapl_10794 [Anas platyrhynchos]	-	-	-	-	-	-	-
UNIGENE0029572	ID_1596	4	0.00	-1.16	2.02	--	--	-	-	-	-	-	-	-
UNIGENE0050845	ID_1597	6	0.00	2.62	3.41	--	--	-	-	-	-	-	-	-
UNIGENE0035580	ID_1598	4	0.00	-0.90	2.37	--	--	-	-	-	-	-	-	-
UNIGENE0000918	ID_1599	0	0.00	-0.52	-1.52	MKI67	PREDICTED: antigen KI-67 [Chaetura pelagica]	-	-	-	-	-	-	-
UNIGENE0011717	ID_1600	6	0.00	1.86	2.20	--	--	-	-	-	-	-	-	-
UNIGENE0026194	ID_1601	3	0.00	0.83	-4.27	Ap1s3	--	Cellular Processes	Transport and catabolism	ko04142//Lysosome	K12395	GO:0032991//macromolecular complex;GO:0043234//protein complex	GO:0005215//transporter activity;GO:0022892//substrate-specific transporter activity	GO:0033036//macromolecule localization;GO:0071702//organic substance transport;GO:0045184//establishment of protein localization;GO:0006810//transport;GO:0051234//establishment of localization;GO:0051179//localization;GO:0008104//protein localization;GO:0015031//protein transport
UNIGENE0001192	ID_1602	0	0.00	-0.68	-2.08	--	--	-	-	-	-	-	-	-
UNIGENE0051149	ID_1603	7	0.00	1.24	3.82	--	--	-	-	-	-	-	-	-
UNIGENE0039872	ID_1604	6	0.00	5.43	5.93	--	--	-	-	-	-	-	-	-
UNIGENE0034290	ID_1605	7	0.00	2.18	4.21	MIOX	--	Metabolism	Carbohydrate metabolism	ko00562//Inositol phosphate metabolism;ko00053//Ascorbate and aldarate metabolism	K00469	-	-	-
UNIGENE0000022	ID_1606	7	0.00	0.73	1.59	Plaur	PREDICTED: urokinase plasminogen activator surface receptor-like [Gekko japonicus]	-	-	-	-	-	-	-
UNIGENE0051320	ID_1607	7	0.00	2.16	3.60	--	--	-	-	-	-	-	-	-
UNIGENE0022242	ID_1608	4	0.00	0.15	1.15	--	--	-	-	-	-	-	-	-
UNIGENE0050728	ID_1609	3	0.00	-0.23	-5.11	--	--	-	-	-	-	-	-	-
UNIGENE0046035	ID_1610	7	0.00	1.01	3.05	--	--	-	-	-	-	-	-	-
UNIGENE0010514	ID_1611	3	0.00	0.83	-4.71	Snap91	PREDICTED: clathrin coat assembly protein AP180, partial [Phaethon lepturus]	-	-	-	-	GO:0071944//cell periphery;GO:0044422//organelle part;GO:0005737//cytoplasm;GO:0030662//coated vesicle membrane;GO:0044464//cell part;GO:0044425//membrane part;GO:0098590//plasma membrane region;GO:0030117//membrane coat;GO:0030659//cytoplasmic vesicle membrane;GO:0044459//plasma membrane part;GO:0030669//clathrin-coated endocytic vesicle membrane;GO:0005886//plasma membrane;GO:0031410//cytoplasm…	GO:0035091//phosphatidylinositol binding;GO:0043168//anion binding;GO:0030276//clathrin binding;GO:0008289//lipid binding;GO:0043167//ion binding;GO:0005488//binding;GO:0005543//phospholipid binding;GO:0005515//protein binding	GO:0006901//vesicle coating;GO:0065007//biological regulation;GO:0006900//membrane budding;GO:0045184//establishment of protein localization;GO:0001505//regulation of neurotransmitter levels;GO:0071840//cellular component organization or biogenesis;GO:0044699//single-organism process;GO:0009653//anatomical structure morphogenesis;GO:0048731//system development;GO:0048666//neuron development;GO:00…
UNIGENE0006927	ID_1612	0	0.00	-0.37	-1.01	--	--	-	-	-	-	-	-	-
UNIGENE0020102	ID_1613	4	0.00	-0.08	4.38	--	--	-	-	-	-	-	-	-
UNIGENE0025527	ID_1614	7	0.00	1.11	1.56	PLOD2	--	Metabolism	Amino acid metabolism	ko00310//Lysine degradation	K13645	GO:0043229//intracellular organelle;GO:0043231//intracellular membrane-bounded organelle;GO:0043226//organelle;GO:0044464//cell part;GO:0005622//intracellular;GO:0005623//cell;GO:0044424//intracellular part;GO:0043227//membrane-bounded organelle	GO:0043169//cation binding;GO:0016706//oxidoreductase activity, acting on paired donors, with incorporation or reduction of molecular oxygen, 2-oxoglutarate as one donor, and incorporation of one atom each of oxygen into both donors;GO:0016705//oxidoreductase activity, acting on paired donors, with incorporation or reduction of molecular oxygen;GO:0051213//dioxygenase activity;GO:0019842//vitamin…	-
UNIGENE0040074	ID_1615	7	0.00	1.30	1.92	--	--	-	-	-	-	-	-	-
UNIGENE0010391	ID_1616	3	0.00	0.05	-2.29	--	--	-	-	-	-	-	-	-
UNIGENE0052596	ID_1617	3	0.00	-0.55	-3.26	Galr2	--	Environmental Information Processing	Signaling molecules and interaction	ko04080//Neuroactive ligand-receptor interaction	K04231	GO:0044425//membrane part;GO:0016020//membrane;GO:0031224//intrinsic component of membrane	GO:0099600//transmembrane receptor activity;GO:0004871//signal transducer activity;GO:0060089//molecular transducer activity;GO:0038023//signaling receptor activity;GO:0004872//receptor activity;GO:0004888//transmembrane signaling receptor activity	GO:0007165//signal transduction;GO:0023052//signaling;GO:0044700//single organism signaling;GO:0007154//cell communication;GO:0044699//single-organism process;GO:0050896//response to stimulus;GO:0050794//regulation of cellular process;GO:0044763//single-organism cellular process;GO:0009987//cellular process;GO:0065007//biological regulation;GO:0050789//regulation of biological process;GO:0007166/…
UNIGENE0017388	ID_1618	1	0.00	-3.64	-4.43	--	--	-	-	-	-	-	-	-
UNIGENE0025172	ID_1619	6	0.00	1.69	1.93	Gdap1l1	--	-	-	-	-	-	-	-
UNIGENE0004182	ID_1620	0	0.00	-1.50	-4.28	--	--	-	-	-	-	-	-	-
UNIGENE0016649	ID_1621	4	0.00	-0.03	2.58	--	--	-	-	-	-	-	-	-
UNIGENE0017667	ID_1622	6	0.00	1.36	1.26	CDCA9	PREDICTED: borealin-2 {ECO:0000250|UniProtKB:Q4V7H8}-like [Egretta garzetta]	-	-	-	-	GO:0044464//cell part;GO:0005622//intracellular;GO:0044424//intracellular part;GO:0043231//intracellular membrane-bounded organelle;GO:0005623//cell;GO:0032993//protein-DNA complex;GO:0032991//macromolecular complex;GO:0043227//membrane-bounded organelle;GO:0043226//organelle;GO:0043229//intracellular organelle	-	GO:0007049//cell cycle;GO:0044763//single-organism cellular process;GO:0044699//single-organism process;GO:0000278//mitotic cell cycle;GO:0009987//cellular process
UNIGENE0006047	ID_1623	7	0.00	3.41	5.29	--	--	-	-	-	-	-	-	-
UNIGENE0017716	ID_1624	7	0.00	1.15	2.29	FLT1	PREDICTED: vascular endothelial growth factor receptor 1 isoform X2 [Haliaeetus leucocephalus]	Cellular Processes;Environmental Information Processing	Signaling molecules and interaction;Transport and catabolism;Cellular commiunity	ko04144//Endocytosis;ko04510//Focal adhesion;ko04060//Cytokine-cytokine receptor interaction	K05096	GO:0043229//intracellular organelle;GO:0005622//intracellular;GO:0044425//membrane part;GO:0044424//intracellular part;GO:0016021//integral component of membrane;GO:0016020//membrane;GO:0043231//intracellular membrane-bounded organelle;GO:0005623//cell;GO:0044464//cell part;GO:0043227//membrane-bounded organelle;GO:0031224//intrinsic component of membrane;GO:0043226//organelle	GO:0019199//transmembrane receptor protein kinase activity;GO:0004872//receptor activity;GO:0097367//carbohydrate derivative binding;GO:0001882//nucleoside binding;GO:0038023//signaling receptor activity;GO:0016772//transferase activity, transferring phosphorus-containing groups;GO:0004888//transmembrane signaling receptor activity;GO:0016740//transferase activity;GO:0032549//ribonucleoside bindi…	GO:0051179//localization;GO:0043550//regulation of lipid kinase activity;GO:0048518//positive regulation of biological process;GO:0032268//regulation of cellular protein metabolic process;GO:0051336//regulation of hydrolase activity;GO:0042325//regulation of phosphorylation;GO:0007154//cell communication;GO:0009987//cellular process;GO:0009653//anatomical structure morphogenesis;GO:0045859//regul…
UNIGENE0016483	ID_1625	3	0.00	-0.56	-3.47	--	--	-	-	-	-	-	-	-
UNIGENE0007334	ID_1626	3	0.00	-1.99	-9.78	--	--	-	-	-	-	-	-	-
UNIGENE0004826	ID_1627	4	0.00	0.18	1.20	ZNF770	PREDICTED: zinc finger protein 770 [Anser cygnoides domesticus]	-	-	-	-	GO:0043229//intracellular organelle;GO:0005622//intracellular;GO:0043227//membrane-bounded organelle;GO:0043231//intracellular membrane-bounded organelle;GO:0044464//cell part;GO:0005623//cell;GO:0044424//intracellular part;GO:0043226//organelle	GO:0043167//ion binding;GO:0043169//cation binding;GO:0005488//binding	-
UNIGENE0005805	ID_1628	3	0.00	-0.68	-4.07	PPARGC1A	PREDICTED: peroxisome proliferator-activated receptor gamma coactivator 1-alpha isoform X2 [Anas platyrhynchos]	Organismal Systems	Endocrine system	ko04910//Insulin signaling pathway;ko04920//Adipocytokine signaling pathway	K07202	-	GO:0005488//binding;GO:0097159//organic cyclic compound binding	-
UNIGENE0003765	ID_1629	6	0.00	3.71	2.84	--	--	-	-	-	-	-	-	-
UNIGENE0014148	ID_1630	6	0.00	8.28	9.96	--	--	-	-	-	-	-	-	-
UNIGENE0032923	ID_1631	3	0.00	0.07	-1.91	MGAT5B	--	Metabolism	Glycan biosynthesis and metabolism;Global and Overview	ko01100//Metabolic pathways;ko00510//N-Glycan biosynthesis;ko00514//Other types of O-glycan biosynthesis	K09661	-	-	-
UNIGENE0016437	ID_1632	3	0.00	0.83	-1.67	TMEM26	PREDICTED: transmembrane protein 26 isoform X1 [Anser cygnoides domesticus]	-	-	-	-	-	-	-
UNIGENE0001212	ID_1633	4	0.00	0.35	1.58	--	PREDICTED: transforming acidic coiled-coil-containing protein 1 [Apteryx australis mantelli]	-	-	-	-	-	-	-
UNIGENE0034338	ID_1634	7	0.00	1.16	2.09	--	--	-	-	-	-	-	-	-
UNIGENE0003927	ID_1635	7	0.00	0.54	1.56	SRPX	PREDICTED: sushi repeat-containing protein SRPX isoform X1 [Gallus gallus]	-	-	-	-	-	-	-
UNIGENE0011412	ID_1636	7	0.00	1.18	3.02	--	--	-	-	-	-	-	-	-
UNIGENE0050522	ID_1637	0	0.00	-1.61	-3.78	--	--	-	-	-	-	-	-	-
UNIGENE0031348	ID_1638	4	0.00	0.30	1.21	--	--	-	-	-	-	-	-	-
UNIGENE0020589	ID_1639	0	0.00	-1.36	-4.64	--	--	-	-	-	-	-	-	-
UNIGENE0042585	ID_1640	0	0.00	-0.78	-2.50	--	--	-	-	-	-	-	-	-
UNIGENE0017512	ID_1641	3	0.00	0.27	-1.66	Dclk3	PREDICTED: LOW QUALITY PROTEIN: serine/threonine-protein kinase DCLK3 [Anser cygnoides domesticus]	-	-	-	-	-	GO:0001883//purine nucleoside binding;GO:0003824//catalytic activity;GO:0097367//carbohydrate derivative binding;GO:0036094//small molecule binding;GO:1901363//heterocyclic compound binding;GO:0097159//organic cyclic compound binding;GO:0032549//ribonucleoside binding;GO:0016301//kinase activity;GO:0016772//transferase activity, transferring phosphorus-containing groups;GO:0001882//nucleoside bin…	GO:0044238//primary metabolic process;GO:0009987//cellular process;GO:0008152//metabolic process;GO:0006464//cellular protein modification process;GO:0044237//cellular metabolic process;GO:0043412//macromolecule modification;GO:0036211//protein modification process;GO:0006793//phosphorus metabolic process;GO:0071704//organic substance metabolic process;GO:0019538//protein metabolic process;GO:000…
UNIGENE0049375	ID_1642	7	0.00	1.55	4.79	--	--	-	-	-	-	-	-	-
UNIGENE0033836	ID_1643	2	0.00	-1.03	0.58	--	--	-	-	-	-	-	-	-
UNIGENE0011137	ID_1644	0	0.00	-0.59	-1.32	MALSU1	PREDICTED: mitochondrial assembly of ribosomal large subunit protein 1 [Anser cygnoides domesticus]	-	-	-	-	-	-	-
UNIGENE0030751	ID_1645	3	0.00	2.30	-7.32	--	--	-	-	-	-	-	-	-
UNIGENE0014686	ID_1646	7	0.00	1.33	2.26	--	--	-	-	-	-	-	-	-
UNIGENE0009258	ID_1647	4	0.00	0.33	3.62	--	--	-	-	-	-	-	-	-
UNIGENE0018875	ID_1648	4	0.00	-0.76	1.63	--	--	-	-	-	-	-	-	-
UNIGENE0016993	ID_1649	3	0.00	-1.23	-4.65	Kcnk12	PREDICTED: potassium channel subfamily K member 12 [Gallus gallus]	-	-	-	-	GO:0044425//membrane part;GO:0016020//membrane;GO:0031224//intrinsic component of membrane	-	GO:0009987//cellular process;GO:0006811//ion transport;GO:1902578//single-organism localization;GO:0044699//single-organism process;GO:0044765//single-organism transport;GO:0034220//ion transmembrane transport;GO:0051179//localization;GO:0044763//single-organism cellular process;GO:0055085//transmembrane transport;GO:0051234//establishment of localization;GO:0006810//transport
UNIGENE0031953	ID_1650	4	0.00	1.96	9.21	--	--	-	-	-	-	-	-	-
UNIGENE0008531	ID_1651	7	0.00	7.06	9.64	--	--	-	-	-	-	-	-	-
UNIGENE0009172	ID_1652	5	0.00	1.87	-0.76	SCN5A	PREDICTED: LOW QUALITY PROTEIN: sodium channel protein type 5 subunit alpha-like [Anser cygnoides domesticus]	Organismal Systems	Circulatory system	ko04261//Adrenergic signaling in cardiomyocytes	K04838	-	-	-
UNIGENE0003811	ID_1653	7	0.00	0.75	2.19	--	--	-	-	-	-	-	-	-
UNIGENE0031308	ID_1654	7	0.00	2.23	5.00	Drp2	--	-	-	-	-	-	-	-
UNIGENE0023694	ID_1655	7	0.00	0.86	2.25	FGD5	--	-	-	-	-	-	GO:1901363//heterocyclic compound binding;GO:0046872//metal ion binding;GO:0003676//nucleic acid binding;GO:0003677//DNA binding;GO:0098772//molecular function regulator;GO:0005088//Ras guanyl-nucleotide exchange factor activity;GO:0046914//transition metal ion binding;GO:0005085//guanyl-nucleotide exchange factor activity;GO:0097159//organic cyclic compound binding;GO:0005488//binding;GO:0043167…	GO:0009059//macromolecule biosynthetic process;GO:0051716//cellular response to stimulus;GO:0009058//biosynthetic process;GO:0050789//regulation of biological process;GO:0044249//cellular biosynthetic process;GO:0007264//small GTPase mediated signal transduction;GO:0097659//nucleic acid-templated transcription;GO:0006351//transcription, DNA-templated;GO:0051336//regulation of hydrolase activity;G…
UNIGENE0007836	ID_1656	2	0.00	-4.47	-1.11	--	--	-	-	-	-	-	-	-
UNIGENE0009486	ID_1657	7	0.00	3.30	5.56	--	--	-	-	-	-	-	-	-
UNIGENE0020532	ID_1658	7	0.00	1.92	2.88	PSD	PREDICTED: PH and SEC7 domain-containing protein 1 isoform X2 [Meleagris gallopavo]	Cellular Processes	Transport and catabolism	ko04144//Endocytosis	K12494	-	GO:0005488//binding;GO:0008289//lipid binding	GO:0023052//signaling;GO:0007165//signal transduction;GO:0032011//ARF protein signal transduction;GO:0035556//intracellular signal transduction;GO:0050794//regulation of cellular process;GO:0007264//small GTPase mediated signal transduction;GO:0007265//Ras protein signal transduction;GO:0044699//single-organism process;GO:0044700//single organism signaling;GO:0007154//cell communication;GO:006500…
UNIGENE0020719	ID_1659	7	0.00	0.41	1.36	Stxbp6	PREDICTED: syntaxin-binding protein 6 [Anas platyrhynchos]	-	-	-	-	GO:0016020//membrane;GO:0031224//intrinsic component of membrane;GO:0044425//membrane part	-	GO:0006810//transport;GO:0051234//establishment of localization;GO:0051179//localization
UNIGENE0029463	ID_1660	3	0.00	2.43	-2.85	--	--	-	-	-	-	-	-	-
UNIGENE0036113	ID_1661	7	0.00	1.02	2.04	--	--	Cellular Processes;Environmental Information Processing	Signal transduction;Cellular commiunity;Cell motility	ko04010//MAPK signaling pathway;ko04810//Regulation of actin cytoskeleton;ko04530//Tight junction	K07830	-	-	-
UNIGENE0008032	ID_1662	4	0.00	0.26	1.75	--	--	-	-	-	-	-	-	-
UNIGENE0033548	ID_1663	3	0.00	-0.65	-3.19	EPHA1	--	-	-	-	-	GO:0031224//intrinsic component of membrane;GO:0016021//integral component of membrane;GO:0016020//membrane;GO:0044425//membrane part	GO:0060089//molecular transducer activity;GO:0001882//nucleoside binding;GO:0036094//small molecule binding;GO:0004714//transmembrane receptor protein tyrosine kinase activity;GO:0016740//transferase activity;GO:0005488//binding;GO:0016301//kinase activity;GO:0032549//ribonucleoside binding;GO:0004672//protein kinase activity;GO:0038023//signaling receptor activity;GO:0001883//purine nucleoside b…	GO:0051128//regulation of cellular component organization;GO:0032233//positive regulation of actin filament bundle assembly;GO:0010605//negative regulation of macromolecule metabolic process;GO:0007165//signal transduction;GO:0051674//localization of cell;GO:0048519//negative regulation of biological process;GO:0051179//localization;GO:0050790//regulation of catalytic activity;GO:0048870//cell mo…
UNIGENE0029186	ID_1664	3	0.00	-0.04	-1.27	Daam1	--	Environmental Information Processing	Signal transduction	ko04310//Wnt signaling pathway	K04512	-	-	-
UNIGENE0020783	ID_1665	1	0.00	-2.86	-3.49	--	--	-	-	-	-	-	-	-
UNIGENE0002358	ID_1666	5	0.00	4.18	-2.15	RAPSN	PREDICTED: 43 kDa receptor-associated protein of the synapse [Chaetura pelagica]	-	-	-	-	GO:0045202//synapse;GO:0044459//plasma membrane part;GO:0043228//non-membrane-bounded organelle;GO:0043226//organelle;GO:0097060//synaptic membrane;GO:0005623//cell;GO:0005886//plasma membrane;GO:0043231//intracellular membrane-bounded organelle;GO:0071944//cell periphery;GO:0043232//intracellular non-membrane-bounded organelle;GO:0043229//intracellular organelle;GO:0098590//plasma membrane regio…	GO:0043169//cation binding;GO:0043167//ion binding;GO:0046914//transition metal ion binding;GO:0046872//metal ion binding;GO:0005488//binding;GO:0005102//receptor binding;GO:0005515//protein binding	GO:0065007//biological regulation;GO:0007154//cell communication;GO:0007268//synaptic transmission;GO:0043067//regulation of programmed cell death;GO:0044763//single-organism cellular process;GO:0099536//synaptic signaling;GO:0044699//single-organism process;GO:0009987//cellular process;GO:0010941//regulation of cell death;GO:0044700//single organism signaling;GO:0048518//positive regulation of b…
UNIGENE0009152	ID_1667	6	0.00	3.97	3.73	--	--	-	-	-	-	-	-	-
UNIGENE0030489	ID_1668	0	0.00	-0.53	-1.18	Ccdc62	--	-	-	-	-	-	-	-
UNIGENE0029057	ID_1669	1	0.00	-1.40	-0.92	RASGRF1	--	Cellular Processes;Environmental Information Processing	Cellular commiunity;Signal transduction	ko04010//MAPK signaling pathway;ko04510//Focal adhesion	K04349	GO:0005622//intracellular;GO:0042995//cell projection;GO:0097458//neuron part;GO:0044424//intracellular part;GO:0043005//neuron projection;GO:0005623//cell;GO:0044464//cell part;GO:0044444//cytoplasmic part;GO:0005737//cytoplasm	GO:0005102//receptor binding;GO:0005515//protein binding;GO:0005488//binding	GO:0009893//positive regulation of metabolic process;GO:0050789//regulation of biological process;GO:0051336//regulation of hydrolase activity;GO:0023052//signaling;GO:0007165//signal transduction;GO:0065007//biological regulation;GO:0050803//regulation of synapse structure or activity;GO:0016601//Rac protein signal transduction;GO:0051716//cellular response to stimulus;GO:0048167//regulation of …
UNIGENE0034607	ID_1670	3	0.00	-0.11	-2.28	MARVELD2	--	-	-	-	-	-	-	-
UNIGENE0029278	ID_1671	6	0.00	1.10	1.18	PLOD1	--	Metabolism	Amino acid metabolism	ko00310//Lysine degradation	K00473	GO:0044422//organelle part;GO:0043226//organelle;GO:0005623//cell;GO:0044424//intracellular part;GO:0042175//nuclear outer membrane-endoplasmic reticulum membrane network;GO:0044425//membrane part;GO:0043229//intracellular organelle;GO:0098588//bounding membrane of organelle;GO:0031090//organelle membrane;GO:0043227//membrane-bounded organelle;GO:0044464//cell part;GO:0043231//intracellular membr…	GO:0051213//dioxygenase activity;GO:0003824//catalytic activity;GO:0019842//vitamin binding;GO:0036094//small molecule binding;GO:0043167//ion binding;GO:0046872//metal ion binding;GO:0016705//oxidoreductase activity, acting on paired donors, with incorporation or reduction of molecular oxygen;GO:0043169//cation binding;GO:0005488//binding;GO:0046914//transition metal ion binding;GO:0070815//pept…	GO:0044699//single-organism process;GO:0044710//single-organism metabolic process;GO:0008152//metabolic process
UNIGENE0007284	ID_1672	0	0.00	-0.98	-1.89	--	--	-	-	-	-	-	-	-
UNIGENE0049894	ID_1673	4	0.00	0.00	9.33	--	--	-	-	-	-	-	-	-
UNIGENE0010221	ID_1674	0	0.00	-0.29	-1.07	fuz	PREDICTED: protein fuzzy homolog [Chrysemys picta bellii]	-	-	-	-	-	-	-
UNIGENE0012429	ID_1675	3	0.00	-0.96	-4.29	--	--	-	-	-	-	-	-	-
UNIGENE0029744	ID_1676	0	0.00	-0.86	-1.77	--	--	-	-	-	-	-	-	-
UNIGENE0013735	ID_1677	6	0.00	2.89	2.86	--	--	-	-	-	-	-	-	-
UNIGENE0028039	ID_1678	7	0.00	2.25	4.06	ADAMTSL3	--	-	-	-	-	-	GO:0005488//binding;GO:0016787//hydrolase activity;GO:0008233//peptidase activity;GO:0043167//ion binding;GO:0003824//catalytic activity;GO:0043169//cation binding;GO:0070011//peptidase activity, acting on L-amino acid peptides;GO:0046872//metal ion binding;GO:0046914//transition metal ion binding	-
UNIGENE0023628	ID_1679	4	0.00	0.32	1.85	--	--	-	-	-	-	-	-	-
UNIGENE0041770	ID_1680	4	0.00	-1.23	1.29	--	--	-	-	-	-	-	-	-
UNIGENE0012015	ID_1681	7	0.00	1.19	2.73	--	--	-	-	-	-	-	-	-
UNIGENE0007858	ID_1682	6	0.00	8.36	10.09	--	--	-	-	-	-	-	-	-
UNIGENE0000221	ID_1683	0	0.00	-1.99	-5.22	--	--	-	-	-	-	-	-	-
UNIGENE0022417	ID_1684	7	0.00	1.65	2.71	--	--	-	-	-	-	-	-	-
UNIGENE0013695	ID_1685	7	0.00	1.59	2.47	--	--	-	-	-	-	-	-	-
UNIGENE0036539	ID_1686	7	0.00	1.55	3.12	Slc6a11	--	-	-	-	-	-	-	-
UNIGENE0001100	ID_1687	0	0.00	-0.40	-1.10	YWHAQ	14-3-3 protein theta [Gallus gallus]	Cellular Processes	Cell growth and death	ko04110//Cell cycle;ko04114//Oocyte meiosis	K16197	GO:0043226//organelle;GO:0005737//cytoplasm;GO:0044464//cell part;GO:0044422//organelle part;GO:0044424//intracellular part;GO:0043227//membrane-bounded organelle;GO:0032991//macromolecular complex;GO:0031090//organelle membrane;GO:0044444//cytoplasmic part;GO:0012506//vesicle membrane;GO:0005622//intracellular;GO:0031982//vesicle;GO:0016020//membrane;GO:0031988//membrane-bounded vesicle;GO:00056…	GO:0003824//catalytic activity;GO:0005515//protein binding;GO:0005488//binding	GO:0097659//nucleic acid-templated transcription;GO:0034641//cellular nitrogen compound metabolic process;GO:0050896//response to stimulus;GO:0007417//central nervous system development;GO:0010821//regulation of mitochondrion organization;GO:0048513//animal organ development;GO:0033043//regulation of organelle organization;GO:0051130//positive regulation of cellular component organization;GO:0006…
UNIGENE0009698	ID_1688	4	0.00	-0.88	1.58	--	--	-	-	-	-	-	-	-
UNIGENE0020935	ID_1689	7	0.00	4.23	6.15	--	--	-	-	-	-	-	-	-
UNIGENE0035012	ID_1690	2	0.00	-0.77	0.25	JUN	--	Cellular Processes;Environmental Information Processing;Organismal Systems	Nervous system;Development;Cellular commiunity;Signal transduction;Immune system;Endocrine system	ko04010//MAPK signaling pathway;ko04510//Focal adhesion;ko04310//Wnt signaling pathway;ko04912//GnRH signaling pathway;ko04012//ErbB signaling pathway;ko04620//Toll-like receptor signaling pathway;ko04921//Oxytocin signaling pathway;ko04024//cAMP signaling pathway;ko04722//Neurotrophin signaling pathway;ko04660//T cell receptor signaling pathway;ko04668//TNF signaling pathway;ko04915//Estrogen si…	K04448	-	-	-
UNIGENE0023482	ID_1691	3	0.00	-0.27	-1.65	--	--	-	-	-	-	-	-	-
UNIGENE0048233	ID_1692	7	0.00	2.42	3.52	--	--	-	-	-	-	-	-	-
UNIGENE0046241	ID_1693	7	0.00	2.27	3.12	--	--	-	-	-	-	-	-	-
UNIGENE0036651	ID_1694	4	0.00	0.25	3.06	--	--	-	-	-	-	-	-	-
UNIGENE0017699	ID_1695	3	0.00	-0.34	-1.46	PELI2	PREDICTED: E3 ubiquitin-protein ligase pellino homolog 2 [Gallus gallus]	-	-	-	-	GO:0005623//cell;GO:0005622//intracellular;GO:0044444//cytoplasmic part;GO:0044424//intracellular part;GO:0005737//cytoplasm;GO:0044464//cell part	GO:0003824//catalytic activity;GO:0005488//binding	GO:0044763//single-organism cellular process;GO:0002218//activation of innate immune response;GO:0032446//protein modification by small protein conjugation;GO:0043170//macromolecule metabolic process;GO:0031399//regulation of protein modification process;GO:0044260//cellular macromolecule metabolic process;GO:0006468//protein phosphorylation;GO:0051716//cellular response to stimulus;GO:0002757//i…
UNIGENE0026418	ID_1696	4	0.00	-0.13	2.14	--	--	-	-	-	-	-	-	-
UNIGENE0026590	ID_1697	4	0.00	-0.45	1.32	--	--	-	-	-	-	-	-	-
UNIGENE0036767	ID_1698	1	0.00	-2.25	-2.53	--	--	-	-	-	-	-	-	-
UNIGENE0045745	ID_1699	1	0.00	-8.55	-8.55	KRT222	--	-	-	-	-	-	-	-
UNIGENE0036709	ID_1700	3	0.00	-0.25	-1.52	--	--	-	-	-	-	-	-	-
UNIGENE0006708	ID_1701	3	0.00	-0.06	-1.36	Pxdn	PREDICTED: LOW QUALITY PROTEIN: peroxidasin homolog [Anas platyrhynchos]	-	-	-	-	-	-	-
UNIGENE0031279	ID_1702	4	0.00	-0.01	4.67	Htr3a	--	-	-	-	-	GO:0098805//whole membrane;GO:0005886//plasma membrane;GO:0005623//cell;GO:0016020//membrane;GO:0044456//synapse part;GO:0097060//synaptic membrane;GO:0031224//intrinsic component of membrane;GO:0044464//cell part;GO:0044459//plasma membrane part;GO:0044425//membrane part;GO:0098590//plasma membrane region;GO:0071944//cell periphery;GO:0045202//synapse;GO:0098589//membrane region	GO:0043167//ion binding;GO:0005215//transporter activity;GO:0005488//binding;GO:0005216//ion channel activity;GO:0043169//cation binding;GO:0015075//ion transmembrane transporter activity;GO:0022891//substrate-specific transmembrane transporter activity;GO:0022838//substrate-specific channel activity;GO:0022803//passive transmembrane transporter activity;GO:0015267//channel activity;GO:0022857//t…	GO:0006810//transport;GO:0044699//single-organism process;GO:0044765//single-organism transport;GO:0006811//ion transport;GO:0051179//localization;GO:1902578//single-organism localization;GO:0051234//establishment of localization
UNIGENE0010825	ID_1703	7	0.00	1.35	1.87	RAC2	Ras-related C3 botulinum toxin substrate 2 [Amazona aestiva]	Cellular Processes;Environmental Information Processing	Cellular commiunity;Signal transduction;Cell motility	ko04010//MAPK signaling pathway;ko04510//Focal adhesion;ko04810//Regulation of actin cytoskeleton;ko04310//Wnt signaling pathway;ko04520//Adherens junction;ko04370//VEGF signaling pathway	K07860	GO:0044464//cell part;GO:0044424//intracellular part;GO:0012505//endomembrane system;GO:0005623//cell;GO:0005622//intracellular	GO:0032550//purine ribonucleoside binding;GO:0097367//carbohydrate derivative binding;GO:0097159//organic cyclic compound binding;GO:0036094//small molecule binding;GO:1901363//heterocyclic compound binding;GO:0005488//binding;GO:0032549//ribonucleoside binding;GO:0001883//purine nucleoside binding;GO:0001882//nucleoside binding	GO:0050896//response to stimulus;GO:0016043//cellular component organization;GO:0008283//cell proliferation;GO:0065007//biological regulation;GO:0006996//organelle organization;GO:0023052//signaling;GO:0007154//cell communication;GO:0050789//regulation of biological process;GO:0044763//single-organism cellular process;GO:0035556//intracellular signal transduction;GO:0009987//cellular process;GO:0…
UNIGENE0001879	ID_1704	3	0.00	0.50	-2.91	--	--	-	-	-	-	-	-	-
UNIGENE0012552	ID_1705	7	0.00	0.59	1.74	--	--	-	-	-	-	-	-	-
UNIGENE0034703	ID_1706	0	0.00	-0.65	-1.24	GLB1L2	--	-	-	-	-	-	-	-
UNIGENE0045909	ID_1707	4	0.00	-1.50	2.00	--	--	-	-	-	-	-	-	-
UNIGENE0052557	ID_1708	6	0.00	7.22	9.75	--	--	-	-	-	-	-	-	-
UNIGENE0024450	ID_1709	3	0.00	-1.06	-4.10	--	--	-	-	-	-	-	-	-
UNIGENE0015348	ID_1710	7	0.00	0.65	1.96	--	--	-	-	-	-	-	-	-
UNIGENE0036511	ID_1711	3	0.00	-0.27	-1.27	BRCA1	--	Genetic Information Processing	Folding, sorting and degradation;Replication and repair	ko04120//Ubiquitin mediated proteolysis;ko03460//Fanconi anemia pathway	K10605	GO:0005623//cell;GO:0043226//organelle;GO:0044424//intracellular part;GO:0043231//intracellular membrane-bounded organelle;GO:0043227//membrane-bounded organelle;GO:0005622//intracellular;GO:0044464//cell part;GO:0043229//intracellular organelle	GO:0046872//metal ion binding;GO:0043169//cation binding;GO:0003824//catalytic activity;GO:0046914//transition metal ion binding;GO:0005488//binding;GO:0016740//transferase activity;GO:0043167//ion binding;GO:0019787//ubiquitin-like protein transferase activity	GO:0009987//cellular process;GO:0006464//cellular protein modification process;GO:0044260//cellular macromolecule metabolic process;GO:0036211//protein modification process;GO:0043170//macromolecule metabolic process;GO:0044238//primary metabolic process;GO:0046483//heterocycle metabolic process;GO:0044267//cellular protein metabolic process;GO:0090304//nucleic acid metabolic process;GO:0043412//…
UNIGENE0023287	ID_1712	3	0.00	-0.65	-4.03	DCBLD1	--	-	-	-	-	-	-	-
UNIGENE0034894	ID_1713	7	0.00	0.53	1.73	--	--	-	-	-	-	-	-	-
UNIGENE0022305	ID_1714	5	0.00	0.85	-0.31	Pqlc3	--	-	-	-	-	-	-	-
UNIGENE0006218	ID_1715	0	0.00	-0.45	-1.19	PI4K2B	PREDICTED: phosphatidylinositol 4-kinase type 2-beta [Anas platyrhynchos]	Environmental Information Processing;Metabolism	Global and Overview;Carbohydrate metabolism;Signal transduction	ko01100//Metabolic pathways;ko04070//Phosphatidylinositol signaling system;ko00562//Inositol phosphate metabolism	K13711	-	GO:0016772//transferase activity, transferring phosphorus-containing groups;GO:0001882//nucleoside binding;GO:0016773//phosphotransferase activity, alcohol group as acceptor;GO:0016740//transferase activity;GO:0032549//ribonucleoside binding;GO:0097159//organic cyclic compound binding;GO:0005488//binding;GO:0052742//phosphatidylinositol kinase activity;GO:0001883//purine nucleoside binding;GO:190…	-
UNIGENE0037652	ID_1716	0	0.00	-4.67	-8.77	--	--	-	-	-	-	-	-	-
UNIGENE0024206	ID_1717	3	0.00	0.07	-1.59	TSPAN7	--	-	-	-	-	GO:0016020//membrane;GO:0044425//membrane part;GO:0031224//intrinsic component of membrane	-	-
UNIGENE0033081	ID_1718	7	0.00	6.47	9.00	--	--	-	-	-	-	-	-	-
UNIGENE0029490	ID_1719	0	0.00	-0.52	-1.57	--	--	-	-	-	-	-	-	-
UNIGENE0002612	ID_1720	7	0.00	4.60	7.47	--	--	-	-	-	-	-	-	-
UNIGENE0038812	ID_1721	7	0.00	2.33	3.58	MUC4	--	-	-	-	-	-	-	-
UNIGENE0011533	ID_1722	1	0.00	-1.99	-2.70	Fgf12	fibroblast growth factor 12 [Gallus gallus]	Environmental Information Processing;Cellular Processes	Cell motility;Signal transduction	ko04010//MAPK signaling pathway;ko04810//Regulation of actin cytoskeleton	K04358	GO:0043227//membrane-bounded organelle;GO:0005576//extracellular region;GO:0043229//intracellular organelle;GO:0044424//intracellular part;GO:0044421//extracellular region part;GO:0043226//organelle;GO:0044464//cell part;GO:0005623//cell;GO:0043231//intracellular membrane-bounded organelle;GO:0005622//intracellular	GO:0005102//receptor binding;GO:0005515//protein binding;GO:0098772//molecular function regulator;GO:0070851//growth factor receptor binding;GO:0005488//binding;GO:0097367//carbohydrate derivative binding;GO:0005539//glycosaminoglycan binding;GO:0016247//channel regulator activity	GO:0050794//regulation of cellular process;GO:0051049//regulation of transport;GO:0007169//transmembrane receptor protein tyrosine kinase signaling pathway;GO:0032502//developmental process;GO:0042391//regulation of membrane potential;GO:0044260//cellular macromolecule metabolic process;GO:0006464//cellular protein modification process;GO:0050877//neurological system process;GO:0035556//intracell…
UNIGENE0030182	ID_1723	3	0.00	1.51	-1.52	COL6A5	--	-	-	-	-	-	-	-
UNIGENE0008145	ID_1724	6	0.00	4.34	2.91	--	--	-	-	-	-	-	-	-
UNIGENE0022202	ID_1725	4	0.00	-0.97	0.97	AOAH	--	-	-	-	-	-	GO:0016787//hydrolase activity;GO:0003824//catalytic activity	-
UNIGENE0007234	ID_1726	3	0.00	-1.32	-5.79	--	PREDICTED: galanin receptor type 3 [Anser cygnoides domesticus]	Environmental Information Processing	Signaling molecules and interaction	ko04080//Neuroactive ligand-receptor interaction	K04232	GO:0031224//intrinsic component of membrane;GO:0044425//membrane part;GO:0016020//membrane	-	-
UNIGENE0034738	ID_1727	7	0.00	0.67	1.75	--	--	-	-	-	-	-	-	-
UNIGENE0024445	ID_1728	4	0.00	-0.06	1.11	Eppin	--	-	-	-	-	-	-	-
UNIGENE0002241	ID_1729	4	0.00	-0.31	1.53	GRAMD2	PREDICTED: GRAM domain-containing protein 3-like isoform X1 [Struthio camelus australis]	-	-	-	-	-	-	-
UNIGENE0018713	ID_1730	7	0.00	1.55	3.01	--	--	-	-	-	-	-	-	-
UNIGENE0021869	ID_1731	0	0.00	-0.60	-1.06	--	--	-	-	-	-	-	-	-
UNIGENE0024583	ID_1732	0	0.00	-2.20	-4.24	Msi1	--	Genetic Information Processing	Translation	ko03015//mRNA surveillance pathway	K14411	-	-	-
UNIGENE0035587	ID_1733	4	0.00	-0.62	2.14	--	--	-	-	-	-	-	-	-
UNIGENE0036185	ID_1734	0	0.00	-0.79	-1.63	KCNN3	--	Organismal Systems	Endocrine system	ko04911//Insulin secretion	K04944	GO:0044424//intracellular part;GO:0005623//cell;GO:0031224//intrinsic component of membrane;GO:0044464//cell part;GO:0044425//membrane part;GO:0016020//membrane;GO:0005622//intracellular	GO:0008324//cation transmembrane transporter activity;GO:0015269//calcium-activated potassium channel activity;GO:0015079//potassium ion transmembrane transporter activity;GO:0005267//potassium channel activity;GO:0005215//transporter activity;GO:0005216//ion channel activity;GO:0015075//ion transmembrane transporter activity;GO:0022892//substrate-specific transporter activity;GO:0022836//gated c…	GO:0030001//metal ion transport;GO:0006811//ion transport;GO:0044763//single-organism cellular process;GO:0055085//transmembrane transport;GO:0044765//single-organism transport;GO:0051234//establishment of localization;GO:0044699//single-organism process;GO:0034220//ion transmembrane transport;GO:0006812//cation transport;GO:0006810//transport;GO:0051179//localization;GO:1902578//single-organism …
UNIGENE0022046	ID_1735	3	0.00	-0.79	-9.41	--	--	-	-	-	-	-	-	-
UNIGENE0033785	ID_1736	0	0.00	-0.58	-1.20	Rcl1	--	Genetic Information Processing	Translation	ko03008//Ribosome biogenesis in eukaryotes	K11108	GO:0043231//intracellular membrane-bounded organelle;GO:0005623//cell;GO:0005622//intracellular;GO:0044424//intracellular part;GO:0044422//organelle part;GO:0005634//nucleus;GO:0043226//organelle;GO:0031974//membrane-enclosed lumen;GO:0031981//nuclear lumen;GO:0043227//membrane-bounded organelle;GO:0043229//intracellular organelle;GO:0070013//intracellular organelle lumen;GO:0044428//nuclear part…	-	GO:0010467//gene expression;GO:0071704//organic substance metabolic process;GO:0008152//metabolic process;GO:0022613//ribonucleoprotein complex biogenesis;GO:0044085//cellular component biogenesis;GO:0071840//cellular component organization or biogenesis;GO:0043170//macromolecule metabolic process
UNIGENE0022786	ID_1737	0	0.00	-0.51	-1.49	Zmynd19	--	-	-	-	-	GO:0043229//intracellular organelle;GO:0043231//intracellular membrane-bounded organelle;GO:0043226//organelle;GO:0044464//cell part;GO:0016020//membrane;GO:0044424//intracellular part;GO:0043227//membrane-bounded organelle;GO:0005623//cell;GO:0005622//intracellular	GO:0043169//cation binding;GO:0043167//ion binding;GO:0005488//binding	-
UNIGENE0032217	ID_1738	6	0.00	2.21	2.72	VCL	--	Cellular Processes	Cellular commiunity;Cell motility	ko04510//Focal adhesion;ko04810//Regulation of actin cytoskeleton;ko04520//Adherens junction	K05700	GO:0005737//cytoplasm;GO:0016020//membrane;GO:0030054//cell junction;GO:0044464//cell part;GO:0005623//cell;GO:0005924//cell-substrate adherens junction;GO:0005911//cell-cell junction;GO:0005856//cytoskeleton;GO:0032991//macromolecular complex;GO:0044424//intracellular part;GO:0043228//non-membrane-bounded organelle;GO:0043232//intracellular non-membrane-bounded organelle;GO:0044422//organelle pa…	GO:0097367//carbohydrate derivative binding;GO:0001948//glycoprotein binding;GO:0005488//binding;GO:0005515//protein binding;GO:0050839//cell adhesion molecule binding;GO:0008092//cytoskeletal protein binding	GO:0007043//cell-cell junction assembly;GO:0007155//cell adhesion;GO:0040011//locomotion;GO:0034613//cellular protein localization;GO:0008104//protein localization;GO:0016477//cell migration;GO:0022607//cellular component assembly;GO:0030031//cell projection assembly;GO:0098602//single organism cell adhesion;GO:0051674//localization of cell;GO:0044699//single-organism process;GO:0051179//localiza…
UNIGENE0006551	ID_1739	7	0.00	1.44	2.16	--	Sodium channel protein type 2 subunit alpha, partial [Cathartes aura]	-	-	-	-	-	-	-
UNIGENE0012687	ID_1740	0	0.00	-0.70	-1.35	NDUFB2	PREDICTED: NADH dehydrogenase [ubiquinone] 1 beta subcomplex subunit 2, mitochondrial [Cuculus canorus]	Metabolism	Global and Overview;Energy metabolism	ko01100//Metabolic pathways;ko00190//Oxidative phosphorylation	K03958	GO:0044455//mitochondrial membrane part;GO:0005740//mitochondrial envelope;GO:0005622//intracellular;GO:0044422//organelle part;GO:0044425//membrane part;GO:0044429//mitochondrial part;GO:0031975//envelope;GO:0031967//organelle envelope;GO:0044424//intracellular part;GO:0043229//intracellular organelle;GO:0044464//cell part;GO:0043226//organelle;GO:0005743//mitochondrial inner membrane;GO:0005739…	-	-
UNIGENE0021986	ID_1741	3	0.00	-1.15	-5.58	--	--	-	-	-	-	-	-	-
UNIGENE0027382	ID_1742	1	0.00	-10.10	-10.10	--	--	-	-	-	-	-	-	-
UNIGENE0002407	ID_1743	5	0.00	1.49	-0.70	MYO18B	PREDICTED: unconventional myosin-XVIIIb isoform X2 [Aquila chrysaetos canadensis]	-	-	-	-	-	-	-
UNIGENE0006506	ID_1744	4	0.00	0.42	2.90	TPM1	Tropomyosin beta chain, partial [Charadrius vociferus]	Organismal Systems	Circulatory system	ko04261//Adrenergic signaling in cardiomyocytes;ko04260//Cardiac muscle contraction	K09290	GO:0036379//myofilament;GO:0044430//cytoskeletal part;GO:0043229//intracellular organelle;GO:0044449//contractile fiber part;GO:0005856//cytoskeleton;GO:0031252//cell leading edge;GO:0005737//cytoplasm;GO:0030016//myofibril;GO:0043292//contractile fiber;GO:0044446//intracellular organelle part;GO:0043228//non-membrane-bounded organelle;GO:0032991//macromolecular complex;GO:0043232//intracellular …	GO:0046983//protein dimerization activity;GO:0003779//actin binding;GO:0008092//cytoskeletal protein binding;GO:0005515//protein binding;GO:0005488//binding;GO:0005198//structural molecule activity	GO:0009987//cellular process;GO:0051674//localization of cell;GO:0050896//response to stimulus;GO:0033043//regulation of organelle organization;GO:0055001//muscle cell development;GO:0065007//biological regulation;GO:1902589//single-organism organelle organization;GO:0006996//organelle organization;GO:1901879//regulation of protein depolymerization;GO:0090066//regulation of anatomical structure s…
UNIGENE0009873	ID_1745	4	0.00	0.01	3.86	--	--	-	-	-	-	-	-	-
UNIGENE0000936	ID_1746	0	0.00	-0.38	-1.34	--	--	-	-	-	-	-	-	-
UNIGENE0021545	ID_1747	7	0.00	1.41	3.26	STAC	--	-	-	-	-	-	GO:0043167//ion binding;GO:0043169//cation binding;GO:0005488//binding	-
UNIGENE0044587	ID_1748	3	0.00	-0.29	-1.37	Rrnad1	--	-	-	-	-	-	-	-
UNIGENE0006122	ID_1749	2	0.00	-1.57	-0.47	--	PREDICTED: LOW QUALITY PROTEIN: slit homolog 1 protein, partial [Mesitornis unicolor]	-	-	-	-	-	-	-
UNIGENE0017837	ID_1750	7	0.00	0.97	2.78	--	--	-	-	-	-	-	-	-
UNIGENE0003690	ID_1751	4	0.00	0.23	1.91	CD3D	PREDICTED: T-cell surface glycoprotein CD3 delta chain isoform X1 [Anser cygnoides domesticus]	-	-	-	-	-	-	-
UNIGENE0001797	ID_1752	0	0.00	-1.00	-2.44	--	--	-	-	-	-	-	-	-
UNIGENE0038613	ID_1753	4	0.00	-0.01	1.97	--	--	Organismal Systems;Cellular Processes	Cellular commiunity;Circulatory system;Cell motility	ko04510//Focal adhesion;ko04810//Regulation of actin cytoskeleton;ko04270//Vascular smooth muscle contraction	K12329	-	-	-
UNIGENE0035257	ID_1754	7	0.00	0.74	2.61	--	--	-	-	-	-	-	-	-
UNIGENE0004540	ID_1755	5	0.00	1.24	0.01	--	--	-	-	-	-	-	-	-
UNIGENE0009322	ID_1756	6	0.00	8.20	8.80	--	--	-	-	-	-	-	-	-
UNIGENE0033174	ID_1757	2	0.00	-2.74	1.17	GBX1	--	-	-	-	-	-	-	-
UNIGENE0046016	ID_1758	3	0.00	5.28	-5.89	--	--	-	-	-	-	-	-	-
[truncated: 13,524 more rows]
