# Supplementary material for: De Novo Transcriptome Sequencing Analysis of Goose (Anser anser) Embryonic Skin and the Identification of Genes Related to Feather Follicle Morphogenesis at Three Stages of Development
Source: Int J Mol Sci. 2018 Oct 15;19(10):3170. doi: 10.3390/ijms19103170 (PMC6214020; doi:10.3390/ijms19103170)
Supplement: Supplementary file 1 [file ijms-19-03170-s001.zip › Supplementary File/Table S11: Primers were used in RT-qPCR.xlsx]

## Sheet: Primers used in qRT-PCR
Primers	Sequence (5′-3′) Forward	Sequence (5′-3′) Reverse	Amplicon size (bp)
Clec2e	AGTGTCCTTGTCGTCGTTCT	GAAATCCAGTTCGTCCAGGC	225
ENO1	AGCTCTGGAACTTCGTGACA	TCCGATCCATCCATGTCCAG	168
DBI	TACGGGATCTGAGGACTGGA	CAGATACACGACCTCCCCTG	159
EIF1	GGGTTTTAAGTGCCTGTGGG	AATGAGGGACAGCAAGACGA	208
ADH5	ACCGAGTGCATTAACCCTCA	AGCAGCTACTCCAACGATCA	177
RPL15	AAGGGGAGCCATGTTACCAA	CATCACGTCCGACTGCTTTT	245
NME2	ATTGTGGCGATGGTATGGGA	CCGAGTCACTGCCATGAATG	151
β-actin	GCATGCCACACCGTGCCCATCTATGAG	AAGCTTGGCCATCTCCTGCTCGAAGT	205
