# Supplementary material for: De Novo Transcriptome Sequencing Analysis of Goose (Anser anser) Embryonic Skin and the Identification of Genes Related to Feather Follicle Morphogenesis at Three Stages of Development
Source: Int J Mol Sci. 2018 Oct 15;19(10):3170. doi: 10.3390/ijms19103170 (PMC6214020; doi:10.3390/ijms19103170)
Supplement: Supplementary file 1 [file ijms-19-03170-s001.zip › Supplementary File/Table S1: DEGs were identified in E13 vs. E18.xls]

GeneID	AA-E13_count	AA-E18_count	AA-E13-1_rpkm	AA-E13-2_rpkm	AA-E13-3_rpkm	AA-E18-1_rpkm	AA-E18-2_rpkm	AA-E18-3_rpkm	AA-E13_rpkm	AA-E18_rpkm	log2 Ratio(AA-E18/AA-E13)	Pvalue	FDR	significant	Symbol	Description	KEGG_A_class	KEGG_B_class	Pathway	K_ID	GO Component	GO Function	GO Process
Unigene0000007	73.3333333333333	19.3333333333333	5.8529	6.6207	8.4118	2.9615	1.9785	0.2976	6.9618	1.74586666666667	-1.99551698530376	0.00104506474470599	0.0198998060905455	yes	--	--	-	-	-	-	-	-	-
Unigene0000011	1093	514.333333333333	11.8632	14.0827	11.8765	5.9024	6.0704	5.2316	12.6074666666667	5.7348	-1.13646333237631	6.15433172409701e-06	0.000304051777191348	yes	GPR153	PREDICTED: probable G-protein coupled receptor 153 [Gallus gallus]	-	-	-	-	-	-	-
Unigene0000027	57.3333333333333	13.6666666666667	1.6005	1.5202	2.3472	0.5578	0.6625	0.0000	1.82263333333333	0.406766666666667	-2.16375099312219	0.00323173546717967	0.0457246570244629	yes	--	--	-	-	-	-	-	-	-
Unigene0000079	138	745	3.1939	1.3161	1.9738	15.1203	8.6326	10.1326	2.16126666666667	11.2951666666667	2.38575656427625	4.93042894243565e-10	8.04134586241905e-08	yes	RGCC	PREDICTED: regulator of cell cycle RGCC isoform X1 [Gallus gallus]	-	-	-	-	GO:0043229//intracellular organelle;GO:0044430//cytoskeletal part;GO:0005622//intracellular;GO:0043228//non-membrane-bounded organelle;GO:0005856//cytoskeleton;GO:0044422//organelle part;GO:0015630//microtubule cytoskeleton;GO:0043233//organelle lumen;GO:0044446//intracellular organelle part;GO:0005634//nucleus;GO:0044428//nuclear part;GO:0070013//intracellular organelle lumen;GO:0043227//membran…	GO:0019887//protein kinase regulator activity;GO:0005515//protein binding;GO:0019207//kinase regulator activity;GO:0005488//binding;GO:0030234//enzyme regulator activity;GO:0098772//molecular function regulator;GO:0046332//SMAD binding	GO:0001817//regulation of cytokine production;GO:0010638//positive regulation of organelle organization;GO:0009987//cellular process;GO:0050673//epithelial cell proliferation;GO:0045184//establishment of protein localization;GO:0044765//single-organism transport;GO:0051174//regulation of phosphorus metabolic process;GO:2000045//regulation of G1/S transition of mitotic cell cycle;GO:0032268//regul…
Unigene0000082	415	1476.33333333333	5.2301	3.2472	5.4617	16.9097	15.5254	15.6277	4.64633333333333	16.0209333333333	1.7857936338589	1.22023116338129e-10	2.33059435358237e-08	yes	ICAM1	Intercellular adhesion molecule 1 [Anas platyrhynchos]	-	-	-	-	-	-	-
Unigene0000092	38.6666666666667	8	1.7278	1.9641	3.0255	0.5652	0.3152	0.4847	2.23913333333333	0.455033333333333	-2.29889630019434	8.80080269102797e-05	0.00289038226487217	yes	--	--	-	-	-	-	-	-	-
Unigene0000094	0.333333333333333	19.6666666666667	0.0808	0.0000	0.0000	1.6872	0.8554	2.0549	0.0269333333333333	1.5325	5.83035047143487	8.0312869435314e-07	5.3187780127798e-05	yes	--	--	-	-	-	-	-	-	-
Unigene0000110	0.333333333333333	8.66666666666667	0.0950	0.0000	0.0000	0.5406	0.9213	0.8691	0.0316666666666667	0.777	4.61687768079792	0.000804636396108357	0.0163533628538787	yes	--	--	-	-	-	-	-	-	-
Unigene0000147	13.6666666666667	0	1.2724	2.6573	0.0000	0.0000	0.0000	0.0000	1.3099	0.001	-10.3552409628288	0.000475257222545106	0.0108801584814304	yes	--	--	-	-	-	-	-	-	-
Unigene0000150	804.333333333333	411.333333333333	3.5768	4.4296	4.7252	2.2571	1.9929	2.0830	4.24386666666667	2.111	-1.00745275184647	0.000127588076915653	0.00385975981300654	yes	LRRC8D	PREDICTED: volume-regulated anion channel subunit LRRC8D isoform X1 [Anser cygnoides domesticus]	-	-	-	-	-	-	-
Unigene0000174	356.666666666667	896	4.8989	5.1215	7.3281	13.0262	12.2549	17.4516	5.78283333333333	14.2442333333333	1.30052954563503	7.02643306066018e-06	0.000340098788061466	yes	rergl	PREDICTED: ras-related and estrogen-regulated growth inhibitor-like protein [Anser cygnoides domesticus]	-	-	-	-	-	-	-
Unigene0000178	26.6666666666667	5.66666666666667	2.2199	3.5076	0.7090	0.4680	0.3625	0.5016	2.1455	0.444033333333333	-2.27257401302528	0.00236942121753719	0.036358895818097	yes	--	--	-	-	-	-	-	-	-
Unigene0000219	0.333333333333333	11.6666666666667	0.0000	0.0000	0.0978	1.5490	0.0000	1.9715	0.0326	1.1735	5.16980206717946	0.00310851468135429	0.0444437642703502	yes	--	--	-	-	-	-	-	-	-
Unigene0000223	43	169.666666666667	0.0801	0.1137	0.1644	0.4530	0.4110	0.5204	0.1194	0.461466666666667	1.95042360417949	1.04474295060499e-06	6.65051703477845e-05	yes	--	--	-	-	-	-	-	-	-
Unigene0000224	0	7.33333333333333	0.0000	0.0000	0.0000	1.3602	0.4515	0.3124	0.001	0.708033333333333	9.46767347197943	0.00123861007812062	0.0225391841554611	yes	--	--	-	-	-	-	-	-	-
Unigene0000228	3475.33333333333	8634.33333333333	16.6037	13.8201	21.2505	40.0616	42.9120	41.5667	17.2247666666667	41.5134333333333	1.26909381398846	3.26316354191484e-08	3.40698925906047e-06	yes	PTGES	PREDICTED: prostaglandin E synthase isoform X2 [Anser cygnoides domesticus]	Metabolism	Global and Overview;Lipid metabolism	ko01100//Metabolic pathways;ko00590//Arachidonic acid metabolism	K15729	GO:0031975//envelope;GO:0043231//intracellular membrane-bounded organelle;GO:0044428//nuclear part;GO:0043229//intracellular organelle;GO:0044425//membrane part;GO:0005635//nuclear envelope;GO:0044464//cell part;GO:0005634//nucleus;GO:0005623//cell;GO:0043227//membrane-bounded organelle;GO:0044424//intracellular part;GO:0005622//intracellular;GO:0043226//organelle;GO:0044446//intracellular organe…	GO:0016853//isomerase activity;GO:0016860//intramolecular oxidoreductase activity;GO:0072341//modified amino acid binding;GO:0003824//catalytic activity;GO:0005488//binding	GO:0044699//single-organism process;GO:0008283//cell proliferation
Unigene0000237	2227.66666666667	12095.6666666667	21.2258	22.3007	19.3762	95.8842	114.9180	120.5552	20.9675666666667	110.452466666667	2.39719428961661	6.68248979456519e-27	3.899381294902e-23	yes	TGFBI	PREDICTED: transforming growth factor-beta-induced protein ig-h3, partial [Anas platyrhynchos]	-	-	-	-	GO:0043226//organelle;GO:0031988//membrane-bounded vesicle;GO:0044421//extracellular region part;GO:0043227//membrane-bounded organelle;GO:0031012//extracellular matrix;GO:0005576//extracellular region;GO:0031982//vesicle	GO:0005488//binding	GO:0043062//extracellular structure organization;GO:0044699//single-organism process;GO:0071840//cellular component organization or biogenesis;GO:0009987//cellular process;GO:0016043//cellular component organization;GO:0022610//biological adhesion;GO:0044763//single-organism cellular process
Unigene0000267	7.33333333333333	60	0.5354	0.0324	0.1603	1.4603	3.6590	0.3402	0.2427	1.81983333333333	2.90656031584221	0.00135051311832851	0.0240423381136469	yes	VNN1	PREDICTED: pantetheinase-like [Anser cygnoides domesticus]	Metabolism	Metabolism of cofactors and vitamins	ko00770//Pantothenate and CoA biosynthesis	K08069	-	-	-
Unigene0000269	127	33.3333333333333	1.9221	2.0746	2.7277	0.7913	0.7036	0.1844	2.24146666666667	0.559766666666667	-2.00154556083917	6.95663875333038e-05	0.00238511138002361	yes	VAT1L	PREDICTED: synaptic vesicle membrane protein VAT-1 homolog-like [Haliaeetus leucocephalus]	-	-	-	-	-	GO:0003824//catalytic activity	GO:0044699//single-organism process;GO:0044710//single-organism metabolic process;GO:0008152//metabolic process
Unigene0000274	3	35.6666666666667	0.1583	0.0000	0.1896	1.4270	0.8377	1.8112	0.115966666666667	1.35863333333333	3.55037407212566	2.29351859270388e-06	0.000129933889895393	yes	CLEC17A	C-type lectin domain family 17, member A [Alligator mississippiensis]	-	-	-	-	-	-	-
Unigene0000277	68.6666666666667	17	1.9846	3.0582	2.0713	0.5043	0.8751	0.2883	2.37136666666667	0.5559	-2.0928214659975	5.77244143545355e-05	0.00204142294185666	yes	MEGF6	PREDICTED: multiple epidermal growth factor-like domains protein 6 [Anser cygnoides domesticus]	-	-	-	-	-	-	-
Unigene0000289	482	1233.33333333333	1.5120	1.7500	3.4724	4.6633	5.6087	6.5941	2.2448	5.62203333333333	1.32450509348845	7.25871642914109e-05	0.00246575686099096	yes	ABI3BP	PREDICTED: target of Nesh-SH3 isoform X3 [Gallus gallus]	-	-	-	-	-	-	-
Unigene0000293	86.3333333333333	237.333333333333	0.5341	1.0771	1.0746	2.7058	1.5825	3.0087	0.895266666666667	2.43233333333333	1.44195157630322	0.000428698509315374	0.0100574866742848	yes	--	--	-	-	-	-	-	-	-
Unigene0000300	351.666666666667	1166.33333333333	3.9169	2.7103	2.4264	10.4251	8.8942	9.7478	3.01786666666667	9.68903333333333	1.68282366925404	1.88126977586443e-09	2.62762353242214e-07	yes	--	--	-	-	-	-	-	-	-
Unigene0000345	7679.66666666667	3836.33333333333	126.6765	140.6482	121.3899	67.4495	66.7663	53.1062	129.571533333333	62.4406666666667	-1.05319094927184	1.22139251353453e-06	7.54633772156386e-05	yes	--	--	-	-	-	-	-	-	-
Unigene0000363	155.333333333333	402	7.4735	3.1375	6.9391	10.5258	15.3211	18.2931	5.85003333333333	14.7133333333333	1.33060737862655	0.000664933979462587	0.014086686794315	yes	--	PREDICTED: keratin-associated protein 16-1-like [Ficedula albicollis]	-	-	-	-	-	-	GO:0009987//cellular process;GO:0050896//response to stimulus;GO:0065007//biological regulation;GO:0050789//regulation of biological process
Unigene0000366	152	343.666666666667	1.4132	1.4199	1.7171	1.8266	3.4408	4.8109	1.51673333333333	3.35943333333333	1.14725044245762	0.00292104044313531	0.042306751503623	yes	SLC5A9	PREDICTED: sodium/glucose cotransporter 4 isoform X1 [Anas platyrhynchos]	-	-	-	-	GO:0016020//membrane;GO:0031224//intrinsic component of membrane;GO:0044425//membrane part	-	GO:0051179//localization;GO:0044763//single-organism cellular process;GO:0051234//establishment of localization;GO:0009987//cellular process;GO:0044699//single-organism process
Unigene0000373	11	37	0.7906	0.6899	1.0605	2.6251	2.5795	3.1351	0.847	2.7799	1.71459911184021	0.00114721599332706	0.0213495188949529	yes	--	--	-	-	-	-	-	-	-
Unigene0000402	2464	7585.66666666667	21.9467	19.6475	29.2599	65.9192	61.0638	86.6727	23.6180333333333	71.2185666666667	1.59236456360037	1.07025656533472e-10	2.08946706474659e-08	yes	SDPR	PREDICTED: serum deprivation-response protein [Pseudopodoces humilis]	-	-	-	-	-	-	-
Unigene0000407	1.66666666666667	21.3333333333333	0.0752	0.0000	0.1081	0.9279	0.4644	0.9180	0.0611	0.7701	3.65580151147785	2.87008263751348e-05	0.00112399798563979	yes	--	--	-	-	-	-	-	-	-
Unigene0000425	81	21	5.8090	7.0187	8.3059	1.4414	2.8371	0.9087	7.04453333333333	1.72906666666667	-2.02651064280177	5.38849012421449e-05	0.00193033653378835	yes	--	--	-	-	-	-	-	-	-
Unigene0000430	22	103	0.0978	0.2276	0.2999	0.9558	1.0523	0.8355	0.208433333333333	0.947866666666667	2.18509811763	4.55406587324851e-06	0.00023750335398748	yes	Sybu	PREDICTED: syntabulin isoform X1 [Anser cygnoides domesticus]	-	-	-	-	-	-	-
Unigene0000458	151	338.666666666667	0.8834	0.9250	1.3068	2.3131	2.3682	2.0911	1.0384	2.25746666666667	1.12034239684682	0.000480873803543545	0.0109657184284396	yes	LAYN	PREDICTED: layilin isoform X2 [Anser cygnoides domesticus]	-	-	-	-	-	-	-
Unigene0000470	28.3333333333333	118.333333333333	0.2825	0.2620	0.4707	1.3284	1.0831	1.7609	0.3384	1.3908	2.03911349860768	3.36425560409986e-06	0.000181770176502585	yes	THPO	PREDICTED: thrombopoietin [Anser cygnoides domesticus]	Environmental Information Processing	Signaling molecules and interaction;Signal transduction	ko04060//Cytokine-cytokine receptor interaction;ko04630//Jak-STAT signaling pathway	K06854	-	-	-
Unigene0000474	324.333333333333	129	14.1206	16.4294	15.6288	6.7907	5.0238	6.0899	15.3929333333333	5.96813333333333	-1.36691651093795	1.53790261020819e-05	0.000669146904559267	yes	--	--	-	-	-	-	-	-	-
Unigene0000549	20.3333333333333	53	0.3597	0.4406	0.3265	0.8981	0.9182	1.0395	0.3756	0.951933333333333	1.34166347793945	0.00340006727908966	0.047451855778887	yes	--	--	-	-	-	-	-	-	-
Unigene0000584	645	1561.33333333333	1.7642	1.5278	3.7887	6.4695	4.3347	6.0216	2.36023333333333	5.6086	1.24871120317856	0.000288823866083848	0.00734891617011891	yes	Trim25	PREDICTED: E3 ubiquitin/ISG15 ligase TRIM25 isoform X3 [Anas platyrhynchos]	Organismal Systems	Immune system	ko04622//RIG-I-like receptor signaling pathway	K10652	-	GO:0043169//cation binding;GO:0046872//metal ion binding;GO:0043167//ion binding;GO:0046914//transition metal ion binding;GO:0005488//binding	-
Unigene0000620	53	9	1.3738	1.6825	0.6928	0.3430	0.1488	0.1225	1.2497	0.204766666666667	-2.60952901882796	1.48561110053572e-05	0.000651794805069627	yes	TMPRSS9	PREDICTED: transmembrane protease serine 9 isoform X2 [Anser cygnoides domesticus]	-	-	-	-	-	-	-
Unigene0000645	0.333333333333333	8.33333333333333	0.0966	0.0000	0.0000	0.4581	0.7664	1.0801	0.0322	0.7682	4.57634937041645	0.00131235226003558	0.0235484715416633	yes	--	--	-	-	-	-	-	-	-
Unigene0000648	2.33333333333333	18	0.0000	0.0292	0.0721	0.2714	0.1594	0.3522	0.0337666666666667	0.261	2.95037813337726	0.000964510698617271	0.0187813156689964	yes	--	--	-	-	-	-	-	-	-
Unigene0000674	41	124	0.3296	0.4794	0.7045	1.8281	1.0844	1.5855	0.5045	1.49933333333333	1.5713949859503	0.000283055052136211	0.00725131813318897	yes	--	--	-	-	-	-	-	-	-
Unigene0000712	0.333333333333333	21	0.0746	0.0000	0.0000	0.7780	1.3149	2.4258	0.0248666666666667	1.50623333333333	5.92058833783904	8.32162127589027e-07	5.5041131554903e-05	yes	--	--	-	-	-	-	-	-	-
Unigene0000744	217	1390.66666666667	3.2502	2.2189	2.2860	13.1310	17.3794	17.5270	2.58503333333333	16.0124666666667	2.63094077834485	1.43955091963897e-19	1.80002132492094e-16	yes	POPDC2	PREDICTED: popeye domain-containing protein 2 isoform X1 [Anser cygnoides domesticus]	-	-	-	-	-	-	-
Unigene0000760	59.3333333333333	390	0.2645	0.2462	0.4055	1.2549	1.0824	3.7014	0.3054	2.0129	2.72050353432747	5.09064469612032e-08	5.06335961185892e-06	yes	--	--	-	-	-	-	-	-	-
Unigene0000768	37.6666666666667	295.333333333333	0.5608	0.1299	0.2406	2.6047	0.9669	3.6342	0.310433333333333	2.40193333333333	2.95184072608286	5.01106242743042e-07	3.58536737740277e-05	yes	--	--	-	-	-	-	-	-	-
Unigene0000783	53.6666666666667	8	1.4581	3.1187	2.1367	0.5289	0.2269	0.2180	2.23783333333333	0.3246	-2.78536768800604	3.4236615065965e-06	0.000184410698812234	yes	HSD17B2	PREDICTED: uncharacterized oxidoreductase C663.09c-like [Anas platyrhynchos]	-	-	-	-	-	-	-
Unigene0000786	12.6666666666667	79	0.3245	0.9440	0.7256	5.6450	3.0051	3.5201	0.6647	4.05673333333333	2.60954321205408	9.68454313800581e-07	6.26358561550063e-05	yes	--	--	-	-	-	-	-	-	-
Unigene0000787	1334.33333333333	437	5.8396	8.9936	8.2790	2.5505	1.9678	2.9086	7.70406666666667	2.47563333333333	-1.63782253505369	6.64205186322451e-09	8.36500330218133e-07	yes	CNTNAP1	PREDICTED: contactin-associated protein 1 [Gallus gallus]	Environmental Information Processing	Signaling molecules and interaction	ko04514//Cell adhesion molecules (CAMs)	K07379	GO:0071944//cell periphery;GO:0033267//axon part;GO:0016020//membrane;GO:0044464//cell part;GO:0044425//membrane part;GO:0044459//plasma membrane part;GO:0031224//intrinsic component of membrane;GO:0005887//integral component of plasma membrane;GO:0005886//plasma membrane;GO:0042995//cell projection;GO:0005623//cell;GO:0097458//neuron part;GO:0031226//intrinsic component of plasma membrane;GO:003…	-	GO:0044767//single-organism developmental process;GO:0044763//single-organism cellular process;GO:0032502//developmental process;GO:0016043//cellular component organization;GO:0030182//neuron differentiation;GO:0050905//neuromuscular process;GO:0032501//multicellular organismal process;GO:0003008//system process;GO:0007043//cell-cell junction assembly;GO:0010970//establishment of localization by …
Unigene0000795	28.3333333333333	77.6666666666667	1.3207	1.6175	2.7972	4.6821	4.7198	6.0077	1.9118	5.13653333333333	1.42586340134922	0.00171272996901963	0.0287463853573038	yes	--	--	-	-	-	-	-	-	-
Unigene0000815	15.3333333333333	2	0.6074	0.5890	2.1825	0.1441	0.1339	0.1544	1.1263	0.144133333333333	-2.96611522576756	0.00229895778430313	0.0355205548567954	yes	ST6GAL2	PREDICTED: beta-galactoside alpha-2,6-sialyltransferase 2, partial [Colius striatus]	Metabolism	Glycan biosynthesis and metabolism;Global and Overview	ko01100//Metabolic pathways;ko00510//N-Glycan biosynthesis;ko00514//Other types of O-glycan biosynthesis	K00779	GO:0043227//membrane-bounded organelle;GO:0031224//intrinsic component of membrane;GO:0044424//intracellular part;GO:0043226//organelle;GO:0005622//intracellular;GO:0016020//membrane;GO:0044425//membrane part;GO:0043231//intracellular membrane-bounded organelle;GO:0005623//cell;GO:0044464//cell part;GO:0043229//intracellular organelle	GO:0003824//catalytic activity;GO:0016740//transferase activity;GO:0016757//transferase activity, transferring glycosyl groups	GO:0071704//organic substance metabolic process;GO:0008152//metabolic process;GO:0043412//macromolecule modification;GO:0044699//single-organism process;GO:0005975//carbohydrate metabolic process;GO:0036211//protein modification process;GO:0044267//cellular protein metabolic process;GO:0044723//single-organism carbohydrate metabolic process;GO:0044710//single-organism metabolic process;GO:0019538…
Unigene0000823	57.6666666666667	161.666666666667	0.5334	0.3670	0.5523	1.1590	1.0090	1.8370	0.484233333333333	1.335	1.46306544275977	0.000267540265007875	0.00695087590117024	yes	Kbtbd13	PREDICTED: kelch repeat and BTB domain-containing protein 13 [Anas platyrhynchos]	-	-	-	-	-	-	-
Unigene0000825	78.3333333333333	24.3333333333333	2.0176	2.1879	1.8822	0.4030	0.8662	0.5399	2.02923333333333	0.603033333333333	-1.75062510829682	0.000126808605345357	0.00384060411010503	yes	--	--	-	-	-	-	-	-	-
Unigene0000832	44.3333333333333	117.666666666667	0.9427	0.5612	0.6497	1.9456	1.9835	1.5640	0.717866666666667	1.83103333333333	1.35087024080262	0.000627452311819865	0.0135381729908972	yes	--	--	-	-	-	-	-	-	-
Unigene0000871	49.3333333333333	14.3333333333333	1.2039	1.9204	2.4558	0.6263	0.4110	0.5528	1.86003333333333	0.530033333333333	-1.81117347837903	0.000612336269151331	0.013310456890323	yes	--	--	-	-	-	-	-	-	-
Unigene0000879	178	73	4.3810	5.0671	2.1734	1.0338	1.8434	1.7186	3.87383333333333	1.53193333333333	-1.3384083697552	0.00172405450278879	0.0288886061142226	yes	CBLN1	PREDICTED: cerebellin-1 [Pseudopodoces humilis]	-	-	-	-	GO:0044456//synapse part;GO:0005886//plasma membrane;GO:0044425//membrane part;GO:0044464//cell part;GO:0097060//synaptic membrane;GO:0045202//synapse;GO:0098589//membrane region;GO:0071944//cell periphery;GO:0016020//membrane;GO:0098590//plasma membrane region;GO:0044459//plasma membrane part;GO:0098805//whole membrane;GO:0005623//cell	GO:0046983//protein dimerization activity;GO:0005515//protein binding;GO:0005488//binding	GO:0008104//protein localization;GO:0044700//single organism signaling;GO:0033036//macromolecule localization;GO:0007275//multicellular organism development;GO:0030154//cell differentiation;GO:0007399//nervous system development;GO:0051179//localization;GO:0030902//hindbrain development;GO:0007154//cell communication;GO:0023052//signaling;GO:0032502//developmental process;GO:0044699//single-organ…
Unigene0000922	64.6666666666667	18.3333333333333	4.2913	4.3239	7.2558	2.2352	0.9646	1.1978	5.29033333333333	1.46586666666667	-1.85160474276806	0.000299427634145739	0.00755285353623044	yes	--	--	-	-	-	-	-	-	-
Unigene0000947	13.6666666666667	1.33333333333333	0.6226	0.7378	1.3919	0.1969	0.0000	0.0703	0.917433333333333	0.0890666666666667	-3.36464581907885	0.000955230604878076	0.0186420831201717	yes	--	--	-	-	-	-	-	-	-
Unigene0000951	152.666666666667	490.333333333333	3.2067	2.7637	3.3938	6.8005	8.7238	14.0019	3.1214	9.84206666666667	1.65676804175675	2.35946444086779e-06	0.00013323870326995	yes	Selp	PREDICTED: LOW QUALITY PROTEIN: P-selectin-like [Anser cygnoides domesticus]	Environmental Information Processing	Signaling molecules and interaction	ko04514//Cell adhesion molecules (CAMs)	K06496	-	-	-
Unigene0000973	59.3333333333333	172	0.5593	1.0496	1.5039	2.4819	3.4843	2.7885	1.0376	2.91823333333333	1.49184485680735	0.000441735466825533	0.0102739687826734	yes	SEC24D	PREDICTED: LOW QUALITY PROTEIN: protein transport protein Sec24D-like [Anas platyrhynchos]	Genetic Information Processing	Folding, sorting and degradation	ko04141//Protein processing in endoplasmic reticulum	K14007	-	-	-
Unigene0001008	24.6666666666667	384.666666666667	1.2148	0.3681	1.1640	22.1148	5.8922	14.0515	0.915633333333333	14.0195	3.93652110219199	4.30939561186507e-12	1.15467617014448e-09	yes	CLEC4G	PREDICTED: C-type lectin domain family 4 member G-like [Coturnix japonica]	-	-	-	-	-	-	-
Unigene0001023	268.666666666667	1024.66666666667	2.1633	2.0036	2.1810	6.5324	7.9369	9.0779	2.11596666666667	7.84906666666667	1.89120421267778	2.63916816534692e-12	7.33339653648276e-10	yes	--	--	-	-	-	-	-	-	-
Unigene0001030	2	18.3333333333333	0.3910	0.0000	0.0749	0.7419	1.1723	2.2264	0.1553	1.3802	3.15174760325369	0.000977186279897323	0.0189335428893676	yes	--	--	-	-	-	-	-	-	-
Unigene0001035	3469.66666666667	11611.6666666667	59.3960	35.1758	40.5262	167.1156	135.5099	134.1484	45.0326666666667	145.5913	1.69288033162406	1.69577865237003e-11	3.91401016833748e-09	yes	CLEC3B	PREDICTED: LOW QUALITY PROTEIN: tetranectin [Anas platyrhynchos]	-	-	-	-	GO:0044424//intracellular part;GO:0005622//intracellular;GO:0043231//intracellular membrane-bounded organelle;GO:0043228//non-membrane-bounded organelle;GO:0070013//intracellular organelle lumen;GO:0043229//intracellular organelle;GO:0044422//organelle part;GO:0043226//organelle;GO:0044428//nuclear part;GO:0031974//membrane-enclosed lumen;GO:0005634//nucleus;GO:0043232//intracellular non-membrane…	GO:0005515//protein binding;GO:0097367//carbohydrate derivative binding;GO:0043169//cation binding;GO:0019904//protein domain specific binding;GO:0046872//metal ion binding;GO:0043167//ion binding;GO:0005539//glycosaminoglycan binding;GO:0005488//binding	GO:0071363//cellular response to growth factor stimulus;GO:0044707//single-multicellular organism process;GO:0010033//response to organic substance;GO:0051716//cellular response to stimulus;GO:0044699//single-organism process;GO:0070887//cellular response to chemical stimulus;GO:0071310//cellular response to organic substance;GO:0032501//multicellular organismal process;GO:0001503//ossification;G…
Unigene0001044	4361.66666666667	645.333333333333	11.5192	19.4649	14.1099	3.5130	2.0260	0.8675	15.0313333333333	2.1355	-2.81532718407712	9.17270258960399e-12	2.27227746178412e-09	yes	COL7A1	PREDICTED: collagen alpha-1(VII) chain-like isoform X5 [Calidris pugnax]	-	-	-	-	-	-	-
Unigene0001046	290	135	2.3283	4.0296	2.8562	1.4967	1.3048	1.3718	3.07136666666667	1.3911	-1.14265462223076	0.000783032735216627	0.0159823280821499	yes	EXO1	PREDICTED: exonuclease 1 [Anser cygnoides domesticus]	Genetic Information Processing	Replication and repair	ko03430//Mismatch repair	K10746	GO:0043227//membrane-bounded organelle;GO:0005622//intracellular;GO:0043226//organelle;GO:0044424//intracellular part;GO:0005623//cell;GO:0043229//intracellular organelle;GO:0043231//intracellular membrane-bounded organelle;GO:0044464//cell part	GO:0003824//catalytic activity;GO:0016788//hydrolase activity, acting on ester bonds;GO:0016787//hydrolase activity	GO:1901360//organic cyclic compound metabolic process;GO:0006139//nucleobase-containing compound metabolic process;GO:0046483//heterocycle metabolic process;GO:0044260//cellular macromolecule metabolic process;GO:0008152//metabolic process;GO:0006807//nitrogen compound metabolic process;GO:0044237//cellular metabolic process;GO:0006725//cellular aromatic compound metabolic process;GO:0071704//org…
Unigene0001051	1661.33333333333	5952.66666666667	12.7614	13.8615	15.9583	64.8376	32.7708	51.9852	14.1937333333333	49.8645333333333	1.81275994161606	2.37315385536e-11	5.30344344774217e-09	yes	ANXA5	PREDICTED: annexin A5 isoform X3 [Anser cygnoides domesticus]	-	-	-	-	-	GO:0005543//phospholipid binding;GO:0008289//lipid binding;GO:0005488//binding;GO:0043167//ion binding;GO:0043168//anion binding	GO:0044707//single-multicellular organism process;GO:0032501//multicellular organismal process;GO:0044699//single-organism process;GO:0050817//coagulation
Unigene0001052	788.666666666667	2896	25.2020	27.8669	29.3531	127.4856	65.3489	103.8135	27.474	98.8826666666667	1.84765067950565	2.90020138976416e-11	6.36794891752958e-09	yes	ANXA5	Annexin A5, partial [Egretta garzetta]	-	-	-	-	-	GO:0043168//anion binding;GO:0008289//lipid binding;GO:0043167//ion binding;GO:0005543//phospholipid binding;GO:0005488//binding	GO:0032501//multicellular organismal process;GO:0044699//single-organism process;GO:0050817//coagulation;GO:0044707//single-multicellular organism process
Unigene0001054	1.66666666666667	13.3333333333333	0.0000	0.1109	0.1644	0.4885	0.8072	0.8726	0.0917666666666667	0.722766666666667	2.9774878627572	0.00194952392799548	0.0315802430988706	yes	--	--	-	-	-	-	-	-	-
Unigene0001061	32.6666666666667	183.333333333333	0.2173	0.4405	0.2839	1.5178	1.9507	1.6468	0.3139	1.7051	2.44147941828041	2.32811783872834e-09	3.18446526257347e-07	yes	MAMDC2	PREDICTED: MAM domain-containing protein 2, partial [Anser cygnoides domesticus]	-	-	-	-	GO:0005623//cell;GO:0044424//intracellular part;GO:0043227//membrane-bounded organelle;GO:0031012//extracellular matrix;GO:0005622//intracellular;GO:0005578//proteinaceous extracellular matrix;GO:0044464//cell part;GO:0043226//organelle;GO:0044421//extracellular region part;GO:0005576//extracellular region;GO:0043231//intracellular membrane-bounded organelle;GO:0043229//intracellular organelle	-	GO:0044237//cellular metabolic process;GO:0018149//peptide cross-linking;GO:0044267//cellular protein metabolic process;GO:0006464//cellular protein modification process;GO:0043170//macromolecule metabolic process;GO:0071704//organic substance metabolic process;GO:0036211//protein modification process;GO:0044260//cellular macromolecule metabolic process;GO:0043412//macromolecule modification;GO:0…
Unigene0001091	152	61.6666666666667	2.7828	3.5567	3.0299	1.0001	1.0597	1.6721	3.12313333333333	1.24396666666667	-1.3280463349253	0.00048388386995325	0.0110200039888703	yes	SLAMF8	PREDICTED: SLAM family member 8, partial [Meleagris gallopavo]	-	-	-	-	-	-	-
Unigene0001098	9.66666666666667	43.3333333333333	0.7105	0.1531	0.2648	2.6215	1.0443	1.2042	0.376133333333333	1.62333333333333	2.10964320127149	0.0016800979445421	0.0283892225719169	yes	--	--	-	-	-	-	-	-	-
Unigene0001161	82.6666666666667	478.333333333333	0.3778	0.3508	0.5557	0.4241	0.3425	6.9149	0.4281	2.5605	2.58040581843934	0.0026516368212467	0.0394604734886407	yes	SYNPO2L	PREDICTED: synaptopodin 2-like protein isoform X1 [Anser cygnoides domesticus]	-	-	-	-	-	-	-
Unigene0001177	107.333333333333	370.333333333333	2.9962	2.6178	4.7005	14.6503	11.3527	8.4034	3.43816666666667	11.4688	1.73800306070979	2.81729195020567e-06	0.00015640139677479	yes	--	--	-	-	-	-	-	-	-
Unigene0001184	1.33333333333333	18	0.1328	0.0000	0.0424	0.9660	0.3514	0.9904	0.0584	0.769266666666667	3.71944352161339	0.000148275061948954	0.00434055820979556	yes	--	--	-	-	-	-	-	-	-
Unigene0001187	166.666666666667	450	2.4324	1.5976	5.4881	11.4268	5.7431	8.0583	3.1727	8.4094	1.40629175845349	0.00175799557620672	0.029300112242351	yes	--	PREDICTED: zinc finger protein Rlf [Pterocles gutturalis]	-	-	-	-	-	-	-
Unigene0001190	617	6474.33333333333	2.9539	4.7755	4.3029	24.6828	39.5619	59.9154	4.01076666666667	41.3867	3.36721727635711	1.10188236241396e-23	3.04566084352074e-20	yes	OGN	PREDICTED: mimecan [Anser cygnoides domesticus]	-	-	-	-	-	-	-
Unigene0001199	1745.33333333333	7884	35.2825	17.8089	100.4017	290.9563	194.8482	191.2283	51.1643666666667	225.6776	2.14105192594568	4.58381366284059e-06	0.000238656190727091	yes	--	Cartilage intermediate layer protein 2 [Anas platyrhynchos]	-	-	-	-	-	-	-
Unigene0001229	33.6666666666667	9.33333333333333	1.2245	1.9429	2.2932	0.7921	0.4418	0.2264	1.8202	0.486766666666667	-1.90279469751212	0.00201777658608663	0.0323861775585303	yes	--	PREDICTED: nuclear factor erythroid 2-related factor 3 isoform X1 [Calidris pugnax]	-	-	-	-	-	-	-
Unigene0001235	0.333333333333333	56.6666666666667	0.0000	0.0590	0.0000	3.8095	0.5365	5.8151	0.0196666666666667	3.38703333333333	7.42812592114046	1.61568577393805e-09	2.30573287472567e-07	yes	--	--	-	-	-	-	-	-	-
Unigene0001274	585.333333333333	197.666666666667	26.1690	24.9296	27.2652	9.6358	6.8586	9.3505	26.1212666666667	8.61496666666667	-1.60030773798134	4.98528195530614e-08	4.97741544575689e-06	yes	--	--	-	-	-	-	-	-	-
Unigene0001326	24	1.66666666666667	0.7246	1.6560	1.2397	0.0000	0.0456	0.2105	1.20676666666667	0.0853666666666667	-3.82133009466909	1.38719271031579e-05	0.000612709836565637	yes	FSTL4	PREDICTED: follistatin-related protein 4 isoform X2 [Anser cygnoides domesticus]	-	-	-	-	-	-	-
Unigene0001330	2.66666666666667	20	0.0944	0.0915	0.1808	0.5371	0.6656	1.5350	0.122233333333333	0.912566666666667	2.90029219207889	0.00049269116737431	0.0111872377851482	yes	--	--	-	-	-	-	-	-	-
Unigene0001345	144.666666666667	16.6666666666667	2.6034	1.7165	3.0266	0.1811	0.3673	0.2647	2.44883333333333	0.271033333333333	-3.17555238892276	1.16085673676428e-11	2.79654647911236e-09	yes	--	--	-	-	-	-	-	-	-
Unigene0001362	43.3333333333333	182.666666666667	0.3451	0.1968	0.3177	1.2197	1.2232	1.0527	0.286533333333333	1.1652	2.02380271943372	1.29047193480915e-07	1.12952857667287e-05	yes	CHL1	PREDICTED: neural cell adhesion molecule L1-like protein isoform X3 [Anser cygnoides domesticus]	-	-	-	-	-	-	-
Unigene0001363	1391	535.666666666667	12.8105	9.7019	9.3703	4.4317	3.6577	3.7966	10.6275666666667	3.962	-1.42351052368342	3.20753158496415e-08	3.36227417659805e-06	yes	Cdk18	PREDICTED: cyclin-dependent kinase 18-like, partial [Tyto alba]	-	-	-	-	-	-	-
Unigene0001368	4.66666666666667	39.3333333333333	0.2828	0.2057	0.4742	2.8173	3.1175	1.8693	0.3209	2.60136666666667	3.01907406898494	1.80062234630521e-06	0.000105304324900791	yes	--	--	-	-	-	-	-	-	-
Unigene0001369	98.3333333333333	260.666666666667	0.5710	0.7816	1.0540	2.1908	1.5847	2.5018	0.8022	2.09243333333333	1.38314778677863	0.000181302530425503	0.00510519898190109	yes	--	hypothetical protein Anapl_15109 [Anas platyrhynchos]	-	-	-	-	-	-	-
Unigene0001424	578.666666666667	2812.33333333333	2.4225	1.0652	5.9970	16.0078	13.7366	15.3352	3.16156666666667	15.0265333333333	2.24880066706681	7.87849409670204e-07	5.22537938556538e-05	yes	PTPRM	PREDICTED: receptor-type tyrosine-protein phosphatase kappa-like [Coturnix japonica]	-	-	-	-	-	-	-
Unigene0001425	341	1.33333333333333	12.8023	23.8006	1.2302	0.0000	0.0000	0.1536	12.6110333333333	0.0512	-7.94432696769194	7.8776574123555e-13	2.61842363496629e-10	yes	--	--	-	-	-	-	-	-	-
Unigene0001433	10.6666666666667	43.6666666666667	0.6524	0.9839	0.6251	4.7451	2.1094	2.1375	0.7538	2.99733333333333	1.99142583472277	0.000734209511947836	0.0151625957290462	yes	--	PREDICTED: LOW QUALITY PROTEIN: coronin-1B [Columba livia]	-	-	-	-	-	-	-
Unigene0001440	16	1	2.3981	1.3176	0.0766	0.0758	0.0705	0.0813	1.2641	0.0758666666666667	-4.05850063423025	0.00134408303753468	0.0239631495932111	yes	--	--	-	-	-	-	-	-	-
Unigene0001450	984	2304.66666666667	8.3833	5.7576	7.2989	14.9199	16.9615	16.7012	7.1466	16.1942	1.18014825314192	1.164087360806e-06	7.28657639182941e-05	yes	C2CD2	PREDICTED: C2 domain-containing protein 2 [Anser cygnoides domesticus]	-	-	-	-	GO:0044424//intracellular part;GO:0005623//cell;GO:0005737//cytoplasm;GO:0044464//cell part;GO:0044444//cytoplasmic part;GO:0005622//intracellular	-	-
Unigene0001466	4.66666666666667	98.3333333333333	0.2016	0.0279	0.1656	1.8584	1.7019	4.6865	0.1317	2.74893333333333	4.38354466857172	7.82974389671667e-11	1.56731048627263e-08	yes	--	PREDICTED: putative per-hexamer repeat protein 5 [Anas platyrhynchos]	-	-	-	-	-	-	-
Unigene0001477	1	13	0.0989	0.0000	0.0474	0.3753	0.7848	0.6536	0.0487666666666667	0.604566666666667	3.63193416809921	0.000513179234371834	0.0115618334841294	yes	--	--	-	-	-	-	-	-	-
Unigene0001503	560.666666666667	1167	1.4796	2.1823	2.3722	4.0747	3.4914	4.7424	2.01136666666667	4.10283333333333	1.02844444478481	0.000207982308747094	0.00563425555180948	yes	RBMS3	PREDICTED: RNA-binding motif, single-stranded-interacting protein 3 isoform X1 [Ficedula albicollis]	-	-	-	-	GO:0043226//organelle;GO:0043227//membrane-bounded organelle	GO:0005488//binding;GO:0097159//organic cyclic compound binding;GO:1901363//heterocyclic compound binding;GO:0003676//nucleic acid binding	-
Unigene0001549	0	5.33333333333333	0.0000	0.0000	0.0000	0.7248	0.7860	0.3884	0.001	0.633066666666667	9.30621362403339	0.00250019173514594	0.0378066712797752	yes	--	--	-	-	-	-	-	-	-
Unigene0001552	674.666666666667	2158	10.1651	9.1640	9.4465	30.7279	17.9666	42.2184	9.59186666666667	30.3043	1.65963900848963	4.92690346726764e-08	4.92849884553323e-06	yes	--	--	-	-	-	-	-	-	-
Unigene0001556	0	117.333333333333	0.0000	0.0000	0.0000	0.0000	0.0000	11.1230	0.001	3.70766666666667	11.856295830685	0.000167949683217189	0.0048119004438173	yes	--	--	-	-	-	-	-	-	-
Unigene0001587	331	148.333333333333	4.6302	7.6754	3.7685	2.9285	1.9903	2.0756	5.35803333333333	2.33146666666667	-1.2004657530905	0.00117514672925323	0.0217752716826909	yes	Vps29	PREDICTED: LOW QUALITY PROTEIN: vacuolar protein sorting-associated protein 29-like, partial [Anas platyrhynchos]	Cellular Processes	Transport and catabolism	ko04144//Endocytosis	K18467	-	-	-
Unigene0001590	6	24.6666666666667	0.2475	0.2400	0.5929	1.5265	1.3643	1.4473	0.360133333333333	1.44603333333333	2.00549776481444	0.00195234037504296	0.0315966284980373	yes	--	--	-	-	-	-	-	-	-
Unigene0001601	112.333333333333	27	1.4182	4.9558	3.2837	0.5326	0.2084	1.6223	3.21923333333333	0.787766666666667	-2.0308768710505	0.00226961659445238	0.0351914539978906	yes	--	--	-	-	-	-	-	-	-
Unigene0001621	409	1196.33333333333	6.7913	4.5340	5.9280	16.5719	11.9524	20.9656	5.7511	16.4966333333333	1.52026179774895	2.98146012113615e-07	2.31821863510781e-05	yes	GPR174	purinergic receptor P2Y G-protein coupled 10-like [Mus musculus]	Environmental Information Processing	Signaling molecules and interaction	ko04080//Neuroactive ligand-receptor interaction	K04274	-	-	-
Unigene0001626	224.333333333333	610.666666666667	1.4741	0.9492	1.3197	3.7799	2.6451	3.5014	1.24766666666667	3.3088	1.40707554324876	5.56629430592206e-06	0.000282167063768445	yes	PIK3R6	PREDICTED: LOW QUALITY PROTEIN: phosphoinositide 3-kinase regulatory subunit 6 [Anser cygnoides domesticus]	-	-	-	-	-	GO:0052813//phosphatidylinositol bisphosphate kinase activity;GO:0035014//phosphatidylinositol 3-kinase regulator activity;GO:0016301//kinase activity;GO:0016772//transferase activity, transferring phosphorus-containing groups;GO:0098772//molecular function regulator;GO:0003824//catalytic activity;GO:0030234//enzyme regulator activity;GO:0016740//transferase activity;GO:0019207//kinase regulator …	GO:0050896//response to stimulus;GO:0071900//regulation of protein serine/threonine kinase activity;GO:0001932//regulation of protein phosphorylation;GO:0072359//circulatory system development;GO:0007154//cell communication;GO:0023051//regulation of signaling;GO:0048731//system development;GO:0044763//single-organism cellular process;GO:0031323//regulation of cellular metabolic process;GO:0019220…
Unigene0001653	1.33333333333333	19	0.0698	0.0677	0.0000	0.5301	0.3080	1.1008	0.0458333333333333	0.6463	3.81773487369971	9.62989232028397e-05	0.00309506153601196	yes	--	--	-	-	-	-	-	-	-
Unigene0001671	112.333333333333	47	3.9101	5.4099	5.0935	1.5422	2.3633	1.9210	4.8045	1.94216666666667	-1.30671928816102	0.000897654592585054	0.0177672718013291	yes	--	PREDICTED: glutamine-rich protein 2 isoform X4 [Meleagris gallopavo]	-	-	-	-	-	-	-
Unigene0001687	101.333333333333	252.666666666667	6.2917	3.7502	5.2871	11.2533	13.6434	11.9562	5.10966666666667	12.2843	1.26551456657193	0.000242844701051926	0.00639592535864793	yes	--	--	-	-	-	-	-	-	-
Unigene0001743	26.6666666666667	101.333333333333	0.3560	0.1151	0.3032	0.9570	0.8982	0.9955	0.2581	0.950233333333333	1.88035167465303	6.0174850378598e-05	0.00211494038595999	yes	--	--	-	-	-	-	-	-	-
Unigene0001757	12.3333333333333	1	0.9087	1.3951	0.4353	0.0000	0.2003	0.0000	0.913033333333333	0.0667666666666667	-3.77346761114569	0.00146307103308253	0.0255023638278532	yes	--	--	-	-	-	-	-	-	-
Unigene0001776	6947.66666666667	2134.33333333333	62.8201	53.8616	62.7598	21.2335	13.6219	18.9722	59.8138333333333	17.9425333333333	-1.73709557870463	4.51760431201819e-13	1.58167350436173e-10	yes	GJA5	PREDICTED: gap junction alpha-5 protein [Anser cygnoides domesticus]	-	-	-	-	GO:0016021//integral component of membrane;GO:0016020//membrane;GO:0044291//cell-cell contact zone;GO:0005921//gap junction;GO:0030054//cell junction;GO:0031224//intrinsic component of membrane;GO:0005911//cell-cell junction;GO:0044425//membrane part	GO:0005215//transporter activity;GO:0005243//gap junction channel activity;GO:0086075//gap junction channel activity involved in cardiac conduction electrical coupling;GO:0015267//channel activity;GO:0022803//passive transmembrane transporter activity;GO:0022829//wide pore channel activity;GO:1903763//gap junction channel activity involved in cell communication by electrical coupling;GO:0022857//…	GO:0003179//heart valve morphogenesis;GO:1903522//regulation of blood circulation;GO:0044767//single-organism developmental process;GO:0009790//embryo development;GO:0034329//cell junction assembly;GO:0072358//cardiovascular system development;GO:0042311//vasodilation;GO:0032501//multicellular organismal process;GO:0003013//circulatory system process;GO:0009653//anatomical structure morphogenesis…
Unigene0001807	2258.33333333333	8153.66666666667	19.3008	10.4734	21.4945	67.8598	63.1785	47.2941	17.0895666666667	59.4441333333333	1.79841861875112	3.14782971374688e-10	5.40243702865507e-08	yes	BPI	PREDICTED: bactericidal permeability-increasing protein [Pygoscelis adeliae]	-	-	-	-	-	-	-
Unigene0001808	105	304.666666666667	1.3448	1.1709	1.6961	4.6218	3.3158	3.9768	1.40393333333333	3.97146666666667	1.50019746453553	8.54944687217624e-06	0.000401961773846087	yes	CARD9	PREDICTED: caspase recruitment domain-containing protein 9 isoform X2 [Anas platyrhynchos]	Organismal Systems	Immune system	ko04621//NOD-like receptor signaling pathway	K12794	-	-	GO:0009987//cellular process;GO:0044763//single-organism cellular process;GO:0044699//single-organism process;GO:0012501//programmed cell death;GO:0008219//cell death;GO:0006915//apoptotic process;GO:0016265//death
Unigene0001811	2385	5142	13.0144	12.2425	13.4144	27.5484	23.2465	30.5738	12.8904333333333	27.1229	1.07321067760849	9.97616794693259e-07	6.41271006204479e-05	yes	GXYLT2	PREDICTED: glucoside xylosyltransferase 2 isoform X2 [Anser cygnoides domesticus]	Metabolism	Glycan biosynthesis and metabolism	ko00514//Other types of O-glycan biosynthesis	K13676	-	-	-
Unigene0001832	4.33333333333333	31	0.0309	0.0299	0.1331	0.3515	0.7624	0.2041	0.0646333333333333	0.439333333333333	2.76496566178862	0.000541305022357492	0.0120390898299226	yes	Tmem184a	PREDICTED: transmembrane protein 184A [Anser cygnoides domesticus]	-	-	-	-	-	-	-
Unigene0001845	927	404	3.3437	5.2561	6.4021	2.4345	2.1355	1.7734	5.00063333333333	2.11446666666667	-1.24181700738617	4.66554500341369e-05	0.00171342955905089	yes	SLC4A8	PREDICTED: electroneutral sodium bicarbonate exchanger 1 isoform X1 [Anser cygnoides domesticus]	-	-	-	-	GO:0016020//membrane;GO:0031224//intrinsic component of membrane;GO:0044425//membrane part	GO:0022892//substrate-specific transporter activity;GO:0022891//substrate-specific transmembrane transporter activity;GO:0022857//transmembrane transporter activity;GO:0099516//ion antiporter activity;GO:0022804//active transmembrane transporter activity;GO:0005215//transporter activity;GO:0015291//secondary active transmembrane transporter activity;GO:0015075//ion transmembrane transporter activ…	GO:0006811//ion transport;GO:0044699//single-organism process;GO:0044765//single-organism transport;GO:1902578//single-organism localization;GO:0006810//transport;GO:0051234//establishment of localization;GO:0051179//localization
Unigene0001853	4203	16309.3333333333	31.8711	16.4092	45.0987	164.8686	85.2885	103.2065	31.1263333333333	117.787866666667	1.91998339157556	4.16811948549549e-08	4.2837011941246e-06	yes	GBP1	PREDICTED: guanylate-binding protein 4-like [Coturnix japonica]	-	-	-	-	-	-	-
Unigene0001854	839	3197	31.0744	14.7177	46.5188	147.5489	86.5930	109.3463	30.7703	114.496066666667	1.89568762300079	2.22880935501012e-07	1.80354978269748e-05	yes	GBP2	PREDICTED: guanylate-binding protein 3-like, partial [Anser cygnoides domesticus]	-	-	-	-	-	-	-
Unigene0001858	54.3333333333333	4	0.8620	2.6550	0.5101	0.0962	0.1118	0.0773	1.34236666666667	0.0951	-3.81918964536013	8.50145599700319e-07	5.59487424304031e-05	yes	Tmprss9	PREDICTED: transmembrane protease serine 9 isoform X3 [Anser cygnoides domesticus]	-	-	-	-	-	-	-
Unigene0001880	61	563.666666666667	0.4836	0.4689	0.8399	5.2289	5.5889	5.2764	0.597466666666667	5.36473333333333	3.16657632933772	4.69902019330042e-19	5.48396541092352e-16	yes	Adipoq	PREDICTED: adiponectin [Anser cygnoides domesticus]	Organismal Systems	Endocrine system	ko03320//PPAR signaling pathway;ko04920//Adipocytokine signaling pathway	K07296	-	-	-
Unigene0001891	324.666666666667	121	5.0659	3.8655	5.3134	2.2751	0.7798	2.1946	4.74826666666667	1.74983333333333	-1.4401834442405	0.000514508238219158	0.0115768762410264	yes	NCAN	PREDICTED: neurocan core protein isoform X1 [Aquila chrysaetos canadensis]	-	-	-	-	-	-	-
Unigene0001916	6	44	0.1910	0.0926	0.1373	0.7930	1.0530	1.1413	0.1403	0.995766666666667	2.82729271297398	1.19889938759916e-06	7.46002359461433e-05	yes	--	PREDICTED: immunoglobulin superfamily member 1-like isoform X3 [Aquila chrysaetos canadensis]	-	-	-	-	-	-	-
Unigene0001919	551	1311.33333333333	9.2809	9.0270	5.2991	14.8828	19.5987	19.8240	7.869	18.1018333333333	1.20188360580358	3.14816168491551e-05	0.00121926259001997	yes	TGFB1I1	PREDICTED: transforming growth factor beta-1-induced transcript 1 protein [Python bivittatus]	-	-	-	-	GO:0044464//cell part;GO:0005623//cell;GO:0070161//anchoring junction;GO:0005622//intracellular;GO:0030054//cell junction;GO:0044424//intracellular part;GO:0005912//adherens junction;GO:0005924//cell-substrate adherens junction;GO:0030055//cell-substrate junction	GO:0005488//binding;GO:0005515//protein binding	GO:0048729//tissue morphogenesis;GO:0032502//developmental process;GO:0050794//regulation of cellular process;GO:0051716//cellular response to stimulus;GO:0050789//regulation of biological process;GO:0044763//single-organism cellular process;GO:0044699//single-organism process;GO:0030154//cell differentiation;GO:0007165//signal transduction;GO:0060429//epithelium development;GO:0048856//anatomica…
Unigene0001941	270.333333333333	1052	1.8613	1.5418	2.3872	9.9069	5.6737	6.3559	1.9301	7.31216666666667	1.92162335761271	1.00495596354781e-09	1.51658828556437e-07	yes	SLC1A6	PREDICTED: excitatory amino acid transporter 4-like isoform X2 [Anser cygnoides domesticus]	-	-	-	-	GO:0005622//intracellular;GO:0043231//intracellular membrane-bounded organelle;GO:0044464//cell part;GO:0044424//intracellular part;GO:0043227//membrane-bounded organelle;GO:0043226//organelle;GO:0043229//intracellular organelle;GO:0005623//cell	GO:0008509//anion transmembrane transporter activity;GO:0005215//transporter activity;GO:0005342//organic acid transmembrane transporter activity;GO:0005310//dicarboxylic acid transmembrane transporter activity;GO:0022891//substrate-specific transmembrane transporter activity;GO:0008514//organic anion transmembrane transporter activity;GO:0046943//carboxylic acid transmembrane transporter activit…	GO:0065008//regulation of biological quality;GO:0065007//biological regulation
Unigene0001977	1626.66666666667	3418.66666666667	6.2589	4.8243	6.7807	14.6706	10.6186	11.1642	5.95463333333333	12.1511333333333	1.0290063003938	2.31662316918606e-05	0.000940928839722693	yes	PLA2R1	PREDICTED: secretory phospholipase A2 receptor isoform X1 [Anas platyrhynchos]	Cellular Processes	Transport and catabolism	ko04145//Phagosome	K06560	GO:0044464//cell part;GO:0016020//membrane;GO:0005623//cell	GO:0019899//enzyme binding;GO:0005515//protein binding;GO:0005488//binding	GO:0032502//developmental process;GO:0065007//biological regulation;GO:0032304//negative regulation of icosanoid secretion;GO:0007154//cell communication;GO:0044237//cellular metabolic process;GO:0072331//signal transduction by p53 class mediator;GO:0051046//regulation of secretion;GO:0006810//transport;GO:0048519//negative regulation of biological process;GO:0070887//cellular response to chemica…
Unigene0001981	285.666666666667	606	1.4336	1.5438	1.9252	3.3277	3.1034	3.7159	1.6342	3.38233333333333	1.04943428908236	0.000213132380564533	0.00573964584162787	yes	--	--	-	-	-	-	-	-	-
Unigene0001983	108	262	2.6939	1.3971	2.5211	4.8540	4.8801	5.8607	2.20403333333333	5.19826666666667	1.23788460165092	0.000579844076058655	0.0127306318320955	yes	--	PREDICTED: membrane-spanning 4-domains subfamily A member 14 isoform X3 [Mus musculus]	-	-	-	-	-	-	-
Unigene0001988	1495.33333333333	3380.33333333333	15.8641	8.4845	25.9703	40.3177	35.5233	34.7125	16.7729666666667	36.8511666666667	1.13557241045254	0.000628019576130865	0.0135392873890249	yes	GBP1	PREDICTED: guanylate-binding protein 1-like [Coturnix japonica]	-	-	-	-	-	-	-
Unigene0002009	49.3333333333333	12.6666666666667	3.0756	0.7198	1.3549	0.5366	0.3741	0.3595	1.71676666666667	0.4234	-2.0196007951567	0.00119064036886899	0.0219630699866149	yes	AGPAT5	PREDICTED: 1-acyl-sn-glycerol-3-phosphate acyltransferase epsilon, partial [Acanthisitta chloris]	Metabolism	Global and Overview;Lipid metabolism	ko01100//Metabolic pathways;ko01110//Biosynthesis of secondary metabolites;ko00564//Glycerophospholipid metabolism;ko00561//Glycerolipid metabolism	K19007	GO:0043231//intracellular membrane-bounded organelle;GO:0005623//cell;GO:0043227//membrane-bounded organelle;GO:0044464//cell part;GO:0044424//intracellular part;GO:0043229//intracellular organelle;GO:0043226//organelle;GO:0005622//intracellular	GO:0016740//transferase activity;GO:0003824//catalytic activity	GO:0071704//organic substance metabolic process;GO:0009987//cellular process;GO:0044238//primary metabolic process;GO:0044763//single-organism cellular process;GO:0044710//single-organism metabolic process;GO:0008152//metabolic process;GO:0044237//cellular metabolic process;GO:0006629//lipid metabolic process;GO:0044699//single-organism process;GO:0044255//cellular lipid metabolic process;GO:0006…
Unigene0002014	139.333333333333	343.333333333333	2.8710	2.4168	3.7744	4.5608	7.4383	9.8442	3.02073333333333	7.2811	1.26925759326932	0.000696171637860604	0.0145718795956657	yes	Dram2	PREDICTED: DNA damage-regulated autophagy modulator protein 2 isoform X1 [Anser cygnoides domesticus]	-	-	-	-	GO:0005773//vacuole;GO:0044444//cytoplasmic part;GO:0044425//membrane part;GO:0043226//organelle;GO:0016020//membrane;GO:0044424//intracellular part;GO:0043231//intracellular membrane-bounded organelle;GO:0005622//intracellular;GO:0044464//cell part;GO:0043227//membrane-bounded organelle;GO:0031224//intrinsic component of membrane;GO:0000323//lytic vacuole;GO:0043229//intracellular organelle;GO:0…	-	GO:0044699//single-organism process;GO:0012501//programmed cell death;GO:0009987//cellular process;GO:0097194//execution phase of apoptosis;GO:0006921//cellular component disassembly involved in execution phase of apoptosis;GO:0022411//cellular component disassembly;GO:0016043//cellular component organization;GO:0008219//cell death;GO:0016265//death;GO:0006915//apoptotic process;GO:0071840//cellu…
Unigene0002027	1004	4381.33333333333	6.0256	1.6664	7.5192	29.6440	17.9586	16.7071	5.0704	21.4365666666667	2.07990238876001	1.46447606992939e-06	8.83006771119192e-05	yes	SIGLEC1	PREDICTED: sialoadhesin [Aquila chrysaetos canadensis]	Environmental Information Processing	Signaling molecules and interaction	ko04514//Cell adhesion molecules (CAMs)	K06548	-	-	-
Unigene0002030	438	176.333333333333	3.7213	2.6636	6.0670	1.6913	1.4260	1.7830	4.15063333333333	1.63343333333333	-1.34542391591797	0.000199273124397897	0.00545916884402941	yes	fibcd1	PREDICTED: fibrinogen C domain-containing protein 1 [Pseudopodoces humilis]	-	-	-	-	-	-	-
Unigene0002051	327.666666666667	87	9.9479	8.9744	8.7579	1.9696	3.2039	1.8471	9.22673333333333	2.3402	-1.97918812939241	1.91653395793754e-08	2.09688778893762e-06	yes	--	--	-	-	-	-	-	-	-
Unigene0002062	52.6666666666667	13	1.8062	1.1359	0.8419	0.2547	0.2798	0.3723	1.26133333333333	0.302266666666667	-2.06105579248597	0.000122556446580342	0.00373551764658145	yes	CACNA1A	PREDICTED: voltage-dependent P/Q-type calcium channel subunit alpha-1A-like, partial [Struthio camelus australis]	Environmental Information Processing	Signal transduction	ko04010//MAPK signaling pathway;ko04020//Calcium signaling pathway	K04344	-	-	-
Unigene0002095	74	174.666666666667	0.7365	0.8018	1.2505	2.4886	1.9144	2.0103	0.9296	2.13776666666667	1.20142242026347	0.00129677610224654	0.0233468599800073	yes	SLC44A3	PREDICTED: choline transporter-like protein 3 isoform X1 [Anas platyrhynchos]	-	-	-	-	GO:0016020//membrane;GO:0044425//membrane part;GO:0031224//intrinsic component of membrane	-	-
Unigene0002113	8	45.6666666666667	0.1056	0.2389	0.0675	0.9351	0.7295	0.6085	0.137333333333333	0.7577	2.46394491120376	3.3107511307805e-05	0.00127191453646817	yes	--	PREDICTED: COX assembly mitochondrial protein homolog [Calypte anna]	-	-	-	-	-	-	-
Unigene0002114	18.6666666666667	174.333333333333	0.4688	0.3846	0.1382	0.9408	3.2754	4.8035	0.330533333333333	3.00656666666667	3.18524927294007	3.83669314579478e-07	2.83362690795218e-05	yes	TNFRSF13B	PREDICTED: tumor necrosis factor receptor superfamily member 13B [Anas platyrhynchos]	Organismal Systems;Environmental Information Processing	Signaling molecules and interaction;Immune system	ko04060//Cytokine-cytokine receptor interaction;ko04672//Intestinal immune network for IgA production	K05150	GO:0031224//intrinsic component of membrane;GO:0005623//cell;GO:0016021//integral component of membrane;GO:0071944//cell periphery;GO:0016020//membrane;GO:0005886//plasma membrane;GO:0044464//cell part;GO:0044425//membrane part	-	GO:0070663//regulation of leukocyte proliferation;GO:0002682//regulation of immune system process;GO:0032944//regulation of mononuclear cell proliferation;GO:0002694//regulation of leukocyte activation;GO:0050789//regulation of biological process;GO:0065007//biological regulation;GO:0050865//regulation of cell activation;GO:0050670//regulation of lymphocyte proliferation;GO:0050794//regulation of…
Unigene0002152	3817.33333333333	1935	107.3052	114.8359	112.9620	48.1688	56.9983	59.7733	111.701033333333	54.9801333333333	-1.02266022141379	2.76395561118094e-06	0.000153765526305497	yes	Arl2	PREDICTED: ADP-ribosylation factor-like protein 2 [Cavia porcellus]	-	-	-	-	GO:0044464//cell part;GO:0005623//cell	GO:0036094//small molecule binding;GO:0032549//ribonucleoside binding;GO:0097159//organic cyclic compound binding;GO:0005488//binding;GO:0001883//purine nucleoside binding;GO:1901363//heterocyclic compound binding;GO:0032550//purine ribonucleoside binding;GO:0097367//carbohydrate derivative binding;GO:0001882//nucleoside binding	GO:0065007//biological regulation;GO:0044699//single-organism process;GO:0007154//cell communication;GO:0044700//single organism signaling;GO:0023052//signaling;GO:0050896//response to stimulus;GO:0009987//cellular process;GO:0050789//regulation of biological process;GO:0035556//intracellular signal transduction;GO:0051716//cellular response to stimulus;GO:0007165//signal transduction;GO:0050794/…
Unigene0002155	11.3333333333333	163	0.2439	0.0752	0.0531	0.2840	0.1857	4.9933	0.124066666666667	1.821	3.8755434625262	0.000254690774811456	0.00664460775994697	yes	KLHL30	PREDICTED: kelch-like protein 30 [Anser cygnoides domesticus]	-	-	-	-	-	-	-
Unigene0002176	49.6666666666667	163.666666666667	0.3573	0.4949	0.9904	2.3124	1.7443	1.8815	0.6142	1.9794	1.68828276631021	0.000119674564880553	0.00366897205127379	yes	Sgk223	Tyrosine-protein kinase SgK223, partial [Nipponia nippon]	-	-	-	-	-	-	-
Unigene0002185	164.333333333333	385.333333333333	1.9155	1.8714	3.2223	6.1595	4.5776	5.3080	2.3364	5.34836666666667	1.19481108542116	0.000456667942984666	0.0105419034557036	yes	--	hypothetical protein N308_07647, partial [Struthio camelus australis]	Metabolism	Global and Overview;Nucleotide metabolism;Amino acid metabolism	ko01100//Metabolic pathways;ko00230//Purine metabolism;ko00250//Alanine, aspartate and glutamate metabolism	K01939	-	-	-
Unigene0002187	315.666666666667	780.333333333333	2.5104	2.3034	2.9622	6.3938	5.1927	7.2125	2.592	6.26633333333333	1.27355579670765	5.08107020241297e-06	0.000261354127149972	yes	CLEC2L	PREDICTED: C-type lectin domain family 2 member L-like [Anser cygnoides domesticus]	-	-	-	-	-	-	-
Unigene0002193	0.666666666666667	9	0.0000	0.1088	0.0000	0.4790	0.5441	0.3993	0.0362666666666667	0.474133333333333	3.70857676757943	0.00272147431996975	0.0402828824300595	yes	TMEM178B	PREDICTED: transmembrane protein 178B [Haliaeetus leucocephalus]	-	-	-	-	GO:0030054//cell junction;GO:0043296//apical junction complex;GO:0016020//membrane;GO:0031224//intrinsic component of membrane;GO:0005911//cell-cell junction;GO:0044425//membrane part	-	-
Unigene0002212	267.333333333333	712.333333333333	4.1351	4.0230	2.8704	10.3681	10.5302	7.3081	3.67616666666667	9.40213333333333	1.35478596410106	6.82493032596401e-06	0.000332182452204497	yes	Lsamp	PREDICTED: limbic system-associated membrane protein isoform X3 [Geospiza fortis]	-	-	-	-	-	-	-
Unigene0002244	66.3333333333333	255	0.8952	0.5902	0.8348	3.3971	1.5683	3.8351	0.7734	2.9335	1.92333632247592	4.43849190651401e-06	0.000232275344621157	yes	Hrh2	PREDICTED: histamine H2 receptor [Anser cygnoides domesticus]	Environmental Information Processing	Signal transduction;Signaling molecules and interaction	ko04080//Neuroactive ligand-receptor interaction;ko04020//Calcium signaling pathway	K04150	-	-	-
Unigene0002269	135	320.666666666667	4.2888	6.2153	7.6442	12.6881	14.7624	14.4899	6.04943333333333	13.9801333333333	1.20850620754707	0.000335085211938559	0.00825406663948279	yes	--	PREDICTED: salivary glue protein Sgs-3-like [Astyanax mexicanus]	-	-	-	-	-	-	-
Unigene0002291	113	527.333333333333	2.6141	1.8165	2.7760	9.7343	9.5283	13.6227	2.4022	10.9617666666667	2.19005215512722	6.1903910128652e-11	1.26992486258844e-08	yes	WISP1	PREDICTED: WNT1-inducible-signaling pathway protein 1 [Anser cygnoides domesticus]	-	-	-	-	GO:0005622//intracellular;GO:0044424//intracellular part;GO:0044464//cell part;GO:0005623//cell	GO:0005515//protein binding;GO:0019838//growth factor binding;GO:0005488//binding	-
Unigene0002304	5.66666666666667	32.6666666666667	0.1208	0.0586	0.1544	0.7451	0.4262	0.7167	0.111266666666667	0.629333333333333	2.4998029048866	9.01182690857864e-05	0.00294507849258136	yes	--	--	-	-	-	-	-	-	-
Unigene0002311	20	81	0.8150	0.4905	0.3500	2.7995	1.4869	2.2289	0.551833333333333	2.17176666666667	1.97656459914794	6.53046974988194e-05	0.00226825846464649	yes	AQP9	PREDICTED: aquaporin-9 isoform X1 [Anser cygnoides domesticus]	-	-	-	-	GO:0031224//intrinsic component of membrane;GO:0016020//membrane;GO:0044425//membrane part	GO:0015166//polyol transmembrane transporter activity;GO:0015205//nucleobase transmembrane transporter activity;GO:0022891//substrate-specific transmembrane transporter activity;GO:0022857//transmembrane transporter activity;GO:0015168//glycerol transmembrane transporter activity;GO:0022892//substrate-specific transporter activity;GO:1901476//carbohydrate transporter activity;GO:0015144//carbohyd…	GO:1901698//response to nitrogen compound;GO:0051591//response to cAMP;GO:0046683//response to organophosphorus;GO:0006810//transport;GO:0014070//response to organic cyclic compound;GO:0071705//nitrogen compound transport;GO:0055085//transmembrane transport;GO:0009987//cellular process;GO:0010243//response to organonitrogen compound;GO:0071702//organic substance transport;GO:0014074//response to …
Unigene0002313	224	65.3333333333333	2.7657	3.2052	2.6626	1.0121	0.5342	0.9240	2.87783333333333	0.823433333333333	-1.80525928577694	1.28811958213776e-06	7.93992677172872e-05	yes	PAX3	paired box 3 [Anas platyrhynchos]	-	-	-	-	GO:0005622//intracellular;GO:0044464//cell part;GO:0005623//cell;GO:0043229//intracellular organelle;GO:0043227//membrane-bounded organelle;GO:0044424//intracellular part;GO:0043231//intracellular membrane-bounded organelle;GO:0043226//organelle	GO:0097159//organic cyclic compound binding;GO:0001071//nucleic acid binding transcription factor activity;GO:0003677//DNA binding;GO:0005488//binding;GO:1901363//heterocyclic compound binding;GO:0003676//nucleic acid binding	GO:0034654//nucleobase-containing compound biosynthetic process;GO:0071704//organic substance metabolic process;GO:1901362//organic cyclic compound biosynthetic process;GO:0006725//cellular aromatic compound metabolic process;GO:0044699//single-organism process;GO:0032501//multicellular organismal process;GO:0008152//metabolic process;GO:0006351//transcription, DNA-templated;GO:0090304//nucleic a…
Unigene0002317	18.6666666666667	239.666666666667	0.2194	0.2320	0.0955	1.4757	2.0048	3.3966	0.1823	2.29236666666667	3.65245135678196	1.29919032945161e-13	5.13004349863236e-11	yes	SLC38A3	PREDICTED: sodium-coupled neutral amino acid transporter 3 isoform X1 [Meleagris gallopavo]	-	-	-	-	-	-	-
Unigene0002319	24.6666666666667	115.333333333333	6.2806	0.4429	1.6412	5.6336	19.4353	11.7277	2.78823333333333	12.2655333333333	2.13718676360725	0.00358511517476484	0.0490566684817939	yes	--	--	-	-	-	-	-	-	-
Unigene0002332	216.666666666667	459.333333333333	1.0271	0.6487	1.3091	2.2036	1.9485	1.9929	0.994966666666667	2.04833333333333	1.0417304114096	0.00167329698217204	0.0283198638777729	yes	Dock2	PREDICTED: dedicator of cytokinesis protein 2-like [Aquila chrysaetos canadensis]	-	-	-	-	-	-	-
Unigene0002358	3	52.3333333333333	0.0639	0.1858	0.0306	0.1212	0.0563	4.9039	0.0934333333333333	1.6938	4.18018238585951	0.0019194116766635	0.0312466655373022	yes	RAPSN	PREDICTED: 43 kDa receptor-associated protein of the synapse [Chaetura pelagica]	-	-	-	-	GO:0045202//synapse;GO:0044459//plasma membrane part;GO:0043228//non-membrane-bounded organelle;GO:0043226//organelle;GO:0097060//synaptic membrane;GO:0005623//cell;GO:0005886//plasma membrane;GO:0043231//intracellular membrane-bounded organelle;GO:0071944//cell periphery;GO:0043232//intracellular non-membrane-bounded organelle;GO:0043229//intracellular organelle;GO:0098590//plasma membrane regio…	GO:0043169//cation binding;GO:0043167//ion binding;GO:0046914//transition metal ion binding;GO:0046872//metal ion binding;GO:0005488//binding;GO:0005102//receptor binding;GO:0005515//protein binding	GO:0065007//biological regulation;GO:0007154//cell communication;GO:0007268//synaptic transmission;GO:0043067//regulation of programmed cell death;GO:0044763//single-organism cellular process;GO:0099536//synaptic signaling;GO:0044699//single-organism process;GO:0009987//cellular process;GO:0010941//regulation of cell death;GO:0044700//single organism signaling;GO:0048518//positive regulation of b…
Unigene0002403	23	1	2.9231	0.6298	0.8714	0.0000	0.1719	0.0000	1.47476666666667	0.0573	-4.68580776426927	3.41148052145555e-05	0.00130583617015511	yes	--	--	-	-	-	-	-	-	-
Unigene0002421	8.66666666666667	36	0.1567	0.0570	0.0375	0.3438	0.2850	0.3785	0.0837333333333333	0.335766666666667	2.00358504990628	0.00145307050330353	0.0253608852183421	yes	--	--	-	-	-	-	-	-	-
Unigene0002434	78	19	10.0719	6.0786	7.3854	2.0476	1.9033	1.5676	7.8453	1.8395	-2.09251493981008	5.75243288650495e-06	0.000289091404689551	yes	--	--	-	-	-	-	-	-	-
Unigene0002450	4412.33333333333	17806.3333333333	32.2885	24.3657	35.1462	103.1086	87.4769	174.7646	30.6001333333333	121.783366666667	1.9927072572323	2.84347691569102e-12	7.85951985164974e-10	yes	Ptrf	PREDICTED: polymerase I and transcript release factor [Anser cygnoides domesticus]	-	-	-	-	GO:0044464//cell part;GO:0043231//intracellular membrane-bounded organelle;GO:0016020//membrane;GO:0005622//intracellular;GO:0043227//membrane-bounded organelle;GO:0071944//cell periphery;GO:0044459//plasma membrane part;GO:0044425//membrane part;GO:0005886//plasma membrane;GO:0043229//intracellular organelle;GO:0005623//cell;GO:0043226//organelle;GO:0044424//intracellular part	GO:0097159//organic cyclic compound binding;GO:1901363//heterocyclic compound binding;GO:0019843//rRNA binding;GO:0003723//RNA binding;GO:0005488//binding;GO:0003676//nucleic acid binding	GO:0008152//metabolic process;GO:0006351//transcription, DNA-templated;GO:0090304//nucleic acid metabolic process;GO:0018130//heterocycle biosynthetic process;GO:0009059//macromolecule biosynthetic process;GO:0006139//nucleobase-containing compound metabolic process;GO:0034645//cellular macromolecule biosynthetic process;GO:0019438//aromatic compound biosynthetic process;GO:0046483//heterocycle m…
Unigene0002481	126	1064.66666666667	0.9029	0.5128	0.9640	3.2796	7.4845	8.8006	0.793233333333333	6.52156666666667	3.03940137363182	9.4200011579272e-14	3.80546308316048e-11	yes	Muc4	PREDICTED: mucin-4 isoform X2 [Gallus gallus]	-	-	-	-	-	-	-
Unigene0002498	3.66666666666667	24	0.0690	0.1338	0.5290	0.5892	2.3125	1.7543	0.243933333333333	1.552	2.66956973745656	0.00185661328759403	0.0304432647904164	yes	--	--	-	-	-	-	-	-	-
Unigene0002522	158.333333333333	488.666666666667	4.0226	3.1288	3.1130	10.5263	9.5504	10.6527	3.42146666666667	10.2431333333333	1.58197030024186	1.4738119277891e-07	1.26342889296084e-05	yes	--	--	-	-	-	-	-	-	-
Unigene0002538	1841	5187	4.0101	3.2958	4.0873	12.1114	9.3748	9.6577	3.79773333333333	10.3813	1.45077660475888	1.87676419849773e-10	3.39869053146571e-08	yes	SVEP1	PREDICTED: LOW QUALITY PROTEIN: sushi, von Willebrand factor type A, EGF and pentraxin domain-containing protein 1 [Anser cygnoides domesticus]	-	-	-	-	-	-	-
Unigene0002545	270.333333333333	756.333333333333	4.1407	3.9217	4.5800	13.8630	12.0257	8.1606	4.21413333333333	11.3497666666667	1.4293547720531	1.77775569220204e-06	0.000104315525907681	yes	ENTPD8	PREDICTED: ectonucleoside triphosphate diphosphohydrolase 8-like [Anser cygnoides domesticus]	Metabolism	Nucleotide metabolism	ko00230//Purine metabolism;ko00240//Pyrimidine metabolism	K01510	-	-	-
Unigene0002554	315	145.333333333333	3.4114	4.7703	2.5237	1.9045	1.4121	1.4749	3.56846666666667	1.59716666666667	-1.1597894282848	0.000981608639955765	0.0190015263341529	yes	FAM189A1	PREDICTED: protein FAM189A1 isoform X8 [Anser cygnoides domesticus]	-	-	-	-	-	-	-
Unigene0002564	388	1150.66666666667	1.0991	1.1786	2.9763	5.2491	4.8051	5.1807	1.75133333333333	5.0783	1.53589192479942	2.92293462191647e-05	0.00114229489780364	yes	PARP14	PREDICTED: poly [ADP-ribose] polymerase 14-like, partial [Anser cygnoides domesticus]	-	-	-	-	-	-	-
Unigene0002569	1162.33333333333	3054.33333333333	25.5648	13.5801	35.0879	79.3751	56.9386	52.8567	24.7442666666667	63.0568	1.34955767172514	2.98625043420399e-05	0.00116255681284723	yes	TAPBP	TAP binding protein [Gallus gallus]	-	-	-	-	-	-	-
Unigene0002577	0.333333333333333	11.6666666666667	0.0000	0.1018	0.0000	0.4982	2.0375	0.8543	0.0339333333333333	1.13	5.05747580683537	0.000363771993082883	0.0088241172105006	yes	--	PREDICTED: formin-1 isoform X3 [Anser cygnoides domesticus]	-	-	-	-	-	-	-
Unigene0002595	0.666666666666667	363.666666666667	0.0182	0.0000	0.0000	0.0865	0.0482	9.9670	0.00606666666666667	3.36723333333333	9.11644393663967	1.72350971173859e-06	0.000101472600371497	yes	ACTN2	PREDICTED: alpha-actinin-2 isoform X3 [Anser cygnoides domesticus]	Cellular Processes	Cell motility;Cellular commiunity	ko04510//Focal adhesion;ko04810//Regulation of actin cytoskeleton;ko04530//Tight junction;ko04520//Adherens junction	K05699	GO:0044449//contractile fiber part;GO:0005737//cytoplasm;GO:0030055//cell-substrate junction;GO:0005924//cell-substrate adherens junction;GO:0030017//sarcomere;GO:0042995//cell projection;GO:0043229//intracellular organelle;GO:0030016//myofibril;GO:0044464//cell part;GO:0043228//non-membrane-bounded organelle;GO:0043232//intracellular non-membrane-bounded organelle;GO:0043226//organelle;GO:000562…	GO:0005488//binding;GO:0030545//receptor regulator activity;GO:0005515//protein binding;GO:0046872//metal ion binding;GO:0010861//thyroid hormone receptor activator activity;GO:0030546//receptor activator activity;GO:0043167//ion binding;GO:0003779//actin binding;GO:0008092//cytoskeletal protein binding;GO:0019904//protein domain specific binding;GO:0043169//cation binding;GO:0098772//molecular f…	GO:0034330//cell junction organization;GO:0032410//negative regulation of transporter activity;GO:0043933//macromolecular complex subunit organization;GO:0071840//cellular component organization or biogenesis;GO:0065003//macromolecular complex assembly;GO:0003012//muscle system process;GO:0048519//negative regulation of biological process;GO:0070271//protein complex biogenesis;GO:0071822//protein…
Unigene0002598	137.333333333333	60.6666666666667	1.2870	1.2639	0.7747	0.5244	0.4438	0.4530	1.10853333333333	0.473733333333333	-1.22650505929315	0.00138348383010849	0.0244537722320352	yes	DNAH9	PREDICTED: dynein heavy chain 9, axonemal isoform X2 [Anser cygnoides domesticus]	-	-	-	-	-	-	-
Unigene0002611	58	14.6666666666667	1.5124	2.2987	3.0940	0.8532	0.5047	0.3325	2.3017	0.563466666666667	-2.03029763543012	0.000176090100202395	0.00499067662834817	yes	--	--	-	-	-	-	-	-	-
Unigene0002612	0.666666666666667	17	0.0820	0.0000	0.0000	0.2722	0.7953	0.9170	0.0273333333333333	0.6615	4.59700784238175	5.58207453238547e-05	0.00198076897444113	yes	--	--	-	-	-	-	-	-	-
Unigene0002619	1.33333333333333	12.3333333333333	0.0000	0.0829	0.0819	0.4868	0.3394	0.6957	0.0549333333333333	0.5073	3.20708541866908	0.0014143682837103	0.024800794375831	yes	--	--	-	-	-	-	-	-	-
Unigene0002626	237.666666666667	72	3.2594	1.9306	3.6333	1.1310	0.6487	0.8253	2.9411	0.868333333333333	-1.76003496618306	8.30931905292393e-06	0.000392428515020149	yes	SLC45A2	PREDICTED: LOW QUALITY PROTEIN: membrane-associated transporter protein [Anser cygnoides domesticus]	-	-	-	-	-	-	-
Unigene0002628	786.333333333333	1713.66666666667	7.7695	11.4917	9.1630	17.9936	17.4342	25.2859	9.47473333333333	20.2379	1.09490235125727	4.00197277403415e-05	0.0014990841952493	yes	Muc1	PREDICTED: mucin-1 [Anser cygnoides domesticus]	Environmental Information Processing;Cellular Processes	Cellular commiunity;Signaling molecules and interaction;Transport and catabolism	ko04510//Focal adhesion;ko04145//Phagosome;ko04512//ECM-receptor interaction	K04659	-	-	-
Unigene0002645	12.3333333333333	87	0.1947	0.1730	0.2176	1.2927	1.5592	1.1216	0.1951	1.3245	2.76316216064796	4.74431969336094e-09	6.19794620239394e-07	yes	TRABD2B	PREDICTED: metalloprotease TIKI2 isoform X1 [Coturnix japonica]	-	-	-	-	-	-	-
Unigene0002646	90.3333333333333	204.333333333333	0.6033	0.7396	0.4916	1.3684	1.2291	1.4384	0.6115	1.3453	1.13750352374993	0.000919312638528576	0.0181025653684309	yes	NPAS2	PREDICTED: PAS domain-containing protein 1 isoform X1 [Anser cygnoides domesticus]	-	-	-	-	-	-	-
Unigene0002653	16.6666666666667	178.333333333333	1.1163	1.8040	0.1188	11.8855	5.0316	15.1981	1.01303333333333	10.7050666666667	3.40154022909084	5.39337724955811e-07	3.81730448807336e-05	yes	CATHL2	PREDICTED: cathelicidin antimicrobial peptide [Falco cherrug]	-	-	-	-	-	-	GO:0050896//response to stimulus;GO:0006950//response to stress
Unigene0002681	82.3333333333333	353.333333333333	0.2728	0.4803	0.9631	1.6757	2.2224	3.3802	0.572066666666667	2.4261	2.08438382869542	8.8838744476229e-06	0.000416566459255189	yes	COX8B	cytochrome c oxidase subunit 8B [Amazona aestiva]	Metabolism;Organismal Systems	Circulatory system;Global and Overview;Energy metabolism	ko01100//Metabolic pathways;ko00190//Oxidative phosphorylation;ko04260//Cardiac muscle contraction	K02273	-	-	-
Unigene0002688	0	10	0.0000	0.0000	0.0000	0.6325	0.1960	0.7908	0.001	0.539766666666667	9.07619207558364	0.000140775869111832	0.00417454902210395	yes	--	--	-	-	-	-	-	-	-
Unigene0002725	141	343.666666666667	7.0483	5.7457	5.7639	17.8034	10.1744	16.2511	6.18596666666667	14.7429666666667	1.25295589670706	0.000243494204267502	0.00640339765924708	yes	--	PREDICTED: spidroin-1-like [Nomascus leucogenys]	-	-	-	-	-	-	-
Unigene0002749	3.33333333333333	23.6666666666667	0.0426	0.1653	0.0000	0.4449	0.4135	0.5852	0.0693	0.4812	2.79570938503886	0.000680759109349807	0.014317751760402	yes	bglap	PREDICTED: osteocalcin [Anser cygnoides domesticus]	-	-	-	-	-	-	-
Unigene0002756	78.3333333333333	26.3333333333333	0.4970	0.5657	0.5866	0.1777	0.1906	0.1685	0.549766666666667	0.178933333333333	-1.61939726551273	9.80130254392534e-05	0.00314246035225474	yes	Fastkd5	PREDICTED: FAST kinase domain-containing protein 5, mitochondrial [Aptenodytes forsteri]	-	-	-	-	-	-	-
Unigene0002767	74.3333333333333	411.666666666667	2.7873	2.0451	3.3563	14.7227	14.4820	14.8221	2.72956666666667	14.6756	2.42667564908896	7.37563304883042e-13	2.467172744111e-10	yes	--	--	-	-	-	-	-	-	-
Unigene0002807	450.666666666667	1633.33333333333	7.2632	3.1093	3.7238	10.9810	19.5335	18.6148	4.69876666666667	16.3764333333333	1.8012671501542	3.47330219840399e-07	2.63975993565242e-05	yes	SPIRE2	PREDICTED: protein spire homolog 2 [Aquila chrysaetos canadensis]	Organismal Systems	Development	ko04320//Dorso-ventral axis formation	K02098	-	-	-
Unigene0002816	346	99.3333333333333	1.4314	3.6133	3.2396	0.9444	0.7037	0.6692	2.76143333333333	0.772433333333333	-1.83793496988036	5.82423269576981e-06	0.000291699714707599	yes	SORCS1	PREDICTED: LOW QUALITY PROTEIN: VPS10 domain-containing receptor SorCS1-like [Anser cygnoides domesticus]	-	-	-	-	-	-	-
Unigene0002820	4176.33333333333	1880.33333333333	45.1905	46.3126	44.1599	21.0578	20.9336	16.9496	45.221	19.647	-1.20268385876813	4.00167554957301e-08	4.13184657227501e-06	yes	Gsta4	PREDICTED: LOW QUALITY PROTEIN: glutathione S-transferase-like [Anser cygnoides domesticus]	Metabolism	Metabolism of other amino acids;Xenobiotics biodegradation and metabolism	ko00480//Glutathione metabolism;ko00980//Metabolism of xenobiotics by cytochrome P450;ko00982//Drug metabolism - cytochrome P450	K00799	-	-	-
Unigene0002877	404.666666666667	101	6.1903	17.7089	9.0037	2.9100	1.8934	3.2890	10.9676333333333	2.69746666666667	-2.02357520812412	2.80901280730067e-06	0.000156106799577788	yes	DKK1	PREDICTED: dickkopf-related protein 1 [Pseudopodoces humilis]	Environmental Information Processing	Signal transduction	ko04310//Wnt signaling pathway	K02165	GO:0005576//extracellular region	GO:0005488//binding;GO:0005102//receptor binding;GO:0005515//protein binding	GO:0051246//regulation of protein metabolic process;GO:0009653//anatomical structure morphogenesis;GO:0031323//regulation of cellular metabolic process;GO:0003308//negative regulation of Wnt signaling pathway involved in heart development;GO:0010648//negative regulation of cell communication;GO:0001704//formation of primary germ layer;GO:0071772//response to BMP;GO:0030509//BMP signaling pathway;…
Unigene0002901	389.333333333333	193.333333333333	6.5814	11.1562	8.0672	5.7703	3.3622	3.3230	8.6016	4.15183333333333	-1.05085651234652	0.00325323584835638	0.0459769071711873	yes	--	PREDICTED: endogenous retrovirus group 3 member 1 Env polyprotein [Anas platyrhynchos]	-	-	-	-	-	-	-
Unigene0002915	111.333333333333	280.333333333333	1.4301	0.7717	1.8469	4.6014	2.9390	2.3141	1.34956666666667	3.28483333333333	1.28332392695481	0.0019388676348004	0.0314561357975943	yes	CYTH4	PREDICTED: cytohesin-4 [Anser cygnoides domesticus]	Cellular Processes	Transport and catabolism	ko04144//Endocytosis	K18441	-	-	-
Unigene0002921	0.666666666666667	190	0.0000	0.0431	0.0000	0.0844	0.0000	12.7989	0.0143666666666667	4.29443333333333	8.22359859605505	0.000115845814624688	0.00358296504513823	yes	CACNG1	PREDICTED: voltage-dependent calcium channel gamma-1 subunit [Anser cygnoides domesticus]	Environmental Information Processing;Organismal Systems	Signal transduction;Circulatory system	ko04010//MAPK signaling pathway;ko04261//Adrenergic signaling in cardiomyocytes;ko04260//Cardiac muscle contraction	K04866	GO:0031224//intrinsic component of membrane;GO:0044425//membrane part;GO:1902495//transmembrane transporter complex;GO:0043234//protein complex;GO:0034703//cation channel complex;GO:0034702//ion channel complex;GO:1990351//transporter complex;GO:0016021//integral component of membrane;GO:0016020//membrane;GO:0032991//macromolecular complex;GO:0098796//membrane protein complex;GO:0034704//calcium …	-	GO:0051179//localization;GO:0044699//single-organism process;GO:0006816//calcium ion transport;GO:0030001//metal ion transport;GO:0051234//establishment of localization;GO:0006810//transport;GO:0070838//divalent metal ion transport;GO:0006811//ion transport;GO:1902578//single-organism localization;GO:0006812//cation transport;GO:0044765//single-organism transport;GO:0072511//divalent inorganic ca…
Unigene0002930	5	22.3333333333333	0.1362	0.1321	0.2284	1.1631	0.5406	0.4502	0.165566666666667	0.717966666666667	2.11650461895391	0.00316201477407631	0.0449782041956028	yes	--	--	-	-	-	-	-	-	-
Unigene0002949	2.33333333333333	24	0.0705	0.0000	0.1689	1.3048	0.4976	0.6096	0.0798	0.804	3.33273484984395	0.000134786885917225	0.00403339195881192	yes	PLAC9	PREDICTED: placenta-specific protein 9 isoform X1 [Anser cygnoides domesticus]	-	-	-	-	-	-	-
Unigene0002973	1011	130.666666666667	11.1853	16.2184	22.5058	1.9294	1.8233	2.5849	16.6365	2.11253333333333	-2.97730593933346	3.74114395857992e-18	4.09320119318212e-15	yes	arid3a	PREDICTED: AT-rich interactive domain-containing protein 3C [Lepidothrix coronata]	-	-	-	-	-	-	-
Unigene0003007	90.3333333333333	189.666666666667	2.6450	2.8427	2.9312	5.8049	5.7048	5.6384	2.8063	5.71603333333333	1.02634508494738	0.00180216169286019	0.0298285738001694	yes	--	--	-	-	-	-	-	-	-
Unigene0003022	39.3333333333333	163.333333333333	0.2712	0.5916	1.0717	2.4761	3.0189	2.3092	0.644833333333333	2.6014	2.01229002191196	2.73870285051897e-05	0.00108223068172088	yes	JAM2	PREDICTED: junctional adhesion molecule B [Anser cygnoides domesticus]	Environmental Information Processing;Cellular Processes	Cellular commiunity;Signaling molecules and interaction	ko04530//Tight junction;ko04514//Cell adhesion molecules (CAMs)	K06735	-	-	-
Unigene0003031	1878.33333333333	6210.66666666667	16.1773	6.8105	37.0256	81.2065	62.9385	48.3222	20.0044666666667	64.1557333333333	1.68125603286422	0.000158657275135433	0.00460177039940274	yes	DHX58	LGP2 [Anser cygnoides]	Organismal Systems	Immune system	ko04622//RIG-I-like receptor signaling pathway	K12649	-	-	-
Unigene0003039	41.6666666666667	264.666666666667	0.3134	0.2279	0.2565	2.0501	1.0593	1.8521	0.265933333333333	1.65383333333333	2.63667732501861	5.13180687984638e-11	1.07342410385453e-08	yes	CILP	PREDICTED: cartilage intermediate layer protein 1 [Anser cygnoides domesticus]	-	-	-	-	-	-	-
Unigene0003040	3	36	0.1758	0.0000	0.3369	1.8905	1.2921	2.9202	0.1709	2.03426666666667	3.57328450856361	3.20208047224754e-06	0.000173902440704265	yes	--	PREDICTED: mucin-19-like isoform X6 [Gallus gallus]	-	-	-	-	-	-	-
Unigene0003041	272.666666666667	3616.66666666667	2.5852	0.5660	1.6323	18.3836	13.5945	30.3393	1.5945	20.7724666666667	3.70349653926068	5.82501562492955e-15	3.05912345574425e-12	yes	DMBT1	PREDICTED: mucin-19-like isoform X4 [Gallus gallus]	-	-	-	-	-	-	-
Unigene0003058	98.3333333333333	8.33333333333333	2.5127	3.0164	3.0667	0.5108	0.1055	0.0913	2.86526666666667	0.235866666666667	-3.60262596257433	2.07760984608906e-09	2.87131148123839e-07	yes	--	--	-	-	-	-	-	-	-
Unigene0003067	1.66666666666667	19	0.0000	0.0000	0.3229	1.9821	0.7726	0.8909	0.107633333333333	1.2152	3.49699692960926	0.000686783345015917	0.014415587901759	yes	--	--	-	-	-	-	-	-	-
Unigene0003093	210	1067	4.1411	0.7254	1.6759	6.9778	14.0032	10.6716	2.1808	10.5508666666667	2.27443213692884	5.92411969736201e-06	0.000295457734232061	yes	TGM6	PREDICTED: protein-glutamine gamma-glutamyltransferase 6-like isoform X1 [Anser cygnoides domesticus]	-	-	-	-	-	-	-
Unigene0003108	39.6666666666667	371.333333333333	0.8974	1.1021	1.4617	6.4422	3.9832	22.3869	1.15373333333333	10.9374333333333	3.24489251118033	3.99977002422568e-08	4.13184657227501e-06	yes	SOD3	PREDICTED: extracellular superoxide dismutase [Cu-Zn] [Anser cygnoides domesticus]	-	-	-	-	-	GO:0043167//ion binding;GO:0003824//catalytic activity;GO:0043169//cation binding;GO:0005488//binding	GO:0044237//cellular metabolic process;GO:0009987//cellular process;GO:0044699//single-organism process;GO:0008152//metabolic process;GO:0044710//single-organism metabolic process;GO:0072593//reactive oxygen species metabolic process
Unigene0003114	102	271.333333333333	1.9525	1.5059	3.1462	5.4098	5.4588	6.2719	2.20153333333333	5.7135	1.37586610039092	0.000183303750133705	0.005142394789408	yes	APOLD1	PREDICTED: apolipoprotein L domain-containing protein 1 [Anser cygnoides domesticus]	-	-	-	-	-	GO:0005488//binding	GO:0008152//metabolic process;GO:0019538//protein metabolic process;GO:0043170//macromolecule metabolic process;GO:0071704//organic substance metabolic process;GO:0051179//localization;GO:0010876//lipid localization;GO:0033036//macromolecule localization;GO:0044238//primary metabolic process
Unigene0003115	13.6666666666667	61	1.0308	0.9995	1.3992	5.4603	3.4088	6.2016	1.14316666666667	5.02356666666667	2.13567626763915	2.66804152724958e-05	0.00105989059672138	yes	--	--	-	-	-	-	-	-	-
Unigene0003151	158.666666666667	419	1.9052	1.1319	2.0787	4.4719	3.9915	4.6809	1.70526666666667	4.38143333333333	1.36140554435125	4.70686350747193e-05	0.00172498500224636	yes	--	PREDICTED: toxin PsTX-20A-like [Struthio camelus australis]	-	-	-	-	-	-	-
Unigene0003152	50.6666666666667	147	0.9487	0.6939	0.8292	1.9738	1.8346	3.2324	0.823933333333333	2.34693333333333	1.51017734654615	0.000169157368501668	0.00484121935782132	yes	--	--	-	-	-	-	-	-	-
Unigene0003174	16.6666666666667	102.666666666667	0.7790	0.6664	0.7903	3.6083	4.0409	5.8243	0.745233333333333	4.49116666666667	2.59132615061578	1.11099574802656e-08	1.29658141553579e-06	yes	--	--	-	-	-	-	-	-	-
Unigene0003211	922	1900.66666666667	29.6972	48.5225	51.9877	65.8634	90.6555	105.7638	43.4024666666667	87.4275666666667	1.01031120882836	0.000415213227130184	0.00980474507607727	yes	--	--	-	-	-	-	-	-	-
Unigene0003222	947.333333333333	2541.66666666667	3.0913	3.7516	7.0854	13.3991	10.8732	12.2653	4.64276666666667	12.1792	1.39136269008486	5.78291152216002e-06	0.000290345281462024	yes	ADAMTS12	PREDICTED: LOW QUALITY PROTEIN: A disintegrin and metalloproteinase with thrombospondin motifs 12 [Anser cygnoides domesticus]	-	-	-	-	-	-	-
Unigene0003238	2051.33333333333	732.333333333333	20.1582	15.9061	15.0349	6.4850	5.9604	5.1460	17.0330666666667	5.8638	-1.53843040144743	4.92422725727252e-10	8.04134586241905e-08	yes	SOX10	PREDICTED: transcription factor SOX-10 isoform X1 [Gallus gallus]	-	-	-	-	-	-	-
Unigene0003251	70979	29903.3333333333	153.5466	208.0389	180.6974	63.1203	80.8172	77.6469	180.760966666667	73.8614666666667	-1.2911893618055	8.30580143791191e-09	9.98159666166636e-07	yes	KRT7	PREDICTED: keratin, type II cytoskeletal cochleal [Anser cygnoides domesticus]	-	-	-	-	-	-	-
Unigene0003256	30.6666666666667	7.33333333333333	1.5377	1.0649	1.3470	0.1250	0.5811	0.1787	1.31653333333333	0.294933333333333	-2.15828325950639	0.00134423974525582	0.0239631495932111	yes	--	--	-	-	-	-	-	-	-
Unigene0003262	2243.66666666667	5444.66666666667	25.9685	19.7330	23.4503	46.1808	61.5774	54.1909	23.0506	53.9830333333333	1.22770174078028	7.83550553171461e-08	7.37450258080745e-06	yes	PERP	PREDICTED: p53 apoptosis effector related to PMP-22-like [Anser cygnoides domesticus]	Cellular Processes	Cell growth and death	ko04115//p53 signaling pathway	K10136	-	-	-
Unigene0003263	84	220.666666666667	1.1236	0.8625	1.8391	3.7310	3.5643	2.3961	1.27506666666667	3.23046666666667	1.34116990862828	0.000697646332636459	0.0145911160697208	yes	CD300LF	PREDICTED: CMRF35-like molecule 3 isoform X1 [Anser cygnoides domesticus]	-	-	-	-	-	-	-
Unigene0003266	3228.66666666667	6969.33333333333	31.1886	24.4295	31.4088	67.6595	54.9017	59.8890	29.0089666666667	60.8167333333333	1.06796942059081	1.48097414033596e-06	8.90908578786069e-05	yes	SORBS3	PREDICTED: vinexin [Haliaeetus leucocephalus]	-	-	-	-	-	-	-
Unigene0003269	39.3333333333333	188	1.5022	1.1834	2.6987	6.9924	7.5757	10.6925	1.79476666666667	8.4202	2.23005820627703	1.92375851396677e-07	1.59891490651977e-05	yes	BTN3A3	PREDICTED: butyrophilin subfamily 1 member A1 [Anas platyrhynchos]	-	-	-	-	-	-	-
Unigene0003270	167	537	3.2846	3.3970	2.2554	8.1887	8.0942	11.7824	2.979	9.3551	1.65092495144281	3.76209571037626e-07	2.79059294381116e-05	yes	--	PREDICTED: butyrophilin subfamily 2 member A1-like isoform X2 [Anser cygnoides domesticus]	-	-	-	-	-	-	-
Unigene0003286	15.3333333333333	476.333333333333	0.3837	0.5208	0.2451	11.5030	1.3985	23.2269	0.3832	12.0428	4.97392949226607	3.25966619071417e-10	5.5580483551213e-08	yes	Apof	PREDICTED: apolipoprotein F [Coturnix japonica]	-	-	-	-	-	-	-
Unigene0003293	241.333333333333	507.333333333333	0.8309	0.7935	0.5948	1.3445	1.0728	2.1743	0.739733333333333	1.53053333333333	1.04895727346595	0.00212468481195072	0.0334679280951458	yes	Arl13a	PREDICTED: ADP-ribosylation factor-like protein 13A [Calidris pugnax]	-	-	-	-	-	-	-
Unigene0003324	166.333333333333	56.6666666666667	1.3235	3.4281	4.3840	1.2018	0.5502	1.3458	3.0452	1.0326	-1.56025548010287	0.00193597679855852	0.0314221900849363	yes	--	--	-	-	-	-	-	-	-
Unigene0003328	201.333333333333	793	0.7661	1.3226	3.3659	8.2347	6.9374	5.7762	1.8182	6.98276666666667	1.94128786187977	1.82956481112643e-05	0.000769281466660742	yes	EIF2AK2	PREDICTED: interferon-induced, double-stranded RNA-activated protein kinase isoform X1 [Anser cygnoides domesticus]	Genetic Information Processing	Folding, sorting and degradation	ko04141//Protein processing in endoplasmic reticulum	K16195	-	GO:1901363//heterocyclic compound binding;GO:0097159//organic cyclic compound binding;GO:0005488//binding	GO:0010033//response to organic substance;GO:0016310//phosphorylation;GO:0044271//cellular nitrogen compound biosynthetic process;GO:0042127//regulation of cell proliferation;GO:0043604//amide biosynthetic process;GO:0048518//positive regulation of biological process;GO:0009966//regulation of signal transduction;GO:0033554//cellular response to stress;GO:0044238//primary metabolic process;GO:0023…
Unigene0003353	120	408	1.2913	0.9365	1.4586	5.3686	3.4718	3.3094	1.2288	4.04993333333333	1.72064803856358	8.96180207613578e-07	5.85381790587591e-05	yes	SERPINF2	PREDICTED: alpha-2-antiplasmin [Anser cygnoides domesticus]	-	-	-	-	-	-	-
Unigene0003359	4.66666666666667	31	0.2767	0.1073	0.0000	0.2363	1.4152	0.7315	0.128	0.794333333333333	2.63360073546911	0.00342656107080086	0.0477201558619063	yes	Klk11	PREDICTED: kallikrein-14-like [Anser cygnoides domesticus]	-	-	-	-	-	-	-
Unigene0003363	0.666666666666667	79.6666666666667	0.0000	0.0493	0.0000	0.1207	0.0897	5.9505	0.0164333333333333	2.05363333333333	6.96540966206144	2.43340086752218e-05	0.000977772864266734	yes	Casq1	PREDICTED: calsequestrin-1 [Haliaeetus leucocephalus]	-	-	-	-	GO:0043228//non-membrane-bounded organelle;GO:0044464//cell part;GO:0043233//organelle lumen;GO:0071944//cell periphery;GO:0016528//sarcoplasm;GO:0012505//endomembrane system;GO:0043227//membrane-bounded organelle;GO:0043231//intracellular membrane-bounded organelle;GO:0044446//intracellular organelle part;GO:0016020//membrane;GO:0005622//intracellular;GO:0005737//cytoplasm;GO:0043292//contractil…	GO:0043167//ion binding;GO:0046872//metal ion binding;GO:0043169//cation binding;GO:0005488//binding	GO:0032502//developmental process;GO:0034765//regulation of ion transmembrane transport;GO:0048583//regulation of response to stimulus;GO:0044057//regulation of system process;GO:0050789//regulation of biological process;GO:0060537//muscle tissue development;GO:0043269//regulation of ion transport;GO:0032844//regulation of homeostatic process;GO:0050794//regulation of cellular process;GO:0014870/…
Unigene0003381	0.333333333333333	25.6666666666667	0.0421	0.0000	0.0000	1.1192	0.5202	1.4995	0.0140333333333333	1.0463	6.22029502433199	4.9238157816981e-08	4.92849884553323e-06	yes	Gpr34	PREDICTED: probable G-protein coupled receptor 34 [Anser cygnoides domesticus]	-	-	-	-	GO:0044425//membrane part;GO:0031224//intrinsic component of membrane;GO:0016020//membrane	GO:0004871//signal transducer activity;GO:0060089//molecular transducer activity;GO:0004872//receptor activity;GO:0004888//transmembrane signaling receptor activity;GO:0038023//signaling receptor activity;GO:0099600//transmembrane receptor activity	GO:0023052//signaling;GO:0050794//regulation of cellular process;GO:0044763//single-organism cellular process;GO:0007165//signal transduction;GO:0009987//cellular process;GO:0007154//cell communication;GO:0044699//single-organism process;GO:0044700//single organism signaling;GO:0065007//biological regulation;GO:0050896//response to stimulus;GO:0007166//cell surface receptor signaling pathway;GO:0…
Unigene0003385	118.333333333333	330.666666666667	0.6776	0.7655	0.7088	1.7340	1.5514	2.6233	0.7173	1.96956666666667	1.45722971480389	1.95856930774473e-05	0.000813108176559923	yes	MECOM	PREDICTED: MDS1 and EVI1 complex locus protein EVI1 isoform X2 [Anser cygnoides domesticus]	Environmental Information Processing	Signal transduction	ko04010//MAPK signaling pathway	K04462	-	GO:0043169//cation binding;GO:0043167//ion binding;GO:0005488//binding	-
Unigene0003405	903.333333333333	52	24.2125	13.6768	19.7211	1.1135	0.6517	1.5028	19.2034666666667	1.08933333333333	-4.13984938616264	7.88739402301161e-26	3.45185226588751e-22	yes	MC1R	melanocortin receptor 1 [Anser canagica]	Cellular Processes	Transport and catabolism;Cellular commiunity	ko04145//Phagosome;ko04540//Gap junction	K07375	GO:0016020//membrane;GO:0044425//membrane part;GO:0031224//intrinsic component of membrane;GO:0005623//cell;GO:0043229//intracellular organelle;GO:0005622//intracellular;GO:0043232//intracellular non-membrane-bounded organelle;GO:0044424//intracellular part;GO:0005856//cytoskeleton;GO:0044464//cell part;GO:0043226//organelle;GO:0043228//non-membrane-bounded organelle	GO:0044389//ubiquitin-like protein ligase binding;GO:0019899//enzyme binding;GO:0005488//binding;GO:0005515//protein binding	GO:0034645//cellular macromolecule biosynthetic process;GO:0009987//cellular process;GO:0050877//neurological system process;GO:0090407//organophosphate biosynthetic process;GO:0050794//regulation of cellular process;GO:0010646//regulation of cell communication;GO:0009059//macromolecule biosynthetic process;GO:0006281//DNA repair;GO:0019637//organophosphate metabolic process;GO:0018130//heterocyc…
Unigene0003417	6	35	0.1617	0.0627	0.0620	0.4448	0.5988	0.5589	0.0954666666666667	0.534166666666667	2.48422095912921	5.8770494986555e-05	0.00207005371241376	yes	BCAS1	PREDICTED: breast carcinoma-amplified sequence 1 isoform X1 [Anser cygnoides domesticus]	-	-	-	-	-	-	-
Unigene0003419	36	6.33333333333333	1.7104	1.4925	1.3110	0.4868	0.1508	0.1304	1.50463333333333	0.256	-2.55519624165939	7.60234484542804e-05	0.00255113319007888	yes	--	--	-	-	-	-	-	-	-
Unigene0003441	2785	1055.66666666667	19.8003	33.3788	25.4775	8.5437	12.5732	7.4948	26.2188666666667	9.53723333333333	-1.45896260613869	2.48526600588857e-07	1.983184164826e-05	yes	TFAP2C	PREDICTED: transcription factor AP-2 gamma [Pseudopodoces humilis]	-	-	-	-	GO:0043231//intracellular membrane-bounded organelle;GO:0043229//intracellular organelle;GO:0044424//intracellular part;GO:0005622//intracellular;GO:0005623//cell;GO:0043226//organelle;GO:0043227//membrane-bounded organelle;GO:0044464//cell part	GO:0003677//DNA binding;GO:0003700//transcription factor activity, sequence-specific DNA binding;GO:0000975//regulatory region DNA binding;GO:0000981//RNA polymerase II transcription factor activity, sequence-specific DNA binding;GO:0000976//transcription regulatory region sequence-specific DNA binding;GO:0044212//transcription regulatory region DNA binding;GO:0005515//protein binding;GO:0097159/…	GO:0008283//cell proliferation;GO:0001824//blastocyst development;GO:0071704//organic substance metabolic process;GO:0048754//branching morphogenesis of an epithelial tube;GO:0046483//heterocycle metabolic process;GO:0008152//metabolic process;GO:0009887//organ morphogenesis;GO:0048869//cellular developmental process;GO:0030879//mammary gland development;GO:0009653//anatomical structure morphogen…
Unigene0003444	11092.6666666667	31829.6666666667	97.2847	74.4573	70.9771	212.4399	234.5980	225.8546	80.9063666666667	224.2975	1.47108839987556	3.04762546371011e-11	6.64116790363751e-09	yes	Aebp1	PREDICTED: adipocyte enhancer-binding protein 1 [Gallus gallus]	-	-	-	-	-	-	-
Unigene0003449	1.33333333333333	28.6666666666667	0.0906	0.0879	0.0000	1.8917	0.7193	1.1059	0.0595	1.23896666666667	4.38010389488464	6.26608909689505e-07	4.31292530932684e-05	yes	--	--	-	-	-	-	-	-	-
Unigene0003456	12.3333333333333	57.6666666666667	0.4739	0.5430	0.5366	2.2479	1.7095	3.1977	0.517833333333333	2.38503333333333	2.20344968880399	1.8786948624311e-05	0.000787417542620064	yes	--	PREDICTED: scale keratin-like [Anser cygnoides domesticus]	-	-	-	-	-	-	-
Unigene0003458	285	797.333333333333	2.7820	1.1136	1.4611	5.4179	3.6686	5.4824	1.78556666666667	4.8563	1.4434755474496	7.04816132166193e-05	0.00240728272035006	yes	NTRK3	PREDICTED: NT-3 growth factor receptor isoform X5 [Anas platyrhynchos]	-	-	-	-	GO:0016020//membrane;GO:0016021//integral component of membrane;GO:0044425//membrane part;GO:0031224//intrinsic component of membrane	GO:0016740//transferase activity;GO:0016772//transferase activity, transferring phosphorus-containing groups;GO:0060089//molecular transducer activity;GO:0005488//binding;GO:0036094//small molecule binding;GO:0016301//kinase activity;GO:0004713//protein tyrosine kinase activity;GO:0004672//protein kinase activity;GO:1901363//heterocyclic compound binding;GO:0001883//purine nucleoside binding;GO:0…	GO:0044763//single-organism cellular process;GO:0043412//macromolecule modification;GO:0044700//single organism signaling;GO:0023052//signaling;GO:0007154//cell communication;GO:0006468//protein phosphorylation;GO:0006796//phosphate-containing compound metabolic process;GO:0007167//enzyme linked receptor protein signaling pathway;GO:0007165//signal transduction;GO:0009987//cellular process;GO:000…
Unigene0003460	410.333333333333	108.666666666667	5.8124	4.1095	4.9872	1.7989	1.3661	0.6049	4.9697	1.25663333333333	-1.98359501045919	1.02501115534386e-06	6.55670046835486e-05	yes	Zdhhc22	PREDICTED: palmitoyltransferase ZDHHC22 [Anser cygnoides domesticus]	-	-	-	-	GO:0044425//membrane part;GO:0031224//intrinsic component of membrane;GO:0016020//membrane	GO:0043169//cation binding;GO:0016746//transferase activity, transferring acyl groups;GO:0016747//transferase activity, transferring acyl groups other than amino-acyl groups;GO:0003824//catalytic activity;GO:0016409//palmitoyltransferase activity;GO:0016740//transferase activity;GO:0005488//binding;GO:0043167//ion binding	GO:0071704//organic substance metabolic process;GO:0043170//macromolecule metabolic process;GO:0009059//macromolecule biosynthetic process;GO:0036211//protein modification process;GO:0042158//lipoprotein biosynthetic process;GO:0044237//cellular metabolic process;GO:1901576//organic substance biosynthetic process;GO:0007009//plasma membrane organization;GO:0042157//lipoprotein metabolic process;G…
Unigene0003466	34.3333333333333	6.66666666666667	0.8399	2.2287	1.3553	0.3355	0.0000	0.5394	1.47463333333333	0.291633333333333	-2.33812874135469	0.00334039003828982	0.0469056854654724	yes	--	--	-	-	-	-	-	-	-
Unigene0003485	208.333333333333	93.6666666666667	7.8776	7.5334	6.5484	3.4127	4.3140	1.6459	7.3198	3.1242	-1.22831741751156	0.00212641222563365	0.0334850947087264	yes	Dos	PREDICTED: protein Dos [Calidris pugnax]	-	-	-	-	-	-	-
Unigene0003506	109.666666666667	353	2.6134	3.0522	3.8413	10.0866	10.8421	8.6666	3.16896666666667	9.8651	1.63832119069586	5.70558369794655e-07	3.97719546214817e-05	yes	--	--	-	-	-	-	-	-	-
Unigene0003521	1030	480	15.6548	16.2561	17.3167	9.7516	6.4847	5.9985	16.4092	7.4116	-1.14664797753881	3.5541337712801e-05	0.00135157453487557	yes	Crat	PREDICTED: LOW QUALITY PROTEIN: carnitine O-acetyltransferase-like [Gekko japonicus]	Cellular Processes	Transport and catabolism	ko04146//Peroxisome	K00624	-	-	-
Unigene0003528	1978	919	14.1059	18.3365	14.9116	7.4021	7.6888	6.1519	15.7846666666667	7.08093333333333	-1.15651235612886	1.79877053133087e-06	0.000105304324900791	yes	ETV4	PREDICTED: ETS translocation variant 4 isoform X2 [Gallus gallus]	-	-	-	-	-	-	-
Unigene0003554	7.33333333333333	35	0.5247	0.0391	0.3094	1.6082	0.8898	1.5595	0.291066666666667	1.3525	2.2162070593319	0.00185788722991192	0.0304432647904164	yes	--	--	-	-	-	-	-	-	-
Unigene0003559	134	42.6666666666667	1.8006	3.9280	6.7775	1.3117	0.9073	1.7328	4.1687	1.31726666666667	-1.66205011903351	0.00117985019042856	0.0218253583834929	yes	Gm1673	PREDICTED: neuropeptide-like protein C4orf48 homolog isoform X1 [Anas platyrhynchos]	-	-	-	-	-	-	-
Unigene0003568	2.33333333333333	16.3333333333333	0.0448	0.0000	0.2573	0.5944	0.4736	1.0467	0.1007	0.7049	2.8073549220576	0.0033587685848587	0.0470661626987534	yes	LOXHD1	PREDICTED: lipoxygenase homology domain-containing protein 1-like, partial [Mesitornis unicolor]	-	-	-	-	-	-	-
Unigene0003590	3444.33333333333	7113.66666666667	27.8401	18.0889	25.1765	49.0035	45.3563	48.0095	23.7018333333333	47.4564333333333	1.00160502078695	1.45273654928802e-05	0.000638972909204013	yes	EMILIN1	PREDICTED: EMILIN-1 isoform X2 [Parus major]	-	-	-	-	-	-	-
Unigene0003591	150.666666666667	391.666666666667	0.7333	1.1172	1.4338	2.9601	2.4281	2.9672	1.09476666666667	2.78513333333333	1.34712298222593	8.50302036725731e-05	0.00281736984622872	yes	ELMO1	Engulfment and cell motility protein 1, partial [Egretta garzetta]	-	-	-	-	-	-	-
Unigene0003605	68	21.6666666666667	1.3868	1.8969	1.6372	0.2584	0.8080	0.4281	1.6403	0.498166666666667	-1.71925930204299	0.000718469727805184	0.0149078920170466	yes	--	--	-	-	-	-	-	-	-
Unigene0003619	577.666666666667	235.666666666667	5.2313	6.6989	4.0189	2.4413	1.6208	2.2907	5.31636666666667	2.1176	-1.32801050992383	3.36444306064094e-05	0.00129065344204295	yes	ABHD8	PREDICTED: abhydrolase domain-containing protein 8 [Columba livia]	-	-	-	-	-	-	-
Unigene0003647	3581	17538.6666666667	48.4587	38.4760	46.8456	227.8382	157.4682	256.6836	44.5934333333333	213.996666666667	2.26268513968746	1.49806862375338e-19	1.82962953287572e-16	yes	Cpxm1	PREDICTED: probable carboxypeptidase X1 [Gallus gallus]	-	-	-	-	-	-	-
Unigene0003658	2536.66666666667	6732	30.1375	27.2362	30.4857	72.1151	73.7301	80.6847	29.2864666666667	75.5099666666667	1.36643293390803	1.21536201112493e-10	2.33059435358237e-08	yes	MAFF	PREDICTED: transcription factor MafF [Nipponia nippon]	-	-	-	-	GO:0005622//intracellular;GO:0043229//intracellular organelle;GO:0043231//intracellular membrane-bounded organelle;GO:0043227//membrane-bounded organelle;GO:0044424//intracellular part;GO:0043226//organelle;GO:0005623//cell;GO:0044464//cell part	GO:0003676//nucleic acid binding;GO:1901363//heterocyclic compound binding;GO:0097159//organic cyclic compound binding;GO:0001071//nucleic acid binding transcription factor activity;GO:0003677//DNA binding;GO:0005488//binding	GO:0008544//epidermis development;GO:0044237//cellular metabolic process;GO:0007517//muscle organ development;GO:0071704//organic substance metabolic process;GO:0044763//single-organism cellular process;GO:0048869//cellular developmental process;GO:0006807//nitrogen compound metabolic process;GO:0044707//single-multicellular organism process;GO:0044767//single-organism developmental process;GO:00…
Unigene0003679	86.6666666666667	19.6666666666667	3.2329	2.8637	4.0153	1.2117	0.5631	0.4464	3.37063333333333	0.7404	-2.18664289524395	1.01575125956871e-05	0.000466463483447242	yes	--	--	-	-	-	-	-	-	-
Unigene0003680	765	278.333333333333	8.7356	7.3955	10.2449	3.6573	2.4015	3.3205	8.792	3.12643333333333	-1.49167363209418	4.27169771870439e-07	3.11146670032175e-05	yes	BACE2	beta-secretase 2 [Amazona aestiva]	-	-	-	-	-	-	-
Unigene0003682	0.666666666666667	15.3333333333333	0.0000	0.0650	0.0000	0.5409	0.2366	0.7162	0.0216666666666667	0.4979	4.52230689287139	8.89691711336209e-05	0.00291583589074473	yes	--	--	-	-	-	-	-	-	-
Unigene0003684	1116	278.333333333333	11.9960	12.6474	12.5526	2.8858	3.4157	2.6411	12.3986666666667	2.98086666666667	-2.05638123323356	6.79341282757981e-15	3.43047751409624e-12	yes	CPA6	PREDICTED: carboxypeptidase A6 [Anser cygnoides domesticus]	-	-	-	-	-	GO:0008235//metalloexopeptidase activity;GO:0005488//binding;GO:0046872//metal ion binding;GO:0008238//exopeptidase activity;GO:0016787//hydrolase activity;GO:0070011//peptidase activity, acting on L-amino acid peptides;GO:0046914//transition metal ion binding;GO:0043167//ion binding;GO:0008237//metallopeptidase activity;GO:0008233//peptidase activity;GO:0003824//catalytic activity;GO:0043169//ca…	GO:0016485//protein processing;GO:0071704//organic substance metabolic process;GO:0051604//protein maturation;GO:0010467//gene expression;GO:0043170//macromolecule metabolic process;GO:0006508//proteolysis;GO:0008152//metabolic process;GO:0019538//protein metabolic process;GO:0044238//primary metabolic process
Unigene0003700	16.6666666666667	129.666666666667	0.3283	0.6367	0.1798	3.6268	2.1716	2.8856	0.3816	2.89466666666667	2.92326414877584	9.83017968193638e-09	1.15751467792882e-06	yes	ch25h	PREDICTED: cholesterol 25-hydroxylase [Anser cygnoides domesticus]	Metabolism	Lipid metabolism	ko00120//Primary bile acid biosynthesis	K10223	-	-	-
Unigene0003709	2	58.3333333333333	0.1213	0.0588	0.0000	0.7480	2.5671	1.6342	0.0600333333333333	1.64976666666667	4.78035440692806	1.71826832831117e-09	2.41278871117426e-07	yes	UTS2B	PREDICTED: urotensin-2B [Anser cygnoides domesticus]	-	-	-	-	-	-	-
Unigene0003717	1	15	0.0000	0.0000	0.1267	0.9616	0.5441	0.3585	0.0422333333333333	0.6214	3.87906821770219	0.000429229272618599	0.0100633186205853	yes	--	--	-	-	-	-	-	-	-
Unigene0003718	460.333333333333	2648.33333333333	2.1344	1.7635	2.0114	11.0894	7.4746	14.9024	1.96976666666667	11.1554666666667	2.5016542200213	1.05406060124289e-17	1.02511297399024e-14	yes	MATN2	PREDICTED: matrilin-2 isoform X1 [Anser cygnoides domesticus]	-	-	-	-	-	-	-
Unigene0003736	3	19.3333333333333	0.0000	0.0804	0.2781	0.8655	0.7313	0.6746	0.1195	0.757133333333333	2.663536767078	0.00175916005864846	0.0293102185279318	yes	TLR3	toll-like receptor 3 type 2, partial [Anser cygnoides]	Organismal Systems	Immune system	ko04620//Toll-like receptor signaling pathway	K05401	GO:0005737//cytoplasm;GO:0005764//lysosome;GO:0016020//membrane;GO:0000323//lytic vacuole;GO:0031224//intrinsic component of membrane;GO:0044464//cell part;GO:0043229//intracellular organelle;GO:0044424//intracellular part;GO:0005623//cell;GO:0043231//intracellular membrane-bounded organelle;GO:0043226//organelle;GO:0043227//membrane-bounded organelle;GO:0044444//cytoplasmic part;GO:0005622//intr…	GO:1901363//heterocyclic compound binding;GO:0004872//receptor activity;GO:0097159//organic cyclic compound binding;GO:0003723//RNA binding;GO:0004871//signal transducer activity;GO:0060089//molecular transducer activity;GO:0003676//nucleic acid binding;GO:0005488//binding;GO:0038023//signaling receptor activity	GO:1902680//positive regulation of RNA biosynthetic process;GO:0032602//chemokine production;GO:0031347//regulation of defense response;GO:0006807//nitrogen compound metabolic process;GO:0043170//macromolecule metabolic process;GO:0065007//biological regulation;GO:0002221//pattern recognition receptor signaling pathway;GO:0044249//cellular biosynthetic process;GO:0002253//activation of immune res…
Unigene0003738	205.666666666667	463	2.1870	1.9957	1.7825	4.5158	4.0316	4.4878	1.9884	4.34506666666667	1.12777030418888	0.000104809217377358	0.00332146378821755	yes	--	hypothetical protein Anapl_05937 [Anas platyrhynchos]	-	-	-	-	-	-	-
Unigene0003751	76.6666666666667	27.6666666666667	1.3803	2.3818	1.4795	0.7325	0.7840	0.2855	1.7472	0.600666666666667	-1.54040825094011	0.00202380146997989	0.0324286083019616	yes	Wnt3	PREDICTED: proto-oncogene Wnt-3 [Anas platyrhynchos]	Organismal Systems;Environmental Information Processing	Signal transduction;Endocrine system	ko04310//Wnt signaling pathway;ko04916//Melanogenesis;ko04340//Hedgehog signaling pathway	K00312	GO:0031012//extracellular matrix	GO:0005488//binding;GO:0005102//receptor binding;GO:0005515//protein binding;GO:0001664//G-protein coupled receptor binding	GO:0044763//single-organism cellular process;GO:0071840//cellular component organization or biogenesis;GO:0045595//regulation of cell differentiation;GO:0050771//negative regulation of axonogenesis;GO:0050896//response to stimulus;GO:0010977//negative regulation of neuron projection development;GO:0031345//negative regulation of cell projection organization;GO:0030516//regulation of axon extensio…
Unigene0003757	2930.66666666667	1426.66666666667	103.6863	135.5844	145.4425	52.8538	63.9572	65.2890	128.237733333333	60.7	-1.07905240887379	5.61837515978088e-06	0.000283984801026191	yes	PPP1R14B	PREDICTED: protein phosphatase 1 regulatory subunit 14B [Pseudopodoces humilis]	-	-	-	-	-	GO:0030234//enzyme regulator activity;GO:0019212//phosphatase inhibitor activity;GO:0004857//enzyme inhibitor activity;GO:0098772//molecular function regulator;GO:0019208//phosphatase regulator activity	GO:0009987//cellular process;GO:0044237//cellular metabolic process;GO:0016310//phosphorylation;GO:0008152//metabolic process;GO:0006796//phosphate-containing compound metabolic process;GO:0006793//phosphorus metabolic process
Unigene0003764	3701.33333333333	1786.66666666667	35.4175	39.7805	43.3425	17.1439	18.1966	20.3692	39.5135	18.5699	-1.08937959574139	8.92239479793744e-07	5.84261106737258e-05	yes	Limd2	PREDICTED: LIM domain-containing protein 2 isoform X2 [Anser cygnoides domesticus]	-	-	-	-	-	GO:0043167//ion binding;GO:0043169//cation binding;GO:0005488//binding	-
Unigene0003765	3	39.6666666666667	0.1624	0.0394	0.1556	1.9253	0.6801	2.0636	0.119133333333333	1.55633333333333	3.70750204908806	8.42491737577853e-07	5.55146029891796e-05	yes	--	--	-	-	-	-	-	-	-
Unigene0003798	35.3333333333333	88.6666666666667	0.4021	0.7330	0.5240	1.4803	1.2483	1.3248	0.553033333333333	1.35113333333333	1.28873170589006	0.00203391249149831	0.0324964336979666	yes	--	COUP transcription factor 2, partial [Anas platyrhynchos]	-	-	-	-	-	-	-
Unigene0003799	18	94.6666666666667	0.0905	0.0877	0.1387	0.2518	0.7501	0.6073	0.105633333333333	0.5364	2.3442440782434	9.97941501023715e-06	0.000460130762153314	yes	MRVI1	PREDICTED: protein MRVI1 [Anser cygnoides domesticus]	Organismal Systems	Circulatory system	ko04270//Vascular smooth muscle contraction	K12337	-	-	-
Unigene0003806	337	780	3.2001	1.4963	3.3230	7.3821	5.2143	5.4013	2.67313333333333	5.99923333333333	1.16624634495211	0.000624427045436375	0.0135006320070737	yes	Itgal	PREDICTED: integrin alpha-L-like isoform X1 [Lepidothrix coronata]	Environmental Information Processing;Cellular Processes	Cell motility;Signaling molecules and interaction	ko04810//Regulation of actin cytoskeleton;ko04514//Cell adhesion molecules (CAMs)	K05718	GO:0016020//membrane	-	GO:0044699//single-organism process;GO:0050794//regulation of cellular process;GO:0050896//response to stimulus;GO:0022610//biological adhesion;GO:0050789//regulation of biological process;GO:0044763//single-organism cellular process;GO:0009987//cellular process;GO:0007155//cell adhesion;GO:0065007//biological regulation
Unigene0003825	3696	8353.33333333333	16.1148	16.7240	22.7825	46.9560	35.7337	39.7887	18.5404333333333	40.8261333333333	1.13881797203448	1.00996005207532e-06	6.47619927409517e-05	yes	PRSS23	PREDICTED: serine protease 23 isoform X2 [Anas platyrhynchos]	-	-	-	-	GO:0044464//cell part;GO:0043229//intracellular organelle;GO:0043227//membrane-bounded organelle;GO:0043231//intracellular membrane-bounded organelle;GO:0005623//cell;GO:0005622//intracellular;GO:0043226//organelle;GO:0044424//intracellular part	GO:0008233//peptidase activity;GO:0003824//catalytic activity;GO:0004175//endopeptidase activity;GO:0016787//hydrolase activity;GO:0070011//peptidase activity, acting on L-amino acid peptides	GO:0010467//gene expression;GO:0016485//protein processing;GO:0006508//proteolysis;GO:0044238//primary metabolic process;GO:0008152//metabolic process;GO:0019538//protein metabolic process;GO:0071704//organic substance metabolic process;GO:0043170//macromolecule metabolic process;GO:0051604//protein maturation
Unigene0003827	94	497.333333333333	0.8536	0.4616	0.9437	4.0882	3.4236	4.1229	0.752966666666667	3.87823333333333	2.36474170131518	3.50757135434807e-11	7.58054011589702e-09	yes	NT5E	PREDICTED: 5'-nucleotidase [Gallus gallus]	Metabolism	Global and Overview;Metabolism of cofactors and vitamins;Nucleotide metabolism	ko01100//Metabolic pathways;ko01110//Biosynthesis of secondary metabolites;ko00230//Purine metabolism;ko00240//Pyrimidine metabolism;ko00760//Nicotinate and nicotinamide metabolism	K01081	GO:0016020//membrane;GO:0005623//cell;GO:0031982//vesicle;GO:0031988//membrane-bounded vesicle;GO:0005622//intracellular;GO:0043226//organelle;GO:0044424//intracellular part;GO:0043227//membrane-bounded organelle;GO:0044464//cell part	GO:0005488//binding;GO:0042578//phosphoric ester hydrolase activity;GO:0016788//hydrolase activity, acting on ester bonds;GO:0003824//catalytic activity;GO:0016787//hydrolase activity;GO:0043169//cation binding;GO:0008252//nucleotidase activity;GO:0043167//ion binding;GO:0016791//phosphatase activity	GO:0046128//purine ribonucleoside metabolic process;GO:0019439//aromatic compound catabolic process;GO:0006807//nitrogen compound metabolic process;GO:0006139//nucleobase-containing compound metabolic process;GO:0034655//nucleobase-containing compound catabolic process;GO:0044237//cellular metabolic process;GO:0046700//heterocycle catabolic process;GO:0034641//cellular nitrogen compound metabolic…
Unigene0003841	106.666666666667	35.3333333333333	4.2260	5.3462	3.0079	1.1837	1.8811	0.9003	4.19336666666667	1.3217	-1.66571423400129	0.000191232584707517	0.00530531518810601	yes	RAB33A	PREDICTED: ras-related protein Rab-33A [Aquila chrysaetos canadensis]	-	-	-	-	GO:0016020//membrane	GO:1901363//heterocyclic compound binding;GO:0005488//binding;GO:0097159//organic cyclic compound binding;GO:0097367//carbohydrate derivative binding;GO:0032549//ribonucleoside binding;GO:0036094//small molecule binding;GO:0032550//purine ribonucleoside binding;GO:0001883//purine nucleoside binding;GO:0001882//nucleoside binding	GO:0009261//ribonucleotide catabolic process;GO:1901564//organonitrogen compound metabolic process;GO:0006807//nitrogen compound metabolic process;GO:0007154//cell communication;GO:1901360//organic cyclic compound metabolic process;GO:0009259//ribonucleotide metabolic process;GO:1901565//organonitrogen compound catabolic process;GO:0009150//purine ribonucleotide metabolic process;GO:0009987//cell…
Unigene0003842	99.6666666666667	33.6666666666667	2.2933	2.5104	2.3863	1.0060	1.1308	0.1504	2.39666666666667	0.7624	-1.65240924558293	0.00356015192247053	0.0488056859957795	yes	--	--	-	-	-	-	-	-	-
Unigene0003844	47.6666666666667	122	0.5106	0.2991	0.6727	1.3222	1.2290	1.1250	0.494133333333333	1.2254	1.31028047067122	0.00152226314657092	0.0263496023956708	yes	hnf4b	PREDICTED: hepatocyte nuclear factor 4-beta-like isoform X2 [Anser cygnoides domesticus]	-	-	-	-	-	-	-
Unigene0003871	53.6666666666667	2479	1.1598	1.3002	3.1947	3.6448	0.5753	269.5048	1.8849	91.2416333333333	5.5971323818012	9.73141694756384e-05	0.00312577873905327	yes	TNNI2	PREDICTED: troponin I, fast skeletal muscle [Anas platyrhynchos]	-	-	-	-	GO:0005865//striated muscle thin filament;GO:0043227//membrane-bounded organelle;GO:0043231//intracellular membrane-bounded organelle;GO:0005737//cytoplasm;GO:0044422//organelle part;GO:0036379//myofilament;GO:0005623//cell;GO:0044464//cell part;GO:0044446//intracellular organelle part;GO:0005622//intracellular;GO:0043226//organelle;GO:0030016//myofibril;GO:0043292//contractile fiber;GO:0043228//…	GO:0005515//protein binding;GO:0005488//binding;GO:0008092//cytoskeletal protein binding	GO:0008152//metabolic process;GO:0046483//heterocycle metabolic process;GO:0006725//cellular aromatic compound metabolic process;GO:0006351//transcription, DNA-templated;GO:0044237//cellular metabolic process;GO:0019438//aromatic compound biosynthetic process;GO:0044238//primary metabolic process;GO:1901362//organic cyclic compound biosynthetic process;GO:1901576//organic substance biosynthetic p…
Unigene0003872	111	263	1.9056	1.3819	1.9179	3.2664	4.4342	4.2337	1.73513333333333	3.9781	1.19703301407997	0.000378293061810615	0.00908820527315098	yes	PTN	PREDICTED: pleiotrophin [Anser cygnoides domesticus]	-	-	-	-	GO:0005622//intracellular;GO:0043229//intracellular organelle;GO:0044424//intracellular part;GO:0005623//cell;GO:0044464//cell part;GO:0043226//organelle;GO:0043231//intracellular membrane-bounded organelle;GO:0043227//membrane-bounded organelle	GO:0005102//receptor binding;GO:0097367//carbohydrate derivative binding;GO:0005515//protein binding;GO:0005539//glycosaminoglycan binding;GO:0005488//binding	GO:0050789//regulation of biological process;GO:0050794//regulation of cellular process;GO:0001503//ossification;GO:0048522//positive regulation of cellular process;GO:0065007//biological regulation;GO:0044708//single-organism behavior;GO:0050877//neurological system process;GO:0048518//positive regulation of biological process;GO:0007611//learning or memory;GO:0032501//multicellular organismal p…
Unigene0003908	122	343.666666666667	0.3241	0.5404	0.6707	1.4717	1.0250	1.7706	0.511733333333333	1.42243333333333	1.4748969218983	9.58469088298761e-05	0.00308704098500795	yes	CEP85L	PREDICTED: LOW QUALITY PROTEIN: centrosomal protein of 85 kDa-like [Anser cygnoides domesticus]	-	-	-	-	-	-	-
Unigene0003911	138	41.3333333333333	2.5435	2.5884	3.3433	0.3789	0.8156	1.3038	2.82506666666667	0.832766666666667	-1.76230068519076	0.000143485156811874	0.00424052334287517	yes	--	--	-	-	-	-	-	-	-
Unigene0003913	156	725	5.1677	3.8643	6.3752	20.8606	25.3469	23.1136	5.13573333333333	23.1070333333333	2.16968984756595	2.49379417678338e-12	7.0412144506523e-10	yes	KCNMB2	PREDICTED: calcium-activated potassium channel subunit beta-1 [Anser cygnoides domesticus]	Organismal Systems	Circulatory system	ko04270//Vascular smooth muscle contraction	K04937	-	-	-
Unigene0003921	9	0	0.9592	0.9301	0.4178	0.0000	0.0000	0.0000	0.769033333333333	0.001	-9.58690232215229	0.000144697123757708	0.00426256324433388	yes	--	--	-	-	-	-	-	-	-
Unigene0003924	7.33333333333333	74.6666666666667	0.5362	0.1386	0.1028	2.2723	2.5850	2.7262	0.2592	2.52783333333333	3.28576372265609	4.30686234850217e-08	4.3938373638399e-06	yes	--	--	-	-	-	-	-	-	-
Unigene0003926	411	1176.66666666667	2.7171	2.0460	6.4054	13.3761	10.2100	7.4055	3.72283333333333	10.3305333333333	1.47244180292107	0.000233142598591603	0.00617757308286337	yes	NUGGC	PREDICTED: nuclear GTPase SLIP-GC-like [Anser cygnoides domesticus]	-	-	-	-	-	-	-
Unigene0003937	124.666666666667	674	3.5292	4.5406	4.2919	3.7346	2.8429	62.4905	4.12056666666667	23.0226666666667	2.48214028965035	0.00349851067776533	0.0483503382274215	yes	Tnnt1	PREDICTED: troponin T, slow skeletal muscle isoform X3 [Alligator mississippiensis]	-	-	-	-	-	-	-
Unigene0003954	88	333.333333333333	0.7489	0.6151	0.9033	2.6415	2.6962	3.0193	0.755766666666667	2.78566666666667	1.88200984055799	1.42936505905503e-08	1.62129513620719e-06	yes	Rab39a	PREDICTED: ras-related protein Rab-39A [Pseudopodoces humilis]	-	-	-	-	-	GO:0001883//purine nucleoside binding;GO:0001882//nucleoside binding;GO:0005488//binding;GO:1901363//heterocyclic compound binding;GO:0032550//purine ribonucleoside binding;GO:0097159//organic cyclic compound binding;GO:0032549//ribonucleoside binding;GO:0036094//small molecule binding;GO:0097367//carbohydrate derivative binding	GO:0044763//single-organism cellular process;GO:0051716//cellular response to stimulus;GO:0007165//signal transduction;GO:0050789//regulation of biological process;GO:0045184//establishment of protein localization;GO:0008104//protein localization;GO:0033036//macromolecule localization;GO:0050794//regulation of cellular process;GO:0009987//cellular process;GO:0023052//signaling;GO:0051179//localiz…
Unigene0003975	409.333333333333	135.666666666667	3.9069	8.3721	7.2980	2.6164	1.7950	1.9196	6.52566666666667	2.11033333333333	-1.62865440110492	1.15270071770192e-05	0.000519625610227912	yes	Hes5	PREDICTED: transcription factor HES-5-like [Anser cygnoides domesticus]	Environmental Information Processing	Signal transduction	ko04330//Notch signaling pathway	K06055	-	-	-
Unigene0003987	97	25	1.2106	1.6628	4.2288	0.7178	0.7117	0.3334	2.3674	0.587633333333333	-2.01031534712518	0.000379886043876345	0.009118133165564	yes	Nkx6-3	PREDICTED: homeobox protein Nkx-6.3 [Aquila chrysaetos canadensis]	-	-	-	-	GO:0043226//organelle;GO:0044424//intracellular part;GO:0044464//cell part;GO:0005623//cell;GO:0043231//intracellular membrane-bounded organelle;GO:0043227//membrane-bounded organelle;GO:0005622//intracellular;GO:0043229//intracellular organelle	GO:0003677//DNA binding;GO:0001071//nucleic acid binding transcription factor activity;GO:1901363//heterocyclic compound binding;GO:0005488//binding;GO:0097159//organic cyclic compound binding;GO:0003676//nucleic acid binding	GO:0044260//cellular macromolecule metabolic process;GO:0071704//organic substance metabolic process;GO:0060429//epithelium development;GO:0009058//biosynthetic process;GO:0006139//nucleobase-containing compound metabolic process;GO:0034654//nucleobase-containing compound biosynthetic process;GO:0006725//cellular aromatic compound metabolic process;GO:0046483//heterocycle metabolic process;GO:000…
Unigene0003998	3.33333333333333	19	0.0755	0.0366	0.2533	0.5374	0.8326	0.6528	0.1218	0.674266666666667	2.4688051444998	0.00197490467784051	0.0318538295350583	yes	--	--	-	-	-	-	-	-	-
Unigene0004000	8	43.3333333333333	0.0000	0.1088	0.1505	0.2980	0.5441	0.5362	0.0864333333333333	0.459433333333333	2.41019582710586	0.00102343654017266	0.0195945376522959	yes	CDH19	PREDICTED: cadherin-19 isoform X4 [Anser cygnoides domesticus]	-	-	-	-	GO:0044425//membrane part;GO:0031224//intrinsic component of membrane;GO:0016020//membrane	-	GO:0098609//cell-cell adhesion;GO:0007155//cell adhesion;GO:0022610//biological adhesion
Unigene0004016	78	20.6666666666667	1.0635	1.5366	2.1378	0.1385	0.6620	0.4029	1.5793	0.401133333333333	-1.9771314869243	0.000449350931654187	0.0104004243621344	yes	TCERG1L	PREDICTED: transcription elongation regulator 1-like protein [Anser cygnoides domesticus]	-	-	-	-	-	-	-
Unigene0004023	13.3333333333333	51	0.2457	0.3573	0.5885	0.9324	1.6521	1.8737	0.397166666666667	1.48606666666667	1.90368238748671	0.000504824057844438	0.0114176765916522	yes	Tnn	PREDICTED: LOW QUALITY PROTEIN: tenascin-N [Anser cygnoides domesticus]	Cellular Processes;Environmental Information Processing	Signaling molecules and interaction;Cellular commiunity	ko04510//Focal adhesion;ko04512//ECM-receptor interaction	K06252	-	-	-
Unigene0004025	13	135.666666666667	1.2446	0.0000	0.2168	2.4332	6.7849	5.1773	0.487133333333333	4.79846666666667	3.30018485955806	0.000131726275582268	0.00395532808162032	yes	--	--	-	-	-	-	-	-	-
Unigene0004029	277.666666666667	723.666666666667	1.5146	1.9374	1.7133	3.2783	4.3716	5.4937	1.72176666666667	4.3812	1.34743643225033	7.24088506559547e-06	0.000349191516060493	yes	SGCG	PREDICTED: gamma-sarcoglycan isoform X1 [Aquila chrysaetos canadensis]	-	-	-	-	GO:0031224//intrinsic component of membrane;GO:0016020//membrane;GO:0044425//membrane part	-	-
Unigene0004031	4.33333333333333	424.333333333333	0.2266	0.1465	0.1086	1.6123	4.5625	41.8949	0.160566666666667	16.0232333333333	6.64084906558395	3.82494381308736e-10	6.4382876356381e-08	yes	Psca	PREDICTED: prostate stem cell antigen-like [Anser cygnoides domesticus]	-	-	-	-	-	-	-
Unigene0004046	140	361.333333333333	1.0644	1.2665	1.6224	4.6084	2.3124	3.0599	1.31776666666667	3.3269	1.33608356342641	0.000238219245687346	0.00629620539796797	yes	NEFM	PREDICTED: LOW QUALITY PROTEIN: neurofilament medium polypeptide [Anas platyrhynchos]	-	-	-	-	GO:0043226//organelle;GO:0005856//cytoskeleton;GO:0045202//synapse;GO:0045111//intermediate filament cytoskeleton;GO:0043232//intracellular non-membrane-bounded organelle;GO:0043229//intracellular organelle;GO:0044422//organelle part;GO:0044446//intracellular organelle part;GO:0044424//intracellular part;GO:0005623//cell;GO:0099512//supramolecular fiber;GO:0005622//intracellular;GO:0042995//cell …	-	GO:0044085//cellular component biogenesis;GO:0009987//cellular process;GO:0051234//establishment of localization;GO:0071840//cellular component organization or biogenesis;GO:0045103//intermediate filament-based process;GO:0007018//microtubule-based movement;GO:0032536//regulation of cell projection size;GO:0007017//microtubule-based process;GO:0044763//single-organism cellular process;GO:1902589/…
Unigene0004057	1.66666666666667	40.3333333333333	0.0000	0.0697	0.1033	1.3293	0.8237	2.0457	0.0576666666666667	1.39956666666667	4.60109876732877	1.17873164311322e-08	1.35753179169686e-06	yes	--	--	-	-	-	-	-	-	-
Unigene0004073	36.6666666666667	99.3333333333333	0.3651	0.2236	0.4419	0.9571	0.6694	1.1138	0.343533333333333	0.913433333333333	1.41084934624649	0.00132495850593832	0.0237079542951832	yes	ADAMTS13	PREDICTED: A disintegrin and metalloproteinase with thrombospondin motifs 13 isoform X1 [Anser cygnoides domesticus]	-	-	-	-	GO:0031012//extracellular matrix	GO:0016787//hydrolase activity;GO:0043167//ion binding;GO:0070011//peptidase activity, acting on L-amino acid peptides;GO:0046872//metal ion binding;GO:0003824//catalytic activity;GO:0008233//peptidase activity;GO:0043169//cation binding;GO:0005488//binding;GO:0046914//transition metal ion binding	GO:0019538//protein metabolic process;GO:0016485//protein processing;GO:0008152//metabolic process;GO:0051604//protein maturation;GO:0044238//primary metabolic process;GO:0043170//macromolecule metabolic process;GO:0006508//proteolysis;GO:0071704//organic substance metabolic process;GO:0010467//gene expression
Unigene0004079	26.3333333333333	70	0.3174	0.2723	0.3509	1.0772	0.6460	0.7076	0.313533333333333	0.810266666666667	1.36977795968708	0.00224719998552675	0.0349160359881386	yes	IL16	PREDICTED: pro-interleukin-16 [Anser cygnoides domesticus]	-	-	-	-	-	-	-
Unigene0004082	181.666666666667	464	1.2191	1.2851	1.2632	3.5371	1.8064	4.1585	1.2558	3.16733333333333	1.33466198860018	0.000185770546275395	0.00518666229598349	yes	Sh2b2	PREDICTED: SH2B adapter protein 2 [Aptenodytes forsteri]	Organismal Systems	Endocrine system	ko04910//Insulin signaling pathway	K07193	-	-	-
Unigene0004086	95.3333333333333	19	3.2667	4.2707	2.7080	0.7661	0.3884	0.8584	3.41513333333333	0.670966666666667	-2.3476289043333	6.81380047587859e-07	4.61134484009943e-05	yes	--	--	-	-	-	-	-	-	-
Unigene0004094	1978.66666666667	769	14.6234	19.6239	14.3410	6.5944	6.6477	4.9594	16.1961	6.06716666666667	-1.41655160758324	3.10657564446813e-08	3.26949966173412e-06	yes	Tp73	PREDICTED: tumor protein p73 isoform X1 [Anas platyrhynchos]	Cellular Processes	Cell growth and death	ko04115//p53 signaling pathway	K10148	GO:0043226//organelle;GO:0043229//intracellular organelle;GO:0044424//intracellular part;GO:0005623//cell;GO:0044464//cell part;GO:0005622//intracellular;GO:0043227//membrane-bounded organelle;GO:0043231//intracellular membrane-bounded organelle	GO:0003677//DNA binding;GO:0001071//nucleic acid binding transcription factor activity;GO:0001067//regulatory region nucleic acid binding;GO:1901363//heterocyclic compound binding;GO:0097159//organic cyclic compound binding;GO:0000975//regulatory region DNA binding;GO:0003676//nucleic acid binding;GO:0005488//binding	GO:0018130//heterocycle biosynthetic process;GO:0009987//cellular process;GO:0009058//biosynthetic process;GO:0071840//cellular component organization or biogenesis;GO:0044699//single-organism process;GO:0032774//RNA biosynthetic process;GO:1901576//organic substance biosynthetic process;GO:0071822//protein complex subunit organization;GO:0016265//death;GO:1901360//organic cyclic compound metabol…
Unigene0004096	44.3333333333333	134.666666666667	0.7734	0.3333	0.4940	2.2246	1.0610	1.4356	0.533566666666667	1.57373333333333	1.56045065368151	0.000664944619134885	0.014086686794315	yes	GP1BA	PREDICTED: platelet glycoprotein Ib alpha chain isoform X1 [Anser cygnoides domesticus]	Environmental Information Processing	Signaling molecules and interaction	ko04512//ECM-receptor interaction	K06261	-	-	-
Unigene0004104	126.666666666667	32	3.6767	5.6701	1.4147	1.0712	0.4851	1.1186	3.58716666666667	0.891633333333333	-2.00832231998104	0.000259743288147833	0.00676298376978669	yes	--	hypothetical protein Anapl_07620 [Anas platyrhynchos]	-	-	-	-	-	-	-
Unigene0004159	476.666666666667	63.3333333333333	8.9855	11.0405	7.0136	1.7637	0.9905	0.7089	9.0132	1.15436666666667	-2.96493785750649	2.61611333402526e-13	9.48935476292115e-11	yes	CHRNA2	PREDICTED: neuronal acetylcholine receptor subunit alpha-2 isoform X2 [Anser cygnoides domesticus]	Environmental Information Processing	Signaling molecules and interaction	ko04080//Neuroactive ligand-receptor interaction	K04804	GO:0005887//integral component of plasma membrane;GO:0045202//synapse;GO:0031226//intrinsic component of plasma membrane;GO:0071944//cell periphery;GO:0005886//plasma membrane;GO:0005623//cell;GO:0044456//synapse part;GO:0016020//membrane;GO:0098590//plasma membrane region;GO:0016021//integral component of membrane;GO:0097060//synaptic membrane;GO:0031224//intrinsic component of membrane;GO:00444…	GO:0004871//signal transducer activity;GO:0004872//receptor activity;GO:0004888//transmembrane signaling receptor activity;GO:0060089//molecular transducer activity;GO:0099600//transmembrane receptor activity;GO:0038023//signaling receptor activity	-
Unigene0004163	3916	13267.6666666667	91.5948	60.0249	75.6998	222.6545	272.1973	248.5186	75.7731666666667	247.790133333333	1.70935979595634	3.60080618443561e-13	1.27772661072976e-10	yes	Actg2	PREDICTED: actin, gamma-enteric smooth muscle isoform X1 [Pseudopodoces humilis]	Organismal Systems	Circulatory system	ko04270//Vascular smooth muscle contraction	K12315	GO:0043232//intracellular non-membrane-bounded organelle;GO:0044424//intracellular part;GO:0005576//extracellular region;GO:0005623//cell;GO:0043228//non-membrane-bounded organelle;GO:0043226//organelle;GO:0005622//intracellular;GO:0044421//extracellular region part;GO:0044464//cell part;GO:0043229//intracellular organelle	GO:0097367//carbohydrate derivative binding;GO:0032549//ribonucleoside binding;GO:0097159//organic cyclic compound binding;GO:0001882//nucleoside binding;GO:0005488//binding;GO:0032550//purine ribonucleoside binding;GO:0036094//small molecule binding;GO:0001883//purine nucleoside binding;GO:1901363//heterocyclic compound binding	-
Unigene0004167	0	10	0.0000	0.0000	0.0000	1.3057	0.4413	0.0000	0.001	0.582333333333333	9.1857013921956	0.00228645233346864	0.0353599419680793	yes	--	--	-	-	-	-	-	-	-
Unigene0004175	145.666666666667	61	1.2073	1.8102	2.2659	0.8975	0.7354	0.5062	1.76113333333333	0.713033333333333	-1.30446271066997	0.0014877564151866	0.0258716899524353	yes	--	--	-	-	-	-	-	-	-
Unigene0004182	136.333333333333	49.3333333333333	1.4901	3.2274	2.9667	1.2301	0.6997	0.7871	2.5614	0.905633333333333	-1.49993360338153	0.00066013975409252	0.0140334606703701	yes	--	--	-	-	-	-	-	-	-
Unigene0004183	3.33333333333333	25	0.0000	0.0750	0.1112	0.2202	0.4946	0.6686	0.0620666666666667	0.461133333333333	2.8932933835256	0.000569705701309982	0.0125394946838627	yes	--	--	-	-	-	-	-	-	-
Unigene0004189	85.6666666666667	16	0.9168	3.4568	1.9764	0.7248	0.1123	0.3366	2.11666666666667	0.391233333333333	-2.43569289197253	0.000251488673973037	0.00657413175263414	yes	--	--	-	-	-	-	-	-	-
Unigene0004194	7	50.6666666666667	0.0607	0.1031	0.1455	0.6771	0.7499	0.7566	0.1031	0.727866666666667	2.81962986365715	3.68864194305827e-07	2.75556769450343e-05	yes	--	--	-	-	-	-	-	-	-
Unigene0004197	2809	1273.66666666667	34.1033	38.3876	38.2701	17.7318	16.0418	14.8911	36.9203333333333	16.2215666666667	-1.18650241765826	1.44207935357329e-07	1.23950378742404e-05	yes	RAB32	PREDICTED: ras-related protein Rab-32 [Anser cygnoides domesticus]	-	-	-	-	GO:0005622//intracellular;GO:0005623//cell;GO:0031410//cytoplasmic vesicle;GO:0016023//cytoplasmic, membrane-bounded vesicle;GO:0030139//endocytic vesicle;GO:0043229//intracellular organelle;GO:0031988//membrane-bounded vesicle;GO:0044424//intracellular part;GO:0043226//organelle;GO:0044464//cell part;GO:0044444//cytoplasmic part;GO:0005737//cytoplasm;GO:0031982//vesicle;GO:0043231//intracellular…	GO:0097159//organic cyclic compound binding;GO:0097367//carbohydrate derivative binding;GO:0001882//nucleoside binding;GO:0001883//purine nucleoside binding;GO:1901363//heterocyclic compound binding;GO:0032549//ribonucleoside binding;GO:0032550//purine ribonucleoside binding;GO:0005488//binding;GO:0036094//small molecule binding	GO:0023052//signaling;GO:0035556//intracellular signal transduction;GO:0051716//cellular response to stimulus;GO:0006996//organelle organization;GO:0065007//biological regulation;GO:0033036//macromolecule localization;GO:0007165//signal transduction;GO:0050794//regulation of cellular process;GO:0008104//protein localization;GO:0009987//cellular process;GO:0051234//establishment of localization;GO…
Unigene0004213	39661.6666666667	20581	155.1526	151.1593	137.0119	78.9644	82.5845	59.7213	147.7746	73.7567333333333	-1.00255164976677	5.20950653940325e-06	0.000266914785297406	yes	PTPRF	PREDICTED: receptor-type tyrosine-protein phosphatase F isoform X8 [Anser cygnoides domesticus]	Organismal Systems;Environmental Information Processing;Cellular Processes	Endocrine system;Signaling molecules and interaction;Cellular commiunity	ko04910//Insulin signaling pathway;ko04514//Cell adhesion molecules (CAMs);ko04520//Adherens junction	K05695	-	-	-
Unigene0004226	498.333333333333	2063	4.4608	7.0897	5.1883	21.7495	17.2862	29.1092	5.5796	22.7149666666667	2.02540958383634	2.34489760394232e-12	6.69277105794775e-10	yes	DHRS7	PREDICTED: dehydrogenase/reductase SDR family member 7 isoform X2 [Anas platyrhynchos]	-	-	-	-	-	GO:0003824//catalytic activity	GO:0008152//metabolic process;GO:0044710//single-organism metabolic process;GO:0044699//single-organism process
Unigene0004237	5.33333333333333	37.6666666666667	0.0913	0.3244	0.0583	1.4141	0.2414	1.7012	0.158	1.1189	2.82408463986736	0.000742543900089927	0.0152926188239305	yes	--	--	-	-	-	-	-	-	-
Unigene0004242	3	19.3333333333333	0.0986	0.1194	0.0000	0.5610	0.1521	0.6764	0.0726666666666667	0.463166666666667	2.67216579442364	0.00347909824983425	0.0481580924582355	yes	--	--	-	-	-	-	-	-	-
Unigene0004255	3429	18826.3333333333	106.2465	64.2645	98.5412	460.0091	457.5123	516.7656	89.6840666666667	478.095666666667	2.41437572671311	4.10349077446809e-22	8.2885778847208e-19	yes	--	--	-	-	-	-	-	-	-
Unigene0004268	71	180.333333333333	0.7087	0.7184	0.8025	1.4975	1.5245	2.5440	0.7432	1.85533333333333	1.31985600111516	0.000430901130225676	0.0100890034133133	yes	FBXL22	PREDICTED: F-box and leucine-rich protein 22 [Anser cygnoides domesticus]	-	-	-	-	-	-	-
Unigene0004270	454.333333333333	108	1.3874	2.2840	1.7269	0.3783	0.4485	0.4178	1.79943333333333	0.414866666666667	-2.11682300265946	2.29330714049705e-10	4.11049867226906e-08	yes	Megf6	PREDICTED: multiple epidermal growth factor-like domains protein 6 [Aquila chrysaetos canadensis]	-	-	-	-	-	-	-
Unigene0004273	204.333333333333	95.6666666666667	4.4600	6.4727	6.0152	3.0994	2.6053	1.9642	5.6493	2.5563	-1.14401495872363	0.00139798046458425	0.0245955578085664	yes	ERV3-1	PREDICTED: syncytin-2-like isoform X1 [Aquila chrysaetos canadensis]	-	-	-	-	-	-	-
Unigene0004279	796.666666666667	383.666666666667	16.0947	20.1213	17.4976	8.9036	8.8046	7.2918	17.9045333333333	8.33333333333333	-1.10335932234425	3.2520994984864e-05	0.00125121252279861	yes	PAK1	PREDICTED: serine/threonine-protein kinase PAK 1 [Anas platyrhynchos]	Environmental Information Processing;Cellular Processes	Cell motility;Cellular commiunity;Signal transduction	ko04010//MAPK signaling pathway;ko04510//Focal adhesion;ko04810//Regulation of actin cytoskeleton;ko04012//ErbB signaling pathway	K04409	GO:0097458//neuron part;GO:0032991//macromolecular complex;GO:0043226//organelle;GO:0043227//membrane-bounded organelle;GO:0005622//intracellular;GO:0044464//cell part;GO:0005623//cell;GO:0043231//intracellular membrane-bounded organelle;GO:0030054//cell junction;GO:0043005//neuron projection;GO:0043229//intracellular organelle;GO:0044424//intracellular part;GO:0042995//cell projection	GO:0005515//protein binding;GO:0001883//purine nucleoside binding;GO:0097159//organic cyclic compound binding;GO:0016301//kinase activity;GO:0004672//protein kinase activity;GO:0001882//nucleoside binding;GO:0005488//binding;GO:0016773//phosphotransferase activity, alcohol group as acceptor;GO:0032550//purine ribonucleoside binding;GO:0097367//carbohydrate derivative binding;GO:0016772//transfera…	GO:0051338//regulation of transferase activity;GO:0010562//positive regulation of phosphorus metabolic process;GO:0048522//positive regulation of cellular process;GO:0007165//signal transduction;GO:0032970//regulation of actin filament-based process;GO:0070727//cellular macromolecule localization;GO:0048468//cell development;GO:0001932//regulation of protein phosphorylation;GO:0051128//regulation…
Unigene0004286	8.66666666666667	156.333333333333	0.1447	0.0495	0.0245	2.2933	0.5029	1.0212	0.0729	1.27246666666667	4.12556523940988	5.02149311468718e-09	6.52756816594126e-07	yes	SERTAD4	UPF0730 protein, partial [Buceros rhinoceros silvestris]	-	-	-	-	-	-	-
Unigene0004292	46	12	1.3036	1.2323	1.8423	0.3092	0.4886	0.2982	1.4594	0.365333333333333	-1.99809006129528	0.000152721696479207	0.0044533511016094	yes	PIWIL1	PREDICTED: piwi-like protein 1 isoform X1 [Anser cygnoides domesticus]	Organismal Systems	Development	ko04320//Dorso-ventral axis formation	K02156	GO:0043232//intracellular non-membrane-bounded organelle;GO:0035770//ribonucleoprotein granule;GO:0043234//protein complex;GO:0043228//non-membrane-bounded organelle;GO:0034518//RNA cap binding complex;GO:0043226//organelle;GO:0032991//macromolecular complex;GO:1990904//ribonucleoprotein complex;GO:0043229//intracellular organelle;GO:0005623//cell;GO:0005622//intracellular;GO:0044424//intracellul…	GO:0097159//organic cyclic compound binding;GO:0003676//nucleic acid binding;GO:1901363//heterocyclic compound binding;GO:0005488//binding;GO:0044822//poly(A) RNA binding;GO:0003723//RNA binding	GO:0008152//metabolic process;GO:0007276//gamete generation;GO:0043604//amide biosynthetic process;GO:0019953//sexual reproduction;GO:0044237//cellular metabolic process;GO:0022414//reproductive process;GO:0048856//anatomical structure development;GO:0006139//nucleobase-containing compound metabolic process;GO:0044249//cellular biosynthetic process;GO:0034660//ncRNA metabolic process;GO:0034641//…
Unigene0004304	3787	375	18.6847	18.1208	12.4790	2.6935	0.8684	1.1863	16.4281666666667	1.58273333333333	-3.3756813801677	4.23595036328971e-18	4.44918810457771e-15	yes	EDNRB	PREDICTED: endothelin B receptor-like [Coturnix japonica]	Organismal Systems;Environmental Information Processing	Endocrine system;Signaling molecules and interaction;Signal transduction	ko04080//Neuroactive ligand-receptor interaction;ko04020//Calcium signaling pathway;ko04916//Melanogenesis	K04198	GO:0044425//membrane part;GO:0031224//intrinsic component of membrane;GO:0016020//membrane	GO:0004888//transmembrane signaling receptor activity;GO:0060089//molecular transducer activity;GO:0008528//G-protein coupled peptide receptor activity;GO:0038023//signaling receptor activity;GO:0004872//receptor activity;GO:0099600//transmembrane receptor activity;GO:0004930//G-protein coupled receptor activity;GO:0001653//peptide receptor activity;GO:0004871//signal transducer activity	GO:0003013//circulatory system process;GO:0023052//signaling;GO:0003008//system process;GO:0048731//system development;GO:0003018//vascular process in circulatory system;GO:0032502//developmental process;GO:0007399//nervous system development;GO:0007154//cell communication;GO:0044763//single-organism cellular process;GO:0090066//regulation of anatomical structure size;GO:0009987//cellular process…
Unigene0004316	1719.33333333333	777	19.5173	34.9104	31.8596	12.1485	11.7625	14.2106	28.7624333333333	12.7072	-1.17853956343191	1.79055121350029e-05	0.000756511488973407	yes	Hsd11b2	PREDICTED: corticosteroid 11-beta-dehydrogenase isozyme 2 [Coturnix japonica]	Metabolism	Lipid metabolism	ko00140//Steroid hormone biosynthesis	K00071	-	-	-
Unigene0004322	155.666666666667	518.333333333333	4.2897	2.7728	6.4791	15.8551	7.1191	21.9004	4.51386666666667	14.9582	1.72850086940998	9.02315022042894e-05	0.00294511361172322	yes	C1QB	complement C1q subcomponent subunit B, partial [Anser cygnoides]	-	-	-	-	-	-	-
Unigene0004328	12.3333333333333	60.6666666666667	0.1240	0.1110	0.1097	0.4977	0.6729	0.4558	0.1149	0.542133333333333	2.23826891647746	5.97428947559049e-06	0.000297395033544631	yes	P4HA2	PREDICTED: prolyl 4-hydroxylase subunit alpha-2 isoform X2 [Anser cygnoides domesticus]	Metabolism	Amino acid metabolism;Global and Overview	ko01100//Metabolic pathways;ko00330//Arginine and proline metabolism	K00472	GO:0044424//intracellular part;GO:0044464//cell part;GO:0043226//organelle;GO:0043229//intracellular organelle;GO:0043231//intracellular membrane-bounded organelle;GO:0005623//cell;GO:0005622//intracellular;GO:0043227//membrane-bounded organelle	GO:0005488//binding;GO:0046914//transition metal ion binding;GO:0016705//oxidoreductase activity, acting on paired donors, with incorporation or reduction of molecular oxygen;GO:0016701//oxidoreductase activity, acting on single donors with incorporation of molecular oxygen;GO:0046872//metal ion binding;GO:0003824//catalytic activity;GO:0036094//small molecule binding;GO:0016491//oxidoreductase a…	GO:0043170//macromolecule metabolic process;GO:0044260//cellular macromolecule metabolic process;GO:0008152//metabolic process;GO:0019538//protein metabolic process;GO:0009987//cellular process;GO:0044238//primary metabolic process;GO:0071704//organic substance metabolic process;GO:0006464//cellular protein modification process;GO:0018126//protein hydroxylation;GO:0044699//single-organism process…
Unigene0004368	219.333333333333	518	0.5487	0.8971	0.8487	1.6706	1.5908	2.0422	0.764833333333333	1.76786666666667	1.20879216406654	0.000120139936009427	0.0036789440346397	yes	STARD9	PREDICTED: stAR-related lipid transfer protein 9 [Anser cygnoides domesticus]	-	-	-	-	-	-	-
Unigene0004387	692	1911	2.5429	2.4656	6.3176	10.3601	9.6347	10.5832	3.77536666666667	10.1926666666667	1.4328428753631	3.32164489557907e-05	0.00127516684927724	yes	Parp12	PREDICTED: poly [ADP-ribose] polymerase 12-like [Anser cygnoides domesticus]	-	-	-	-	-	-	-
Unigene0004393	1083.66666666667	4072.66666666667	6.3397	5.0346	7.5628	26.4454	15.1807	28.3862	6.31236666666667	23.3374333333333	1.88639298641963	3.27991519089941e-11	7.11782256530844e-09	yes	FZD4	frizzled-4 precursor [Gallus gallus]	Organismal Systems;Environmental Information Processing	Endocrine system;Signal transduction	ko04310//Wnt signaling pathway;ko04916//Melanogenesis	K02354	GO:0044464//cell part;GO:0044425//membrane part;GO:0031224//intrinsic component of membrane;GO:0016020//membrane;GO:0005623//cell;GO:0030054//cell junction	GO:0019899//enzyme binding;GO:0060089//molecular transducer activity;GO:0099600//transmembrane receptor activity;GO:0046983//protein dimerization activity;GO:0005515//protein binding;GO:0044389//ubiquitin-like protein ligase binding;GO:0004872//receptor activity;GO:0038023//signaling receptor activity;GO:0019904//protein domain specific binding;GO:0004871//signal transducer activity;GO:0004888//t…	GO:0007154//cell communication;GO:0001944//vasculature development;GO:0071900//regulation of protein serine/threonine kinase activity;GO:0065009//regulation of molecular function;GO:0048468//cell development;GO:0032502//developmental process;GO:0048583//regulation of response to stimulus;GO:0010562//positive regulation of phosphorus metabolic process;GO:0016070//RNA metabolic process;GO:0007626//…
Unigene0004441	243.666666666667	38	3.7567	6.0471	3.1975	0.6401	1.0453	0.2225	4.33376666666667	0.635966666666667	-2.76859842401794	7.65450168104046e-08	7.23006231624464e-06	yes	Ccna1	PREDICTED: cyclin-A1 [Anser cygnoides domesticus]	Organismal Systems;Cellular Processes	Cell growth and death;Endocrine system	ko04110//Cell cycle;ko04914//Progesterone-mediated oocyte maturation	K06627	GO:0043226//organelle;GO:0043227//membrane-bounded organelle;GO:0043232//intracellular non-membrane-bounded organelle;GO:0043228//non-membrane-bounded organelle;GO:0005856//cytoskeleton;GO:0043231//intracellular membrane-bounded organelle;GO:0043229//intracellular organelle;GO:0044464//cell part;GO:0005623//cell;GO:0005622//intracellular;GO:0044424//intracellular part	GO:0005515//protein binding;GO:0005488//binding;GO:0019900//kinase binding;GO:0019899//enzyme binding	GO:0000278//mitotic cell cycle;GO:0044699//single-organism process;GO:0044770//cell cycle phase transition;GO:1903047//mitotic cell cycle process;GO:0044772//mitotic cell cycle phase transition;GO:0007049//cell cycle;GO:0044763//single-organism cellular process;GO:0000086//G2/M transition of mitotic cell cycle;GO:0022402//cell cycle process;GO:0009987//cellular process;GO:0044839//cell cycle G2/M…
Unigene0004442	13	72	0.1035	0.2107	0.0793	0.6774	0.5201	0.9470	0.131166666666667	0.714833333333333	2.44620577512807	5.34309794358991e-06	0.000272166318820089	yes	--	--	-	-	-	-	-	-	-
Unigene0004458	3.33333333333333	32.6666666666667	0.5268	0.0000	0.1262	1.4369	1.5098	3.2810	0.217666666666667	2.0759	3.25354455187803	8.0134530853286e-05	0.00266524709108424	yes	--	PREDICTED: glycine-rich cell wall structural protein 1.8-like [Gallus gallus]	-	-	-	-	-	-	-
Unigene0004463	719	271	7.5912	12.6003	9.0617	4.3080	3.8814	2.4219	9.75106666666667	3.5371	-1.46299303640677	8.30387771486488e-06	0.000392428515020149	yes	IL20RA	PREDICTED: interleukin-20 receptor subunit alpha isoform X1 [Anser cygnoides domesticus]	Environmental Information Processing	Signal transduction;Signaling molecules and interaction	ko04060//Cytokine-cytokine receptor interaction;ko04630//Jak-STAT signaling pathway	K05136	-	-	-
Unigene0004494	253.333333333333	834.333333333333	2.6233	1.3842	1.3956	5.4520	3.3997	8.6803	1.80103333333333	5.844	1.69813129540379	1.30864996557746e-05	0.000580949875251324	yes	L1CAM	neuron-glia cell adhesion molecule (Ng-CAM) [Gallus gallus]	Environmental Information Processing	Signaling molecules and interaction	ko04514//Cell adhesion molecules (CAMs)	K06550	-	-	-
Unigene0004500	258.666666666667	649.333333333333	2.3021	2.5111	2.9541	7.1471	5.4107	6.4584	2.5891	6.33873333333333	1.29174388777713	6.20690091524798e-06	0.000306073066071435	yes	CAPN2	PREDICTED: calpain-2 catalytic subunit [Zonotrichia albicollis]	Cellular Processes;Genetic Information Processing	Folding, sorting and degradation;Cell growth and death;Cellular commiunity	ko04510//Focal adhesion;ko04141//Protein processing in endoplasmic reticulum;ko04210//Apoptosis	K03853	GO:0043229//intracellular organelle;GO:0042995//cell projection;GO:0043227//membrane-bounded organelle;GO:0005622//intracellular;GO:0097458//neuron part;GO:0043226//organelle;GO:0005623//cell;GO:0043231//intracellular membrane-bounded organelle;GO:0016020//membrane;GO:0044464//cell part;GO:0043005//neuron projection;GO:0044424//intracellular part	GO:0008233//peptidase activity;GO:0043169//cation binding;GO:0016787//hydrolase activity;GO:0003824//catalytic activity;GO:0008234//cysteine-type peptidase activity;GO:0046872//metal ion binding;GO:0004197//cysteine-type endopeptidase activity;GO:0070011//peptidase activity, acting on L-amino acid peptides;GO:0043167//ion binding;GO:0004175//endopeptidase activity;GO:0005488//binding	GO:1901698//response to nitrogen compound;GO:0008152//metabolic process;GO:0032501//multicellular organismal process;GO:0050896//response to stimulus;GO:0010243//response to organonitrogen compound;GO:0051604//protein maturation;GO:0006508//proteolysis;GO:0009653//anatomical structure morphogenesis;GO:0043009//chordate embryonic development;GO:0042221//response to chemical;GO:0010467//gene expres…
Unigene0004502	0	9	0.0000	0.0000	0.0000	0.4990	0.6626	0.7640	0.001	0.641866666666667	9.32612983086598	9.58730286678213e-05	0.00308704098500795	yes	ACAN	PREDICTED: aggrecan core protein [Anser cygnoides domesticus]	-	-	-	-	-	-	-
Unigene0004534	201.333333333333	792.333333333333	0.7430	1.2894	1.6272	3.6903	4.8287	5.5678	1.21986666666667	4.6956	1.94458604849007	1.80763114053042e-08	1.99855504436286e-06	yes	cybrd1	PREDICTED: cytochrome b reductase 1 [Gallus gallus]	-	-	-	-	-	-	-
Unigene0004548	365	773.666666666667	3.5285	2.5764	3.2138	6.9514	4.3024	8.1502	3.10623333333333	6.468	1.05815347297588	0.000637542970323457	0.0136716391067689	yes	LEPREL1	PREDICTED: prolyl 3-hydroxylase 2 isoform X1 [Calidris pugnax]	-	-	-	-	GO:0044421//extracellular region part;GO:0043229//intracellular organelle;GO:0043227//membrane-bounded organelle;GO:0031012//extracellular matrix;GO:0044424//intracellular part;GO:0005622//intracellular;GO:0005623//cell;GO:0044464//cell part;GO:0005578//proteinaceous extracellular matrix;GO:0005576//extracellular region;GO:0043226//organelle;GO:0043231//intracellular membrane-bounded organelle	GO:0031543//peptidyl-proline dioxygenase activity;GO:0036094//small molecule binding;GO:0005488//binding;GO:0019798//procollagen-proline dioxygenase activity;GO:0051213//dioxygenase activity;GO:0016706//oxidoreductase activity, acting on paired donors, with incorporation or reduction of molecular oxygen, 2-oxoglutarate as one donor, and incorporation of one atom each of oxygen into both donors;GO…	GO:0044259//multicellular organismal macromolecule metabolic process;GO:0044236//multicellular organism metabolic process;GO:0043412//macromolecule modification;GO:0032501//multicellular organismal process;GO:0019538//protein metabolic process;GO:0044260//cellular macromolecule metabolic process;GO:0006464//cellular protein modification process;GO:0044237//cellular metabolic process;GO:0044707//s…
Unigene0004551	454.333333333333	213.333333333333	1.7076	2.8588	2.7093	0.9168	1.0652	1.3623	2.42523333333333	1.11476666666667	-1.12138178736429	0.000688545929016341	0.0144410409561307	yes	Ddah1	PREDICTED: N(G),N(G)-dimethylarginine dimethylaminohydrolase 1 isoform X1 [Coturnix japonica]	-	-	-	-	GO:0031982//vesicle;GO:0043231//intracellular membrane-bounded organelle;GO:0005622//intracellular;GO:0031988//membrane-bounded vesicle;GO:0043227//membrane-bounded organelle;GO:0005623//cell;GO:0043226//organelle;GO:0043229//intracellular organelle;GO:0044464//cell part;GO:0044424//intracellular part	GO:0016813//hydrolase activity, acting on carbon-nitrogen (but not peptide) bonds, in linear amidines;GO:0016810//hydrolase activity, acting on carbon-nitrogen (but not peptide) bonds;GO:0043177//organic acid binding;GO:0003824//catalytic activity;GO:0043167//ion binding;GO:0005488//binding;GO:0036094//small molecule binding;GO:0031406//carboxylic acid binding;GO:0016787//hydrolase activity;GO:00…	GO:0006575//cellular modified amino acid metabolic process;GO:0046209//nitric oxide metabolic process;GO:2001057//reactive nitrogen species metabolic process;GO:0032501//multicellular organismal process;GO:0008152//metabolic process;GO:0044281//small molecule metabolic process;GO:0001944//vasculature development;GO:0003008//system process;GO:0008015//blood circulation;GO:0044237//cellular metabol…
Unigene0004573	420.333333333333	120.666666666667	4.5760	10.7261	13.5148	3.1777	2.5169	2.3745	9.60563333333333	2.6897	-1.83643547055488	8.05232234581068e-06	0.000384090656344178	yes	CCNB1	PREDICTED: G2/mitotic-specific cyclin-B1 [Anser cygnoides domesticus]	Environmental Information Processing;Organismal Systems;Cellular Processes	Signal transduction;Cell growth and death;Endocrine system	ko04110//Cell cycle;ko04068//FoxO signaling pathway;ko04914//Progesterone-mediated oocyte maturation;ko04115//p53 signaling pathway	K05868	GO:0043231//intracellular membrane-bounded organelle;GO:0032991//macromolecular complex;GO:0005856//cytoskeleton;GO:0043228//non-membrane-bounded organelle;GO:0043234//protein complex;GO:0044430//cytoskeletal part;GO:0044424//intracellular part;GO:0044464//cell part;GO:0043232//intracellular non-membrane-bounded organelle;GO:0044422//organelle part;GO:0044446//intracellular organelle part;GO:0043…	GO:0005488//binding;GO:0005515//protein binding	GO:0048523//negative regulation of cellular process;GO:0044763//single-organism cellular process;GO:0065007//biological regulation;GO:1902589//single-organism organelle organization;GO:0000226//microtubule cytoskeleton organization;GO:0009987//cellular process;GO:0051179//localization;GO:0007010//cytoskeleton organization;GO:0016043//cellular component organization;GO:0007017//microtubule-based p…
Unigene0004577	2.66666666666667	69.6666666666667	0.0539	0.0523	0.1034	0.1535	0.0000	5.5670	0.0698666666666667	1.90683333333333	4.77043062921057	0.00121106372790903	0.0222460419022729	yes	CHRND	acetylcholine receptor subunit delta precursor [Gallus gallus]	Environmental Information Processing	Signaling molecules and interaction	ko04080//Neuroactive ligand-receptor interaction	K04816	GO:0005623//cell;GO:0005887//integral component of plasma membrane;GO:0098589//membrane region;GO:0031226//intrinsic component of plasma membrane;GO:0044459//plasma membrane part;GO:0005886//plasma membrane;GO:0045202//synapse;GO:0098805//whole membrane;GO:0044456//synapse part;GO:0071944//cell periphery;GO:0097060//synaptic membrane;GO:0098590//plasma membrane region;GO:0044464//cell part;GO:004…	GO:0042165//neurotransmitter binding;GO:0005488//binding	GO:0065008//regulation of biological quality;GO:0009888//tissue development;GO:0048856//anatomical structure development;GO:0007517//muscle organ development;GO:0032502//developmental process;GO:0060538//skeletal muscle organ development;GO:0060537//muscle tissue development;GO:0044699//single-organism process;GO:0065007//biological regulation;GO:0044767//single-organism developmental process;GO:…
Unigene0004595	440.333333333333	135	4.7861	7.0076	3.7867	1.6970	1.3642	1.5853	5.19346666666667	1.54883333333333	-1.74551595962828	3.72359723170083e-07	2.7728704173013e-05	yes	NGB	PREDICTED: neuroglobin [Calidris pugnax]	-	-	-	-	-	GO:0005488//binding;GO:0046906//tetrapyrrole binding;GO:0043167//ion binding;GO:0046872//metal ion binding;GO:1901363//heterocyclic compound binding;GO:0046914//transition metal ion binding;GO:0043169//cation binding;GO:0097159//organic cyclic compound binding	GO:0051179//localization;GO:0015669//gas transport;GO:0006810//transport;GO:1902578//single-organism localization;GO:0044765//single-organism transport;GO:0044699//single-organism process;GO:0051234//establishment of localization
Unigene0004599	710	1847.33333333333	2.8361	3.9170	6.2741	10.7507	8.4867	14.2076	4.3424	11.1483333333333	1.36026351356168	2.01170735918146e-05	0.000831880593560099	yes	CDH5	PREDICTED: cadherin-5 isoform X2 [Anser cygnoides domesticus]	Environmental Information Processing	Signaling molecules and interaction	ko04514//Cell adhesion molecules (CAMs)	K06533	GO:0031224//intrinsic component of membrane;GO:0044425//membrane part;GO:0016020//membrane	-	GO:0022610//biological adhesion;GO:0098609//cell-cell adhesion;GO:0007155//cell adhesion
Unigene0004601	95.6666666666667	428.333333333333	1.0369	0.3944	0.8100	2.4214	3.1440	4.2010	0.7471	3.25546666666667	2.12349109949654	1.78894794935794e-07	1.5032028713029e-05	yes	--	hypothetical protein Anapl_01987 [Anas platyrhynchos]	-	-	-	-	-	-	-
Unigene0004612	385.333333333333	815.666666666667	7.3612	4.8004	4.2847	12.0115	11.3824	10.1277	5.4821	11.1738666666667	1.02732796041433	0.000426973745364959	0.0100238623984495	yes	ME1	PREDICTED: NADP-dependent malic enzyme [Anser cygnoides domesticus]	Metabolism	Global and Overview;Carbohydrate metabolism	ko01100//Metabolic pathways;ko01120//Microbial metabolism in diverse environments;ko01200//Carbon metabolism;ko00620//Pyruvate metabolism	K00029	GO:0043226//organelle;GO:0043229//intracellular organelle;GO:0044464//cell part;GO:0005623//cell;GO:0005622//intracellular;GO:0044424//intracellular part;GO:0043227//membrane-bounded organelle;GO:0043231//intracellular membrane-bounded organelle	GO:1901265//nucleoside phosphate binding;GO:0016491//oxidoreductase activity;GO:0003824//catalytic activity;GO:0016615//malate dehydrogenase activity;GO:0043169//cation binding;GO:0046872//metal ion binding;GO:0016831//carboxy-lyase activity;GO:0046914//transition metal ion binding;GO:0043167//ion binding;GO:0005488//binding;GO:1901363//heterocyclic compound binding;GO:0000166//nucleotide binding…	GO:0044710//single-organism metabolic process;GO:0071822//protein complex subunit organization;GO:0070271//protein complex biogenesis;GO:0043933//macromolecular complex subunit organization;GO:0006461//protein complex assembly;GO:0044237//cellular metabolic process;GO:0044699//single-organism process;GO:0008152//metabolic process;GO:0006082//organic acid metabolic process;GO:0043648//dicarboxylic…
Unigene0004620	274.333333333333	115.666666666667	5.3852	2.9906	5.0320	1.3920	2.8817	1.0680	4.46926666666667	1.78056666666667	-1.32770167520337	0.00197694834104376	0.0318770021573825	yes	pv.1	PREDICTED: homeobox protein VENTX-like [Sturnus vulgaris]	-	-	-	-	-	-	-
Unigene0004621	24	83	0.1263	0.2938	0.4597	1.0302	0.7238	1.2583	0.293266666666667	1.0041	1.77561795121872	0.00064701448552921	0.0138127072099746	yes	Pde1c	PREDICTED: calcium/calmodulin-dependent 3',5'-cyclic nucleotide phosphodiesterase 1C isoform X7 [Anser cygnoides domesticus]	Environmental Information Processing;Metabolism	Nucleotide metabolism;Signal transduction	ko00230//Purine metabolism;ko04020//Calcium signaling pathway	K13755	-	GO:0003824//catalytic activity;GO:0004112//cyclic-nucleotide phosphodiesterase activity;GO:0016787//hydrolase activity;GO:0043167//ion binding;GO:0008081//phosphoric diester hydrolase activity;GO:0042578//phosphoric ester hydrolase activity;GO:0005488//binding;GO:0016788//hydrolase activity, acting on ester bonds;GO:0043169//cation binding	GO:0044699//single-organism process;GO:0044763//single-organism cellular process;GO:0009987//cellular process;GO:0007154//cell communication
Unigene0004622	28.3333333333333	692	0.8612	0.5471	1.0528	22.5962	6.8614	30.5596	0.820366666666667	20.0057333333333	4.60800083000475	2.23724754954269e-17	1.80759276245128e-14	yes	--	--	-	-	-	-	-	-	-
Unigene0004626	0.333333333333333	9.33333333333333	0.0637	0.0000	0.0000	0.8456	0.2246	0.6474	0.0212333333333333	0.572533333333333	4.75295691360247	0.00105748692278207	0.0200999061613269	yes	--	--	-	-	-	-	-	-	-
Unigene0004637	53	3	0.0899	3.4005	1.1201	0.1138	0.0793	0.0610	1.53683333333333	0.0847	-4.18145493618208	5.19509543859805e-05	0.00186742523715848	yes	--	PREDICTED: RNA-directed DNA polymerase from mobile element jockey-like [Aptenodytes forsteri]	-	-	-	-	-	-	-
Unigene0004650	5271.66666666667	0.666666666666667	181.8766	235.4572	0.2060	0.0000	0.0000	0.0546	139.179933333333	0.0182	-12.900725150604	1.20071596272762e-11	2.87936074039117e-09	yes	--	--	-	-	-	-	-	-	-
Unigene0004652	2.33333333333333	18	0.0300	0.1163	0.0574	0.2844	0.3965	0.8839	0.0679	0.5216	2.94146038998635	0.000889494047257674	0.017648891857853	yes	--	--	-	-	-	-	-	-	-
Unigene0004655	168	27	3.2640	6.5326	4.8775	0.9659	0.8978	0.3958	4.89136666666667	0.753166666666667	-2.69919655975866	8.51545161335807e-09	1.0186924199971e-06	yes	--	--	-	-	-	-	-	-	-
Unigene0004662	56.3333333333333	13.6666666666667	0.9914	1.8466	1.4498	0.3960	0.2071	0.4245	1.42926666666667	0.342533333333333	-2.06095881899438	8.72363683495997e-05	0.00287414827893095	yes	--	--	-	-	-	-	-	-	-
Unigene0004680	611.333333333333	2853.66666666667	17.1853	19.2348	15.1950	71.8918	66.3150	97.4883	17.2050333333333	78.5650333333333	2.19105667287489	1.28747973288545e-17	1.1862205812622e-14	yes	AQP1	PREDICTED: aquaporin-1 [Anser cygnoides domesticus]	-	-	-	-	GO:0044217//other organism part;GO:0044216//other organism cell;GO:0043005//neuron projection;GO:0033643//host cell part;GO:0018995//host;GO:0042995//cell projection;GO:0016020//membrane;GO:0043656//intracellular region of host;GO:0044425//membrane part;GO:0005886//plasma membrane;GO:0044464//cell part;GO:0044215//other organism;GO:0031224//intrinsic component of membrane;GO:0005623//cell;GO:0043…	GO:0022891//substrate-specific transmembrane transporter activity;GO:0005215//transporter activity;GO:0005515//protein binding;GO:0015075//ion transmembrane transporter activity;GO:0046873//metal ion transmembrane transporter activity;GO:0022890//inorganic cation transmembrane transporter activity;GO:0005488//binding;GO:0022857//transmembrane transporter activity;GO:0005102//receptor binding;GO:0…	GO:0072022//descending thin limb development;GO:0044419//interspecies interaction between organisms;GO:0003014//renal system process;GO:0048513//animal organ development;GO:0050877//neurological system process;GO:0061437//renal system vasculature development;GO:0071702//organic substance transport;GO:0046903//secretion;GO:0009611//response to wounding;GO:0072020//proximal straight tubule developm…
Unigene0004686	2132.33333333333	1001.33333333333	98.7958	85.7192	91.5680	49.0670	38.7862	37.7114	92.0276666666667	41.8548666666667	-1.13667226827035	1.72303853824258e-06	0.000101472600371497	yes	C8orf82	PREDICTED: UPF0598 protein C8orf82 homolog, partial [Falco peregrinus]	-	-	-	-	-	-	-
Unigene0004714	244	93.6666666666667	2.1761	1.9633	1.8677	0.6855	0.9854	0.5297	2.00236666666667	0.733533333333333	-1.4487717481725	5.03140499922735e-05	0.0018172922719699	yes	Slc7a11	PREDICTED: cystine/glutamate transporter [Anser cygnoides domesticus]	-	-	-	-	GO:0044425//membrane part;GO:0016020//membrane;GO:0031224//intrinsic component of membrane	GO:0022857//transmembrane transporter activity;GO:0022892//substrate-specific transporter activity;GO:0015075//ion transmembrane transporter activity;GO:0005215//transporter activity;GO:0046943//carboxylic acid transmembrane transporter activity;GO:0022891//substrate-specific transmembrane transporter activity;GO:0008514//organic anion transmembrane transporter activity;GO:0008509//anion transmem…	GO:0006810//transport;GO:0015711//organic anion transport;GO:0051234//establishment of localization;GO:0044699//single-organism process;GO:1902578//single-organism localization;GO:0051179//localization;GO:0044765//single-organism transport;GO:0071702//organic substance transport;GO:0006811//ion transport;GO:0015849//organic acid transport;GO:0046942//carboxylic acid transport;GO:0006820//anion tr…
Unigene0004724	42	10.6666666666667	0.9422	1.0371	1.1468	0.2658	0.3369	0.1554	1.04203333333333	0.2527	-2.04390385895576	0.000148036030952561	0.00433597782350008	yes	--	--	-	-	-	-	-	-	-
Unigene0004730	47.3333333333333	16	1.6084	1.6859	2.7072	0.9485	0.7283	0.2652	2.0005	0.647333333333333	-1.62777992864757	0.00344135159874145	0.0477993816215565	yes	--	--	-	-	-	-	-	-	-
Unigene0004751	109.666666666667	0	7.3090	6.1959	0.0400	0.0000	0.0000	0.0000	4.51496666666667	0.001	-12.1404996212027	1.53776462801653e-08	1.7256150634518e-06	yes	--	PREDICTED: transmembrane protein 255B [Anas platyrhynchos]	-	-	-	-	-	-	-
Unigene0004754	272.333333333333	121.333333333333	15.1526	10.0344	9.7485	6.7114	3.8508	4.5290	11.6451666666667	5.0304	-1.21098625985518	0.000894748232566011	0.0177251953714331	yes	--	--	-	-	-	-	-	-	-
Unigene0004758	643	329.666666666667	22.9775	32.5448	27.0248	14.0467	13.8700	13.1340	27.5157	13.6835666666667	-1.00781070887777	0.000291892120402587	0.00740400149114393	yes	CHCHD10	PREDICTED: coiled-coil-helix-coiled-coil-helix domain-containing protein 10, mitochondrial, partial [Parus major]	-	-	-	-	-	-	GO:0051348//negative regulation of transferase activity;GO:1901293//nucleoside phosphate biosynthetic process;GO:0051338//regulation of transferase activity;GO:0019637//organophosphate metabolic process;GO:0018130//heterocycle biosynthetic process;GO:1901137//carbohydrate derivative biosynthetic process;GO:0009058//biosynthetic process;GO:0055086//nucleobase-containing small molecule metabolic pr…
Unigene0004831	1.33333333333333	22	0.0000	0.0000	0.0881	0.1744	0.3648	0.9349	0.0293666666666667	0.491366666666667	4.0645485679321	0.000195404582976722	0.00538854736815937	yes	Igj	PREDICTED: immunoglobulin J chain [Anser cygnoides domesticus]	-	-	-	-	GO:0071745//IgA immunoglobulin complex;GO:0042571//immunoglobulin complex, circulating;GO:0043234//protein complex;GO:0032991//macromolecular complex;GO:0019814//immunoglobulin complex;GO:0071749//polymeric IgA immunoglobulin complex;GO:0071746//IgA immunoglobulin complex, circulating;GO:0005576//extracellular region;GO:0044421//extracellular region part;GO:0005615//extracellular space	GO:0005488//binding;GO:0005515//protein binding;GO:0005102//receptor binding	GO:0048518//positive regulation of biological process;GO:0044089//positive regulation of cellular component biogenesis;GO:0043254//regulation of protein complex assembly;GO:0031334//positive regulation of protein complex assembly;GO:0044087//regulation of cellular component biogenesis;GO:0050794//regulation of cellular process;GO:0050789//regulation of biological process;GO:0051130//positive regu…
Unigene0004841	18	77.6666666666667	0.3434	0.0666	0.4935	1.4986	1.3930	0.8555	0.301166666666667	1.24903333333333	2.05217797362063	0.000590762660406376	0.012927117765234	yes	GDF5	PREDICTED: growth/differentiation factor 5 isoform X1 [Anas platyrhynchos]	Environmental Information Processing	Signaling molecules and interaction;Signal transduction	ko04060//Cytokine-cytokine receptor interaction;ko04350//TGF-beta signaling pathway	K04664	-	GO:0005102//receptor binding;GO:0005488//binding;GO:0005515//protein binding	GO:0048736//appendage development;GO:0050896//response to stimulus;GO:0023052//signaling;GO:0007154//cell communication;GO:0048523//negative regulation of cellular process;GO:0043069//negative regulation of programmed cell death;GO:0044763//single-organism cellular process;GO:0007165//signal transduction;GO:0065007//biological regulation;GO:0043067//regulation of programmed cell death;GO:0048519/…
Unigene0004855	3.66666666666667	23.6666666666667	0.0926	0.2395	0.0000	0.5859	0.5990	0.9105	0.1107	0.698466666666667	2.65753604457871	0.000897887148175397	0.0177672718013291	yes	--	--	-	-	-	-	-	-	-
Unigene0004889	989	2563.33333333333	6.7166	6.3841	6.0490	14.9709	15.1164	18.2168	6.38323333333333	16.1013666666667	1.3348238576535	6.66778235724199e-09	8.37346002484785e-07	yes	ANKFN1	PREDICTED: ankyrin repeat and fibronectin type-III domain-containing protein 1-like isoform X2 [Calidris pugnax]	-	-	-	-	-	-	-
Unigene0004900	30.3333333333333	80.6666666666667	0.4946	0.2019	0.4614	0.8891	1.0215	1.0720	0.385966666666667	0.9942	1.36505984623077	0.00312425908246402	0.044545944054672	yes	--	PREDICTED: uncharacterized protein C7orf50 homolog isoform X2 [Anser cygnoides domesticus]	-	-	-	-	-	-	-
Unigene0004941	94.6666666666667	239.333333333333	0.5716	0.6928	1.1980	2.5844	1.9060	1.5530	0.8208	2.01446666666667	1.29529529738495	0.00104308883862598	0.0198838099956881	yes	HACD4	PREDICTED: very-long-chain (3R)-3-hydroxyacyl-CoA dehydratase 4 [Anser cygnoides domesticus]	Metabolism	Lipid metabolism;Global and Overview	ko01110//Biosynthesis of secondary metabolites;ko01212//Fatty acid metabolism;ko01040//Biosynthesis of unsaturated fatty acids;ko00062//Fatty acid elongation	K10703	-	-	-
Unigene0004945	128.666666666667	28.3333333333333	2.5977	2.0280	1.7455	0.5121	0.5057	0.3259	2.12373333333333	0.4479	-2.24535405414365	8.15231192556776e-08	7.59104548572769e-06	yes	--	--	-	-	-	-	-	-	-
Unigene0004951	1999.33333333333	7314.33333333333	6.9340	4.3227	7.4906	23.5062	17.3810	26.2259	6.2491	22.3710333333333	1.83991156516482	8.73717963888814e-12	2.17464674452838e-09	yes	Adamts15	PREDICTED: A disintegrin and metalloproteinase with thrombospondin motifs 15 [Gallus gallus]	-	-	-	-	GO:0031012//extracellular matrix	GO:0043169//cation binding;GO:0016787//hydrolase activity;GO:0005488//binding;GO:0046914//transition metal ion binding;GO:0008233//peptidase activity;GO:0003824//catalytic activity;GO:0043167//ion binding;GO:0070011//peptidase activity, acting on L-amino acid peptides;GO:0046872//metal ion binding	GO:0051604//protein maturation;GO:0044238//primary metabolic process;GO:0008152//metabolic process;GO:0006508//proteolysis;GO:0010467//gene expression;GO:0071704//organic substance metabolic process;GO:0016485//protein processing;GO:0019538//protein metabolic process;GO:0043170//macromolecule metabolic process
Unigene0004965	472	243.666666666667	4.0334	3.0521	3.2157	2.3440	1.5225	1.2637	3.43373333333333	1.71006666666667	-1.00572543332447	0.00220693250584613	0.0344432316224431	yes	Slc16a6	PREDICTED: monocarboxylate transporter 7 [Anser cygnoides domesticus]	-	-	-	-	-	-	GO:0044699//single-organism process;GO:0009987//cellular process;GO:0044763//single-organism cellular process
Unigene0004971	195	461.666666666667	3.1234	4.1864	5.7433	9.8921	10.6935	9.4112	4.35103333333333	9.99893333333333	1.20041612977873	0.000206531892345524	0.00560539296656841	yes	FBP1	Fructose-1,6-bisphosphatase 1, partial [Anas platyrhynchos]	Organismal Systems;Metabolism	Carbohydrate metabolism;Endocrine system;Global and Overview	ko01100//Metabolic pathways;ko01110//Biosynthesis of secondary metabolites;ko01130//Biosynthesis of antibiotics;ko01120//Microbial metabolism in diverse environments;ko04910//Insulin signaling pathway;ko01200//Carbon metabolism;ko00010//Glycolysis / Gluconeogenesis;ko00051//Fructose and mannose metabolism;ko00030//Pentose phosphate pathway	K03841	-	GO:0005515//protein binding;GO:0001883//purine nucleoside binding;GO:0032550//purine ribonucleoside binding;GO:0016788//hydrolase activity, acting on ester bonds;GO:0032549//ribonucleoside binding;GO:0043167//ion binding;GO:0005488//binding;GO:0016791//phosphatase activity;GO:0003824//catalytic activity;GO:0050308//sugar-phosphatase activity;GO:0042578//phosphoric ester hydrolase activity;GO:0097…	GO:0019752//carboxylic acid metabolic process;GO:0006796//phosphate-containing compound metabolic process;GO:0006732//coenzyme metabolic process;GO:0009150//purine ribonucleotide metabolic process;GO:0042221//response to chemical;GO:0072521//purine-containing compound metabolic process;GO:0009132//nucleoside diphosphate metabolic process;GO:0006163//purine nucleotide metabolic process;GO:0009259/…
Unigene0004984	5	55.6666666666667	0.0488	0.0947	0.2105	1.5052	0.9040	1.4891	0.118	1.29943333333333	3.46102385438425	3.07872746642196e-08	3.25322998700366e-06	yes	--	--	-	-	-	-	-	-	-
Unigene0005008	2.66666666666667	31.6666666666667	0.1230	0.0000	0.3535	1.5751	2.2232	1.6881	0.158833333333333	1.8288	3.52531169013833	4.12112872416957e-06	0.000217955002222772	yes	--	--	-	-	-	-	-	-	-
Unigene0005011	2427.33333333333	489.666666666667	30.3869	19.0961	20.5168	7.1257	2.1472	4.5524	23.3332666666667	4.60843333333333	-2.34004001372407	7.69939331646961e-10	1.19629893136401e-07	yes	MLPH	melanophilin [Anser cygnoides]	-	-	-	-	-	GO:0017016//Ras GTPase binding;GO:0005488//binding;GO:0031267//small GTPase binding;GO:0051020//GTPase binding;GO:0019899//enzyme binding;GO:0005515//protein binding	-
Unigene0005025	698.666666666667	196	5.5002	6.4206	6.5528	2.1199	1.5078	1.3982	6.15786666666667	1.6753	-1.87801116416204	4.10533430644292e-10	6.82277980289439e-08	yes	Rtn4rl1	PREDICTED: reticulon-4 receptor-like 1 [Anser cygnoides domesticus]	-	-	-	-	-	-	-
Unigene0005042	1.66666666666667	16.3333333333333	0.0000	0.1121	0.0277	0.1919	0.7134	0.4113	0.0466	0.438866666666667	3.23538083704305	0.00137757414348014	0.0243997364454594	yes	--	--	-	-	-	-	-	-	-
Unigene0005054	950	474.333333333333	6.1824	12.4419	10.7886	3.6482	6.3325	4.1586	9.8043	4.7131	-1.05673833764537	0.00136248636479597	0.0241898906085159	yes	Cldn8	PREDICTED: claudin-8-like [Anser cygnoides domesticus]	Environmental Information Processing;Cellular Processes	Signaling molecules and interaction;Cellular commiunity	ko04530//Tight junction;ko04514//Cell adhesion molecules (CAMs)	K06087	GO:0005911//cell-cell junction;GO:0016020//membrane;GO:0043296//apical junction complex;GO:0030054//cell junction;GO:0044425//membrane part;GO:0031224//intrinsic component of membrane	-	-
Unigene0005057	5.66666666666667	59	0.9135	0.0000	0.0547	2.6543	4.8337	1.8579	0.322733333333333	3.1153	3.27095660131139	0.000312650206492854	0.00781506468081161	yes	--	PREDICTED: feather keratin 1 isoform X1 [Corvus cornix cornix]	-	-	-	-	-	-	-
Unigene0005059	39	167.333333333333	4.6716	0.9059	1.6114	10.9324	14.1165	3.8002	2.3963	9.61636666666667	2.00468337148821	0.00116851355812798	0.0216920560382493	yes	--	PREDICTED: feather keratin 1 isoform X1 [Corvus cornix cornix]	-	-	-	-	-	-	-
Unigene0005089	23	471.666666666667	0.4127	0.4001	0.2585	6.6861	7.4045	7.1337	0.3571	7.07476666666667	4.30828252807483	3.23231722621015e-30	3.55685812612807e-26	yes	Spon2	PREDICTED: spondin-2 isoform X1 [Anser cygnoides domesticus]	-	-	-	-	-	-	-
Unigene0005093	104.666666666667	952.333333333333	0.9232	0.5729	1.3269	8.8552	6.1386	10.2513	0.941	8.41503333333333	3.16070235825282	1.9905220991723e-17	1.65930554098781e-14	yes	FAP	PREDICTED: prolyl endopeptidase FAP isoform X2 [Anser cygnoides domesticus]	-	-	-	-	-	GO:0070011//peptidase activity, acting on L-amino acid peptides;GO:0016787//hydrolase activity;GO:0003824//catalytic activity;GO:0008233//peptidase activity	GO:0071704//organic substance metabolic process;GO:0043170//macromolecule metabolic process;GO:0044238//primary metabolic process;GO:0016485//protein processing;GO:0010467//gene expression;GO:0006508//proteolysis;GO:0051604//protein maturation;GO:0008152//metabolic process;GO:0019538//protein metabolic process
Unigene0005113	116.333333333333	544.666666666667	2.0178	1.2264	1.8901	5.7860	4.7009	13.3980	1.71143333333333	7.96163333333333	2.21785933566352	2.61738093069936e-07	2.07325783314537e-05	yes	--	PREDICTED: proline-rich extensin-like protein EPR1 [Anser cygnoides domesticus]	-	-	-	-	-	-	-
Unigene0005118	393.333333333333	179	18.1109	15.9218	26.6108	7.0633	8.7538	11.1676	20.2145	8.9949	-1.16821137174799	0.000625482862805226	0.0135067904928205	yes	--	--	-	-	-	-	-	-	-
Unigene0005147	84.6666666666667	534.666666666667	9.4078	3.4877	4.3744	34.1267	44.3482	25.1111	5.75663333333333	34.5286666666667	2.58449739686978	1.14990005238103e-09	1.69632868120491e-07	yes	CSTA	PREDICTED: coiled-coil domain-containing protein 58 isoform X6 [Anser cygnoides domesticus]	-	-	-	-	-	-	-
Unigene0005155	217.666666666667	92.3333333333333	15.2388	12.3348	15.7741	7.4224	6.2992	3.9430	14.4492333333333	5.8882	-1.29509436605943	0.000381566103546162	0.00914174592150265	yes	--	--	-	-	-	-	-	-	-
Unigene0005172	17.6666666666667	186	1.4658	0.7480	1.7741	12.8090	8.6403	20.0827	1.3293	13.844	3.38052220884571	1.08666522756937e-11	2.62988008093367e-09	yes	--	--	-	-	-	-	-	-	-
Unigene0005179	907.333333333333	2915.33333333333	2.8426	2.8249	3.2896	9.1955	8.0858	10.8442	2.9857	9.37516666666667	1.65077512590742	3.91260283182031e-12	1.05373416881388e-09	yes	RHOJ	Rho-related GTP-binding protein RhoJ, partial [Anas platyrhynchos]	-	-	-	-	GO:0044464//cell part;GO:0005623//cell	GO:0005488//binding;GO:0032550//purine ribonucleoside binding;GO:1901363//heterocyclic compound binding;GO:0097367//carbohydrate derivative binding;GO:0036094//small molecule binding;GO:0001882//nucleoside binding;GO:0032549//ribonucleoside binding;GO:0097159//organic cyclic compound binding;GO:0001883//purine nucleoside binding	GO:0035556//intracellular signal transduction;GO:0022603//regulation of anatomical structure morphogenesis;GO:0050896//response to stimulus;GO:0022604//regulation of cell morphogenesis;GO:0044699//single-organism process;GO:0071840//cellular component organization or biogenesis;GO:0016043//cellular component organization;GO:0051716//cellular response to stimulus;GO:0023052//signaling;GO:0007154//…
Unigene0005192	108992	600337.666666667	747.5463	449.6124	623.9675	3213.8506	2928.7074	3609.8953	607.042066666667	3250.81776666667	2.42093428352503	2.92685274507951e-22	6.14838102453363e-19	yes	COL1A2	PREDICTED: collagen alpha-2(I) chain isoform X1 [Anas platyrhynchos]	Cellular Processes;Environmental Information Processing	Signaling molecules and interaction;Cellular commiunity	ko04510//Focal adhesion;ko04512//ECM-receptor interaction	K06236	-	-	-
Unigene0005197	6689.66666666667	2957.66666666667	153.7133	139.4218	142.5692	65.6161	63.7555	56.8037	145.234766666667	62.0584333333333	-1.22668766910559	6.06529993189197e-09	7.6754543740523e-07	yes	FDPS	PREDICTED: farnesyl pyrophosphate synthase isoform X1 [Haliaeetus leucocephalus]	Metabolism	Global and Overview;Metabolism of terpenoids and polyketides	ko01100//Metabolic pathways;ko01110//Biosynthesis of secondary metabolites;ko01130//Biosynthesis of antibiotics;ko00900//Terpenoid backbone biosynthesis	K00787	GO:0005622//intracellular;GO:0044464//cell part;GO:0005623//cell;GO:0044424//intracellular part	GO:0043169//cation binding;GO:0016765//transferase activity, transferring alkyl or aryl (other than methyl) groups;GO:0016740//transferase activity;GO:0043167//ion binding;GO:0004659//prenyltransferase activity;GO:0005488//binding;GO:0003824//catalytic activity	GO:0008203//cholesterol metabolic process;GO:0008654//phospholipid biosynthetic process;GO:0008202//steroid metabolic process;GO:0044281//small molecule metabolic process;GO:0006629//lipid metabolic process;GO:0006793//phosphorus metabolic process;GO:0044238//primary metabolic process;GO:0009058//biosynthetic process;GO:0044699//single-organism process;GO:0006644//phospholipid metabolic process;G…
Unigene0005199	1.66666666666667	12.3333333333333	0.0911	0.0441	0.0873	0.4320	0.3614	0.8334	0.0741666666666667	0.542266666666667	2.87015965472101	0.00249441545379463	0.0377628182147399	yes	--	--	-	-	-	-	-	-	-
Unigene0005204	49	1611	0.8286	0.3250	0.1962	18.4688	3.2018	22.2654	0.449933333333333	14.6453333333333	5.02458596664116	1.79997462454842e-13	6.95068142333893e-11	yes	RASL10B	PREDICTED: ras-like protein family member 10B isoform X1 [Corvus brachyrhynchos]	-	-	-	-	-	GO:0032549//ribonucleoside binding;GO:1901363//heterocyclic compound binding;GO:0005488//binding;GO:0001882//nucleoside binding;GO:0001883//purine nucleoside binding;GO:0032550//purine ribonucleoside binding;GO:0097159//organic cyclic compound binding;GO:0097367//carbohydrate derivative binding;GO:0036094//small molecule binding	GO:0072523//purine-containing compound catabolic process;GO:0050789//regulation of biological process;GO:0055086//nucleobase-containing small molecule metabolic process;GO:0034641//cellular nitrogen compound metabolic process;GO:0044281//small molecule metabolic process;GO:1901360//organic cyclic compound metabolic process;GO:0051049//regulation of transport;GO:0034655//nucleobase-containing comp…
Unigene0005211	55.3333333333333	219	0.2306	0.4402	0.4903	0.9982	1.6015	1.8980	0.387033333333333	1.49923333333333	1.95369520548084	3.67255878606001e-06	0.000196607308631513	yes	--	--	-	-	-	-	-	-	-
Unigene0005239	42.6666666666667	1.66666666666667	1.5661	3.4640	1.0785	0.0929	0.1295	0.0000	2.0362	0.0741333333333333	-4.77961308057036	2.29608127041622e-08	2.48113786169647e-06	yes	--	--	-	-	-	-	-	-	-
Unigene0005253	72.3333333333333	30	2.1561	1.6167	2.3137	0.9546	0.9126	0.5554	2.02883333333333	0.807533333333333	-1.32905663631604	0.00283029390411419	0.0413764935101903	yes	Hcn4	PREDICTED: LOW QUALITY PROTEIN: potassium/sodium hyperpolarization-activated cyclic nucleotide-gated channel 4 [Anser cygnoides domesticus]	-	-	-	-	-	-	-
Unigene0005255	184	528	2.6759	2.8554	2.5209	5.8858	5.5499	11.3700	2.68406666666667	7.6019	1.50193954169459	1.95454703740445e-05	0.000812229491722655	yes	FAM212B	PREDICTED: protein FAM212B [Anser cygnoides domesticus]	-	-	-	-	-	-	-
Unigene0005262	47.3333333333333	114.333333333333	0.5404	1.0479	1.0726	2.0874	2.1445	2.0214	0.886966666666667	2.08443333333333	1.23270343865915	0.00236829719411864	0.036358895818097	yes	--	PREDICTED: uncharacterized protein LOC101752135 [Gallus gallus]	-	-	-	-	-	-	-
Unigene0005281	10.3333333333333	51.6666666666667	0.3752	0.1119	0.3872	0.8489	1.9599	1.3794	0.291433333333333	1.39606666666667	2.26013003311888	0.00019078678952359	0.00529763089075114	yes	FAM167A	PREDICTED: protein FAM167B [Gallus gallus]	-	-	-	-	-	-	-
Unigene0005330	1368	604.333333333333	31.9709	45.2967	41.9873	21.1557	14.8469	15.2377	39.7516333333333	17.0801	-1.21869771810409	5.89690847786983e-06	0.000294380173509781	yes	--	--	-	-	-	-	-	-	-
Unigene0005346	60.3333333333333	849.666666666667	0.4952	0.3653	1.0315	4.8209	7.8988	13.6289	0.630666666666667	8.78286666666667	3.79974231430726	4.1279738425193e-15	2.28198739250091e-12	yes	MADPRT	PREDICTED: erythroblast NAD(P)(+)--arginine ADP-ribosyltransferase-like isoform X1 [Coturnix japonica]	-	-	-	-	-	-	-
Unigene0005354	379.666666666667	1117	1.4787	1.9587	3.0010	5.3134	6.6638	6.4584	2.14613333333333	6.1452	1.51772025538568	7.37561893943498e-07	4.94062984492738e-05	yes	Fam114a1	PREDICTED: protein NOXP20 [Anser cygnoides domesticus]	-	-	-	-	-	-	-
Unigene0005383	1431	8330.33333333333	29.4779	14.7542	22.7172	126.7261	70.1161	188.2370	22.3164333333333	128.359733333333	2.52401432187207	1.25305011788525e-12	3.84832941760115e-10	yes	--	--	-	-	-	-	-	-	-
Unigene0005403	8	38.3333333333333	0.8915	0.1921	0.0949	0.9868	1.9218	2.5182	0.392833333333333	1.80893333333333	2.20314998179943	0.0034877277986957	0.0482266984739605	yes	--	--	-	-	-	-	-	-	-
Unigene0005404	22	6	0.9336	1.4377	1.1576	0.2605	0.3390	0.3351	1.1763	0.311533333333333	-1.9167976060941	0.00322608980289938	0.045687606220242	yes	--	--	-	-	-	-	-	-	-
Unigene0005406	267	106.666666666667	11.8853	7.0191	9.3172	3.4853	3.9701	3.4059	9.4072	3.62043333333333	-1.37760299153409	6.79064095260872e-05	0.0023400530899485	yes	--	--	-	-	-	-	-	-	-
Unigene0005409	1034.66666666667	3476.33333333333	7.4200	5.3332	35.5933	58.9642	57.8230	41.1854	16.1155	52.6575333333333	1.70819099179296	0.00130192115904835	0.0234154087362131	yes	Ccl19	PREDICTED: C-C motif chemokine 26-like [Anser cygnoides domesticus]	Environmental Information Processing	Signaling molecules and interaction	ko04060//Cytokine-cytokine receptor interaction	K16062	-	-	-
Unigene0005425	0.666666666666667	22.3333333333333	0.0375	0.0000	0.0000	0.3740	0.2980	0.5345	0.0125	0.402166666666667	5.00779350971987	5.48960492458815e-07	3.87496749764242e-05	yes	CD1D	PREDICTED: antigen-presenting glycoprotein CD1d-like [Anser cygnoides domesticus]	-	-	-	-	-	-	-
Unigene0005426	8	43	0.1129	0.0182	0.0901	0.3927	0.2323	0.5452	0.0737333333333333	0.390066666666667	2.40333183258456	0.000291199108894111	0.0074008765653071	yes	--	--	-	-	-	-	-	-	-
Unigene0005428	70.3333333333333	1.33333333333333	0.0000	7.8203	0.4660	0.0000	0.0000	0.1649	2.7621	0.0549666666666667	-5.65106474919249	0.000688298392960727	0.0144410409561307	yes	OIH	PREDICTED: ovomucoid-like isoform X2 [Anser cygnoides domesticus]	-	-	-	-	-	-	-
Unigene0005432	13.3333333333333	82.3333333333333	0.1603	0.2526	0.3648	1.5210	1.3961	1.7932	0.259233333333333	1.5701	2.59853330441834	8.11466978442565e-08	7.57213891175147e-06	yes	CSF2RA	PREDICTED: granulocyte-macrophage colony-stimulating factor receptor subunit alpha isoform X1 [Anas platyrhynchos]	Environmental Information Processing	Signaling molecules and interaction;Signal transduction	ko04060//Cytokine-cytokine receptor interaction;ko04630//Jak-STAT signaling pathway	K05066	-	-	-
Unigene0005440	385.333333333333	1483.33333333333	5.4438	6.1608	8.0838	18.6825	23.8640	31.6640	6.5628	24.7368333333333	1.91427745359534	5.87323518467322e-11	1.21914898100191e-08	yes	--	PREDICTED: junctophilin-2 [Falco peregrinus]	-	-	-	-	-	-	-
Unigene0005441	459.333333333333	1752	8.0892	7.6262	7.4372	21.0475	28.8827	36.1214	7.71753333333333	28.6838666666667	1.89402780232616	3.6564403003212e-12	9.89821006453445e-10	yes	JPH2	PREDICTED: junctophilin-2 [Aquila chrysaetos canadensis]	-	-	-	-	-	-	-
Unigene0005464	7.66666666666667	47.3333333333333	0.1257	0.1218	0.4515	2.0267	0.9696	1.2458	0.233	1.41403333333333	2.60141426953834	5.5112736630965e-05	0.00196001504381349	yes	--	--	Metabolism	Global and Overview;Amino acid metabolism	ko01100//Metabolic pathways;ko00280//Valine, leucine and isoleucine degradation	K00253	-	-	-
Unigene0005470	73	236.333333333333	1.9276	0.6475	0.6980	2.9663	3.7342	3.4570	1.09103333333333	3.38583333333333	1.6338157790718	0.000269395039804936	0.00698657743478314	yes	SERPINB11	PREDICTED: LOW QUALITY PROTEIN: serpin B11-like, partial [Anser cygnoides domesticus]	-	-	-	-	-	-	-
Unigene0005489	348.666666666667	88.3333333333333	4.5595	3.5344	4.1957	1.3126	0.7002	1.0276	4.09653333333333	1.01346666666667	-2.01510491527092	1.4261954624392e-08	1.62120145240086e-06	yes	--	--	-	-	-	-	-	-	-
Unigene0005498	16	73	0.0580	0.3936	0.2222	0.5364	1.3168	1.1351	0.2246	0.9961	2.14893265618349	0.000528375231862403	0.0118129766077981	yes	--	PREDICTED: unconventional myosin-VIIb [Opisthocomus hoazin]	-	-	-	-	-	-	-
Unigene0005532	695	134.666666666667	9.3296	9.8252	12.8347	1.5550	2.1263	2.3556	10.6631666666667	2.0123	-2.40571863460453	3.24826778660514e-14	1.47059723576847e-11	yes	NDP	PREDICTED: norrin [Acanthisitta chloris]	-	-	-	-	GO:0044464//cell part;GO:0005623//cell;GO:0005576//extracellular region;GO:0044421//extracellular region part	GO:0046983//protein dimerization activity;GO:0001664//G-protein coupled receptor binding;GO:0005488//binding;GO:0005515//protein binding;GO:0005102//receptor binding	GO:0044271//cellular nitrogen compound biosynthetic process;GO:0090304//nucleic acid metabolic process;GO:0065009//regulation of molecular function;GO:0097659//nucleic acid-templated transcription;GO:0034641//cellular nitrogen compound metabolic process;GO:1901362//organic cyclic compound biosynthetic process;GO:0050794//regulation of cellular process;GO:0016055//Wnt signaling pathway;GO:0006139/…
Unigene0005552	0	25.6666666666667	0.0000	0.0000	0.0000	0.0000	0.0000	6.0405	0.001	2.0135	10.9754897569458	0.00132805755292986	0.0237391417655607	yes	--	--	-	-	-	-	-	-	-
Unigene0005555	78	314.666666666667	3.9532	3.1002	6.1828	23.0545	15.2260	13.5370	4.41206666666667	17.2725	1.96895041641226	5.04920667874143e-07	3.60774404282263e-05	yes	--	PREDICTED: V-set and immunoglobulin domain-containing protein 4-like [Anser cygnoides domesticus]	-	-	-	-	-	-	-
Unigene0005582	17365.6666666667	75210.6666666667	329.1789	253.5784	327.3151	1219.1558	1186.9443	1430.5757	303.357466666667	1278.89193333333	2.07580363471379	2.94636065551847e-20	4.42097207273896e-17	yes	SPARC	PREDICTED: SPARC [Tinamus guttatus]	-	-	-	-	GO:0031012//extracellular matrix;GO:0044421//extracellular region part;GO:0005576//extracellular region	-	GO:0007154//cell communication;GO:0044763//single-organism cellular process;GO:0009987//cellular process;GO:0044699//single-organism process
Unigene0005610	322.666666666667	1488.66666666667	7.2207	3.1623	4.0261	30.8274	13.0830	20.7620	4.80303333333333	21.5574666666667	2.16616992312146	1.22923260741483e-08	1.40951111012237e-06	yes	LF3	PREDICTED: collagen alpha-1(VIII) chain-like [Falco peregrinus]	-	-	-	-	-	-	-
Unigene0005621	1.33333333333333	26.6666666666667	0.0548	0.0000	0.0525	0.7280	0.5317	0.8360	0.0357666666666667	0.698566666666667	4.28771022827845	3.29392405460185e-07	2.52535780402227e-05	yes	IMPG2	PREDICTED: interphotoreceptor matrix proteoglycan 2 [Anser cygnoides domesticus]	-	-	-	-	-	-	-
Unigene0005627	202.333333333333	48	3.5522	4.2792	2.8019	0.5447	0.7594	1.1675	3.54443333333333	0.823866666666667	-2.10507221704072	2.22111111258983e-07	1.80302798081673e-05	yes	--	PREDICTED: mucin-5AC-like [Anser cygnoides domesticus]	Genetic Information Processing	Transcription	ko03040//Spliceosome	K12835	-	-	-
Unigene0005635	6	53.3333333333333	0.3866	0.0000	0.0463	0.9398	1.4489	1.2530	0.1443	1.2139	3.07250637361534	0.000185441925602553	0.0051829981941827	yes	--	--	-	-	-	-	-	-	-
Unigene0005647	182.666666666667	953.666666666667	0.6195	0.4966	0.7328	4.0648	1.5473	3.9273	0.6163	3.1798	2.36723133089987	6.07745263980737e-10	9.73748937073406e-08	yes	N4bp3	ProSAP-interacting protein 1 [Bos mutus]	-	-	-	-	-	-	-
Unigene0005650	22.6666666666667	68.6666666666667	0.5703	0.3190	0.5674	1.4982	1.5280	1.2266	0.485566666666667	1.4176	1.54570921748323	0.000673142394427509	0.0142030611201886	yes	--	--	-	-	-	-	-	-	-
Unigene0005688	1.66666666666667	16.6666666666667	0.1824	0.0000	0.0437	0.6057	0.4424	1.1593	0.0753666666666667	0.7358	3.2873151849426	0.0006906828512153	0.0144672375291492	yes	--	--	-	-	-	-	-	-	-
Unigene0005693	20.6666666666667	81.3333333333333	1.0148	0.5622	2.7780	7.6334	5.1776	3.8327	1.45166666666667	5.5479	1.93423156544816	0.000972237021334561	0.0188641361562818	yes	--	--	-	-	-	-	-	-	-
Unigene0005713	352.666666666667	963	1.4211	1.5942	1.9797	4.0448	4.5809	4.6311	1.665	4.41893333333333	1.40817598860379	1.34955494724072e-07	1.17342015172585e-05	yes	KCNMA1	PREDICTED: calcium-activated potassium channel subunit alpha-1 isoform X37 [Lepidothrix coronata]	Organismal Systems	Circulatory system	ko04270//Vascular smooth muscle contraction	K04936	GO:0044425//membrane part;GO:0031224//intrinsic component of membrane;GO:0016020//membrane	GO:0022838//substrate-specific channel activity;GO:0008324//cation transmembrane transporter activity;GO:0005227//calcium activated cation channel activity;GO:0022892//substrate-specific transporter activity;GO:0022836//gated channel activity;GO:0022891//substrate-specific transmembrane transporter activity;GO:0005216//ion channel activity;GO:0005261//cation channel activity;GO:0015267//channel a…	GO:0051179//localization;GO:0044763//single-organism cellular process;GO:0006810//transport;GO:0044765//single-organism transport;GO:0030001//metal ion transport;GO:0034220//ion transmembrane transport;GO:0044699//single-organism process;GO:1902578//single-organism localization;GO:0009987//cellular process;GO:0055085//transmembrane transport;GO:0051234//establishment of localization;GO:0006812//c…
Unigene0005724	12.6666666666667	52.3333333333333	0.3310	0.3637	0.1269	0.3140	1.7515	1.1669	0.273866666666667	1.07746666666667	1.97609765163935	0.00348576760291493	0.0482122879121105	yes	--	--	-	-	-	-	-	-	-
Unigene0005726	221.333333333333	85	8.0147	7.1010	7.2819	3.7363	2.6504	1.8969	7.46586666666667	2.7612	-1.43501435430326	8.52127281675609e-05	0.00282163735509193	yes	SNX27	PREDICTED: sorting nexin-27 isoform X2 [Coturnix japonica]	-	-	-	-	GO:0043231//intracellular membrane-bounded organelle;GO:0044464//cell part;GO:0005737//cytoplasm;GO:0043234//protein complex;GO:0032991//macromolecular complex;GO:0043229//intracellular organelle;GO:0043226//organelle;GO:0005623//cell;GO:0012505//endomembrane system;GO:0005768//endosome;GO:0044424//intracellular part;GO:0044444//cytoplasmic part;GO:0043227//membrane-bounded organelle;GO:0005622//…	GO:0035091//phosphatidylinositol binding;GO:0005543//phospholipid binding;GO:0008289//lipid binding;GO:1901981//phosphatidylinositol phosphate binding;GO:0043168//anion binding;GO:0043167//ion binding;GO:0005488//binding	GO:0007041//lysosomal transport;GO:0044765//single-organism transport;GO:0051649//establishment of localization in cell;GO:0051234//establishment of localization;GO:0071702//organic substance transport;GO:0044763//single-organism cellular process;GO:0016192//vesicle-mediated transport;GO:0051641//cellular localization;GO:0006810//transport;GO:0044699//single-organism process;GO:1902582//single-or…
Unigene0005742	1	14.3333333333333	0.1357	0.0000	0.0650	0.5151	1.0175	1.2422	0.0669	0.924933333333333	3.78927126788148	0.000235119433451874	0.00622053767586503	yes	--	--	-	-	-	-	-	-	-
Unigene0005755	417.666666666667	188.333333333333	1.7592	1.9201	2.1875	0.8892	0.8011	0.8846	1.9556	0.8583	-1.1880574069638	6.20923697319586e-05	0.00217104193156676	yes	Dclk1	PREDICTED: serine/threonine-protein kinase DCLK1 isoform X5 [Anas platyrhynchos]	-	-	-	-	-	-	-
Unigene0005797	182	386	1.8566	1.7044	1.7031	3.2698	4.4239	3.0225	1.7547	3.57206666666667	1.02553461129478	0.000971980139098809	0.0188641361562818	yes	Lpcat2	PREDICTED: LOW QUALITY PROTEIN: lysophosphatidylcholine acyltransferase 2-like [Anser cygnoides domesticus]	Metabolism	Lipid metabolism;Global and Overview	ko01100//Metabolic pathways;ko00564//Glycerophospholipid metabolism;ko00565//Ether lipid metabolism	K13510	-	GO:0003824//catalytic activity;GO:0043169//cation binding;GO:0043167//ion binding;GO:0016740//transferase activity;GO:0005488//binding	-
Unigene0005798	877.666666666667	372	9.7425	12.1660	10.2345	5.0967	4.7043	3.3234	10.7143333333333	4.3748	-1.29225311673783	3.65190646561024e-06	0.000196101402714164	yes	--	--	-	-	-	-	-	-	-
Unigene0005802	35.6666666666667	10	1.0318	1.5192	1.4280	0.6164	0.1685	0.3109	1.32633333333333	0.365266666666667	-1.86042139027512	0.00216626125546808	0.0339700036886883	yes	--	--	-	-	-	-	-	-	-
Unigene0005804	37.3333333333333	91.6666666666667	0.3828	0.2011	0.2904	0.6810	0.6119	0.7948	0.291433333333333	0.6959	1.25571410912894	0.0028675770077129	0.0417396179917013	yes	TRAF1	PREDICTED: TNF receptor-associated factor 1 isoform X2 [Anser cygnoides domesticus]	-	-	-	-	-	GO:0043167//ion binding;GO:0046914//transition metal ion binding;GO:0046872//metal ion binding;GO:0043169//cation binding;GO:0005488//binding	GO:2001141//regulation of RNA biosynthetic process;GO:0044763//single-organism cellular process;GO:0009987//cellular process;GO:0010557//positive regulation of macromolecule biosynthetic process;GO:1903506//regulation of nucleic acid-templated transcription;GO:0051254//positive regulation of RNA metabolic process;GO:0012501//programmed cell death;GO:0031328//positive regulation of cellular biosyn…
Unigene0005824	105.333333333333	41	1.8194	1.1907	1.6706	0.6904	0.4546	0.6321	1.56023333333333	0.592366666666667	-1.3971994351944	0.000619869834083392	0.0134408357046067	yes	FRRS1	PREDICTED: ferric-chelate reductase 1 [Anser cygnoides domesticus]	-	-	-	-	-	-	-
Unigene0005828	2205	4885	158.6569	156.3683	181.1350	345.9391	331.7290	393.3044	165.386733333333	356.990833333333	1.11004351790229	2.82850149611595e-07	2.22371875855571e-05	yes	S100A10	PREDICTED: protein S100-A10 isoform X1 [Aquila chrysaetos canadensis]	-	-	-	-	GO:0016020//membrane;GO:0044425//membrane part;GO:0019898//extrinsic component of membrane	-	GO:0001101//response to acid chemical;GO:0044093//positive regulation of molecular function;GO:0065009//regulation of molecular function;GO:0042221//response to chemical;GO:0065007//biological regulation;GO:0050896//response to stimulus
Unigene0005829	985	331.333333333333	5.0950	8.4337	9.8650	2.3280	2.9690	2.3210	7.7979	2.53933333333333	-1.61863586660276	1.61976521991964e-07	1.36981014580547e-05	yes	PCDH8	PREDICTED: protocadherin-8 isoform X1 [Anser cygnoides domesticus]	-	-	-	-	GO:0031224//intrinsic component of membrane;GO:0044425//membrane part;GO:0016020//membrane	GO:0043167//ion binding;GO:0043169//cation binding;GO:0005488//binding;GO:0046872//metal ion binding	GO:0060429//epithelium development;GO:0048729//tissue morphogenesis;GO:0007155//cell adhesion;GO:0009888//tissue development;GO:0044699//single-organism process;GO:0044767//single-organism developmental process;GO:0032502//developmental process;GO:0002009//morphogenesis of an epithelium;GO:0048856//anatomical structure development;GO:0098609//cell-cell adhesion;GO:0009653//anatomical structure mo…
Unigene0005841	386.666666666667	1259.66666666667	4.3056	3.7215	3.2488	10.0847	11.0223	14.6912	3.75863333333333	11.9327333333333	1.66664445934884	1.15802421217216e-09	1.70352822270715e-07	yes	Jph2	PREDICTED: junctophilin-2 [Lepidothrix coronata]	-	-	-	-	-	-	-
Unigene0005872	48.3333333333333	301.666666666667	1.4624	1.3265	0.5650	8.8394	4.7009	6.8116	1.11796666666667	6.78396666666667	2.60125190779341	2.92256867364229e-09	3.96600876056e-07	yes	--	--	-	-	-	-	-	-	-
Unigene0005882	24.6666666666667	75.3333333333333	1.1951	0.6099	0.4821	2.7749	2.1910	1.7269	0.762366666666667	2.23093333333333	1.54909045629993	0.00163190388820542	0.0277976182283895	yes	--	--	-	-	-	-	-	-	-
Unigene0005886	223.333333333333	69.3333333333333	4.6198	5.9307	6.2810	1.9833	1.7752	1.2859	5.6105	1.68146666666667	-1.7384091683355	1.31254826261556e-06	8.08101959059572e-05	yes	--	--	-	-	-	-	-	-	-
Unigene0005923	21.3333333333333	3.66666666666667	1.2728	0.7512	1.4316	0.2625	0.1464	0.1688	1.15186666666667	0.192566666666667	-2.58054382945415	0.00041677276817432	0.00983272931995093	yes	--	--	-	-	-	-	-	-	-
Unigene0005930	0.666666666666667	9	0.1017	0.0000	0.0000	0.5306	0.2242	0.5687	0.0339	0.441166666666667	3.70196661052526	0.00355055591013471	0.0487616487271299	yes	MOGAT3	PREDICTED: 2-acylglycerol O-acyltransferase 3 [Pelodiscus sinensis]	Metabolism	Global and Overview;Lipid metabolism	ko01100//Metabolic pathways;ko00561//Glycerolipid metabolism	K14456	-	-	-
Unigene0005931	557.666666666667	154.333333333333	8.3740	6.5941	4.4197	2.0872	1.8461	1.2027	6.4626	1.712	-1.91643199761701	7.76823457853653e-08	7.32431553610418e-06	yes	CR2	PREDICTED: complement receptor type 1-like [Anser cygnoides domesticus]	-	-	-	-	-	-	-
Unigene0005966	126.333333333333	372	0.9376	0.8010	1.6810	3.6637	2.3003	3.9550	1.13986666666667	3.30633333333333	1.53636710133284	7.00653961898504e-05	0.00239714945387777	yes	CRISPLD1	PREDICTED: cysteine-rich secretory protein LCCL domain-containing 1 isoform X1 [Anser cygnoides domesticus]	-	-	-	-	-	-	-
Unigene0005971	5.66666666666667	32	0.1532	0.0000	0.2097	0.8512	0.2702	0.9123	0.120966666666667	0.6779	2.48646291469255	0.00224062733168642	0.0348345250379443	yes	Adgrg5	PREDICTED: adhesion G-protein coupled receptor G5 isoform X4 [Anser cygnoides domesticus]	-	-	-	-	-	-	-
Unigene0005992	552	1476	2.6142	1.5595	2.5485	5.8987	4.7389	6.9265	2.24073333333333	5.8547	1.38562428178862	1.21912352410839e-06	7.54119082633693e-05	yes	ATP2A3	PREDICTED: sarcoplasmic/endoplasmic reticulum calcium ATPase 3 isoform X2 [Aquila chrysaetos canadensis]	Environmental Information Processing	Signal transduction	ko04020//Calcium signaling pathway	K05853	GO:0005635//nuclear envelope;GO:0005737//cytoplasm;GO:0031090//organelle membrane;GO:0005634//nucleus;GO:0098588//bounding membrane of organelle;GO:0044428//nuclear part;GO:0031967//organelle envelope;GO:0043227//membrane-bounded organelle;GO:0044446//intracellular organelle part;GO:0005622//intracellular;GO:0005623//cell;GO:0005789//endoplasmic reticulum membrane;GO:0016020//membrane;GO:0012505/…	GO:0097367//carbohydrate derivative binding;GO:0043169//cation binding;GO:0032549//ribonucleoside binding;GO:0015075//ion transmembrane transporter activity;GO:1901363//heterocyclic compound binding;GO:0042626//ATPase activity, coupled to transmembrane movement of substances;GO:0042625//ATPase coupled ion transmembrane transporter activity;GO:0016817//hydrolase activity, acting on acid anhydrides…	GO:0044765//single-organism transport;GO:0072511//divalent inorganic cation transport;GO:0070838//divalent metal ion transport;GO:0044699//single-organism process;GO:0006812//cation transport;GO:1902578//single-organism localization;GO:0030001//metal ion transport;GO:0051179//localization;GO:0051234//establishment of localization;GO:0006810//transport;GO:0006816//calcium ion transport;GO:0006811/…
Unigene0006003	2	46.6666666666667	0.2201	0.0000	0.1054	2.0881	3.1539	1.9582	0.1085	2.40006666666667	4.46730753235707	1.07592662422472e-09	1.606532358555e-07	yes	--	--	-	-	-	-	-	-	-
Unigene0006010	186	432.333333333333	2.6402	2.1190	2.1302	3.4396	4.9907	7.2190	2.29646666666667	5.21643333333333	1.18364787747312	0.000677489293391372	0.0142718432495125	yes	PKIA	cAMP-dependent protein kinase inhibitor alpha isoform B [Alligator mississippiensis]	-	-	-	-	GO:0043231//intracellular membrane-bounded organelle;GO:0044424//intracellular part;GO:0005622//intracellular;GO:0043226//organelle;GO:0044464//cell part;GO:0043229//intracellular organelle;GO:0043227//membrane-bounded organelle;GO:0005623//cell	GO:0005488//binding;GO:0019210//kinase inhibitor activity;GO:0030234//enzyme regulator activity;GO:0051018//protein kinase A binding;GO:0098772//molecular function regulator;GO:0005515//protein binding;GO:0019207//kinase regulator activity;GO:0019887//protein kinase regulator activity;GO:0004857//enzyme inhibitor activity;GO:0004860//protein kinase inhibitor activity;GO:0030291//protein serine/th…	GO:0031400//negative regulation of protein modification process;GO:0016482//cytoplasmic transport;GO:0033673//negative regulation of kinase activity;GO:0044699//single-organism process;GO:0051174//regulation of phosphorus metabolic process;GO:0031399//regulation of protein modification process;GO:0043549//regulation of kinase activity;GO:0050789//regulation of biological process;GO:1902593//singl…
Unigene0006034	28	223.666666666667	0.8025	2.1677	1.7027	8.6472	9.7058	18.6525	1.55763333333333	12.3351666666667	2.98534964048187	7.88321540840975e-10	1.21765536353957e-07	yes	Srgn	PREDICTED: serglycin [Anser cygnoides domesticus]	-	-	-	-	-	-	-
Unigene0006040	3.33333333333333	26.6666666666667	0.0997	0.0000	0.3823	1.8926	1.0995	0.7607	0.160666666666667	1.25093333333333	2.96086235437865	0.00052169464236964	0.0116984788784485	yes	--	--	-	-	-	-	-	-	-
Unigene0006048	11.3333333333333	84	1.0097	0.1399	1.2439	5.5424	4.0068	7.9203	0.797833333333333	5.82316666666667	2.8676446058512	3.11217108197194e-06	0.000169898013214055	yes	--	hypothetical protein Anapl_14651 [Anas platyrhynchos]	-	-	-	-	-	-	-
Unigene0006049	85.3333333333333	236	0.9709	0.9266	1.8750	4.2600	2.1671	3.8562	1.2575	3.42776666666667	1.44671050629825	0.000542020663666382	0.0120390898299226	yes	--	--	-	-	-	-	-	-	-
Unigene0006054	124.333333333333	53.6666666666667	2.1001	1.8653	1.8740	1.2168	0.6079	0.6195	1.94646666666667	0.814733333333333	-1.25645779892044	0.00214325440292078	0.0336997878677217	yes	RAP1GAP	PREDICTED: LOW QUALITY PROTEIN: rap1 GTPase-activating protein 1 [Coturnix japonica]	-	-	-	-	-	-	-
Unigene0006073	182.666666666667	397.666666666667	2.0127	2.1452	3.4465	6.0534	5.2994	4.7172	2.5348	5.35666666666667	1.07946360253481	0.00117548403793874	0.0217752716826909	yes	Nat1	PREDICTED: arylamine N-acetyltransferase, pineal gland isozyme NAT-3 [Anser cygnoides domesticus]	Metabolism	Global and Overview;Xenobiotics biodegradation and metabolism;Biosynthesis of other secondary metabolites	ko01100//Metabolic pathways;ko01110//Biosynthesis of secondary metabolites;ko01120//Microbial metabolism in diverse environments;ko00983//Drug metabolism - other enzymes;ko00232//Caffeine metabolism	K00622	-	GO:0016747//transferase activity, transferring acyl groups other than amino-acyl groups;GO:0016740//transferase activity;GO:0016746//transferase activity, transferring acyl groups;GO:0003824//catalytic activity	-
Unigene0006122	453.333333333333	158	6.0796	8.1707	8.1066	1.9387	2.9338	2.6788	7.4523	2.5171	-1.56592321922174	1.13380856558659e-06	7.14816619914896e-05	yes	--	PREDICTED: LOW QUALITY PROTEIN: slit homolog 1 protein, partial [Mesitornis unicolor]	-	-	-	-	-	-	-
Unigene0006126	937.333333333333	2035.33333333333	29.4943	21.4417	19.5926	45.6806	46.8667	56.0991	23.5095333333333	49.5488	1.07560421622602	2.09857878921237e-05	0.000863723058566349	yes	EFEMP2	PREDICTED: EGF-containing fibulin-like extracellular matrix protein 2 [Pseudopodoces humilis]	-	-	-	-	-	-	-
Unigene0006127	897	2503	1.7118	1.8950	3.5154	7.1686	4.7739	7.6250	2.37406666666667	6.5225	1.45806459087042	3.03825224595491e-06	0.000166555212109409	yes	LIFR	PREDICTED: leukemia inhibitory factor receptor [Anser cygnoides domesticus]	Environmental Information Processing	Signal transduction;Signaling molecules and interaction	ko04060//Cytokine-cytokine receptor interaction;ko04630//Jak-STAT signaling pathway	K05058	-	-	-
Unigene0006145	264	129	2.7883	4.8544	4.2214	2.1192	1.8068	1.7074	3.9547	1.8778	-1.07452484412969	0.00186072936165858	0.0304802062812325	yes	Hmga2	PREDICTED: high mobility group protein HMGI-C [Taeniopygia guttata]	-	-	-	-	GO:0043229//intracellular organelle;GO:0005694//chromosome;GO:0000792//heterochromatin;GO:0044446//intracellular organelle part;GO:0000785//chromatin;GO:0043226//organelle;GO:0044424//intracellular part;GO:0043232//intracellular non-membrane-bounded organelle;GO:0005623//cell;GO:0043227//membrane-bounded organelle;GO:0005622//intracellular;GO:0044427//chromosomal part;GO:0043228//non-membrane-bou…	GO:0019904//protein domain specific binding;GO:0016772//transferase activity, transferring phosphorus-containing groups;GO:0004674//protein serine/threonine kinase activity;GO:0031490//chromatin DNA binding;GO:0043566//structure-specific DNA binding;GO:0005488//binding;GO:0000982//transcription factor activity, RNA polymerase II core promoter proximal region sequence-specific binding;GO:0016787//…	GO:0050794//regulation of cellular process;GO:0045738//negative regulation of DNA repair;GO:0051049//regulation of transport;GO:0008219//cell death;GO:0032897//negative regulation of viral transcription;GO:0018193//peptidyl-amino acid modification;GO:0051649//establishment of localization in cell;GO:0033554//cellular response to stress;GO:0048856//anatomical structure development;GO:0035404//hist…
Unigene0006162	942	2083	24.1718	9.5177	11.8076	25.2491	39.8570	31.1108	15.1657	32.0723	1.08051572777259	0.00141993157891919	0.0248734311974981	yes	Parm1	PREDICTED: prostate androgen-regulated mucin-like protein 1 [Anser cygnoides domesticus]	-	-	-	-	-	-	-
Unigene0006180	427.333333333333	886.333333333333	1.0914	1.3527	1.7173	2.9797	2.6401	2.7863	1.38713333333333	2.80203333333333	1.01436765001396	0.000207633558219855	0.00563238201292982	yes	GREB1L	PREDICTED: GREB1-like protein [Anser cygnoides domesticus]	-	-	-	-	-	-	-
Unigene0006192	355.333333333333	1105	13.4516	9.4822	16.0119	26.8748	37.8668	53.8360	12.9819	39.5258666666667	1.60629554807946	7.76624568750622e-07	5.16278385785777e-05	yes	S100A4	PREDICTED: LOW QUALITY PROTEIN: protein S100-A4 [Anas platyrhynchos]	-	-	-	-	GO:0005576//extracellular region;GO:0044444//cytoplasmic part;GO:0044421//extracellular region part;GO:0043231//intracellular membrane-bounded organelle;GO:0031982//vesicle;GO:0043229//intracellular organelle;GO:0043226//organelle;GO:0044424//intracellular part;GO:0005622//intracellular;GO:0031988//membrane-bounded vesicle;GO:0005737//cytoplasm;GO:0042995//cell projection;GO:0044464//cell part;GO…	GO:0097159//organic cyclic compound binding;GO:1901363//heterocyclic compound binding;GO:0043167//ion binding;GO:0003676//nucleic acid binding;GO:0046872//metal ion binding;GO:0043169//cation binding;GO:0003723//RNA binding;GO:0005488//binding;GO:0005102//receptor binding;GO:0008092//cytoskeletal protein binding;GO:0005515//protein binding	GO:0044763//single-organism cellular process;GO:0009987//cellular process;GO:0065007//biological regulation;GO:0007249//I-kappaB kinase/NF-kappaB signaling;GO:0007165//signal transduction;GO:0044699//single-organism process;GO:0035556//intracellular signal transduction;GO:0050794//regulation of cellular process;GO:0044700//single organism signaling;GO:0007154//cell communication;GO:0050789//regul…
Unigene0006209	37	534.333333333333	0.4162	0.5995	0.2734	9.4652	1.8141	7.1460	0.4297	6.14176666666667	3.83725202135643	1.59850791149949e-11	3.71455044195657e-09	yes	TF	PREDICTED: serotransferrin isoform X2 [Anser cygnoides domesticus]	-	-	-	-	-	GO:0043167//ion binding;GO:0043169//cation binding;GO:0046914//transition metal ion binding;GO:0005488//binding;GO:0046872//metal ion binding;GO:0005506//iron ion binding	GO:0055080//cation homeostasis;GO:0065007//biological regulation;GO:0042592//homeostatic process;GO:0000041//transition metal ion transport;GO:0044763//single-organism cellular process;GO:1902578//single-organism localization;GO:0046916//cellular transition metal ion homeostasis;GO:0006812//cation transport;GO:0006810//transport;GO:0030003//cellular cation homeostasis;GO:0009987//cellular process…
Unigene0006221	4089.33333333333	12980.6666666667	53.7916	32.8825	49.5578	155.1607	123.6061	141.2093	45.4106333333333	139.992033333333	1.6242426656122	3.78414630097764e-11	8.14475456100175e-09	yes	TGFB3	PREDICTED: transforming growth factor beta-3 [Zonotrichia albicollis]	Environmental Information Processing;Cellular Processes	Cell growth and death;Signaling molecules and interaction;Transport and catabolism;Signal transduction	ko04144//Endocytosis;ko04010//MAPK signaling pathway;ko04060//Cytokine-cytokine receptor interaction;ko04110//Cell cycle;ko04068//FoxO signaling pathway;ko04350//TGF-beta signaling pathway	K13377	GO:0005576//extracellular region;GO:0044421//extracellular region part	GO:0005488//binding;GO:0005102//receptor binding;GO:0005515//protein binding;GO:0019838//growth factor binding;GO:0005126//cytokine receptor binding;GO:0005160//transforming growth factor beta receptor binding	GO:0051239//regulation of multicellular organismal process;GO:0070482//response to oxygen levels;GO:0003203//endocardial cushion morphogenesis;GO:0017038//protein import;GO:0002697//regulation of immune effector process;GO:0051674//localization of cell;GO:0031214//biomineral tissue development;GO:0042325//regulation of phosphorylation;GO:0044744//protein targeting to nucleus;GO:0014031//mesenchym…
Unigene0006243	53.3333333333333	14.3333333333333	3.4412	2.1760	2.1981	0.7571	0.3958	0.9128	2.6051	0.688566666666667	-1.91967050598922	0.000245362581892256	0.00644607639481522	yes	--	--	-	-	-	-	-	-	-
Unigene0006254	19.3333333333333	148.333333333333	0.2919	0.0435	0.3012	2.1198	1.2673	1.3472	0.2122	1.5781	2.89469206663055	3.49863977552199e-07	2.65134293060733e-05	yes	TNFSF4	PREDICTED: tumor necrosis factor ligand superfamily member 4 [Anser cygnoides domesticus]	Environmental Information Processing	Signaling molecules and interaction	ko04060//Cytokine-cytokine receptor interaction	K05469	-	-	-
Unigene0006256	23.3333333333333	96.6666666666667	0.3515	0.1410	0.3368	0.9545	0.7910	1.6393	0.276433333333333	1.12826666666667	2.02910459335998	5.50944110324452e-05	0.00196001504381349	yes	--	--	-	-	-	-	-	-	-
Unigene0006281	3217	1463	34.6368	35.1459	28.8454	16.4503	13.9526	12.9813	32.8760333333333	14.4614	-1.1848290152153	2.26646327061452e-07	1.82558054574943e-05	yes	znf503	PREDICTED: zinc finger protein 503 [Pseudopodoces humilis]	-	-	-	-	GO:0044464//cell part;GO:0043227//membrane-bounded organelle;GO:0043229//intracellular organelle;GO:0044424//intracellular part;GO:0043226//organelle;GO:0043231//intracellular membrane-bounded organelle;GO:0005622//intracellular;GO:0005623//cell	GO:0000988//transcription factor activity, protein binding;GO:0097159//organic cyclic compound binding;GO:0005488//binding;GO:0043167//ion binding;GO:0000989//transcription factor activity, transcription factor binding;GO:0043169//cation binding	GO:0006725//cellular aromatic compound metabolic process;GO:0044249//cellular biosynthetic process;GO:0060322//head development;GO:0044238//primary metabolic process;GO:0019438//aromatic compound biosynthetic process;GO:0032501//multicellular organismal process;GO:0044767//single-organism developmental process;GO:0008152//metabolic process;GO:0032774//RNA biosynthetic process;GO:0090304//nucleic …
Unigene0006296	60.6666666666667	200.666666666667	1.9650	0.6518	1.9818	5.7644	4.3549	4.6271	1.53286666666667	4.91546666666667	1.68109617774502	0.000141774217115217	0.00419586693804826	yes	CD1D	PREDICTED: antigen-presenting glycoprotein CD1d-like [Anser cygnoides domesticus]	-	-	-	-	-	-	-
Unigene0006328	40.3333333333333	140.333333333333	0.4344	0.6681	0.6602	2.3024	1.6248	2.0716	0.587566666666667	1.9996	1.76688697455605	8.73902900183333e-06	0.000410507679865189	yes	SOCS3	PREDICTED: suppressor of cytokine signaling 3 [Anser cygnoides domesticus]	Genetic Information Processing;Organismal Systems;Environmental Information Processing	Folding, sorting and degradation;Endocrine system;Signal transduction	ko04630//Jak-STAT signaling pathway;ko04120//Ubiquitin mediated proteolysis;ko04910//Insulin signaling pathway;ko04920//Adipocytokine signaling pathway	K04696	-	-	GO:0010033//response to organic substance;GO:1901700//response to oxygen-containing compound;GO:0044260//cellular macromolecule metabolic process;GO:0003006//developmental process involved in reproduction;GO:0032868//response to insulin;GO:0044237//cellular metabolic process;GO:0006796//phosphate-containing compound metabolic process;GO:0032869//cellular response to insulin stimulus;GO:0044267//c…
Unigene0006336	265.666666666667	117.666666666667	2.2628	2.7957	2.3602	1.4765	0.6820	1.0582	2.4729	1.07223333333333	-1.20558500962929	0.000996996732223236	0.0192214674692246	yes	--	--	-	-	-	-	-	-	-
Unigene0006338	12.3333333333333	41.6666666666667	0.3372	0.1346	0.2470	0.8091	0.9094	0.6050	0.2396	0.7745	1.69263733088815	0.00207821441938227	0.0329832537511934	yes	Plcg2	PREDICTED: 1-phosphatidylinositol 4,5-bisphosphate phosphodiesterase gamma-2-like, partial [Anser cygnoides domesticus]	Environmental Information Processing;Metabolism	Global and Overview;Carbohydrate metabolism;Signal transduction	ko01100//Metabolic pathways;ko04020//Calcium signaling pathway;ko04070//Phosphatidylinositol signaling system;ko00562//Inositol phosphate metabolism;ko04012//ErbB signaling pathway;ko04370//VEGF signaling pathway	K05859	-	-	-
Unigene0006340	3	21.3333333333333	0.1060	0.1028	0.2539	1.1564	0.7010	1.4011	0.154233333333333	1.08616666666667	2.81605899093847	0.000233014513644438	0.0061772959177511	yes	--	--	-	-	-	-	-	-	-
Unigene0006347	913.333333333333	167.333333333333	33.3597	31.8285	76.4869	12.7912	3.9945	8.8867	47.2250333333333	8.55746666666666	-2.46429614220213	6.5092040160545e-08	6.28389461968996e-06	yes	MLANA	PREDICTED: melanoma antigen recognized by T-cells 1 [Anser cygnoides domesticus]	-	-	-	-	-	-	-
Unigene0006360	39.6666666666667	14	0.8345	1.3114	1.1856	0.4914	0.3553	0.2926	1.1105	0.379766666666667	-1.54802420667961	0.0031789681176422	0.0451582008748217	yes	--	--	-	-	-	-	-	-	-
Unigene0006371	12	50.6666666666667	0.0700	0.2231	0.0575	0.2467	0.4675	0.7425	0.116866666666667	0.485566666666667	2.0548058910334	0.00149052026771355	0.02590259857694	yes	--	--	-	-	-	-	-	-	-
Unigene0006399	3953.33333333333	1559.33333333333	26.7455	32.2127	28.0334	11.3131	12.8376	8.8587	28.9972	11.0031333333333	-1.39799918409323	3.10027699036637e-09	4.17480119751463e-07	yes	Bmp7	PREDICTED: bone morphogenetic protein 7 [Sturnus vulgaris]	Environmental Information Processing	Signal transduction;Signaling molecules and interaction	ko04060//Cytokine-cytokine receptor interaction;ko04350//TGF-beta signaling pathway	K16621	GO:0044421//extracellular region part;GO:0005576//extracellular region	GO:0005488//binding;GO:0005102//receptor binding;GO:0005515//protein binding	GO:0032774//RNA biosynthetic process;GO:0018130//heterocycle biosynthetic process;GO:0030154//cell differentiation;GO:0009058//biosynthetic process;GO:0031076//embryonic camera-type eye development;GO:0048699//generation of neurons;GO:0035019//somatic stem cell population maintenance;GO:0043408//regulation of MAPK cascade;GO:0048583//regulation of response to stimulus;GO:0045595//regulation of ce…
Unigene0006425	749.333333333333	303.333333333333	37.5509	43.1315	53.5568	16.5322	19.2625	16.8454	44.7464	17.5467	-1.35057188829365	1.49687703980583e-06	8.99444982831608e-05	yes	--	--	-	-	-	-	-	-	-
Unigene0006435	73	24	1.1704	2.2110	0.9281	0.7084	0.3737	0.2873	1.4365	0.456466666666667	-1.65397657604891	0.00195092386214215	0.0315834366424535	yes	--	--	-	-	-	-	-	-	-
Unigene0006438	76	444.333333333333	3.2688	1.0023	1.9809	7.5808	12.4912	15.3408	2.084	11.8042666666667	2.50188123501491	3.20570867336099e-08	3.36227417659805e-06	yes	LY6E	PREDICTED: lymphocyte antigen 6E-like [Anser cygnoides domesticus]	-	-	-	-	-	-	-
Unigene0006441	719.666666666667	216.333333333333	6.6718	6.2081	6.0231	2.3311	1.7714	1.3769	6.301	1.82646666666667	-1.78652538514721	3.09663276245559e-09	4.17480119751463e-07	yes	PPM1H	PREDICTED: protein phosphatase 1H [Melopsittacus undulatus]	-	-	-	-	-	-	-
Unigene0006443	29	7	1.7076	0.7972	2.8481	0.4800	0.5020	0.2572	1.7843	0.413066666666667	-2.11091165201139	0.00200114212244404	0.0321683443049874	yes	--	--	-	-	-	-	-	-	-
Unigene0006507	0.666666666666667	9	0.0000	0.0439	0.0434	0.4722	0.2394	0.4601	0.0291	0.390566666666667	3.74647776786848	0.00199655759958581	0.032104475032899	yes	--	--	-	-	-	-	-	-	-
Unigene0006580	4278.33333333333	1871	45.4660	59.3775	51.9604	25.1006	20.8874	20.5784	52.2679666666667	22.1888	-1.23609538976586	4.8594207325161e-08	4.88893100784574e-06	yes	cdt1	PREDICTED: DNA replication factor Cdt1 [Aquila chrysaetos canadensis]	-	-	-	-	-	-	-
Unigene0006584	49.3333333333333	126.666666666667	0.5463	0.4075	0.5637	0.9071	1.1859	1.7200	0.505833333333333	1.271	1.32923001458307	0.00113030168631664	0.0211170592886129	yes	GPR182	PREDICTED: G-protein coupled receptor 182 [Anser cygnoides domesticus]	-	-	-	-	GO:0031224//intrinsic component of membrane;GO:0016020//membrane;GO:0044425//membrane part	GO:0038023//signaling receptor activity;GO:0099600//transmembrane receptor activity;GO:0060089//molecular transducer activity;GO:0004872//receptor activity;GO:0004871//signal transducer activity;GO:0004888//transmembrane signaling receptor activity	GO:0007165//signal transduction;GO:0007154//cell communication;GO:0065007//biological regulation;GO:0007166//cell surface receptor signaling pathway;GO:0023052//signaling;GO:0044700//single organism signaling;GO:0050794//regulation of cellular process;GO:0044699//single-organism process;GO:0044763//single-organism cellular process;GO:0009987//cellular process;GO:0050896//response to stimulus;GO:0…
Unigene0006590	25.3333333333333	3.33333333333333	0.9416	1.1982	2.1990	0.1117	0.3633	0.0598	1.44626666666667	0.178266666666667	-3.02022471511334	0.000109669875609593	0.00343237953360488	yes	--	--	-	-	-	-	-	-	-
Unigene0006594	478.666666666667	1547.66666666667	28.3623	25.4904	29.1038	78.5898	78.7408	104.5213	27.6521666666667	87.2839666666667	1.65832414092587	7.11993022109272e-11	1.44929215279506e-08	yes	CGREF1	PREDICTED: cell growth regulator with EF hand domain protein 1 [Coturnix japonica]	-	-	-	-	-	-	-
Unigene0006595	0	8.33333333333333	0.0000	0.0000	0.0000	0.1917	0.6059	0.1233	0.001	0.306966666666667	8.26193819245283	0.000869046991068068	0.0173469178372945	yes	--	--	-	-	-	-	-	-	-
Unigene0006600	2.33333333333333	30.6666666666667	0.2782	0.0000	0.0000	0.6033	1.6824	1.1316	0.0927333333333333	1.1391	3.61866258051916	9.61394201051023e-05	0.00309182726617248	yes	Plb1	PREDICTED: phospholipase B1, membrane-associated isoform X5 [Anser cygnoides domesticus]	Metabolism	Global and Overview;Lipid metabolism	ko01100//Metabolic pathways;ko01110//Biosynthesis of secondary metabolites;ko00564//Glycerophospholipid metabolism;ko00590//Arachidonic acid metabolism;ko00565//Ether lipid metabolism;ko00592//alpha-Linolenic acid metabolism;ko00591//Linoleic acid metabolism	K14621	-	-	-
Unigene0006609	180.333333333333	483.333333333333	1.6197	2.1322	2.4695	5.7878	3.8993	6.7322	2.0738	5.4731	1.40008145107589	2.92834085139627e-05	0.00114340279920281	yes	--	--	-	-	-	-	-	-	-
Unigene0006613	2653.33333333333	25517.6666666667	75.7332	5.2223	11.3848	135.8085	480.1377	210.2811	30.7801	275.4091	3.16150640554694	2.35196496969122e-05	0.000953198005923961	yes	BKJ	PREDICTED: feather keratin 1-like [Anser cygnoides domesticus]	-	-	-	-	-	-	-
Unigene0006614	115	4629.33333333333	13.8835	0.2855	0.3225	60.7496	358.9837	115.0768	4.8305	178.270033333333	5.20574787169398	9.84509538985828e-06	0.000455573510574961	yes	BKJ	PREDICTED: feather keratin Cos1-2-like [Anas platyrhynchos]	-	-	-	-	-	-	-
Unigene0006615	98.6666666666667	5288.66666666667	10.3485	0.5403	0.8390	73.1813	381.0716	124.2891	3.90926666666667	192.847333333333	5.62441738652368	7.25236237833989e-09	8.85749569821572e-07	yes	BKJ	PREDICTED: feather keratin Cos2-3-like [Anser cygnoides domesticus]	-	-	-	-	-	-	-
Unigene0006624	3.33333333333333	18.3333333333333	0.1160	0.1688	0.2779	0.7706	1.1767	1.0619	0.187566666666667	1.00306666666667	2.41894212696986	0.00123932509741689	0.0225443838382552	yes	GVINP1	PREDICTED: LOW QUALITY PROTEIN: interferon-induced very large GTPase 1-like [Anser cygnoides domesticus]	-	-	-	-	-	-	-
Unigene0006626	1	24.6666666666667	0.0000	0.0821	0.0405	1.1242	1.0822	0.7315	0.0408666666666667	0.9793	4.58275440625273	3.57892994195876e-07	2.70049804255529e-05	yes	--	--	-	-	-	-	-	-	-
Unigene0006628	264.666666666667	60.6666666666667	4.3471	2.5230	4.9864	0.9875	0.9449	0.6848	3.95216666666667	0.8724	-2.17958211295058	2.94461068078919e-08	3.12408321460618e-06	yes	AVT2	Zgc:110221 protein [Danio rerio]	-	-	-	-	GO:0044425//membrane part;GO:0031224//intrinsic component of membrane;GO:0016020//membrane	-	-
Unigene0006633	63.3333333333333	175.333333333333	1.5381	0.4162	1.3709	2.9864	2.9651	2.9461	1.1084	2.96586666666667	1.41997512560213	0.00194414906074167	0.0315223452371011	yes	UBAP1L	PREDICTED: ubiquitin-associated protein 1-like [Anser cygnoides domesticus]	-	-	-	-	-	-	GO:0010467//gene expression;GO:1901576//organic substance biosynthetic process;GO:0006725//cellular aromatic compound metabolic process;GO:1901362//organic cyclic compound biosynthetic process;GO:1901360//organic cyclic compound metabolic process;GO:0018130//heterocycle biosynthetic process;GO:0006351//transcription, DNA-templated;GO:0034641//cellular nitrogen compound metabolic process;GO:007170…
Unigene0006634	0	18.3333333333333	0.0000	0.0000	0.0000	1.4219	0.3172	1.4631	0.001	1.0674	10.059885201101	1.51484013656435e-06	9.07124965244584e-05	yes	--	--	-	-	-	-	-	-	-
Unigene0006635	5	51	0.4344	0.0526	0.3121	1.0302	0.2394	7.0668	0.266366666666667	2.7788	3.38297654361392	0.00123229141780137	0.0224633170136957	yes	--	--	-	-	-	-	-	-	-
Unigene0006640	565.333333333333	1293	3.6470	2.8932	5.8913	10.8233	9.4025	7.2789	4.14383333333333	9.16823333333333	1.14567778302488	0.000209318695931207	0.00565477318712555	yes	B3GNT9	PREDICTED: UDP-GlcNAc:betaGal beta-1,3-N-acetylglucosaminyltransferase 9 [Anser cygnoides domesticus]	-	-	-	-	GO:0044425//membrane part;GO:0016020//membrane;GO:0031224//intrinsic component of membrane	GO:0003824//catalytic activity;GO:0016758//transferase activity, transferring hexosyl groups;GO:0016740//transferase activity;GO:0016757//transferase activity, transferring glycosyl groups	GO:0044238//primary metabolic process;GO:0043412//macromolecule modification;GO:0009987//cellular process;GO:0019538//protein metabolic process;GO:0044237//cellular metabolic process;GO:0006464//cellular protein modification process;GO:0036211//protein modification process;GO:0043170//macromolecule metabolic process;GO:0044267//cellular protein metabolic process;GO:0044260//cellular macromolecule…
Unigene0006651	179.666666666667	75	2.8918	2.7582	2.6202	0.8946	1.3721	1.0547	2.75673333333333	1.10713333333333	-1.31613074010134	0.000192040890740873	0.00531930984126498	yes	EPGN	PREDICTED: probable bifunctional methylenetetrahydrofolate dehydrogenase/cyclohydrolase 2 isoform X1 [Anas platyrhynchos]	Metabolism	Global and Overview;Metabolism of cofactors and vitamins	ko01100//Metabolic pathways;ko00670//One carbon pool by folate	K13403	-	-	-
Unigene0006660	2	12.6666666666667	0.0603	0.0585	0.0578	0.4865	0.2394	0.3681	0.0588666666666667	0.364666666666667	2.63105549003145	0.002816352080739	0.0412454997836504	yes	--	--	-	-	-	-	-	-	-
Unigene0006664	106.333333333333	37	1.6846	1.4593	1.1643	0.4061	0.6332	0.3931	1.43606666666667	0.477466666666667	-1.58865080204202	0.000134191970994827	0.00401787898559596	yes	--	--	-	-	-	-	-	-	-
Unigene0006667	69893	348394	342.2507	201.5925	320.1880	1398.4322	1196.8367	1603.5182	288.0104	1399.5957	2.2808173241219	1.19108783486945e-18	1.34332218530697e-15	yes	COL3A1	PREDICTED: collagen alpha-1(III) chain [Anser cygnoides domesticus]	-	-	-	-	-	-	-
Unigene0006679	9	47.6666666666667	0.9129	0.0770	0.0761	1.9582	1.8201	1.5740	0.355333333333333	1.7841	2.32795154417198	0.00274603121709982	0.040543525844372	yes	--	--	-	-	-	-	-	-	-
Unigene0006694	0	6	0.0000	0.0000	0.0000	0.2651	0.1848	0.7812	0.001	0.410366666666667	8.68076973800096	0.00305320595925883	0.0438678980937657	yes	--	--	-	-	-	-	-	-	-
Unigene0006701	850.666666666667	439.666666666667	27.1001	30.8875	27.1786	14.9330	15.0872	12.4908	28.3887333333333	14.1703333333333	-1.00244478377091	9.42872343599399e-05	0.0030471893457729	yes	IFT27	PREDICTED: intraflagellar transport protein 27 homolog [Calidris pugnax]	-	-	-	-	-	-	GO:0035556//intracellular signal transduction;GO:0007165//signal transduction;GO:0065007//biological regulation;GO:0007154//cell communication;GO:0050896//response to stimulus;GO:0023052//signaling;GO:0051716//cellular response to stimulus;GO:0044700//single organism signaling;GO:0050794//regulation of cellular process;GO:0009987//cellular process;GO:0044763//single-organism cellular process;GO:0…
Unigene0006709	19.3333333333333	137.333333333333	1.4317	2.4987	0.1372	11.5454	3.4088	13.6843	1.35586666666667	9.54616666666667	2.81570621106429	0.000130066292148736	0.0039189279774958	yes	GAL2	PREDICTED: LOW QUALITY PROTEIN: antimicrobial peptide THP2-like [Anser cygnoides domesticus]	-	-	-	-	-	-	GO:0006950//response to stress;GO:0050896//response to stimulus
Unigene0006716	560	1189	2.1243	1.5773	2.0861	3.8366	3.9115	4.1766	1.92923333333333	3.9749	1.04289092338312	4.07169843484309e-05	0.0015165488418628	yes	RBPMS	PREDICTED: RNA-binding protein with multiple splicing isoform X1 [Gallus gallus]	-	-	-	-	-	-	-
Unigene0006726	142	57.3333333333333	5.7656	9.1342	6.4614	2.1489	3.1324	3.0884	7.1204	2.7899	-1.35174487757019	0.000511170261543399	0.0115314126398087	yes	--	PREDICTED: uncharacterized protein LOC107050675 [Gallus gallus]	-	-	-	-	-	-	-
Unigene0006728	27	3090.66666666667	0.4572	0.0855	0.0999	0.4870	0.0354	75.0531	0.2142	25.1918333333333	6.87785382757702	8.61359329313118e-05	0.00284623543586328	yes	MYH3	myosin, heavy chain 1B, skeletal muscle [Gallus gallus]	Cellular Processes	Cellular commiunity	ko04530//Tight junction	K10352	-	-	-
Unigene0006732	463	228.666666666667	8.4924	8.1836	6.8888	4.7617	3.5837	2.8784	7.85493333333333	3.74126666666667	-1.07007223039601	0.000613439802412644	0.0133289276389346	yes	Dos	PREDICTED: protein Dos [Aquila chrysaetos canadensis]	-	-	-	-	-	-	-
Unigene0006738	232	53	9.4789	8.7373	10.6297	1.2501	2.0991	3.1120	9.6153	2.15373333333333	-2.15849223855178	8.10355710082546e-08	7.57213891175147e-06	yes	C1QL2	complement component 1, q subcomponent-like 2, partial [Mus musculus]	-	-	-	-	-	GO:0005515//protein binding;GO:0005488//binding	GO:0016043//cellular component organization;GO:0044085//cellular component biogenesis;GO:0070271//protein complex biogenesis;GO:0006461//protein complex assembly;GO:0022607//cellular component assembly;GO:0009987//cellular process;GO:0043933//macromolecular complex subunit organization;GO:0065003//macromolecular complex assembly;GO:0071840//cellular component organization or biogenesis;GO:0071822…
Unigene0006740	40.6666666666667	3.33333333333333	1.7180	1.5617	0.9945	0.1358	0.0000	0.2184	1.42473333333333	0.118066666666667	-3.59301829951246	4.52843356832615e-07	3.26242187096859e-05	yes	--	--	-	-	-	-	-	-	-
Unigene0006744	213.333333333333	496.666666666667	1.4999	1.2523	1.5835	3.6433	3.1108	3.0292	1.44523333333333	3.2611	1.17405624623029	5.83922395517922e-05	0.00206087718047142	yes	Sorcs2	PREDICTED: VPS10 domain-containing receptor SorCS2 [Gallus gallus]	-	-	-	-	GO:0044425//membrane part;GO:0031224//intrinsic component of membrane;GO:0016020//membrane	-	-
Unigene0006754	12.6666666666667	51.6666666666667	0.0721	0.2970	0.2935	0.9061	0.7151	1.0444	0.220866666666667	0.888533333333333	2.00825019728453	0.000374784419420339	0.00902869419940273	yes	--	--	-	-	-	-	-	-	-
Unigene0006771	18.6666666666667	63	0.2353	0.2641	0.1780	0.7049	0.9281	0.5540	0.2258	0.729	1.6908733284413	0.000379368236249861	0.0091098681587261	yes	ADAMTS13	PREDICTED: A disintegrin and metalloproteinase with thrombospondin motifs 13 isoform X1 [Anser cygnoides domesticus]	-	-	-	-	GO:0031012//extracellular matrix	GO:0016787//hydrolase activity;GO:0008233//peptidase activity;GO:0005488//binding;GO:0070011//peptidase activity, acting on L-amino acid peptides;GO:0003824//catalytic activity;GO:0046914//transition metal ion binding;GO:0043167//ion binding;GO:0043169//cation binding;GO:0046872//metal ion binding	GO:0016485//protein processing;GO:0044238//primary metabolic process;GO:0051604//protein maturation;GO:0006508//proteolysis;GO:0008152//metabolic process;GO:0019538//protein metabolic process;GO:0010467//gene expression;GO:0043170//macromolecule metabolic process;GO:0071704//organic substance metabolic process
Unigene0006779	797.666666666667	188.333333333333	7.2212	5.5739	6.6479	1.7522	1.1592	1.5650	6.481	1.49213333333333	-2.11883997705296	1.33622034290446e-12	4.0799002179252e-10	yes	--	--	-	-	-	-	-	-	-
Unigene0006793	14.3333333333333	72	1.0859	0.0957	0.8986	3.8400	2.0893	4.3164	0.6934	3.41523333333333	2.30022440709423	0.000366269924277444	0.00885846389229045	yes	--	--	-	-	-	-	-	-	-
Unigene0006794	409.666666666667	1334	3.3605	2.8890	7.1157	16.9930	14.4516	10.7067	4.45506666666667	14.0504333333333	1.65709569984281	3.22514891930612e-06	0.000174793752110629	yes	TAP2	PREDICTED: antigen peptide transporter 2 [Anas platyrhynchos]	Environmental Information Processing;Cellular Processes	Transport and catabolism;Membrane transport	ko04145//Phagosome;ko02010//ABC transporters	K05654	-	-	-
Unigene0006813	663.666666666667	1863	0.9335	1.0324	1.2541	2.7201	2.6396	3.4811	1.07333333333333	2.94693333333333	1.45711623600664	8.68031955680669e-09	1.03370599130344e-06	yes	DST	PREDICTED: LOW QUALITY PROTEIN: dystonin [Anser cygnoides domesticus]	-	-	-	-	GO:0043229//intracellular organelle;GO:0043232//intracellular non-membrane-bounded organelle;GO:0005623//cell;GO:0044464//cell part;GO:0005622//intracellular;GO:0043226//organelle;GO:0044424//intracellular part;GO:0043228//non-membrane-bounded organelle	-	-
Unigene0006822	437	967.333333333333	2.0584	2.0548	2.3657	5.0360	4.9403	3.8664	2.15963333333333	4.61423333333333	1.09530457064891	2.71486698621559e-05	0.00107442855700892	yes	Asb2	PREDICTED: LOW QUALITY PROTEIN: ankyrin repeat and SOCS box protein 2 [Anser cygnoides domesticus]	-	-	-	-	-	-	GO:0050896//response to stimulus;GO:0050789//regulation of biological process;GO:0007154//cell communication;GO:0009987//cellular process;GO:0044700//single organism signaling;GO:0065007//biological regulation;GO:0050794//regulation of cellular process;GO:0051716//cellular response to stimulus;GO:0044763//single-organism cellular process;GO:0007165//signal transduction;GO:0044699//single-organism…
Unigene0006836	1	36.6666666666667	0.0000	0.0000	0.1588	3.5109	0.4871	1.8534	0.0529333333333333	1.95046666666667	5.20349902614759	1.07763669627875e-06	6.8433187882069e-05	yes	--	--	-	-	-	-	-	-	-
Unigene0006843	165.666666666667	425	23.6145	11.7144	18.1007	45.5370	37.1933	50.7044	17.8098666666667	44.4782333333333	1.32042276987414	0.000138518285224315	0.00411224691075485	yes	HSPG2	PREDICTED: basement membrane-specific heparan sulfate proteoglycan core protein-like, partial [Calidris pugnax]	Environmental Information Processing	Signaling molecules and interaction	ko04512//ECM-receptor interaction	K06255	-	-	-
Unigene0006876	0	13	0.0000	0.0000	0.0000	0.4881	0.4234	0.3488	0.001	0.4201	8.71458897559915	4.44055155472783e-06	0.000232275344621157	yes	--	pol [Amazona aestiva]	Organismal Systems;Metabolism	Lipid metabolism;Global and Overview;Endocrine system	ko01100//Metabolic pathways;ko00561//Glycerolipid metabolism;ko03320//PPAR signaling pathway	K00864	-	-	-
Unigene0006880	74.3333333333333	439.666666666667	5.8778	0.4749	0.4400	4.0081	19.5185	14.2570	2.26423333333333	12.5945333333333	2.47570312344778	0.00312484067820728	0.044545944054672	yes	--	PREDICTED: keratin-associated protein 5-10-like [Anser cygnoides domesticus]	-	-	-	-	-	-	-
Unigene0006896	4	33.6666666666667	0.3289	0.0000	0.1576	1.9111	0.6888	1.3795	0.162166666666667	1.32646666666667	3.0320392125397	0.000117213990963063	0.00361039716328866	yes	Hmcn2	PREDICTED: hemicentin-2-like, partial [Anser cygnoides domesticus]	-	-	-	-	-	-	-
Unigene0006909	48	144.666666666667	1.1858	0.4858	0.6881	1.9014	3.3138	1.5115	0.786566666666667	2.24223333333333	1.5112954632334	0.00125659171608893	0.022795311624816	yes	--	--	-	-	-	-	-	-	-
Unigene0006912	539.666666666667	2557.33333333333	4.0182	1.8197	31.6756	36.6605	88.7760	46.0447	12.5045	57.1604	2.19256864059707	0.0028384607801984	0.0414191288673742	yes	Patr-A	MHC class I heavy chain, partial [Anser anser]	Environmental Information Processing;Cellular Processes	Signaling molecules and interaction;Transport and catabolism	ko04144//Endocytosis;ko04145//Phagosome;ko04514//Cell adhesion molecules (CAMs)	K06751	-	-	-
Unigene0006913	7.33333333333333	75.6666666666667	0.2348	0.3577	0.1285	4.4548	1.9225	0.7503	0.240333333333333	2.37586666666667	3.30534521069176	3.07929344411158e-06	0.000168453389379592	yes	CATHB1	cathelicidin-B1 precursor [Coturnix japonica]	-	-	-	-	-	-	-
Unigene0006931	14.3333333333333	50.3333333333333	0.2264	0.2195	0.7320	0.9664	1.0480	2.1004	0.392633333333333	1.3716	1.80460524600512	0.00314917398122541	0.0448684671654951	yes	--	--	-	-	-	-	-	-	-
Unigene0006937	38	104	2.8557	4.7923	4.5252	14.0675	8.2329	10.2749	4.05773333333333	10.8584333333333	1.42007000243972	0.000857275570331794	0.0171903555277262	yes	--	hypothetical protein AAES_155289 [Amazona aestiva]	-	-	-	-	-	-	-
Unigene0006941	5846	14908.3333333333	113.0207	80.4612	114.4240	266.9051	231.5147	264.9232	102.6353	254.447666666667	1.30984195017506	8.9347134937493e-09	1.06159354875844e-06	yes	OLFML3	PREDICTED: olfactomedin-like protein 3 [Nipponia nippon]	-	-	-	-	-	-	-
Unigene0006945	30.6666666666667	125	0.5086	0.2192	0.5414	1.5413	1.7067	1.7669	0.423066666666667	1.67163333333333	1.98230150658442	6.71749671854869e-06	0.000327865032684035	yes	--	--	-	-	-	-	-	-	-
Unigene0006951	2.33333333333333	86.3333333333333	0.0894	0.0217	0.0428	1.3152	1.6957	2.5237	0.0513	1.84486666666667	5.16841391665638	2.85226296736279e-15	1.62817711148904e-12	yes	--	--	-	-	-	-	-	-	-
Unigene0006952	3.33333333333333	20.6666666666667	0.1096	0.0531	0.3676	1.2481	0.5317	1.5049	0.176766666666667	1.0949	2.63088095796805	0.00170181922620752	0.0286688345887653	yes	--	Myc box-dependent-interacting protein 1, partial [Anas platyrhynchos]	-	-	-	-	-	-	-
Unigene0006955	174.666666666667	456.333333333333	3.4275	3.2051	2.2838	7.0482	7.4565	8.0672	2.97213333333333	7.52396666666667	1.33999461902814	1.49498233589366e-05	0.000654812237982713	yes	OXTR	PREDICTED: oxytocin receptor, partial [Anas platyrhynchos]	Environmental Information Processing	Signaling molecules and interaction;Signal transduction	ko04080//Neuroactive ligand-receptor interaction;ko04020//Calcium signaling pathway	K04229	GO:0031224//intrinsic component of membrane;GO:0016020//membrane;GO:0044425//membrane part	GO:0008528//G-protein coupled peptide receptor activity;GO:0004930//G-protein coupled receptor activity;GO:0099600//transmembrane receptor activity;GO:0004872//receptor activity;GO:0001653//peptide receptor activity;GO:0004871//signal transducer activity;GO:0004888//transmembrane signaling receptor activity;GO:0060089//molecular transducer activity;GO:0038023//signaling receptor activity	GO:0032501//multicellular organismal process;GO:0065007//biological regulation;GO:0003008//system process;GO:0065008//regulation of biological quality;GO:0003013//circulatory system process;GO:0008015//blood circulation;GO:0008217//regulation of blood pressure
Unigene0006962	395.333333333333	2399.66666666667	31.2685	3.1820	1.4266	48.6639	80.8463	77.0616	11.9590333333333	68.8572666666667	2.52550813430318	0.00106094258530328	0.0201475933057809	yes	KLK14	PREDICTED: kallikrein-14-like [Anas platyrhynchos]	-	-	-	-	-	-	-
Unigene0006969	38.6666666666667	13	1.7879	1.1970	1.8354	0.7270	0.4880	0.3463	1.60676666666667	0.520433333333333	-1.6263751636608	0.00262921879177775	0.0392157578210145	yes	--	--	-	-	-	-	-	-	-
Unigene0006987	1698	4221.66666666667	9.9712	7.9868	10.3000	22.8518	17.6263	28.3941	9.41933333333333	22.9574	1.28526240159541	2.18677607020692e-07	1.78327513787355e-05	yes	Stard13	PREDICTED: LOW QUALITY PROTEIN: stAR-related lipid transfer protein 8 [Anser cygnoides domesticus]	-	-	-	-	-	-	-
Unigene0006991	108.333333333333	19.6666666666667	3.1080	2.6666	1.3497	0.5940	0.5127	0.1137	2.37476666666667	0.4068	-2.54539418371233	9.81382263340124e-06	0.000454891900475139	yes	ASIP	Agouti-signaling protein, partial [Anas platyrhynchos]	Organismal Systems	Endocrine system	ko04916//Melanogenesis	K08725	-	GO:0005488//binding;GO:0071855//neuropeptide receptor binding;GO:0005102//receptor binding;GO:0031779//melanocortin receptor binding;GO:0005515//protein binding;GO:0001664//G-protein coupled receptor binding	GO:0051640//organelle localization;GO:0007631//feeding behavior;GO:0065009//regulation of molecular function;GO:0051875//pigment granule localization;GO:0009987//cellular process;GO:0044763//single-organism cellular process;GO:0044237//cellular metabolic process;GO:0050789//regulation of biological process;GO:0034641//cellular nitrogen compound metabolic process;GO:0016043//cellular component org…
Unigene0007030	104.333333333333	232.333333333333	1.6904	1.1308	1.1928	2.3994	3.0161	3.2379	1.338	2.88446666666667	1.1082264755137	0.0013862404419763	0.0244709879970653	yes	Dhh	PREDICTED: desert hedgehog protein, partial [Haliaeetus leucocephalus]	Environmental Information Processing	Signal transduction	ko04340//Hedgehog signaling pathway	K11990	GO:0016020//membrane	GO:0016787//hydrolase activity;GO:0046914//transition metal ion binding;GO:0043169//cation binding;GO:0046872//metal ion binding;GO:0005488//binding;GO:0043167//ion binding;GO:0003824//catalytic activity	GO:0010467//gene expression;GO:0006629//lipid metabolic process;GO:0009058//biosynthetic process;GO:0007154//cell communication;GO:0044711//single-organism biosynthetic process;GO:0000003//reproduction;GO:1901362//organic cyclic compound biosynthetic process;GO:0051704//multi-organism process;GO:0008610//lipid biosynthetic process;GO:0006694//steroid biosynthetic process;GO:0006508//proteolysis;G…
Unigene0007042	75.3333333333333	14.6666666666667	2.0631	1.3817	1.2635	0.3027	0.1688	0.4325	1.56943333333333	0.301333333333333	-2.38081157013457	2.85005177041859e-06	0.000157719882852553	yes	--	--	-	-	-	-	-	-	-
Unigene0007056	0	13.3333333333333	0.0000	0.0000	0.0000	0.1555	0.3179	0.1333	0.001	0.202233333333333	7.6598770004244	8.93190430135209e-06	0.000418444976087518	yes	KCNMB2	PREDICTED: calcium-activated potassium channel subunit beta-2 isoform X1 [Anas platyrhynchos]	Organismal Systems	Circulatory system	ko04270//Vascular smooth muscle contraction	K04938	GO:0031224//intrinsic component of membrane;GO:0005886//plasma membrane;GO:0005887//integral component of plasma membrane;GO:0044425//membrane part;GO:0016020//membrane;GO:0044459//plasma membrane part;GO:0016021//integral component of membrane;GO:0031226//intrinsic component of plasma membrane;GO:0071944//cell periphery;GO:0005623//cell;GO:0044464//cell part	GO:0005261//cation channel activity;GO:0008324//cation transmembrane transporter activity;GO:0022836//gated channel activity;GO:0015267//channel activity;GO:0005216//ion channel activity;GO:0015075//ion transmembrane transporter activity;GO:0005227//calcium activated cation channel activity;GO:0005215//transporter activity;GO:0022838//substrate-specific channel activity;GO:0022892//substrate-spec…	GO:0009987//cellular process;GO:0044765//single-organism transport;GO:0055085//transmembrane transport;GO:0065007//biological regulation;GO:0065008//regulation of biological quality;GO:0044699//single-organism process;GO:0044763//single-organism cellular process;GO:0042391//regulation of membrane potential;GO:0051234//establishment of localization;GO:0006811//ion transport;GO:0006810//transport;G…
Unigene0007063	1	164.666666666667	0.0000	0.0323	0.0638	0.1896	0.0000	16.5271	0.0320333333333333	5.57223333333333	7.4425379305363	9.974726923345e-05	0.00318833069892459	yes	MYH3	PREDICTED: myosin-8-like [Meleagris gallopavo]	Cellular Processes	Cellular commiunity	ko04530//Tight junction	K10352	-	-	-
Unigene0007064	26.3333333333333	2606.66666666667	0.1399	0.0958	0.3943	0.5545	0.1452	64.6909	0.21	21.7968666666667	6.69758762214441	1.95490617807079e-05	0.000812229491722655	yes	MYH3	PREDICTED: myosin heavy chain, skeletal muscle, adult-like [Calidris pugnax]	Cellular Processes	Cellular commiunity	ko04530//Tight junction	K10352	-	-	-
Unigene0007068	20	3.66666666666667	0.7927	1.3836	2.4306	0.3008	0.1398	0.4030	1.53563333333333	0.2812	-2.44916528207603	0.00199275936632954	0.0320630342038996	yes	--	--	-	-	-	-	-	-	-
Unigene0007075	39.3333333333333	13.3333333333333	2.0283	1.8027	1.0527	0.7216	0.4472	0.4297	1.6279	0.532833333333333	-1.6112558358536	0.0030812756782482	0.0441777834697739	yes	--	--	-	-	-	-	-	-	-
Unigene0007086	614.666666666667	2219.33333333333	19.4726	9.8591	22.4937	89.3649	42.3199	50.4381	17.2751333333333	60.7076333333333	1.81318108560531	3.66823848681807e-07	2.74814380331276e-05	yes	H2-Eb1	MHC class II antigen [Anser cygnoides]	Cellular Processes;Environmental Information Processing;Organismal Systems	Immune system;Transport and catabolism;Signaling molecules and interaction	ko04145//Phagosome;ko04514//Cell adhesion molecules (CAMs);ko04672//Intestinal immune network for IgA production	K06752	-	-	-
Unigene0007099	280	1320.66666666667	1.7243	3.8343	2.8690	12.1666	9.2784	17.8591	2.8092	13.1013666666667	2.22148606868554	3.61190993576025e-10	6.11892497084907e-08	yes	CAV2	PREDICTED: caveolin-2 [Lepidothrix coronata]	Cellular Processes	Cellular commiunity;Transport and catabolism	ko04144//Endocytosis;ko04510//Focal adhesion	K12958	GO:0012505//endomembrane system;GO:0005886//plasma membrane;GO:0044444//cytoplasmic part;GO:0043229//intracellular organelle;GO:0032991//macromolecular complex;GO:0016023//cytoplasmic, membrane-bounded vesicle;GO:0016021//integral component of membrane;GO:0071944//cell periphery;GO:0005623//cell;GO:0031410//cytoplasmic vesicle;GO:0043227//membrane-bounded organelle;GO:0044464//cell part;GO:009950…	GO:0005515//protein binding;GO:0005488//binding;GO:0046983//protein dimerization activity;GO:0050780//dopamine receptor binding;GO:0005102//receptor binding;GO:0001664//G-protein coupled receptor binding;GO:0000149//SNARE binding	GO:0007267//cell-cell signaling;GO:0044699//single-organism process;GO:0006996//organelle organization;GO:1902589//single-organism organelle organization;GO:0048513//animal organ development;GO:0007212//dopamine receptor signaling pathway;GO:0044085//cellular component biogenesis;GO:0065003//macromolecular complex assembly;GO:0016043//cellular component organization;GO:0009719//response to endoge…
Unigene0007157	1	13	0.0455	0.0441	0.0436	0.0864	0.5621	1.0649	0.0444	0.571133333333333	3.68519600607788	0.00224216627780821	0.034848134481105	yes	--	--	-	-	-	-	-	-	-
Unigene0007163	171.666666666667	87.3333333333333	9.9591	8.0024	9.7003	5.1679	4.2699	4.1962	9.2206	4.54466666666667	-1.02068614998773	0.00285658361533823	0.041602662708463	yes	--	--	-	-	-	-	-	-	-
Unigene0007264	47	16.3333333333333	1.2572	1.8962	1.6396	0.4639	0.7391	0.3906	1.59766666666667	0.5312	-1.58863938743825	0.00162658222806777	0.027743819055354	yes	--	Homeobox protein Hox-B1 [Anas platyrhynchos]	-	-	-	-	-	-	-
Unigene0007490	26	6.33333333333333	1.1492	1.0678	1.4222	0.3634	0.3800	0.0974	1.21306666666667	0.280266666666667	-2.11378676532948	0.00118358811260944	0.021871392297646	yes	foxj1-b	PREDICTED: forkhead box protein J1 [Anser cygnoides domesticus]	-	-	-	-	GO:0044424//intracellular part;GO:0043227//membrane-bounded organelle;GO:0005623//cell;GO:0043226//organelle;GO:0043229//intracellular organelle;GO:0043231//intracellular membrane-bounded organelle;GO:0005622//intracellular;GO:0044464//cell part	GO:1901363//heterocyclic compound binding;GO:0003677//DNA binding;GO:0005488//binding;GO:0001071//nucleic acid binding transcription factor activity;GO:0097159//organic cyclic compound binding;GO:0003676//nucleic acid binding	GO:0044271//cellular nitrogen compound biosynthetic process;GO:0044249//cellular biosynthetic process;GO:0009059//macromolecule biosynthetic process;GO:0010467//gene expression;GO:0034654//nucleobase-containing compound biosynthetic process;GO:0032774//RNA biosynthetic process;GO:0043170//macromolecule metabolic process;GO:1901362//organic cyclic compound biosynthetic process;GO:0016070//RNA meta…
Unigene0007507	264.333333333333	796.333333333333	6.6012	3.3696	4.3164	13.0139	15.3882	12.9759	4.7624	13.7926666666667	1.53414070910217	1.13567561430969e-06	7.15135206675081e-05	yes	PRDM8	PREDICTED: PR domain zinc finger protein 8 [Pseudopodoces humilis]	-	-	-	-	-	-	-
Unigene0007527	1.33333333333333	12.3333333333333	0.0000	0.0000	0.2175	0.5385	0.5005	0.9811	0.0725	0.673366666666667	3.21533940568187	0.00351485661242979	0.048482072818309	yes	--	--	-	-	-	-	-	-	-
Unigene0007546	0.666666666666667	40	0.1703	0.0000	0.0000	2.0193	3.0032	4.7614	0.0567666666666667	3.2613	5.84425931820867	2.87048089545009e-10	5.01576879003789e-08	yes	BKJ	Feather keratin 2, partial [Cariama cristata]	-	-	-	-	-	-	-
Unigene0007547	4	77.6666666666667	0.4612	0.0000	0.0884	3.6314	2.6027	4.0328	0.1832	3.4223	4.2234748239688	1.08302461676668e-09	1.6112522322588e-07	yes	--	PREDICTED: scale keratin-like [Meleagris gallopavo]	-	-	-	-	-	-	-
Unigene0007555	9.66666666666667	0	0.5005	0.8896	0.9590	0.0000	0.0000	0.0000	0.783033333333333	0.001	-9.61292991339717	6.76553696919548e-05	0.00233311041218438	yes	Slc24a4	PREDICTED: LOW QUALITY PROTEIN: sodium/potassium/calcium exchanger 4-like, partial [Nestor notabilis]	-	-	-	-	GO:0016020//membrane;GO:0031224//intrinsic component of membrane;GO:0044425//membrane part	-	GO:0044763//single-organism cellular process;GO:0009987//cellular process;GO:0044699//single-organism process
Unigene0007559	0	16	0.0000	0.0000	0.0000	0.6593	0.9372	0.2078	0.001	0.601433333333333	9.23226101861452	5.48435463670495e-06	0.000278281983049115	yes	--	--	-	-	-	-	-	-	-
Unigene0007567	1019.33333333333	475.333333333333	28.4493	14.9385	11.2763	8.5080	7.0580	9.1187	18.2213666666667	8.22823333333333	-1.14697655941491	0.000790731178371645	0.016126923997881	yes	gpt2	PREDICTED: alanine aminotransferase 2-like isoform X1 [Pseudopodoces humilis]	Metabolism	Amino acid metabolism;Global and Overview	ko01100//Metabolic pathways;ko01120//Microbial metabolism in diverse environments;ko01200//Carbon metabolism;ko01230//Biosynthesis of amino acids;ko00250//Alanine, aspartate and glutamate metabolism;ko01210//2-Oxocarboxylic acid metabolism;ko00220//Arginine biosynthesis	K00814	-	GO:0043167//ion binding;GO:0005488//binding;GO:0043168//anion binding	GO:0008152//metabolic process
Unigene0007598	61.6666666666667	18.3333333333333	2.9230	4.4467	1.7383	0.5738	1.2444	0.7687	3.036	0.8623	-1.81591000563608	0.000720580630863287	0.0149398866920834	yes	--	--	-	-	-	-	-	-	-
Unigene0007649	112.333333333333	257	0.7957	1.1664	1.1435	3.0195	2.0632	1.8108	1.0352	2.29783333333333	1.15036463764131	0.00131245836971739	0.0235484715416633	yes	PIK3AP1	PREDICTED: phosphoinositide 3-kinase adapter protein 1 isoform X1 [Anser cygnoides domesticus]	-	-	-	-	GO:0016020//membrane	GO:0005488//binding;GO:0043548//phosphatidylinositol 3-kinase binding;GO:0005515//protein binding	GO:0045089//positive regulation of innate immune response;GO:0002757//immune response-activating signal transduction;GO:0044699//single-organism process;GO:0048584//positive regulation of response to stimulus;GO:0065007//biological regulation;GO:1901698//response to nitrogen compound;GO:0002224//toll-like receptor signaling pathway;GO:0045088//regulation of innate immune response;GO:0009725//resp…
Unigene0007662	1.33333333333333	32.3333333333333	0.0896	0.0000	0.0286	1.2191	0.8433	0.6685	0.0394	0.9103	4.53007454588614	5.00466365915614e-08	4.98728503582359e-06	yes	Cyp2b19	PREDICTED: cytochrome P450 2G1-like, partial [Anser cygnoides domesticus]	-	-	-	-	-	GO:0016491//oxidoreductase activity;GO:0003824//catalytic activity;GO:0005488//binding	-
Unigene0007663	24.3333333333333	1.33333333333333	1.2358	2.1397	2.8756	0.3350	0.0000	0.0000	2.0837	0.111666666666667	-4.22187708107703	8.43671809710446e-06	0.000397373205655278	yes	--	--	-	-	-	-	-	-	-
Unigene0007683	36.3333333333333	6.33333333333333	1.0191	2.7760	1.3484	0.5985	0.1712	0.0987	1.7145	0.289466666666667	-2.56631877392901	0.000542074941012732	0.0120390898299226	yes	--	microtubule-associated protein 4 [Amazona aestiva]	-	-	-	-	-	-	-
Unigene0007730	3.33333333333333	29.3333333333333	0.0819	0.1192	0.0000	0.3498	0.4515	0.9372	0.0670333333333333	0.5795	3.11185808030964	0.000113680771869195	0.00353055771511206	yes	--	--	-	-	-	-	-	-	-
Unigene0007736	27.6666666666667	4.33333333333333	1.8388	0.8023	1.1011	0.2617	0.2027	0.0935	1.2474	0.185966666666667	-2.7458082082526	0.000121439797047884	0.00371441690248324	yes	SLC24A4	PREDICTED: LOW QUALITY PROTEIN: sodium/potassium/calcium exchanger 4 [Anser cygnoides domesticus]	-	-	-	-	-	-	GO:0044699//single-organism process;GO:0009987//cellular process;GO:0044763//single-organism cellular process
Unigene0007737	27.6666666666667	6.33333333333333	1.1050	0.8384	1.9333	0.3646	0.3813	0.0977	1.29223333333333	0.2812	-2.20019809562422	0.00133724837598188	0.0238716184941101	yes	Slc24a4	PREDICTED: sodium/potassium/calcium exchanger 4-like, partial [Phalacrocorax carbo]	-	-	-	-	-	-	-
Unigene0007827	19.6666666666667	3.33333333333333	1.6120	1.4472	0.4004	0.2832	0.1579	0.1214	1.1532	0.1875	-2.6206802412243	0.00193617699249488	0.0314221900849363	yes	ak8	PREDICTED: adenylate kinase 8 [Cuculus canorus]	Metabolism	Global and Overview;Nucleotide metabolism	ko01100//Metabolic pathways;ko01110//Biosynthesis of secondary metabolites;ko01130//Biosynthesis of antibiotics;ko00230//Purine metabolism	K00939	-	-	-
Unigene0007836	13.3333333333333	0.666666666666667	1.4037	0.4253	1.5972	0.0000	0.1547	0.0000	1.14206666666667	0.0515666666666667	-4.46906426744015	0.000325956027750304	0.00807083107466418	yes	--	--	-	-	-	-	-	-	-
Unigene0007919	37.3333333333333	7	1.5395	2.0094	2.8934	0.1685	0.3655	0.6623	2.14743333333333	0.398766666666667	-2.42899662039777	0.000132882128073922	0.00398320246578663	yes	Tac3	PREDICTED: tachykinin-3-like isoform X1 [Coturnix japonica]	Environmental Information Processing	Signaling molecules and interaction	ko04080//Neuroactive ligand-receptor interaction	K05240	-	-	-
Unigene0007935	24.3333333333333	175.666666666667	0.1881	0.3647	3.8445	13.3235	9.9516	7.8412	1.46576666666667	10.3721	2.82298065448478	0.000407104773501081	0.00964797896658677	yes	--	--	-	-	-	-	-	-	-
Unigene0007936	165.666666666667	1316.66666666667	0.8146	0.3674	7.8777	23.5809	27.9494	18.5892	3.0199	23.3731666666667	2.95228052549737	0.000152372996826904	0.00444565148575474	yes	IFIT5	PREDICTED: interferon-induced protein with tetratricopeptide repeats 5-like [Anser cygnoides domesticus]	-	-	-	-	-	-	-
Unigene0007953	7.66666666666667	0	0.1603	0.6995	0.9216	0.0000	0.0000	0.0000	0.5938	0.001	-9.21383328309929	0.000968786709347856	0.018829671211999	yes	--	--	-	-	-	-	-	-	-
Unigene0007967	1	12	0.0742	0.0719	0.0711	0.9147	0.4578	1.2066	0.0724	0.8597	3.56977170388236	0.000704137794096473	0.0146859430232583	yes	--	--	-	-	-	-	-	-	-
Unigene0008038	29.3333333333333	6.66666666666667	0.8817	1.0492	1.4976	0.4943	0.0707	0.2038	1.14283333333333	0.256266666666667	-2.15689728097947	0.00203161711694328	0.0324792804050259	yes	NELL1	PREDICTED: protein kinase C-binding protein NELL1-like [Calidris pugnax]	-	-	-	-	-	-	-
Unigene0008039	1.33333333333333	37.6666666666667	0.0898	0.0000	0.0860	0.7667	2.0586	1.9629	0.0586	1.59606666666667	4.76747643837962	2.17474744684233e-08	2.35487034362512e-06	yes	IZUMO1R	PREDICTED: riboflavin-binding protein [Anser cygnoides domesticus]	Cellular Processes	Transport and catabolism	ko04144//Endocytosis	K13649	-	GO:0051183//vitamin transporter activity;GO:0005215//transporter activity	GO:0044699//single-organism process;GO:0006810//transport;GO:0051234//establishment of localization;GO:0006811//ion transport;GO:0044765//single-organism transport;GO:0006820//anion transport;GO:0071702//organic substance transport;GO:0015711//organic anion transport;GO:1902578//single-organism localization;GO:0051179//localization
Unigene0008040	0	9	0.0000	0.0000	0.0000	0.2064	0.1439	1.1063	0.001	0.485533333333333	8.92342653420169	0.000856392512485392	0.0171844628015459	yes	--	PREDICTED: riboflavin-binding protein [Anser cygnoides domesticus]	Cellular Processes	Transport and catabolism	ko04144//Endocytosis	K13649	-	GO:0005215//transporter activity;GO:0051183//vitamin transporter activity	GO:0015711//organic anion transport;GO:0006811//ion transport;GO:0051179//localization;GO:0006810//transport;GO:0044765//single-organism transport;GO:0006820//anion transport;GO:1902578//single-organism localization;GO:0044699//single-organism process;GO:0071702//organic substance transport;GO:0051234//establishment of localization
Unigene0008052	0	5.66666666666667	0.0000	0.0000	0.0000	0.8772	0.5096	0.4701	0.001	0.618966666666667	9.27371790756714	0.00187430442499897	0.0306453441742438	yes	ABCB1	PREDICTED: multidrug resistance protein 3-like, partial [Chrysemys picta bellii]	Environmental Information Processing	Membrane transport	ko02010//ABC transporters	K05658	-	-	-
Unigene0008070	68	316.666666666667	2.3111	0.6747	1.9762	4.3616	11.7679	5.7613	1.654	7.29693333333333	2.14133103847661	2.39398653187835e-05	0.000967115313035812	yes	Rasl11a	PREDICTED: ras-like protein family member 11A [Calidris pugnax]	-	-	-	-	-	GO:1901363//heterocyclic compound binding;GO:0036094//small molecule binding;GO:0097159//organic cyclic compound binding;GO:0032550//purine ribonucleoside binding;GO:0032549//ribonucleoside binding;GO:0005488//binding;GO:0001882//nucleoside binding;GO:0001883//purine nucleoside binding;GO:0097367//carbohydrate derivative binding	GO:0007154//cell communication;GO:0044237//cellular metabolic process;GO:0050794//regulation of cellular process;GO:0034641//cellular nitrogen compound metabolic process;GO:0009259//ribonucleotide metabolic process;GO:0006796//phosphate-containing compound metabolic process;GO:0019693//ribose phosphate metabolic process;GO:0006793//phosphorus metabolic process;GO:0006163//purine nucleotide metabo…
Unigene0008131	0	17.3333333333333	0.0000	0.0000	0.0000	0.0000	0.0000	3.5551	0.001	1.18503333333333	10.2107119253538	0.0031141882371169	0.0444786031135895	yes	MYOM1	PREDICTED: myomesin-1-like, partial [Gavia stellata]	-	-	-	-	-	-	-
Unigene0008145	0.666666666666667	13.6666666666667	0.0000	0.1529	0.0000	1.1220	0.6953	1.2827	0.0509666666666667	1.03333333333333	4.34160790368815	0.000116943614418013	0.00360707068606308	yes	--	--	-	-	-	-	-	-	-
Unigene0008158	4.33333333333333	105.666666666667	0.0000	0.9803	0.0000	9.3710	1.3717	13.4443	0.326766666666667	8.06233333333333	4.62486470458769	2.12212855987717e-05	0.000871366892721419	yes	FXYD1	PREDICTED: phospholemman isoform X2 [Camelus bactrianus]	Environmental Information Processing	Signal transduction	ko04024//cAMP signaling pathway	K13360	GO:1990351//transporter complex;GO:0032991//macromolecular complex;GO:0031224//intrinsic component of membrane;GO:0098796//membrane protein complex;GO:0044425//membrane part;GO:0016020//membrane;GO:0034702//ion channel complex;GO:0016021//integral component of membrane;GO:1902495//transmembrane transporter complex;GO:0043234//protein complex	GO:0015267//channel activity;GO:0022838//substrate-specific channel activity;GO:0022892//substrate-specific transporter activity;GO:0022891//substrate-specific transmembrane transporter activity;GO:0022803//passive transmembrane transporter activity;GO:0005215//transporter activity;GO:0022857//transmembrane transporter activity;GO:0008509//anion transmembrane transporter activity;GO:0015075//ion …	GO:0044699//single-organism process;GO:0006811//ion transport;GO:0051179//localization;GO:0051234//establishment of localization;GO:1902578//single-organism localization;GO:0044765//single-organism transport;GO:0006810//transport
Unigene0008196	3194.33333333333	8506	43.9836	24.3823	42.6764	107.7200	82.8770	96.7693	37.0141	95.7887666666667	1.37178152845447	1.52972055315397e-07	1.30204755737418e-05	yes	LSP1	PREDICTED: lymphocyte-specific protein 1 [Anser cygnoides domesticus]	-	-	-	-	-	-	-
Unigene0008246	3.33333333333333	19.3333333333333	0.1041	0.2523	0.1496	1.3330	0.8260	0.6879	0.168666666666667	0.948966666666667	2.49218252793806	0.00102657561002294	0.0196331650806901	yes	--	--	-	-	-	-	-	-	-
Unigene0008304	8	28.6666666666667	0.4909	0.5354	0.4115	2.2121	1.0822	1.7469	0.479266666666667	1.6804	1.80990418283187	0.00279472726429035	0.0410203163048452	yes	--	EGF repeat transmembrane protein [Mus musculus]	-	-	-	-	-	-	-
Unigene0008338	8.66666666666667	207	1.1397	0.1381	0.5460	5.6765	16.5828	19.7730	0.607933333333333	14.0107666666667	4.52647896697036	8.3293264528486e-12	2.08300589202024e-09	yes	--	--	-	-	-	-	-	-	-
Unigene0008339	159	520.333333333333	1.6779	1.2738	4.3678	9.9114	8.2076	5.0378	2.43983333333333	7.71893333333333	1.66161889793948	0.000276662567937952	0.007118670219874	yes	SPI1	PREDICTED: transcription factor PU.1 [Pygoscelis adeliae]	-	-	-	-	-	-	-
Unigene0008363	7	186	0.1113	0.1233	0.0914	0.1810	0.0561	8.7622	0.108666666666667	2.99976666666667	4.78686891789509	0.00023473352956371	0.00621345805045229	yes	KLHL41	PREDICTED: kelch-like protein 41 [Anas platyrhynchos]	-	-	-	-	-	-	-
Unigene0008365	51	10.3333333333333	1.8574	1.3050	0.8769	0.5874	0.1899	0.0000	1.34643333333333	0.2591	-2.37756187805376	0.00270216431287848	0.0400309064088685	yes	--	--	-	-	-	-	-	-	-
Unigene0008412	9.33333333333333	39	0.2982	0.2891	1.4286	2.4048	2.3667	3.5629	0.671966666666667	2.77813333333333	2.04765426739235	0.00218747274006735	0.034241283424774	yes	--	--	-	-	-	-	-	-	-
Unigene0008476	53.3333333333333	16.3333333333333	0.8172	1.7262	1.9854	0.5815	0.2316	0.5639	1.5096	0.459	-1.71760026929928	0.00219917023911225	0.034352713696448	yes	TMEFF1	PREDICTED: tomoregulin-1 isoform X1 [Zonotrichia albicollis]	-	-	-	-	-	-	-
Unigene0008483	18	2	0.5808	1.2287	0.9612	0.1002	0.0931	0.1074	0.923566666666667	0.100233333333333	-3.20385373716584	0.000136195957748258	0.00405936612546269	yes	SNTG1	PREDICTED: gamma-1-syntrophin-like [Leptosomus discolor]	-	-	-	-	-	-	-
Unigene0008492	86.6666666666667	39	4.2274	4.6420	4.0504	1.5463	2.0661	2.0198	4.3066	1.8774	-1.19781326687199	0.00255807615278974	0.0384384793465118	yes	Lppr2	PREDICTED: phospholipid phosphatase-related protein type 2 [Anolis carolinensis]	-	-	-	-	-	-	-
Unigene0008652	0.666666666666667	8.33333333333333	0.0000	0.1170	0.0000	0.4006	0.5320	0.4908	0.039	0.474466666666667	3.60476070615904	0.00360290404953002	0.0491591873133718	yes	--	--	-	-	-	-	-	-	-
Unigene0008659	35.3333333333333	98.6666666666667	0.3434	0.5626	0.3177	1.1909	1.1279	0.9874	0.4079	1.10206666666667	1.43392408640308	0.00063898894424833	0.0136858818862519	yes	--	--	-	-	-	-	-	-	-
Unigene0008676	15	56.6666666666667	0.0583	0.3818	0.1956	0.5950	0.6045	1.1865	0.2119	0.795333333333333	1.90817604948926	0.00217369210170048	0.0340763546582103	yes	--	--	-	-	-	-	-	-	-
Unigene0008726	250	101	4.5764	6.9453	6.6249	2.6192	2.3030	2.2003	6.04886666666667	2.37416666666667	-1.34924364432052	7.76271610422605e-05	0.00259170096405365	yes	HOXA2	PREDICTED: homeobox protein Hox-A2 [Aquila chrysaetos canadensis]	-	-	-	-	GO:0043231//intracellular membrane-bounded organelle;GO:0044464//cell part;GO:0043229//intracellular organelle;GO:0005622//intracellular;GO:0043226//organelle;GO:0043227//membrane-bounded organelle;GO:0044424//intracellular part;GO:0005623//cell	GO:0003676//nucleic acid binding;GO:0001071//nucleic acid binding transcription factor activity;GO:0097159//organic cyclic compound binding;GO:0003677//DNA binding;GO:0005488//binding;GO:1901363//heterocyclic compound binding	GO:0042330//taxis;GO:0019438//aromatic compound biosynthetic process;GO:0007423//sensory organ development;GO:0044237//cellular metabolic process;GO:0001649//osteoblast differentiation;GO:0048513//animal organ development;GO:0007409//axonogenesis;GO:0006807//nitrogen compound metabolic process;GO:0007275//multicellular organism development;GO:0009058//biosynthetic process;GO:0048667//cell morphog…
Unigene0008776	1.33333333333333	15.6666666666667	0.0653	0.1265	0.0625	1.1762	0.9207	0.7962	0.0847666666666667	0.964366666666666	3.50801282374204	0.000116968626889682	0.00360707068606308	yes	--	--	-	-	-	-	-	-	-
Unigene0008902	146	59	1.7751	1.6969	1.8685	0.5337	0.7386	0.8262	1.78016666666667	0.6995	-1.34761635617058	0.000242458879798841	0.0063921751959818	yes	Grin2d	PREDICTED: LOW QUALITY PROTEIN: glutamate receptor ionotropic, NMDA 2D [Pseudopodoces humilis]	Environmental Information Processing	Signal transduction;Signaling molecules and interaction	ko04080//Neuroactive ligand-receptor interaction;ko04020//Calcium signaling pathway	K05212	-	-	-
Unigene0008943	28	6.66666666666667	2.3733	2.3012	3.4110	0.7506	0.7848	0.3017	2.69516666666667	0.612366666666667	-2.13790683171501	0.000666247517363828	0.01410291046731	yes	--	--	-	-	-	-	-	-	-
Unigene0009017	0	12.3333333333333	0.0000	0.0000	0.0000	1.7788	0.2876	0.8289	0.001	0.9651	9.91453462648653	6.29812193466707e-05	0.00219919195241297	yes	--	--	-	-	-	-	-	-	-
Unigene0009028	20.6666666666667	95.3333333333333	1.1285	0.6565	0.5046	3.1406	1.5591	5.7757	0.7632	3.4918	2.19383785156302	9.99885474514631e-05	0.00319409887257207	yes	IL36RN	PREDICTED: LOW QUALITY PROTEIN: interleukin-36 receptor antagonist protein [Gallus gallus]	-	-	-	-	-	-	-
Unigene0009053	565.333333333333	46.3333333333333	6.6833	48.3592	35.5632	2.0961	2.5328	2.6397	30.2019	2.42286666666667	-3.63985239347387	5.69311940900163e-10	9.19955544623196e-08	yes	SST	PREDICTED: somatostatin [Falco peregrinus]	-	-	-	-	GO:0044297//cell body;GO:0005576//extracellular region;GO:0044421//extracellular region part;GO:0044464//cell part;GO:0005623//cell	-	GO:0001101//response to acid chemical;GO:0006970//response to osmotic stress;GO:0009725//response to hormone;GO:0051716//cellular response to stimulus;GO:0044700//single organism signaling;GO:0032501//multicellular organismal process;GO:0050896//response to stimulus;GO:0042221//response to chemical;GO:0007166//cell surface receptor signaling pathway;GO:0044699//single-organism process;GO:0070887/…
Unigene0009080	2	12.3333333333333	0.1052	0.1020	0.1008	0.6488	0.6959	0.4814	0.102666666666667	0.6087	2.5677635156167	0.00324870413034392	0.045937586110197	yes	--	--	-	-	-	-	-	-	-
Unigene0009114	0	5.66666666666667	0.0000	0.0000	0.0000	0.0261	0.0810	0.0373	0.001	0.0481333333333333	5.58896443127865	0.00356767790241726	0.0488859180304529	yes	PRSS12	PREDICTED: neurotrypsin [Anser cygnoides domesticus]	-	-	-	-	-	-	-
Unigene0009152	0.666666666666667	10.6666666666667	0.0000	0.0000	0.1567	1.3961	0.7209	0.3325	0.0522333333333333	0.8165	3.96641020669763	0.00230490385282183	0.0355568215038481	yes	--	--	-	-	-	-	-	-	-
Unigene0009166	31.3333333333333	648.333333333333	0.7396	0.0896	0.3923	10.3367	7.1972	6.7412	0.407166666666667	8.0917	4.31275147004538	6.68619283085783e-15	3.40911445532195e-12	yes	GBP1	PREDICTED: interferon-induced guanylate-binding protein 1-like [Anser cygnoides domesticus]	-	-	-	-	-	-	-
Unigene0009171	6.33333333333333	35.6666666666667	0.1093	0.1766	0.3839	0.5184	0.9637	2.2964	0.223266666666667	1.2595	2.49601134163604	0.000771321539595564	0.0157814301688044	yes	SCN10A	PREDICTED: sodium channel protein type 5 subunit alpha-like isoform X3 [Anas platyrhynchos]	-	-	-	-	-	-	-
Unigene0009175	0.666666666666667	14.6666666666667	0.0000	0.0619	0.0611	0.3632	1.7443	0.4542	0.041	0.8539	4.38037131126536	0.000424909254276472	0.00997985657729761	yes	ACAN	PREDICTED: aggrecan core protein [Anser cygnoides domesticus]	-	-	-	-	-	-	-
Unigene0009201	66	263	1.4422	0.6910	1.1543	4.0566	3.5761	5.1414	1.09583333333333	4.25803333333333	1.95815885005816	3.84169384858607e-07	2.83362690795218e-05	yes	--	hypothetical protein AS28_07789 [Pygoscelis adeliae]	-	-	-	-	-	-	-
Unigene0009202	133.333333333333	483.333333333333	1.9170	1.2462	1.1062	6.0245	3.8036	5.2165	1.42313333333333	5.01486666666667	1.81714050926423	1.95245385740105e-07	1.61475620833277e-05	yes	NEURL1	PREDICTED: E3 ubiquitin-protein ligase NEURL1 isoform X2 [Coturnix japonica]	-	-	-	-	GO:0005622//intracellular;GO:0044424//intracellular part;GO:0005623//cell;GO:0044464//cell part;GO:0016020//membrane	GO:0043169//cation binding;GO:0043167//ion binding;GO:0005488//binding	GO:0006915//apoptotic process;GO:0044699//single-organism process;GO:0016265//death;GO:0080090//regulation of primary metabolic process;GO:0065008//regulation of biological quality;GO:0051179//localization;GO:0050790//regulation of catalytic activity;GO:0032268//regulation of cellular protein metabolic process;GO:0042058//regulation of epidermal growth factor receptor signaling pathway;GO:0050878…
Unigene0009203	53	17.6666666666667	0.6873	1.5692	1.1683	0.3996	0.4692	0.2254	1.1416	0.364733333333333	-1.64614327981434	0.0018570314562309	0.0304432647904164	yes	--	--	-	-	-	-	-	-	-
Unigene0009204	68	20.3333333333333	1.9522	3.8207	1.4202	1.0975	0.5420	0.4411	2.3977	0.693533333333333	-1.78961403051074	0.00132463176411833	0.0237079542951832	yes	MAP6	microtubule-associated protein 6 homolog [Gallus gallus]	-	-	-	-	GO:0015630//microtubule cytoskeleton;GO:0005623//cell;GO:0044424//intracellular part;GO:0005737//cytoplasm;GO:0005622//intracellular;GO:0044444//cytoplasmic part;GO:0043226//organelle;GO:0044464//cell part;GO:0043229//intracellular organelle;GO:0005856//cytoskeleton;GO:0043228//non-membrane-bounded organelle;GO:0043232//intracellular non-membrane-bounded organelle	GO:0005488//binding;GO:0005515//protein binding;GO:0008092//cytoskeletal protein binding;GO:0015631//tubulin binding	GO:0051641//cellular localization;GO:0051234//establishment of localization;GO:0071840//cellular component organization or biogenesis;GO:0032501//multicellular organismal process;GO:0007399//nervous system development;GO:0048731//system development;GO:0030182//neuron differentiation;GO:0048869//cellular developmental process;GO:0048666//neuron development;GO:0051640//organelle localization;GO:004…
Unigene0009205	68.3333333333333	23.6666666666667	1.7714	3.1197	2.3208	0.9261	0.6376	0.8822	2.40396666666667	0.8153	-1.56001397168971	0.00069997662797321	0.0146282023761516	yes	MAP6	PREDICTED: microtubule-associated protein 6 isoform X2 [Coturnix japonica]	-	-	-	-	GO:0005737//cytoplasm;GO:0005622//intracellular;GO:0044424//intracellular part;GO:0044464//cell part;GO:0005623//cell	GO:0005515//protein binding;GO:0005488//binding	GO:0048699//generation of neurons;GO:0051641//cellular localization;GO:0032501//multicellular organismal process;GO:0048869//cellular developmental process;GO:0032502//developmental process;GO:0051640//organelle localization;GO:0044699//single-organism process;GO:0048468//cell development;GO:0009987//cellular process;GO:0031175//neuron projection development;GO:0044707//single-multicellular organ…
Unigene0009208	12	0.666666666666667	0.6934	0.4034	1.3288	0.0000	0.0000	0.1410	0.808533333333333	0.047	-4.10457459088494	0.000715085047994818	0.0148670314590435	yes	--	--	-	-	-	-	-	-	-
Unigene0009215	0.333333333333333	13.6666666666667	0.0780	0.0000	0.0000	1.2578	0.8253	0.9516	0.026	1.01156666666667	5.28193596946217	2.10985362907728e-05	0.000867683500691086	yes	--	--	-	-	-	-	-	-	-
Unigene0009222	5.66666666666667	41	0.0837	0.1353	0.2407	1.0857	0.9107	1.2772	0.153233333333333	1.0912	2.83211347892853	3.14418578883845e-06	0.000171467502671266	yes	--	--	-	-	-	-	-	-	-
Unigene0009238	0	10.3333333333333	0.0000	0.0000	0.0000	1.0001	1.6732	0.3216	0.001	0.9983	9.96332961603257	0.000182180887033812	0.00511636023762284	yes	--	--	-	-	-	-	-	-	-
Unigene0009277	0	9	0.0000	0.0000	0.0000	0.0738	0.6173	1.3444	0.001	0.6785	9.40620500541885	0.00115681398622478	0.0215128895589826	yes	--	Response gene to complement 32 protein [Anas platyrhynchos]	-	-	-	-	-	-	-
Unigene0009298	26.3333333333333	6.66666666666667	0.9550	0.8333	0.6710	0.1812	0.3369	0.0647	0.819766666666667	0.194266666666667	-2.07717495165151	0.00202580351368862	0.0324286083019616	yes	--	--	-	-	-	-	-	-	-
Unigene0009311	34.3333333333333	9.66666666666667	1.2450	1.1036	1.2269	0.4387	0.3450	0.1808	1.19183333333333	0.3215	-1.89029185992534	0.000861992024878167	0.0172388557389668	yes	FASLG	PREDICTED: tumor necrosis factor ligand superfamily member 6 [Anser cygnoides domesticus]	Environmental Information Processing;Cellular Processes	Signaling molecules and interaction;Cell growth and death;Signal transduction	ko04010//MAPK signaling pathway;ko04060//Cytokine-cytokine receptor interaction;ko04068//FoxO signaling pathway;ko04210//Apoptosis	K04389	GO:0005886//plasma membrane;GO:0005576//extracellular region;GO:0043226//organelle;GO:0071944//cell periphery;GO:0043227//membrane-bounded organelle;GO:0043231//intracellular membrane-bounded organelle;GO:0005623//cell;GO:0044424//intracellular part;GO:0044464//cell part;GO:0043229//intracellular organelle;GO:0031988//membrane-bounded vesicle;GO:0044421//extracellular region part;GO:0016020//memb…	GO:0032813//tumor necrosis factor receptor superfamily binding;GO:0005515//protein binding;GO:0005102//receptor binding;GO:0005126//cytokine receptor binding;GO:0005488//binding	GO:0010623//developmental programmed cell death;GO:0097285//cell-type specific apoptotic process;GO:0009987//cellular process;GO:0010942//positive regulation of cell death;GO:0097300//programmed necrotic cell death;GO:0009653//anatomical structure morphogenesis;GO:0002376//immune system process;GO:0008219//cell death;GO:0043067//regulation of programmed cell death;GO:0097191//extrinsic apoptotic …
Unigene0009370	0	36.3333333333333	0.0000	0.0000	0.0000	2.4861	0.4279	2.2205	0.001	1.7115	10.7410455770098	1.97692477470334e-09	2.74661794690729e-07	yes	--	--	-	-	-	-	-	-	-
Unigene0009413	11.3333333333333	51.3333333333333	0.1032	0.1334	0.3296	1.1750	0.5309	0.8220	0.188733333333333	0.842633333333333	2.15855573939701	0.000280521943411618	0.00720047453672921	yes	BCO1	PREDICTED: beta,beta-carotene 15,15'-monooxygenase [Anser cygnoides domesticus]	Metabolism	Metabolism of cofactors and vitamins;Global and Overview	ko01100//Metabolic pathways;ko00830//Retinol metabolism	K00515	-	GO:0016702//oxidoreductase activity, acting on single donors with incorporation of molecular oxygen, incorporation of two atoms of oxygen;GO:0003824//catalytic activity;GO:0016491//oxidoreductase activity;GO:0016701//oxidoreductase activity, acting on single donors with incorporation of molecular oxygen;GO:0043169//cation binding;GO:0051213//dioxygenase activity;GO:0043167//ion binding;GO:0005488…	GO:0071704//organic substance metabolic process;GO:0044237//cellular metabolic process;GO:0044238//primary metabolic process;GO:0006629//lipid metabolic process;GO:0001523//retinoid metabolic process;GO:0044763//single-organism cellular process;GO:0006720//isoprenoid metabolic process;GO:0044699//single-organism process;GO:0044255//cellular lipid metabolic process;GO:0008152//metabolic process;GO…
Unigene0009451	7.33333333333333	41	0.1785	0.3461	0.4275	1.6085	2.1639	1.3610	0.317366666666667	1.71113333333333	2.43072966698002	3.15438077229656e-05	0.00122075917748897	yes	NMES1	PREDICTED: normal mucosa of esophagus-specific gene 1 protein [Anser cygnoides domesticus]	-	-	-	-	-	-	-
Unigene0009477	1.66666666666667	14.3333333333333	0.0502	0.0325	0.0000	0.3176	0.1919	0.1702	0.0275666666666667	0.226566666666667	3.03893888830552	0.00123577640989411	0.0225032141880751	yes	Tmc7	PREDICTED: LOW QUALITY PROTEIN: transmembrane channel-like protein 7 [Colius striatus]	-	-	-	-	GO:0016020//membrane;GO:0031224//intrinsic component of membrane;GO:0044425//membrane part	-	GO:0051234//establishment of localization;GO:0044765//single-organism transport;GO:0006810//transport;GO:1902578//single-organism localization;GO:0051179//localization;GO:0044699//single-organism process
Unigene0009482	0.333333333333333	29.3333333333333	0.0000	0.0000	0.0139	0.3159	0.1276	0.8095	0.00463333333333333	0.417666666666667	6.49415772148572	2.28100972053444e-07	1.83167870784873e-05	yes	FGL1	PREDICTED: fibrinogen-like protein 1 [Anser cygnoides domesticus]	-	-	-	-	-	-	-
Unigene0009499	479.333333333333	1816.33333333333	5.2155	3.7189	5.3083	21.4483	15.9633	14.8266	4.74756666666667	17.4127333333333	1.8748825209346	5.86193061567642e-12	1.53159706539044e-09	yes	MAOA	PREDICTED: amine oxidase [flavin-containing] A-like, partial [Anser cygnoides domesticus]	Metabolism	Amino acid metabolism;Xenobiotics biodegradation and metabolism;Global and Overview	ko01100//Metabolic pathways;ko01110//Biosynthesis of secondary metabolites;ko00330//Arginine and proline metabolism;ko00260//Glycine, serine and threonine metabolism;ko00350//Tyrosine metabolism;ko00380//Tryptophan metabolism;ko00982//Drug metabolism - cytochrome P450;ko00340//Histidine metabolism;ko00360//Phenylalanine metabolism	K00274	-	-	GO:0044699//single-organism process;GO:0008152//metabolic process;GO:0044710//single-organism metabolic process
Unigene0009543	0.666666666666667	10.3333333333333	0.0000	0.0000	0.0498	0.1726	0.2063	0.3965	0.0166	0.258466666666667	3.9607230876831	0.00137465506357801	0.0243729777089556	yes	--	--	-	-	-	-	-	-	-
Unigene0009568	33.3333333333333	178.666666666667	1.9749	4.1032	0.8109	7.4945	14.3677	13.8417	2.29633333333333	11.9013	2.37371518784251	1.14030706518173e-05	0.000515365801567547	yes	SPINK6	PREDICTED: ovomucoid [Anas platyrhynchos]	-	-	-	-	-	-	-
Unigene0009605	591.666666666667	266.666666666667	5.9041	10.7880	10.0370	4.9692	4.1816	2.4581	8.9097	3.86963333333333	-1.20317998489754	0.000723896487443519	0.0149790669153157	yes	--	--	-	-	-	-	-	-	-
Unigene0009656	3.66666666666667	24.6666666666667	0.0000	0.4429	0.0438	1.1267	1.3695	0.6502	0.162233333333333	1.0488	2.69259741166441	0.00296625117111083	0.0429023995464686	yes	--	--	-	-	-	-	-	-	-
Unigene0009657	3.33333333333333	26.6666666666667	0.1048	0.0508	0.3516	2.4865	1.1556	0.2665	0.169066666666667	1.30286666666667	2.94602529844145	0.00170265047665249	0.0286688345887653	yes	--	--	-	-	-	-	-	-	-
Unigene0009673	1545.33333333333	7839.66666666667	34.2003	23.3441	38.6375	114.7546	155.8800	205.9094	32.0606333333333	158.848	2.30877209546791	3.22397082587882e-16	2.22780626135103e-13	yes	PCOLCE	PREDICTED: procollagen C-endopeptidase enhancer 1 isoform X2 [Parus major]	-	-	-	-	-	-	-
Unigene0009674	16	69.6666666666667	0.8764	0.1983	0.3079	2.0788	1.2882	2.4954	0.460866666666667	1.95413333333333	2.08410757778976	0.000343923968030629	0.00842437268146667	yes	Pcolce	PREDICTED: procollagen C-endopeptidase enhancer 1 isoform X1 [Parus major]	-	-	-	-	GO:0005576//extracellular region	-	GO:0051604//protein maturation;GO:0044238//primary metabolic process;GO:0043170//macromolecule metabolic process;GO:0016485//protein processing;GO:0008152//metabolic process;GO:0019538//protein metabolic process;GO:0006508//proteolysis;GO:0010467//gene expression;GO:0071704//organic substance metabolic process
Unigene0009685	1264	3114.33333333333	17.3137	25.8566	24.4968	60.9191	49.6536	51.6966	22.5557	54.0897666666667	1.26186361422334	2.38285607095134e-07	1.90762884570353e-05	yes	PDGFRL	PREDICTED: platelet-derived growth factor receptor-like protein isoform X1 [Anser cygnoides domesticus]	-	-	-	-	-	-	-
Unigene0009710	41	100.333333333333	0.3107	0.4618	0.4663	1.0217	1.0958	0.8108	0.412933333333333	0.9761	1.24112007503951	0.00216424119266209	0.0339687551449596	yes	PARP8	PREDICTED: poly [ADP-ribose] polymerase 8 [Gallus gallus]	-	-	-	-	-	-	-
Unigene0009712	0	6	0.0000	0.0000	0.0000	0.2390	0.3887	0.4482	0.001	0.358633333333333	8.48636577613986	0.00132211910458264	0.0236732795824639	yes	--	--	-	-	-	-	-	-	-
Unigene0009728	17	0	1.4772	1.4896	0.0000	0.0000	0.0000	0.0000	0.988933333333333	0.001	-9.94972945806833	0.000151511922452322	0.0044254458461783	yes	--	--	-	-	-	-	-	-	-
Unigene0009730	0	24	0.0000	0.0000	0.0000	0.2329	0.0000	3.3456	0.001	1.19283333333333	10.2201767635956	0.000199694825686888	0.00546501988566873	yes	CKMT2	PREDICTED: creatine kinase S-type, mitochondrial [Antrostomus carolinensis]	Metabolism	Global and Overview;Amino acid metabolism	ko01100//Metabolic pathways;ko00330//Arginine and proline metabolism	K00933	-	GO:0003824//catalytic activity;GO:0005488//binding;GO:0001883//purine nucleoside binding;GO:0016772//transferase activity, transferring phosphorus-containing groups;GO:0036094//small molecule binding;GO:0097159//organic cyclic compound binding;GO:0097367//carbohydrate derivative binding;GO:0032550//purine ribonucleoside binding;GO:0001882//nucleoside binding;GO:1901363//heterocyclic compound bind…	GO:0008152//metabolic process;GO:0044237//cellular metabolic process;GO:0009987//cellular process;GO:0006796//phosphate-containing compound metabolic process;GO:0006793//phosphorus metabolic process
Unigene0009731	1.33333333333333	27	0.0000	0.0789	0.0780	0.0772	0.1077	3.1455	0.0523	1.11013333333333	4.40777820617212	0.00192082043906734	0.0312502252163877	yes	CKMT2	PREDICTED: creatine kinase S-type, mitochondrial [Balearica regulorum gibbericeps]	Metabolism	Amino acid metabolism;Global and Overview	ko01100//Metabolic pathways;ko00330//Arginine and proline metabolism	K00933	GO:0044424//intracellular part;GO:0044446//intracellular organelle part;GO:0031975//envelope;GO:0043227//membrane-bounded organelle;GO:0043229//intracellular organelle;GO:0019866//organelle inner membrane;GO:0005622//intracellular;GO:0043226//organelle;GO:0044464//cell part;GO:0031090//organelle membrane;GO:0044422//organelle part;GO:0005623//cell;GO:0031967//organelle envelope;GO:0016020//membra…	GO:1901363//heterocyclic compound binding;GO:0032550//purine ribonucleoside binding;GO:0016740//transferase activity;GO:0005488//binding;GO:0001882//nucleoside binding;GO:0016772//transferase activity, transferring phosphorus-containing groups;GO:0097367//carbohydrate derivative binding;GO:0032549//ribonucleoside binding;GO:0097159//organic cyclic compound binding;GO:0036094//small molecule bindi…	GO:0006796//phosphate-containing compound metabolic process;GO:0009987//cellular process;GO:0006793//phosphorus metabolic process;GO:0008152//metabolic process;GO:0044237//cellular metabolic process
Unigene0009734	0.666666666666667	16	0.1547	0.0000	0.0000	1.3210	0.9550	1.2585	0.0515666666666667	1.17816666666667	4.51396103999791	1.9492118401539e-05	0.000811147053956913	yes	--	--	-	-	-	-	-	-	-
Unigene0009771	10.6666666666667	1	1.7600	0.5120	0.5059	0.1670	0.0000	0.0895	0.925966666666667	0.0855	-3.43696393457276	0.00349629419406879	0.048332424898634	yes	--	--	-	-	-	-	-	-	-
Unigene0009851	60.3333333333333	21	3.4856	5.2659	5.5144	2.2303	1.2152	1.4012	4.7553	1.61556666666667	-1.55749607506606	0.00120984394223449	0.0222376644917037	yes	Cks1b	PREDICTED: cyclin-dependent kinases regulatory subunit 1 [Falco peregrinus]	-	-	-	-	GO:0005622//intracellular;GO:0044424//intracellular part;GO:0043227//membrane-bounded organelle;GO:0070013//intracellular organelle lumen;GO:0043226//organelle;GO:0043229//intracellular organelle;GO:0043231//intracellular membrane-bounded organelle;GO:0005623//cell;GO:0005634//nucleus;GO:0043233//organelle lumen;GO:0031981//nuclear lumen;GO:0044464//cell part;GO:0031974//membrane-enclosed lumen;G…	GO:0030234//enzyme regulator activity;GO:0016740//transferase activity;GO:0005488//binding;GO:0019887//protein kinase regulator activity;GO:0003824//catalytic activity;GO:0098772//molecular function regulator;GO:0016772//transferase activity, transferring phosphorus-containing groups;GO:0019207//kinase regulator activity	GO:0044772//mitotic cell cycle phase transition;GO:0019220//regulation of phosphate metabolic process;GO:0031323//regulation of cellular metabolic process;GO:0032268//regulation of cellular protein metabolic process;GO:0022402//cell cycle process;GO:0051174//regulation of phosphorus metabolic process;GO:0050789//regulation of biological process;GO:0001932//regulation of protein phosphorylation;GO…
Unigene0009866	18	3.33333333333333	1.5608	1.7971	1.7758	0.4627	0.1720	0.2976	1.71123333333333	0.310766666666667	-2.46113281896839	0.000955215617899833	0.0186420831201717	yes	--	--	-	-	-	-	-	-	-
Unigene0009880	40.3333333333333	494.666666666667	1.7967	1.7420	0.0287	16.8183	3.1952	23.4759	1.18913333333333	14.4964666666667	3.60771891054536	6.80823677806162e-05	0.00234457816966205	yes	MIM1	PREDICTED: myeloid protein 1 [Anser cygnoides domesticus]	-	-	-	-	-	-	-
Unigene0009885	16	3	1.4698	0.8250	1.3341	0.0734	0.2729	0.3146	1.20963333333333	0.2203	-2.45702840078019	0.00250310581302366	0.0378398411003349	yes	--	--	-	-	-	-	-	-	-
Unigene0009933	727	365.333333333333	7.9427	7.8636	7.9634	4.9388	3.9996	2.5444	7.92323333333333	3.8276	-1.04964921903434	0.000524519550262271	0.011736767456806	yes	--	--	-	-	-	-	-	-	-
Unigene0009990	25.3333333333333	121.333333333333	0.1685	0.3677	1.0092	2.4783	2.2293	2.5705	0.515133333333333	2.42603333333333	2.23558157066281	5.48105064362762e-05	0.00195682077941123	yes	RGS18	PREDICTED: regulator of G-protein signaling 18 [Anser cygnoides domesticus]	-	-	-	-	GO:0044464//cell part;GO:0005622//intracellular;GO:0044424//intracellular part;GO:0005623//cell	-	GO:0065009//regulation of molecular function;GO:0019222//regulation of metabolic process;GO:0008277//regulation of G-protein coupled receptor protein signaling pathway;GO:0048585//negative regulation of response to stimulus;GO:0065007//biological regulation;GO:0050790//regulation of catalytic activity;GO:0010648//negative regulation of cell communication;GO:0048523//negative regulation of cellula…
Unigene0010026	125.333333333333	0	0.0000	0.0000	23.7233	0.0000	0.0000	0.0000	7.90776666666667	0.001	-12.9490545869622	0.000142578115643495	0.00421608947029809	yes	WDR83OS	PREDICTED: protein Asterix [Pseudopodoces humilis]	-	-	-	-	-	-	-
Unigene0010122	249.333333333333	3189	8.1664	14.6211	8.6939	159.3810	52.5061	188.9673	10.4938	133.618133333333	3.67050670509344	3.89705985077572e-17	3.05465510721177e-14	yes	G0s2	PREDICTED: G0/G1 switch protein 2 [Anser cygnoides domesticus]	-	-	-	-	-	-	GO:0010941//regulation of cell death;GO:0065007//biological regulation;GO:0043065//positive regulation of apoptotic process;GO:0023052//signaling;GO:0048584//positive regulation of response to stimulus;GO:0009987//cellular process;GO:0048518//positive regulation of biological process;GO:2001233//regulation of apoptotic signaling pathway;GO:0043067//regulation of programmed cell death;GO:0010942//…
Unigene0010123	24.3333333333333	310.666666666667	1.0146	0.5962	0.5891	13.8840	3.6059	10.0976	0.7333	9.19583333333333	3.64850487418006	7.4249150994e-12	1.911366192275e-09	yes	G0s2	PREDICTED: G0/G1 switch protein 2 [Anser cygnoides domesticus]	-	-	-	-	-	-	GO:0050896//response to stimulus;GO:0010942//positive regulation of cell death;GO:0048522//positive regulation of cellular process;GO:0043065//positive regulation of apoptotic process;GO:0009966//regulation of signal transduction;GO:0044763//single-organism cellular process;GO:0009967//positive regulation of signal transduction;GO:0009987//cellular process;GO:0043068//positive regulation of progr…
Unigene0010189	726.666666666667	1875.33333333333	11.7120	3.5396	7.6418	17.0837	22.8749	16.5574	7.63113333333333	18.8386666666667	1.30372762067749	0.000319007369158893	0.00792868433796384	yes	SPINK6	PREDICTED: ovomucoid-like [Anser cygnoides domesticus]	-	-	-	-	-	-	-
Unigene0010192	1.33333333333333	67	0.0558	0.0541	0.0000	1.4829	1.5999	2.2705	0.0366333333333333	1.78443333333333	5.60616521243652	6.20018210168978e-15	3.22391052905388e-12	yes	--	PREDICTED: matrix metalloproteinase-16-like [Calidris pugnax]	-	-	-	-	-	-	-
Unigene0010226	11.6666666666667	47.3333333333333	0.2801	0.2263	0.2907	1.2178	1.0085	0.9018	0.2657	1.0427	1.97245400021005	0.000117451183847411	0.00361558254520191	yes	ST6GALNAC5	Alpha-N-acetylgalactosaminide alpha-2,6-sialyltransferase 5, partial [Anas platyrhynchos]	Metabolism	Global and Overview;Glycan biosynthesis and metabolism	ko01100//Metabolic pathways;ko00604//Glycosphingolipid biosynthesis - ganglio series	K03375	GO:0044431//Golgi apparatus part;GO:0044444//cytoplasmic part;GO:0012505//endomembrane system;GO:0044446//intracellular organelle part;GO:0005737//cytoplasm;GO:0043229//intracellular organelle;GO:0044464//cell part;GO:0043227//membrane-bounded organelle;GO:0031224//intrinsic component of membrane;GO:0005794//Golgi apparatus;GO:0031228//intrinsic component of Golgi membrane;GO:0016020//membrane;GO…	-	GO:0044238//primary metabolic process;GO:0019538//protein metabolic process;GO:1901564//organonitrogen compound metabolic process;GO:0006643//membrane lipid metabolic process;GO:0006664//glycolipid metabolic process;GO:0006687//glycosphingolipid metabolic process;GO:0009987//cellular process;GO:0044237//cellular metabolic process;GO:0044699//single-organism process;GO:0043412//macromolecule modif…
Unigene0010257	35.6666666666667	9	1.4374	0.7395	0.8994	0.3618	0.1293	0.2685	1.02543333333333	0.2532	-2.01788439081669	0.000908688741241984	0.0179404536179719	yes	P2ry4	PREDICTED: P2Y purinoceptor 4 [Anser cygnoides domesticus]	Environmental Information Processing	Signaling molecules and interaction	ko04080//Neuroactive ligand-receptor interaction	K04271	GO:0044425//membrane part;GO:0016020//membrane;GO:0031224//intrinsic component of membrane	GO:0004871//signal transducer activity;GO:0060089//molecular transducer activity;GO:0071553//G-protein coupled pyrimidinergic nucleotide receptor activity;GO:0001608//G-protein coupled nucleotide receptor activity;GO:0038023//signaling receptor activity;GO:0015065//uridine nucleotide receptor activity;GO:0016502//nucleotide receptor activity;GO:0004888//transmembrane signaling receptor activity;G…	GO:0015698//inorganic anion transport;GO:0023052//signaling;GO:0006820//anion transport;GO:0051716//cellular response to stimulus;GO:0050789//regulation of biological process;GO:0035587//purinergic receptor signaling pathway;GO:0051179//localization;GO:0007166//cell surface receptor signaling pathway;GO:0051234//establishment of localization;GO:0065007//biological regulation;GO:0050896//response …
Unigene0010273	368.333333333333	9215.66666666667	15.7732	0.1867	0.3831	58.0312	240.9023	76.3832	5.44766666666667	125.105566666667	4.52136374448424	0.000120721920016242	0.00369461134818938	yes	BKJ	PREDICTED: cornifin-B-like [Melopsittacus undulatus]	Cellular Processes;Environmental Information Processing;Metabolism	Signaling molecules and interaction;Cellular commiunity;Global and Overview	ko01100//Metabolic pathways;ko04510//Focal adhesion;ko04512//ECM-receptor interaction	K06240	-	-	-
Unigene0010289	220.666666666667	475	1.2503	1.1870	1.7595	3.0397	2.1133	3.7412	1.39893333333333	2.96473333333333	1.08357513359341	0.0011157944583361	0.0209053677090198	yes	SGTB	PREDICTED: small glutamine-rich tetratricopeptide repeat-containing protein beta [Anser cygnoides domesticus]	-	-	-	-	-	-	-
Unigene0010296	0	6.66666666666667	0.0000	0.0000	0.0000	0.4627	0.1843	0.7085	0.001	0.451833333333333	8.81964689711655	0.00139202286782157	0.0245318338756326	yes	--	--	-	-	-	-	-	-	-
Unigene0010357	31	1477	1.3833	0.1219	0.4217	11.0160	53.2301	21.2479	0.6423	28.498	5.47146956729776	5.05147048088985e-13	1.75687467049598e-10	yes	Lipm	PREDICTED: lipase member M-like isoform X1 [Anser cygnoides domesticus]	-	-	-	-	-	GO:0003824//catalytic activity;GO:0016787//hydrolase activity	-
Unigene0010363	218	102	3.5523	3.7257	3.6163	1.3124	1.4759	2.2054	3.63143333333333	1.66456666666667	-1.12539244274187	0.00123002194021473	0.0224589886574674	yes	Nkx6-1	PREDICTED: homeobox protein Nkx-6.1 [Sturnus vulgaris]	-	-	-	-	GO:0031988//membrane-bounded vesicle;GO:0005623//cell;GO:0044464//cell part;GO:0005622//intracellular;GO:0043231//intracellular membrane-bounded organelle;GO:0043227//membrane-bounded organelle;GO:0043226//organelle;GO:0043229//intracellular organelle;GO:0044424//intracellular part;GO:0031982//vesicle	GO:1901363//heterocyclic compound binding;GO:0003677//DNA binding;GO:0097159//organic cyclic compound binding;GO:0003676//nucleic acid binding;GO:0005488//binding;GO:0001071//nucleic acid binding transcription factor activity	GO:0030182//neuron differentiation;GO:0032774//RNA biosynthetic process;GO:0034654//nucleobase-containing compound biosynthetic process;GO:0021953//central nervous system neuron differentiation;GO:0048856//anatomical structure development;GO:0021522//spinal cord motor neuron differentiation;GO:0007165//signal transduction;GO:0021511//spinal cord patterning;GO:0043170//macromolecule metabolic proc…
Unigene0010364	179.333333333333	668.666666666667	5.1128	3.4403	6.1033	19.9061	13.5260	20.0567	4.88546666666667	17.8296	1.8677060548816	1.63394147668945e-08	1.81800221464618e-06	yes	Dnase1l3	PREDICTED: deoxyribonuclease gamma isoform X2 [Anser cygnoides domesticus]	-	-	-	-	-	GO:0004518//nuclease activity;GO:0003824//catalytic activity;GO:0016788//hydrolase activity, acting on ester bonds;GO:0004520//endodeoxyribonuclease activity;GO:0004536//deoxyribonuclease activity;GO:0016787//hydrolase activity;GO:0004519//endonuclease activity	GO:0044238//primary metabolic process;GO:0046483//heterocycle metabolic process;GO:0090304//nucleic acid metabolic process;GO:0006725//cellular aromatic compound metabolic process;GO:0016265//death;GO:0090305//nucleic acid phosphodiester bond hydrolysis;GO:0071704//organic substance metabolic process;GO:0044260//cellular macromolecule metabolic process;GO:0044699//single-organism process;GO:00467…
Unigene0010377	700.666666666667	1640.66666666667	2.7429	3.0515	7.9294	14.5394	8.4688	8.3809	4.5746	10.4630333333333	1.19358365757731	0.00229719462087572	0.0355037580649	yes	F13A1	PREDICTED: coagulation factor XIII A chain isoform X2 [Anser cygnoides domesticus]	-	-	-	-	-	GO:0043167//ion binding;GO:0043169//cation binding;GO:0005488//binding	GO:0043170//macromolecule metabolic process;GO:0065007//biological regulation;GO:0065008//regulation of biological quality;GO:0044237//cellular metabolic process;GO:0044238//primary metabolic process;GO:0071704//organic substance metabolic process;GO:0044267//cellular protein metabolic process;GO:0007599//hemostasis;GO:0044260//cellular macromolecule metabolic process;GO:0050878//regulation of bo…
Unigene0010381	7	0	0.7813	0.6313	1.2476	0.0000	0.0000	0.0000	0.886733333333333	0.001	-9.792356498901	0.000597440352593099	0.0130352201899176	yes	--	--	-	-	-	-	-	-	-
Unigene0010384	5.66666666666667	0	0.9326	0.3875	0.8935	0.0000	0.0000	0.0000	0.737866666666667	0.001	-9.52721633300144	0.00214572203019468	0.0337284896317671	yes	MRPS25	PREDICTED: 28S ribosomal protein S25, mitochondrial [Nipponia nippon]	-	-	-	-	-	-	-
Unigene0010386	7	26.6666666666667	0.1299	0.2519	0.2801	0.7704	0.8879	0.7926	0.220633333333333	0.816966666666667	1.88862644559815	0.00183490612851309	0.0302196592558825	yes	--	--	-	-	-	-	-	-	-
Unigene0010393	26.3333333333333	76.6666666666667	0.3398	0.4335	0.5998	1.2726	1.6245	0.9457	0.4577	1.28093333333333	1.48472119496542	0.0011895290036475	0.021950279228586	yes	ANKDD1B	PREDICTED: ankyrin repeat and death domain-containing protein 1B [Anser cygnoides domesticus]	-	-	-	-	-	-	-
Unigene0010396	2.66666666666667	21.6666666666667	0.1413	0.0913	0.1354	0.9830	0.9137	1.0057	0.122666666666667	0.967466666666667	2.97946868958414	4.75221477060129e-05	0.00173675757207841	yes	--	--	-	-	-	-	-	-	-
Unigene0010401	130.666666666667	616	1.9381	2.3898	3.6938	7.9546	7.1151	22.8563	2.6739	12.642	2.2412073031481	1.42473812868554e-06	8.64006608593286e-05	yes	CP37	PREDICTED: annexin A1 [Anas platyrhynchos]	-	-	-	-	GO:0044424//intracellular part;GO:0005622//intracellular;GO:0005886//plasma membrane;GO:0042995//cell projection;GO:0005623//cell;GO:0043227//membrane-bounded organelle;GO:0043229//intracellular organelle;GO:0043226//organelle;GO:0071944//cell periphery;GO:0043231//intracellular membrane-bounded organelle;GO:0031988//membrane-bounded vesicle;GO:0031982//vesicle;GO:0016020//membrane;GO:0044464//ce…	GO:0008289//lipid binding;GO:0005515//protein binding;GO:0030234//enzyme regulator activity;GO:0043168//anion binding;GO:0046872//metal ion binding;GO:0055102//lipase inhibitor activity;GO:0043167//ion binding;GO:0005488//binding;GO:0043169//cation binding;GO:0004857//enzyme inhibitor activity;GO:0098772//molecular function regulator;GO:0005543//phospholipid binding;GO:0004859//phospholipase inhi…	GO:0002520//immune system development;GO:0006906//vesicle fusion;GO:0044237//cellular metabolic process;GO:0048513//animal organ development;GO:0030098//lymphocyte differentiation;GO:0001775//cell activation;GO:0007154//cell communication;GO:0048731//system development;GO:0006996//organelle organization;GO:0032502//developmental process;GO:0042592//homeostatic process;GO:1901990//regulation of mi…
Unigene0010403	232	500.666666666667	2.4750	2.8361	2.7232	4.8423	6.3598	5.5632	2.6781	5.58843333333333	1.06123406149811	0.000245117243747884	0.00644285399895276	yes	UBE2J1	PREDICTED: ubiquitin-conjugating enzyme E2 J1 isoform X1 [Anas platyrhynchos]	Genetic Information Processing	Folding, sorting and degradation	ko04141//Protein processing in endoplasmic reticulum;ko04120//Ubiquitin mediated proteolysis	K10578	-	GO:0016879//ligase activity, forming carbon-nitrogen bonds;GO:0016874//ligase activity;GO:0003824//catalytic activity	GO:0006487//protein N-linked glycosylation;GO:1901137//carbohydrate derivative biosynthetic process;GO:0044267//cellular protein metabolic process;GO:0009058//biosynthetic process;GO:0044237//cellular metabolic process;GO:0070085//glycosylation;GO:0005975//carbohydrate metabolic process;GO:0030163//protein catabolic process;GO:0009059//macromolecule biosynthetic process;GO:0044249//cellular biosy…
Unigene0010413	1290.66666666667	7372	8.8562	8.6545	11.7074	70.3632	19.5826	76.2492	9.73936666666667	55.3983333333333	2.50794270861266	4.63623040291525e-10	7.65663245502831e-08	yes	LPL	lipoprotein lipase [Anser anser]	Organismal Systems;Metabolism	Endocrine system;Lipid metabolism	ko00561//Glycerolipid metabolism;ko03320//PPAR signaling pathway	K01059	-	-	-
Unigene0010422	1.66666666666667	14.6666666666667	0.0000	0.0483	0.1908	0.9447	0.4390	0.7087	0.0797	0.697466666666667	3.12947263996637	0.00132768320047536	0.0237391417655607	yes	--	--	-	-	-	-	-	-	-
Unigene0010432	23.6666666666667	62.6666666666667	0.7019	0.5989	0.6456	1.5449	1.4359	2.0554	0.6488	1.67873333333333	1.37152735180591	0.0020583827205994	0.0327874083523563	yes	--	--	-	-	-	-	-	-	-
Unigene0010434	15.3333333333333	2	2.3062	1.0694	1.1528	0.3805	0.0884	0.1020	1.50946666666667	0.1903	-2.98769143165352	0.0011421233391133	0.021284915330097	yes	--	--	-	-	-	-	-	-	-
Unigene0010439	0	15	0.0000	0.0000	0.0000	0.6959	0.5971	1.1475	0.001	0.8135	9.66799853567253	1.39125648556832e-06	8.47617364879254e-05	yes	--	--	-	-	-	-	-	-	-
Unigene0010457	621.333333333333	1414.33333333333	9.4261	8.2481	10.6437	19.3489	23.5906	19.2804	9.4393	20.7399666666667	1.13566179422143	5.3227746151313e-06	0.000271394324721214	yes	GEM	PREDICTED: GTP-binding protein GEM [Anas platyrhynchos]	-	-	-	-	GO:0043226//organelle;GO:0005623//cell;GO:0005856//cytoskeleton;GO:0043228//non-membrane-bounded organelle;GO:0044430//cytoskeletal part;GO:0043232//intracellular non-membrane-bounded organelle;GO:0043231//intracellular membrane-bounded organelle;GO:0044446//intracellular organelle part;GO:0044422//organelle part;GO:0005886//plasma membrane;GO:0043227//membrane-bounded organelle;GO:0005819//spind…	GO:0001883//purine nucleoside binding;GO:0097367//carbohydrate derivative binding;GO:0032549//ribonucleoside binding;GO:0043167//ion binding;GO:0043169//cation binding;GO:0032550//purine ribonucleoside binding;GO:1901363//heterocyclic compound binding;GO:0036094//small molecule binding;GO:0097159//organic cyclic compound binding;GO:0001882//nucleoside binding;GO:0046872//metal ion binding;GO:0005…	GO:1901575//organic substance catabolic process;GO:0071704//organic substance metabolic process;GO:0007049//cell cycle;GO:0034655//nucleobase-containing compound catabolic process;GO:0055086//nucleobase-containing small molecule metabolic process;GO:1901360//organic cyclic compound metabolic process;GO:1901361//organic cyclic compound catabolic process;GO:0006793//phosphorus metabolic process;GO:…
Unigene0010465	2	23.3333333333333	0.1776	0.0861	0.0000	0.7162	0.9399	1.3095	0.0879	0.988533333333333	3.49135454395459	2.67963866997678e-05	0.00106369300099146	yes	LMNB1	PREDICTED: lamin-L(III)-like isoform X3 [Pseudopodoces humilis]	-	-	-	-	-	-	-
Unigene0010471	20.3333333333333	73	0.2149	0.2222	0.4117	1.1959	0.6189	1.1943	0.282933333333333	1.00303333333333	1.82583549050595	0.000297112846581801	0.00750796679828874	yes	--	--	-	-	-	-	-	-	-
Unigene0010515	0	11.3333333333333	0.0000	0.0000	0.0000	0.4826	0.6408	1.2562	0.001	0.7932	9.63154086734149	3.21225793558933e-05	0.00124042757355401	yes	--	--	-	-	-	-	-	-	-
Unigene0010620	152.333333333333	478.333333333333	1.3959	1.4083	1.4007	3.2303	5.4313	4.0377	1.40163333333333	4.2331	1.59460558003434	7.41170890445577e-07	4.95848046541788e-05	yes	SYNC	PREDICTED: syncoilin [Anser cygnoides domesticus]	-	-	-	-	-	-	-
Unigene0010634	12.3333333333333	41.3333333333333	0.6506	0.5823	0.5754	2.9913	1.4123	1.4758	0.602766666666667	1.9598	1.70103489063666	0.00246641598051589	0.0374252435853086	yes	--	--	-	-	-	-	-	-	-
Unigene0010657	0.666666666666667	10.3333333333333	0.2005	0.0000	0.0000	1.6172	0.9726	0.3059	0.0668333333333333	0.965233333333333	3.85223800243375	0.00343988389169714	0.047791635539751	yes	--	--	-	-	-	-	-	-	-
Unigene0010667	101.333333333333	258.333333333333	4.4165	4.8681	4.4988	8.2919	12.5039	13.3306	4.59446666666667	11.3754666666667	1.30795642568	0.000138361846393736	0.00411117142359551	yes	--	--	-	-	-	-	-	-	-
Unigene0010680	52.3333333333333	531.666666666667	0.6951	0.2311	2.0931	11.7571	6.9878	11.5510	1.00643333333333	10.0986333333333	3.32683654793939	3.23859153574196e-08	3.38806995383587e-06	yes	CLEC17A	PREDICTED: C-type lectin domain family 17, member A-like [Anser cygnoides domesticus]	-	-	-	-	GO:0005623//cell;GO:0044464//cell part;GO:0071944//cell periphery;GO:0016020//membrane;GO:0005886//plasma membrane	GO:0005488//binding	GO:0009891//positive regulation of biosynthetic process;GO:0050789//regulation of biological process;GO:0065007//biological regulation;GO:0031341//regulation of cell killing;GO:0050790//regulation of catalytic activity;GO:0010557//positive regulation of macromolecule biosynthetic process;GO:0010604//positive regulation of macromolecule metabolic process;GO:0032768//regulation of monooxygenase act…
Unigene0010729	169.666666666667	79.3333333333333	7.5070	5.1655	7.3861	3.2930	3.6659	2.0109	6.6862	2.98993333333333	-1.16107319305831	0.00234915984963241	0.0361155819154407	yes	DLX2	PREDICTED: homeobox protein DLX-2 [Lepidothrix coronata]	-	-	-	-	GO:0005622//intracellular;GO:0043227//membrane-bounded organelle;GO:0044464//cell part;GO:0044424//intracellular part;GO:0043231//intracellular membrane-bounded organelle;GO:0043229//intracellular organelle;GO:0043226//organelle;GO:0005623//cell	GO:0097159//organic cyclic compound binding;GO:0044212//transcription regulatory region DNA binding;GO:0003676//nucleic acid binding;GO:0005488//binding;GO:0001067//regulatory region nucleic acid binding;GO:0003677//DNA binding;GO:0003723//RNA binding;GO:1901363//heterocyclic compound binding;GO:0001071//nucleic acid binding transcription factor activity;GO:0000975//regulatory region DNA binding	GO:0008152//metabolic process;GO:0045595//regulation of cell differentiation;GO:0030154//cell differentiation;GO:1901360//organic cyclic compound metabolic process;GO:0021543//pallium development;GO:0007154//cell communication;GO:0045596//negative regulation of cell differentiation;GO:0044707//single-multicellular organism process;GO:0023052//signaling;GO:0051716//cellular response to stimulus;GO…
Unigene0010758	0.333333333333333	15.6666666666667	0.0780	0.0000	0.0000	0.2959	0.0000	3.4098	0.026	1.23523333333333	5.5701281565468	0.00291116139342238	0.0422102327162792	yes	SBK2	PREDICTED: LOW QUALITY PROTEIN: serine/threonine-protein kinase SBK2-like [Anser cygnoides domesticus]	-	-	-	-	-	-	-
Unigene0010761	916	398	10.2321	17.3182	15.9135	7.3925	6.3980	4.4495	14.4879333333333	6.08	-1.2527085840293	4.86986554937162e-05	0.00177149624253611	yes	AURKA	PREDICTED: aurora kinase A [Anser cygnoides domesticus]	Cellular Processes	Cell growth and death	ko04114//Oocyte meiosis	K11481	-	GO:0032549//ribonucleoside binding;GO:0097159//organic cyclic compound binding;GO:0016740//transferase activity;GO:0005488//binding;GO:0036094//small molecule binding;GO:0097367//carbohydrate derivative binding;GO:0003824//catalytic activity;GO:0016301//kinase activity;GO:0016772//transferase activity, transferring phosphorus-containing groups;GO:0001883//purine nucleoside binding;GO:0016773//pho…	GO:0036211//protein modification process;GO:0009987//cellular process;GO:0044238//primary metabolic process;GO:0044267//cellular protein metabolic process;GO:0019538//protein metabolic process;GO:0071704//organic substance metabolic process;GO:0043170//macromolecule metabolic process;GO:0044260//cellular macromolecule metabolic process;GO:0008152//metabolic process;GO:0043412//macromolecule modif…
Unigene0010769	28	5.66666666666667	1.2370	2.2094	1.8714	0.0618	0.4019	0.5958	1.7726	0.353166666666667	-2.32744593141216	0.00105092657451567	0.0199969242441448	yes	--	--	-	-	-	-	-	-	-
Unigene0010773	4.33333333333333	64.3333333333333	0.5090	0.0000	0.0000	0.7800	3.9015	2.3489	0.169666666666667	2.34346666666667	3.78786921346022	0.000211813360060505	0.00571037075477286	yes	--	--	-	-	-	-	-	-	-
Unigene0010802	75	195	0.7009	0.4899	0.6013	1.8402	1.3439	1.3259	0.597366666666667	1.50333333333333	1.33147629079559	0.000201749974190785	0.00551264484629421	yes	CSGALNACT1	PREDICTED: chondroitin sulfate N-acetylgalactosaminyltransferase 1 [Anas platyrhynchos]	Metabolism	Global and Overview;Glycan biosynthesis and metabolism	ko01100//Metabolic pathways;ko00532//Glycosaminoglycan biosynthesis - chondroitin sulfate / dermatan sulfate	K00746	GO:0044464//cell part;GO:0012505//endomembrane system;GO:0005794//Golgi apparatus;GO:0043227//membrane-bounded organelle;GO:0005622//intracellular;GO:0043231//intracellular membrane-bounded organelle;GO:0000139//Golgi membrane;GO:0044444//cytoplasmic part;GO:0098588//bounding membrane of organelle;GO:0043226//organelle;GO:0044446//intracellular organelle part;GO:0044424//intracellular part;GO:004…	GO:0008194//UDP-glycosyltransferase activity;GO:0008376//acetylgalactosaminyltransferase activity;GO:0016740//transferase activity;GO:0016757//transferase activity, transferring glycosyl groups;GO:0003824//catalytic activity;GO:0016758//transferase activity, transferring hexosyl groups	GO:0044711//single-organism biosynthetic process;GO:0034637//cellular carbohydrate biosynthetic process;GO:0006807//nitrogen compound metabolic process;GO:0044723//single-organism carbohydrate metabolic process;GO:0033692//cellular polysaccharide biosynthetic process;GO:0044238//primary metabolic process;GO:0000271//polysaccharide biosynthetic process;GO:0032502//developmental process;GO:0034641/…
Unigene0010810	672	310.333333333333	4.6809	8.9507	6.0311	3.8608	2.7401	2.1913	6.55423333333333	2.93073333333333	-1.16116533076531	0.000601697093303253	0.0131171964503972	yes	BCL11B	PREDICTED: B-cell lymphoma/leukemia 11B isoform X5 [Anser cygnoides domesticus]	-	-	-	-	-	GO:0043167//ion binding;GO:0043169//cation binding;GO:0005488//binding	-
Unigene0010823	318	712	2.4757	2.9819	6.3458	10.8963	7.7649	7.0850	3.93446666666667	8.58206666666667	1.12515702251359	0.00258590368316365	0.03873471298594	yes	selenbp1-a	PREDICTED: selenium-binding protein 1-A-like isoform X2 [Anser cygnoides domesticus]	-	-	-	-	-	-	-
Unigene0010825	324	847.333333333333	8.7815	5.8805	15.1934	28.9796	22.1733	25.0213	9.9518	25.3914	1.35131054551321	0.000104824215312907	0.00332146378821755	yes	RAC2	Ras-related C3 botulinum toxin substrate 2 [Amazona aestiva]	Cellular Processes;Environmental Information Processing	Cellular commiunity;Signal transduction;Cell motility	ko04010//MAPK signaling pathway;ko04510//Focal adhesion;ko04810//Regulation of actin cytoskeleton;ko04310//Wnt signaling pathway;ko04520//Adherens junction;ko04370//VEGF signaling pathway	K07860	GO:0044464//cell part;GO:0044424//intracellular part;GO:0012505//endomembrane system;GO:0005623//cell;GO:0005622//intracellular	GO:0032550//purine ribonucleoside binding;GO:0097367//carbohydrate derivative binding;GO:0097159//organic cyclic compound binding;GO:0036094//small molecule binding;GO:1901363//heterocyclic compound binding;GO:0005488//binding;GO:0032549//ribonucleoside binding;GO:0001883//purine nucleoside binding;GO:0001882//nucleoside binding	GO:0050896//response to stimulus;GO:0016043//cellular component organization;GO:0008283//cell proliferation;GO:0065007//biological regulation;GO:0006996//organelle organization;GO:0023052//signaling;GO:0007154//cell communication;GO:0050789//regulation of biological process;GO:0044763//single-organism cellular process;GO:0035556//intracellular signal transduction;GO:0009987//cellular process;GO:0…
Unigene0010841	258.333333333333	655.333333333333	1.8640	1.9522	3.6865	5.5700	5.8629	7.1962	2.5009	6.2097	1.31207619971176	9.5830883265212e-05	0.00308704098500795	yes	ARSK	PREDICTED: arylsulfatase K [Anser cygnoides domesticus]	-	-	-	-	-	-	-
Unigene0010850	113	257	1.5888	0.7559	0.9361	2.5934	1.7057	2.9903	1.0936	2.4298	1.15175242055516	0.00336413377660381	0.0471256904630307	yes	--	A disintegrin and metalloproteinase with thrombospondin motifs 2 [Chelonia mydas]	-	-	-	-	-	-	-
Unigene0010852	20.3333333333333	3	2.2136	1.1447	1.0605	0.2100	0.2603	0.1501	1.47293333333333	0.2068	-2.83238404303939	0.000317555401449336	0.00790381849190273	yes	--	--	-	-	-	-	-	-	-
Unigene0010890	229.333333333333	98.3333333333333	4.3124	5.2265	4.3702	1.6916	2.3951	1.6444	4.63636666666667	1.91036666666667	-1.27914509742825	0.000181491831201503	0.00510519898190109	yes	Metap1d	PREDICTED: methionine aminopeptidase 1D, mitochondrial [Anas platyrhynchos]	-	-	-	-	-	-	-
Unigene0010901	14.6666666666667	2.33333333333333	1.4777	1.1311	0.7452	0.1476	0.0686	0.3163	1.118	0.1775	-2.65502925845115	0.00202545749677321	0.0324286083019616	yes	Fstl4	PREDICTED: follistatin-related protein 4-like isoform X1 [Meleagris gallopavo]	-	-	-	-	-	-	-
Unigene0010943	36.3333333333333	7.66666666666667	1.9938	2.7708	2.2924	0.5675	0.8205	0.0000	2.35233333333333	0.462666666666667	-2.34604744207489	0.00133636016398428	0.0238713016095111	yes	WNT9B	Protein Wnt-9b, partial [Anas platyrhynchos]	Organismal Systems;Environmental Information Processing	Signal transduction;Endocrine system	ko04310//Wnt signaling pathway;ko04916//Melanogenesis;ko04340//Hedgehog signaling pathway	K01064	GO:0031012//extracellular matrix	-	GO:0044707//single-multicellular organism process;GO:0051716//cellular response to stimulus;GO:0009987//cellular process;GO:0044700//single organism signaling;GO:0050794//regulation of cellular process;GO:0007166//cell surface receptor signaling pathway;GO:0050896//response to stimulus;GO:0007154//cell communication;GO:0044699//single-organism process;GO:0032501//multicellular organismal process;…
Unigene0010944	25.6666666666667	5.66666666666667	0.5075	2.1160	1.1671	0.4334	0.2238	0.1548	1.26353333333333	0.270666666666667	-2.2228745927897	0.0034565104382508	0.0479591964823295	yes	WNT9B	PREDICTED: protein Wnt-9b isoform X1 [Alligator mississippiensis]	Environmental Information Processing;Organismal Systems	Signal transduction;Endocrine system	ko04310//Wnt signaling pathway;ko04916//Melanogenesis;ko04340//Hedgehog signaling pathway	K01064	GO:0031012//extracellular matrix	-	GO:0007154//cell communication;GO:0050794//regulation of cellular process;GO:0023052//signaling;GO:0050896//response to stimulus;GO:0044699//single-organism process;GO:0044707//single-multicellular organism process;GO:0065007//biological regulation;GO:0044700//single organism signaling;GO:0044763//single-organism cellular process;GO:0009987//cellular process;GO:0032501//multicellular organismal p…
Unigene0010945	44.3333333333333	7.33333333333333	1.1883	3.8070	1.6830	0.3921	0.6378	0.0000	2.2261	0.3433	-2.69697663991431	0.00072915157629578	0.0150699934405059	yes	WNT9B	PREDICTED: protein Wnt-9b-like, partial [Phaethon lepturus]	Environmental Information Processing;Organismal Systems	Endocrine system;Signal transduction	ko04310//Wnt signaling pathway;ko04916//Melanogenesis;ko04340//Hedgehog signaling pathway	K01064	-	-	-
Unigene0010946	75	15.3333333333333	0.8943	2.7346	1.3841	0.1740	0.6268	0.1632	1.671	0.321333333333333	-2.37856918255238	0.000207927190165644	0.00563425555180948	yes	--	--	-	-	-	-	-	-	-
Unigene0010999	0	13.6666666666667	0.0000	0.0000	0.0000	0.7185	0.6201	0.7700	0.001	0.702866666666667	9.45710722674985	1.93314404477819e-06	0.000111686387018279	yes	Rasgrf2	PREDICTED: ras-specific guanine nucleotide-releasing factor 2 isoform X4 [Chrysemys picta bellii]	Environmental Information Processing	Signal transduction	ko04010//MAPK signaling pathway	K12326	-	-	-
Unigene0011011	0.333333333333333	10.6666666666667	0.0515	0.0000	0.0000	0.4884	0.4086	0.6805	0.0171666666666667	0.525833333333333	4.93692376268669	0.000171861454080856	0.00489725880844511	yes	Gpr34	PREDICTED: probable G-protein coupled receptor 34 [Anser cygnoides domesticus]	-	-	-	-	GO:0031224//intrinsic component of membrane;GO:0016020//membrane;GO:0044425//membrane part	GO:0060089//molecular transducer activity;GO:0004888//transmembrane signaling receptor activity;GO:0004872//receptor activity;GO:0004871//signal transducer activity;GO:0038023//signaling receptor activity;GO:0099600//transmembrane receptor activity	GO:0007165//signal transduction;GO:0065007//biological regulation;GO:0044699//single-organism process;GO:0050789//regulation of biological process;GO:0044700//single organism signaling;GO:0044763//single-organism cellular process;GO:0050896//response to stimulus;GO:0023052//signaling;GO:0007154//cell communication;GO:0050794//regulation of cellular process;GO:0007166//cell surface receptor signal…
Unigene0011030	20.3333333333333	0	1.2473	4.0600	0.0000	0.0000	0.0000	0.0000	1.7691	0.001	-10.7887998846557	0.000114988695685758	0.003558551167548	yes	--	PREDICTED: HAUS augmin-like complex subunit 1, partial [Chlamydotis macqueenii]	-	-	-	-	-	-	-
Unigene0011031	14.3333333333333	0.666666666666667	1.1270	2.0398	0.0000	0.0713	0.0663	0.0000	1.0556	0.0458666666666667	-4.52447338134533	0.00301826750996495	0.0434751384588122	yes	--	--	-	-	-	-	-	-	-
Unigene0011065	0.666666666666667	8.66666666666667	0.0000	0.0000	0.1294	0.4486	0.4766	0.7556	0.0431333333333333	0.560266666666667	3.69923854468054	0.00320182968044369	0.0453847474569126	yes	--	--	-	-	-	-	-	-	-
Unigene0011066	20.6666666666667	3	1.4873	1.2540	1.1772	0.1841	0.0000	0.3945	1.30616666666667	0.192866666666667	-2.75966326863744	0.000542043785843213	0.0120390898299226	yes	--	--	-	-	-	-	-	-	-
Unigene0011105	31.6666666666667	443.333333333333	2.1392	0.3410	0.2808	3.1138	16.9781	16.7164	0.920333333333333	12.2694333333333	3.73676832701193	1.41815046865913e-06	8.6200240928902e-05	yes	BKJ	PREDICTED: feather keratin B-4-like [Anser cygnoides domesticus]	-	-	-	-	-	-	-
Unigene0011124	0	8.33333333333333	0.0000	0.0000	0.0000	0.2184	1.9286	0.4682	0.001	0.871733333333333	9.76774306615875	0.00164164130419524	0.0279100279612889	yes	ABCB11	PREDICTED: bile salt export pump isoform X3 [Anser cygnoides domesticus]	Environmental Information Processing	Membrane transport	ko02010//ABC transporters	K05664	-	-	-
Unigene0011131	13.6666666666667	1.66666666666667	1.2117	0.7343	1.0884	0.0000	0.2671	0.0770	1.01146666666667	0.1147	-3.14051147955726	0.00140666623179997	0.0246987263441789	yes	--	--	-	-	-	-	-	-	-
Unigene0011165	362	146.333333333333	4.6605	4.6981	3.7212	1.7429	2.0006	1.3289	4.35993333333333	1.6908	-1.366600057795	2.39296759756745e-05	0.000967115313035812	yes	SLC35F2	PREDICTED: solute carrier family 35 member F2 isoform X1 [Calidris pugnax]	-	-	-	-	-	-	-
Unigene0011180	0.333333333333333	12	0.0000	0.0491	0.0000	0.2403	0.7148	0.7727	0.0163666666666667	0.575933333333333	5.13706939447958	0.0001941445075931	0.00536683632289598	yes	--	--	-	-	-	-	-	-	-
Unigene0011194	2	22	0.2225	0.2157	0.0000	2.0406	1.3735	1.2066	0.146066666666667	1.54023333333333	3.39845003580008	3.97168492057078e-05	0.00148880069217427	yes	--	--	-	-	-	-	-	-	-
Unigene0011195	2	15.3333333333333	0.1849	0.1792	0.0000	0.9354	1.1411	0.5639	0.121366666666667	0.880133333333333	2.85834985728818	0.00150238238007688	0.0260398889049076	yes	--	--	-	-	-	-	-	-	-
Unigene0011205	170	412	1.3388	1.7895	3.3002	4.7105	4.5045	6.0928	2.14283333333333	5.1026	1.25171290774209	0.000930235116091425	0.0182765273444719	yes	RFTN2	PREDICTED: raftlin-2 isoform X3 [Anser cygnoides domesticus]	-	-	-	-	-	-	-
Unigene0011267	2.33333333333333	20.3333333333333	0.2694	0.0000	0.1033	1.1759	1.4257	0.4384	0.124233333333333	1.01333333333333	3.02798459948946	0.000856002729174931	0.0171844628015459	yes	--	--	-	-	-	-	-	-	-
Unigene0011271	1	12	0.0000	0.1877	0.0000	0.2449	0.9673	0.9841	0.0625666666666667	0.7321	3.54857457508698	0.00355394260251186	0.0487953996486577	yes	--	--	-	-	-	-	-	-	-
Unigene0011280	107	8.33333333333333	0.2234	1.7735	2.3278	0.0795	0.0739	0.1846	1.44156666666667	0.112666666666667	-3.67750490632611	1.93204992797645e-06	0.000111686387018279	yes	NPY2R	PREDICTED: neuropeptide Y receptor type 2 [Anser cygnoides domesticus]	Environmental Information Processing	Signaling molecules and interaction	ko04080//Neuroactive ligand-receptor interaction	K04205	GO:0031224//intrinsic component of membrane;GO:0016020//membrane;GO:0044425//membrane part	GO:0004888//transmembrane signaling receptor activity;GO:0004871//signal transducer activity;GO:0004930//G-protein coupled receptor activity;GO:0060089//molecular transducer activity;GO:0038023//signaling receptor activity;GO:0008528//G-protein coupled peptide receptor activity;GO:0004872//receptor activity;GO:0001653//peptide receptor activity;GO:0008188//neuropeptide receptor activity;GO:009960…	GO:0072359//circulatory system development;GO:0007275//multicellular organism development;GO:0051716//cellular response to stimulus;GO:0044700//single organism signaling;GO:0044699//single-organism process;GO:0065007//biological regulation;GO:0009653//anatomical structure morphogenesis;GO:0032502//developmental process;GO:0050896//response to stimulus;GO:0048513//animal organ development;GO:00488…
Unigene0011292	0	14.6666666666667	0.0000	0.0000	0.0000	0.5652	0.8406	1.0905	0.001	0.8321	9.70061310856746	1.56869517888101e-06	9.36099681469847e-05	yes	--	--	-	-	-	-	-	-	-
Unigene0011306	13.6666666666667	0	2.1906	1.8344	0.0000	0.0000	0.0000	0.0000	1.34166666666667	0.001	-10.3898105671682	0.000400188166986454	0.0094969190987924	yes	--	--	-	-	-	-	-	-	-
Unigene0011381	19	3	0.9568	1.9267	1.1988	0.1396	0.4543	0.0000	1.36076666666667	0.197966666666667	-2.78109026927846	0.00125810142504167	0.0228069425401842	yes	REN	PREDICTED: renin, partial [Gavia stellata]	-	-	-	-	-	-	-
Unigene0011382	30.3333333333333	4.33333333333333	0.9654	1.1589	1.9380	0.1308	0.0811	0.3739	1.3541	0.195266666666667	-2.79381668796354	8.70099028630705e-05	0.00286848654655359	yes	REN	PREDICTED: LOW QUALITY PROTEIN: renin-like, partial [Pterocles gutturalis]	-	-	-	-	-	-	-
Unigene0011383	1888.33333333333	608.333333333333	17.4186	31.4298	24.8674	9.1639	7.9280	5.8631	24.5719333333333	7.65166666666667	-1.68316544288219	7.41668776832473e-09	9.01625443354421e-07	yes	HSD17B2	PREDICTED: estradiol 17-beta-dehydrogenase 2 [Anser cygnoides domesticus]	Metabolism	Lipid metabolism;Global and Overview	ko01100//Metabolic pathways;ko00140//Steroid hormone biosynthesis	K13368	-	GO:0033764//steroid dehydrogenase activity, acting on the CH-OH group of donors, NAD or NADP as acceptor;GO:0003824//catalytic activity;GO:0016491//oxidoreductase activity;GO:0016229//steroid dehydrogenase activity;GO:0016614//oxidoreductase activity, acting on CH-OH group of donors;GO:0016616//oxidoreductase activity, acting on the CH-OH group of donors, NAD or NADP as acceptor	GO:0001101//response to acid chemical;GO:0044710//single-organism metabolic process;GO:0050896//response to stimulus;GO:0044699//single-organism process;GO:0008152//metabolic process;GO:0044767//single-organism developmental process;GO:0042221//response to chemical;GO:0032502//developmental process
Unigene0011394	149	63.3333333333333	10.3390	7.0729	7.7048	4.3595	3.1404	2.8035	8.37223333333333	3.43446666666667	-1.2855264375032	0.000699882051772084	0.0146282023761516	yes	--	--	-	-	-	-	-	-	-
Unigene0011398	4642.66666666667	2313.66666666667	56.0677	52.5279	49.2827	26.2992	26.8508	22.7810	52.6261	25.3103333333333	-1.05605197630647	8.53943393723375e-07	5.61283419376351e-05	yes	GATA3	PREDICTED: trans-acting T-cell-specific transcription factor GATA-3 isoform X1 [Anser cygnoides domesticus]	-	-	-	-	GO:0043227//membrane-bounded organelle;GO:0005623//cell;GO:0005634//nucleus;GO:0031981//nuclear lumen;GO:0044428//nuclear part;GO:0044422//organelle part;GO:0044424//intracellular part;GO:0043229//intracellular organelle;GO:0005622//intracellular;GO:0043226//organelle;GO:0031974//membrane-enclosed lumen;GO:0043233//organelle lumen;GO:0043231//intracellular membrane-bounded organelle;GO:0044464//c…	GO:0003676//nucleic acid binding;GO:0000981//RNA polymerase II transcription factor activity, sequence-specific DNA binding;GO:0043167//ion binding;GO:0019904//protein domain specific binding;GO:0001071//nucleic acid binding transcription factor activity;GO:0005102//receptor binding;GO:0000977//RNA polymerase II regulatory region sequence-specific DNA binding;GO:0003690//double-stranded DNA bindi…	GO:0001818//negative regulation of cytokine production;GO:0019438//aromatic compound biosynthetic process;GO:0072073//kidney epithelium development;GO:0072175//epithelial tube formation;GO:0048518//positive regulation of biological process;GO:0048598//embryonic morphogenesis;GO:0051223//regulation of protein transport;GO:0050789//regulation of biological process;GO:0051094//positive regulation of…
Unigene0011408	8	48	0.1422	0.1839	0.2271	0.7196	1.3587	1.1328	0.1844	1.07036666666667	2.53719453253696	6.4847841605964e-06	0.000317984509581738	yes	--	--	-	-	-	-	-	-	-
Unigene0011409	25.3333333333333	108.333333333333	0.2605	0.2105	0.3328	0.7209	1.5603	1.0155	0.267933333333333	1.0989	2.03611412509213	1.10095680504604e-05	0.000499731620834943	yes	Ano1	PREDICTED: anoctamin-1 isoform X3 [Aquila chrysaetos canadensis]	-	-	-	-	GO:0016020//membrane;GO:0044425//membrane part;GO:0031224//intrinsic component of membrane	-	-
Unigene0011413	214.666666666667	679	1.1821	1.5259	1.7535	5.0941	3.6737	5.0543	1.48716666666667	4.60736666666667	1.63137607688815	8.59922498629685e-08	7.90902799659109e-06	yes	pam-b	PREDICTED: peptidyl-glycine alpha-amidating monooxygenase isoform X6 [Anser cygnoides domesticus]	-	-	-	-	-	-	-
Unigene0011426	1151.33333333333	2890.33333333333	12.4804	16.8774	23.1216	45.8188	45.4850	36.3379	17.4931333333333	42.5472333333333	1.28227659768964	1.90378292563185e-06	0.000110476207630285	yes	SERPINE2	PREDICTED: glia-derived nexin isoform X3 [Haliaeetus albicilla]	-	-	-	-	-	-	-
Unigene0011429	17	141.333333333333	0.6155	0.8952	0.4055	6.8253	3.5622	5.1637	0.638733333333333	5.18373333333333	3.02070585664029	2.70349518193906e-10	4.76441129093603e-08	yes	TCF21	transcription factor 21 [Gallus gallus]	-	-	-	-	GO:0043229//intracellular organelle;GO:0043226//organelle;GO:0043227//membrane-bounded organelle;GO:0043231//intracellular membrane-bounded organelle;GO:0005623//cell;GO:0005622//intracellular;GO:0044464//cell part;GO:0044424//intracellular part	GO:0001071//nucleic acid binding transcription factor activity;GO:0035257//nuclear hormone receptor binding;GO:0003676//nucleic acid binding;GO:0003677//DNA binding;GO:0035258//steroid hormone receptor binding;GO:0005488//binding;GO:0005515//protein binding;GO:0005102//receptor binding;GO:0001067//regulatory region nucleic acid binding;GO:0000982//transcription factor activity, RNA polymerase II …	GO:0009888//tissue development;GO:0061061//muscle structure development;GO:0048513//animal organ development;GO:0072102//glomerulus morphogenesis;GO:0016070//RNA metabolic process;GO:0030154//cell differentiation;GO:0044249//cellular biosynthetic process;GO:0030323//respiratory tube development;GO:0001525//angiogenesis;GO:0007165//signal transduction;GO:0006725//cellular aromatic compound metabol…
Unigene0011444	272	75	2.6964	5.3913	3.9993	1.2863	0.9135	1.0533	4.029	1.08436666666667	-1.8935691348318	6.64532878253141e-07	4.5031320215768e-05	yes	AMIGO2	PREDICTED: amphoterin-induced protein 2 [Anser cygnoides domesticus]	-	-	-	-	-	-	-
Unigene0011474	90	19.6666666666667	1.3672	1.5781	2.7447	0.5559	0.2679	0.3972	1.89666666666667	0.407	-2.22036545220654	6.85808520347023e-06	0.000333487093176524	yes	--	rCG23173 [Rattus norvegicus]	-	-	-	-	-	-	-
Unigene0011475	37.3333333333333	4.33333333333333	0.6684	1.7396	1.4157	0.2336	0.0000	0.2146	1.27456666666667	0.1494	-3.09275478277548	4.16982738377504e-05	0.00154651712368442	yes	--	--	-	-	-	-	-	-	-
Unigene0011484	205.333333333333	436.333333333333	1.3007	1.0671	0.9800	1.8879	3.2401	1.6391	1.11593333333333	2.2557	1.01532436514155	0.00342777776033702	0.0477244444961875	yes	HECW1	PREDICTED: LOW QUALITY PROTEIN: E3 ubiquitin-protein ligase HECW1 [Anser cygnoides domesticus]	-	-	-	-	-	GO:0003824//catalytic activity	GO:0070647//protein modification by small protein conjugation or removal;GO:0044260//cellular macromolecule metabolic process;GO:0036211//protein modification process;GO:0044237//cellular metabolic process;GO:0009987//cellular process;GO:0044238//primary metabolic process;GO:0006464//cellular protein modification process;GO:0032446//protein modification by small protein conjugation;GO:0008152//me…
Unigene0011516	0	13.6666666666667	0.0000	0.0000	0.0000	1.3716	0.2428	1.1200	0.001	0.911466666666667	9.83204608606762	2.43724754955989e-05	0.000978569797861136	yes	--	--	-	-	-	-	-	-	-
Unigene0011517	2.33333333333333	23	0.0000	0.2013	0.0796	1.4183	0.6225	0.6756	0.0936333333333333	0.905466666666667	3.27356740785762	0.000165096916507576	0.00475611341976322	yes	--	--	-	-	-	-	-	-	-
Unigene0011523	0.666666666666667	21	0.0000	0.0000	0.0668	0.7611	0.8305	0.4611	0.0222666666666667	0.684233333333333	4.94153088152727	1.72950004382307e-06	0.000101711258456278	yes	--	hypothetical protein Anapl_17314 [Anas platyrhynchos]	-	-	-	-	-	-	-
Unigene0011532	50	17	2.4875	1.6079	3.0376	0.9255	0.6882	0.7439	2.37766666666667	0.785866666666667	-1.59719000798678	0.00138151889711041	0.0244369241898106	yes	--	--	-	-	-	-	-	-	-
Unigene0011533	135.333333333333	35	2.4180	2.2670	3.2167	0.7205	0.5992	0.6706	2.6339	0.663433333333333	-1.98917716716312	3.65011894609053e-07	2.73847566702623e-05	yes	Fgf12	fibroblast growth factor 12 [Gallus gallus]	Environmental Information Processing;Cellular Processes	Cell motility;Signal transduction	ko04010//MAPK signaling pathway;ko04810//Regulation of actin cytoskeleton	K04358	GO:0043227//membrane-bounded organelle;GO:0005576//extracellular region;GO:0043229//intracellular organelle;GO:0044424//intracellular part;GO:0044421//extracellular region part;GO:0043226//organelle;GO:0044464//cell part;GO:0005623//cell;GO:0043231//intracellular membrane-bounded organelle;GO:0005622//intracellular	GO:0005102//receptor binding;GO:0005515//protein binding;GO:0098772//molecular function regulator;GO:0070851//growth factor receptor binding;GO:0005488//binding;GO:0097367//carbohydrate derivative binding;GO:0005539//glycosaminoglycan binding;GO:0016247//channel regulator activity	GO:0050794//regulation of cellular process;GO:0051049//regulation of transport;GO:0007169//transmembrane receptor protein tyrosine kinase signaling pathway;GO:0032502//developmental process;GO:0042391//regulation of membrane potential;GO:0044260//cellular macromolecule metabolic process;GO:0006464//cellular protein modification process;GO:0050877//neurological system process;GO:0035556//intracell…
Unigene0011560	20	84.3333333333333	0.3523	0.5550	0.3797	1.3369	1.5727	2.4179	0.429	1.77583333333333	2.04944663444936	1.3791147636297e-05	0.000610168239608603	yes	ELOVL4	PREDICTED: elongation of very long chain fatty acids protein 4 isoform X1 [Coturnix japonica]	Metabolism	Global and Overview;Lipid metabolism	ko01110//Biosynthesis of secondary metabolites;ko00062//Fatty acid elongation	K10249	GO:0005623//cell;GO:0016020//membrane;GO:0031300//intrinsic component of organelle membrane;GO:0005789//endoplasmic reticulum membrane;GO:0043231//intracellular membrane-bounded organelle;GO:0005622//intracellular;GO:0098588//bounding membrane of organelle;GO:0042175//nuclear outer membrane-endoplasmic reticulum membrane network;GO:0005783//endoplasmic reticulum;GO:0031224//intrinsic component of…	GO:0003824//catalytic activity	GO:1901576//organic substance biosynthetic process;GO:0044237//cellular metabolic process;GO:0008152//metabolic process;GO:0032787//monocarboxylic acid metabolic process;GO:0006633//fatty acid biosynthetic process;GO:0046394//carboxylic acid biosynthetic process;GO:0044283//small molecule biosynthetic process;GO:0044699//single-organism process;GO:0006082//organic acid metabolic process;GO:004471…
Unigene0011564	37.3333333333333	6.33333333333333	1.1452	1.5401	1.3450	0.2804	0.0977	0.3005	1.34343333333333	0.2262	-2.57025389624768	2.33215190123586e-05	0.000946504029344695	yes	CASKIN1	PREDICTED: LOW QUALITY PROTEIN: caskin-1 [Nipponia nippon]	-	-	-	-	-	-	-
Unigene0011707	2473	1190.66666666667	24.6452	29.6354	26.0503	13.4558	11.4984	12.6599	26.7769666666667	12.5380333333333	-1.09468146893921	1.58199090277731e-06	9.41966170534646e-05	yes	Gprin1	PREDICTED: G protein-regulated inducer of neurite outgrowth 1 [Aquila chrysaetos canadensis]	-	-	-	-	-	-	-
Unigene0011710	0	39.3333333333333	0.0000	0.0000	0.0000	2.7371	0.0000	0.0000	0.001	0.912366666666667	9.83346992849715	0.000598549088705606	0.0130539877456613	yes	--	--	-	-	-	-	-	-	-
Unigene0011715	80	20	2.5425	7.2836	3.6541	1.2061	0.9172	1.1751	4.4934	1.09946666666667	-2.03100362988066	9.02088886588494e-05	0.00294511361172322	yes	--	hypothetical protein Anapl_17836 [Anas platyrhynchos]	-	-	-	-	-	-	-
Unigene0011731	4	19	0.1599	0.2325	0.0766	0.7205	0.4229	1.0567	0.156333333333333	0.733366666666667	2.22990927145362	0.00341090463508221	0.047577816393257	yes	--	--	-	-	-	-	-	-	-
Unigene0011764	17.6666666666667	93	0.0884	0.2204	0.3388	0.9943	0.8351	1.5536	0.215866666666667	1.12766666666667	2.38512828637879	7.72079006259826e-06	0.000369956872004994	yes	HECTD2	PREDICTED: probable E3 ubiquitin-protein ligase HECTD2 isoform X2 [Anas platyrhynchos]	-	-	-	-	-	GO:0003824//catalytic activity	GO:0032446//protein modification by small protein conjugation;GO:0036211//protein modification process;GO:0044237//cellular metabolic process;GO:0006464//cellular protein modification process;GO:0044238//primary metabolic process;GO:0070647//protein modification by small protein conjugation or removal;GO:0043412//macromolecule modification;GO:0043170//macromolecule metabolic process;GO:0044260//c…
Unigene0011780	0.333333333333333	9	0.0616	0.0000	0.0000	0.3508	0.5977	0.6266	0.0205333333333333	0.525033333333333	4.67636926424444	0.000642639344177833	0.0137304680383186	yes	--	--	-	-	-	-	-	-	-
Unigene0011801	612	2555	44.2057	14.2639	6.6695	99.6738	89.6728	69.4314	21.7130333333333	86.2593333333333	1.99011928002631	6.39865077236292e-05	0.00223132764018714	yes	KLK14	PREDICTED: trypsin-3-like [Balearica regulorum gibbericeps]	Environmental Information Processing	Signaling molecules and interaction	ko04080//Neuroactive ligand-receptor interaction	K01312	-	-	-
Unigene0011802	44.6666666666667	6.33333333333333	0.9661	1.3908	1.4585	0.1111	0.2582	0.1488	1.2718	0.1727	-2.88053182596477	8.93621163846026e-07	5.84437143981342e-05	yes	--	--	-	-	-	-	-	-	-
Unigene0011805	0	8	0.0000	0.0000	0.0000	1.0881	0.7356	0.5301	0.001	0.7846	9.61581352518973	0.000281477734752988	0.00721795224415171	yes	--	--	-	-	-	-	-	-	-
Unigene0011810	1.33333333333333	14.6666666666667	0.1342	0.0000	0.1285	1.0182	0.5324	1.2959	0.0875666666666667	0.948833333333333	3.43770099414488	0.00046274830226017	0.010649865977134	yes	--	--	-	-	-	-	-	-	-
Unigene0011818	0.666666666666667	38	0.0000	0.0000	0.0709	0.4562	2.1854	1.2788	0.0236333333333333	1.3068	5.78907142291971	3.30285061242421e-08	3.44158344469608e-06	yes	ACAN	PREDICTED: aggrecan core protein [Anser cygnoides domesticus]	-	-	-	-	GO:0031012//extracellular matrix;GO:0005578//proteinaceous extracellular matrix;GO:0044421//extracellular region part;GO:0005576//extracellular region	GO:0005488//binding	GO:0009888//tissue development;GO:0051216//cartilage development;GO:0032502//developmental process;GO:0061448//connective tissue development;GO:0007275//multicellular organism development;GO:0044767//single-organism developmental process;GO:0001501//skeletal system development;GO:0007155//cell adhesion;GO:0044699//single-organism process;GO:0009987//cellular process;GO:0032501//multicellular orga…
Unigene0011838	0.666666666666667	8.33333333333333	0.0000	0.1733	0.0000	0.6783	0.7881	0.6361	0.0577666666666667	0.700833333333333	3.6007622408697	0.00352588363027607	0.0485625047498579	yes	--	--	-	-	-	-	-	-	-
Unigene0011855	6	25.3333333333333	0.0436	0.2114	0.1253	0.5791	0.4037	0.5985	0.126766666666667	0.5271	2.05590125382009	0.00244552994476576	0.03716200697606	yes	--	--	-	-	-	-	-	-	-
Unigene0011885	3.66666666666667	32.3333333333333	0.1795	0.0497	0.0491	1.4113	0.1357	0.8606	0.0927666666666667	0.802533333333333	3.11288290806972	0.000530406447453437	0.011843263350728	yes	AGT	PREDICTED: angiotensinogen [Anser cygnoides domesticus]	Organismal Systems	Circulatory system	ko04270//Vascular smooth muscle contraction	K09821	GO:0044421//extracellular region part;GO:0005576//extracellular region	-	-
Unigene0011952	6.33333333333333	0	1.1460	0.7408	0.4880	0.0000	0.0000	0.0000	0.7916	0.001	-9.62862780216015	0.00116970307120865	0.0217064650850406	yes	--	--	-	-	-	-	-	-	-
Unigene0011993	0	9.66666666666667	0.0000	0.0000	0.0000	0.1404	0.5545	0.3009	0.001	0.331933333333333	8.37474970445753	0.000210184702649014	0.00567520309975233	yes	RHOF	PREDICTED: rho-related GTP-binding protein RhoD [Zonotrichia albicollis]	-	-	-	-	-	-	-
Unigene0012031	0	7.66666666666667	0.0000	0.0000	0.0000	1.0141	0.5800	0.1672	0.001	0.5871	9.1974624464606	0.00125716210245325	0.0227977838862353	yes	--	--	-	-	-	-	-	-	-
Unigene0012080	1	10	0.0000	0.0788	0.1558	0.3856	0.9319	0.9919	0.0782	0.7698	3.29924315850349	0.00352746714162277	0.0485715762654964	yes	--	--	-	-	-	-	-	-	-
Unigene0012085	28.3333333333333	1.66666666666667	0.1887	2.3328	1.3560	0.1790	0.0416	0.0000	1.2925	0.0735333333333333	-4.13562208521943	0.000143826977527914	0.00424823474625054	yes	--	--	-	-	-	-	-	-	-
Unigene0012086	45	6	0.3504	2.5906	2.7698	0.0831	0.1545	0.5345	1.9036	0.257366666666667	-2.88683324223266	0.000581896412988605	0.01276501834625	yes	--	--	-	-	-	-	-	-	-
Unigene0012087	18	1.66666666666667	0.2564	1.8021	1.2896	0.2432	0.0000	0.0652	1.11603333333333	0.1028	-3.44046794812887	0.00131087900009852	0.0235442655431511	yes	--	--	-	-	-	-	-	-	-
Unigene0012232	2	17.6666666666667	0.0000	0.0451	0.0892	0.3976	0.3490	0.4261	0.0447666666666667	0.3909	3.126302780583	0.000307774421722467	0.0077189060676212	yes	Gzmg	PREDICTED: LOW QUALITY PROTEIN: granzyme G-like [Anser cygnoides domesticus]	-	-	-	-	-	-	-
Unigene0012243	12.6666666666667	0.666666666666667	1.4388	1.3021	0.8272	0.1820	0.0000	0.0000	1.18936666666667	0.0606666666666667	-4.29314569343305	0.000168652191031043	0.00482939319322643	yes	--	--	-	-	-	-	-	-	-
Unigene0012261	0	5.66666666666667	0.0000	0.0000	0.0000	0.6300	0.6832	0.4502	0.001	0.5878	9.19918154876397	0.00155929033216646	0.0268577403654923	yes	--	--	-	-	-	-	-	-	-
Unigene0012302	22.3333333333333	6	1.4840	1.2512	1.4837	0.5509	0.2845	0.2624	1.4063	0.365933333333333	-1.9422516475375	0.00321519520553813	0.0455496106310348	yes	--	PREDICTED: keratin-associated protein 10-4-like, partial [Nipponia nippon]	-	-	-	-	-	-	-
Unigene0012379	0	5.66666666666667	0.0000	0.0000	0.0000	0.4627	0.6452	0.8679	0.001	0.6586	9.36325870170799	0.00175656114322362	0.0292947988436566	yes	--	--	-	-	-	-	-	-	-
Unigene0012382	93.6666666666667	26.3333333333333	2.2239	3.9675	5.9235	1.4769	0.5491	1.3568	4.0383	1.1276	-1.84049270754824	0.000475899497009248	0.0108856166924656	yes	--	--	-	-	-	-	-	-	-
Unigene0012387	159	75.3333333333333	1.6077	2.4893	1.6956	0.9223	0.9012	0.8364	1.93086666666667	0.886633333333333	-1.12283903708263	0.00202246678382588	0.0324286083019616	yes	GFRA1	PREDICTED: GDNF family receptor alpha-1 isoform X1 [Anser cygnoides domesticus]	-	-	-	-	GO:0016020//membrane;GO:0031224//intrinsic component of membrane;GO:0044425//membrane part	-	GO:0048731//system development;GO:0044767//single-organism developmental process;GO:0044707//single-multicellular organism process;GO:0032501//multicellular organismal process;GO:0007275//multicellular organism development;GO:0044699//single-organism process;GO:0032502//developmental process;GO:0048856//anatomical structure development
Unigene0012393	6	28.6666666666667	0.2511	0.0974	0.0962	0.6909	0.6422	0.7149	0.148233333333333	0.682666666666667	2.20331140553586	0.000467866875663569	0.0107390580022831	yes	Adgra1	PREDICTED: LOW QUALITY PROTEIN: adhesion G protein-coupled receptor A3-like [Anser cygnoides domesticus]	-	-	-	-	-	-	-
Unigene0012406	101	569	5.3488	5.2899	5.1762	28.5700	32.9708	24.2030	5.27163333333333	28.5812666666667	2.43874792253044	5.76452622109891e-15	3.057935591449e-12	yes	AVD	PREDICTED: avidin-like [Anser cygnoides domesticus]	-	-	-	-	-	-	-
Unigene0012511	183.666666666667	492	0.6290	1.2139	1.4219	2.8275	2.2835	3.5024	1.08826666666667	2.87113333333333	1.39958821481646	0.000118255968426197	0.00363396646801557	yes	ZEB1	PREDICTED: zinc finger E-box-binding homeobox 1 isoform X1 [Anser cygnoides domesticus]	-	-	-	-	GO:0005622//intracellular;GO:0043234//protein complex;GO:0043231//intracellular membrane-bounded organelle;GO:0032991//macromolecular complex;GO:0043229//intracellular organelle;GO:0005623//cell;GO:0043226//organelle;GO:0044424//intracellular part;GO:0044464//cell part;GO:0043227//membrane-bounded organelle	GO:0000975//regulatory region DNA binding;GO:0044212//transcription regulatory region DNA binding;GO:0005488//binding;GO:0003676//nucleic acid binding;GO:0001071//nucleic acid binding transcription factor activity;GO:1901363//heterocyclic compound binding;GO:0043169//cation binding;GO:0005515//protein binding;GO:0043167//ion binding;GO:0003677//DNA binding;GO:0097159//organic cyclic compound bind…	GO:0006366//transcription from RNA polymerase II promoter;GO:0002376//immune system process;GO:0016070//RNA metabolic process;GO:0010033//response to organic substance;GO:0001101//response to acid chemical;GO:0001501//skeletal system development;GO:0006725//cellular aromatic compound metabolic process;GO:0007423//sensory organ development;GO:0065007//biological regulation;GO:0044699//single-organ…
Unigene0012639	3.66666666666667	20.3333333333333	0.1425	0.0460	0.0682	0.4055	0.2931	0.7001	0.0855666666666667	0.466233333333333	2.44593135838564	0.00139077380228757	0.0245262819928597	yes	--	unnamed protein product [Mus musculus]	-	-	-	-	GO:0043226//organelle;GO:0005622//intracellular;GO:0043227//membrane-bounded organelle;GO:0043229//intracellular organelle;GO:0005623//cell;GO:0044424//intracellular part;GO:0044464//cell part;GO:0043231//intracellular membrane-bounded organelle	GO:0003676//nucleic acid binding;GO:1901363//heterocyclic compound binding;GO:0097159//organic cyclic compound binding;GO:0005488//binding;GO:0003723//RNA binding;GO:0044822//poly(A) RNA binding	GO:0010467//gene expression;GO:0032501//multicellular organismal process;GO:0016070//RNA metabolic process;GO:0046483//heterocycle metabolic process;GO:0007275//multicellular organism development;GO:0044238//primary metabolic process;GO:0008152//metabolic process;GO:1901360//organic cyclic compound metabolic process;GO:0006139//nucleobase-containing compound metabolic process;GO:0034641//cellular…
Unigene0012711	18.6666666666667	4	0.8387	0.9656	1.0547	0.3481	0.0924	0.1599	0.953	0.200133333333333	-2.25151473789777	0.00237806945640726	0.0364108086420234	yes	TRPM1	PREDICTED: LOW QUALITY PROTEIN: transient receptor potential cation channel subfamily M member 1 [Anser cygnoides domesticus]	-	-	-	-	-	-	-
Unigene0012734	77.6666666666667	230.666666666667	1.1575	0.7387	1.4319	2.2658	3.0623	4.3504	1.10936666666667	3.22616666666667	1.54008468902181	0.000116055912587481	0.00358702165272733	yes	TMEM108	PREDICTED: transmembrane protein 108 isoform X8 [Anser cygnoides domesticus]	-	-	-	-	-	-	-
Unigene0012925	4	24	0.0917	0.0445	0.1318	0.4133	0.5662	0.5829	0.0893333333333333	0.5208	2.54345894854166	0.000243245040910651	0.00640325805188203	yes	--	--	-	-	-	-	-	-	-
Unigene0012969	24.3333333333333	62.6666666666667	0.2934	0.2276	0.3149	0.5901	0.6417	0.8712	0.278633333333333	0.701	1.3310465841501	0.00309783382847927	0.0443535821074825	yes	FRY	PREDICTED: protein furry homolog isoform X8 [Anser cygnoides domesticus]	-	-	-	-	-	-	-
Unigene0013012	2021.33333333333	9630	113.0014	65.8653	117.9257	450.5678	434.6753	488.6205	98.9308	457.954533333333	2.21071272326647	2.16043082744884e-17	1.77280227758017e-14	yes	--	--	-	-	-	-	-	-	-
Unigene0013088	18	3	1.0528	1.2476	0.7846	0.0555	0.1547	0.2974	1.02833333333333	0.1692	-2.60350651508303	0.000984249935539528	0.0190386202080035	yes	--	--	-	-	-	-	-	-	-
Unigene0013089	28.3333333333333	8	1.1511	0.8640	1.0673	0.2466	0.3929	0.1888	1.02746666666667	0.2761	-1.89582879735033	0.00159877273334313	0.0274119319742022	yes	--	--	-	-	-	-	-	-	-
Unigene0013108	44.3333333333333	13.6666666666667	1.9304	1.2478	1.4728	0.7461	0.2522	0.3998	1.55033333333333	0.466033333333333	-1.73407338576972	0.00194797586149822	0.031564902288893	yes	--	--	-	-	-	-	-	-	-
Unigene0013168	2	14.3333333333333	0.0971	0.0941	0.0930	1.0129	0.4279	0.5428	0.0947333333333333	0.6612	2.80314267077069	0.00146287055747088	0.0255023638278532	yes	--	--	-	-	-	-	-	-	-
Unigene0013204	267.666666666667	116	7.5171	8.3801	9.9945	4.9325	3.0370	2.9295	8.63056666666667	3.633	-1.24829392138555	0.000390658619393139	0.00931840426460821	yes	Hoxc9	PREDICTED: homeobox protein Hox-C9 [Cuculus canorus]	-	-	-	-	-	-	-
Unigene0013209	0.666666666666667	26	0.0332	0.0000	0.0000	0.3774	0.6432	0.1686	0.0110666666666667	0.3964	5.16266431656071	1.20140173743168e-06	7.46674734256801e-05	yes	Grap2	PREDICTED: GRB2-related adapter protein 2 isoform X1 [Anser cygnoides domesticus]	-	-	-	-	-	-	-
Unigene0013218	12.6666666666667	1.66666666666667	0.6459	1.1133	0.8939	0.1362	0.0633	0.1459	0.884366666666667	0.115133333333333	-2.9413390663226	0.00143349667762119	0.0250775966084716	yes	--	--	-	-	-	-	-	-	-
Unigene0013285	79.6666666666667	3138.33333333333	1.9032	2.4851	1.5318	95.2900	17.5444	120.5797	1.97336666666667	77.8047	5.30112635778932	5.61970255312227e-20	7.76657681532427e-17	yes	Cidec	PREDICTED: cell death activator CIDE-3 [Aptenodytes forsteri]	-	-	-	-	-	-	-
Unigene0013295	44	10.6666666666667	1.5146	1.1748	1.2190	0.5748	0.2137	0.1232	1.3028	0.3039	-2.09994704487361	0.000468686444966926	0.0107484742490516	yes	--	--	-	-	-	-	-	-	-
Unigene0013362	3.66666666666667	65	0.1115	0.4326	0.0534	2.7513	1.5737	6.2946	0.199166666666667	3.53986666666667	4.15164690300378	8.19861154578965e-08	7.62064570885372e-06	yes	APOC3	PREDICTED: apolipoprotein C-III [Meleagris gallopavo]	Organismal Systems	Endocrine system	ko03320//PPAR signaling pathway	K08759	GO:0005576//extracellular region;GO:0034385//triglyceride-rich lipoprotein particle;GO:0044421//extracellular region part;GO:0034364//high-density lipoprotein particle;GO:0005615//extracellular space;GO:1990777//lipoprotein particle;GO:0034358//plasma lipoprotein particle;GO:0032991//macromolecular complex;GO:0032994//protein-lipid complex	GO:0005515//protein binding;GO:0008289//lipid binding;GO:0030234//enzyme regulator activity;GO:0005488//binding;GO:0004857//enzyme inhibitor activity;GO:0005102//receptor binding;GO:0070325//lipoprotein particle receptor binding;GO:0098772//molecular function regulator	GO:0032375//negative regulation of cholesterol transport;GO:0006631//fatty acid metabolic process;GO:0032369//negative regulation of lipid transport;GO:0031323//regulation of cellular metabolic process;GO:0044763//single-organism cellular process;GO:0044283//small molecule biosynthetic process;GO:0044255//cellular lipid metabolic process;GO:0042221//response to chemical;GO:0080090//regulation of …
Unigene0013390	13.3333333333333	44.6666666666667	0.6992	0.5737	0.8246	3.0108	2.3717	1.3673	0.699166666666667	2.24993333333333	1.68617394434534	0.00192462477540177	0.0312927304426547	yes	--	--	-	-	-	-	-	-	-
Unigene0013391	99.3333333333333	249	0.6722	0.8148	0.7319	1.7104	1.4820	2.2604	0.739633333333333	1.8176	1.29715259015587	0.000141070403334004	0.00418092233176744	yes	--	--	-	-	-	-	-	-	-
Unigene0013414	0	5.66666666666667	0.0000	0.0000	0.0000	0.6899	0.5497	0.4225	0.001	0.554033333333333	9.11382896819361	0.00162341422185381	0.0276987799509735	yes	--	--	-	-	-	-	-	-	-
Unigene0013416	0.333333333333333	11.3333333333333	0.0000	0.0795	0.0000	2.0223	0.3615	0.2501	0.0265	0.877966666666667	5.05010190191113	0.00157949403614391	0.0271345398417304	yes	--	--	-	-	-	-	-	-	-
Unigene0013466	6.66666666666667	30	0.3066	0.4247	0.1259	1.5791	1.3519	0.7571	0.285733333333333	1.22936666666667	2.10517401873891	0.0012123260811192	0.0222536626361891	yes	FAM135B	PREDICTED: protein FAM135B isoform X7 [Anser cygnoides domesticus]	-	-	-	-	-	-	-
Unigene0013524	143	31	3.6697	4.0310	2.0473	0.8373	0.6964	0.4960	3.24933333333333	0.676566666666667	-2.26383974557018	2.93333023439659e-07	2.28900005824377e-05	yes	B4galt6	PREDICTED: beta-1,4-galactosyltransferase 6 [Condylura cristata]	Metabolism	Global and Overview;Lipid metabolism	ko01100//Metabolic pathways;ko00600//Sphingolipid metabolism	K07553	GO:0043229//intracellular organelle;GO:0031090//organelle membrane;GO:0000139//Golgi membrane;GO:0043226//organelle;GO:0098588//bounding membrane of organelle;GO:0012505//endomembrane system;GO:0031224//intrinsic component of membrane;GO:0005794//Golgi apparatus;GO:0005622//intracellular;GO:0044444//cytoplasmic part;GO:0044424//intracellular part;GO:0005623//cell;GO:0043231//intracellular membran…	GO:0005488//binding;GO:0008378//galactosyltransferase activity;GO:0003824//catalytic activity;GO:0035250//UDP-galactosyltransferase activity;GO:0043169//cation binding;GO:0008194//UDP-glycosyltransferase activity;GO:0016758//transferase activity, transferring hexosyl groups;GO:0016740//transferase activity;GO:0043167//ion binding;GO:0016757//transferase activity, transferring glycosyl groups	GO:1903509//liposaccharide metabolic process;GO:0044238//primary metabolic process;GO:1901135//carbohydrate derivative metabolic process;GO:0044255//cellular lipid metabolic process;GO:0044237//cellular metabolic process;GO:0006629//lipid metabolic process;GO:0044710//single-organism metabolic process;GO:0006807//nitrogen compound metabolic process;GO:0036211//protein modification process;GO:0006…
Unigene0013530	0	7.33333333333333	0.0000	0.0000	0.0000	0.7987	0.4049	0.3891	0.001	0.5309	9.05229633123637	0.00053832490886481	0.0119844040859912	yes	--	--	-	-	-	-	-	-	-
Unigene0013665	5.66666666666667	0	0.4211	0.9527	0.9415	0.0000	0.0000	0.0000	0.771766666666667	0.001	-9.59202092363419	0.00208076717671376	0.0330137914862467	yes	Trpm1	PREDICTED: transient receptor potential cation channel subfamily M member 1-like, partial [Mesitornis unicolor]	-	-	-	-	-	-	-
Unigene0013703	27.6666666666667	7.33333333333333	1.6695	0.5964	1.3049	0.2918	0.3874	0.2234	1.19026666666667	0.300866666666667	-1.98408864737981	0.00242544554516695	0.0369744916387613	yes	--	--	-	-	-	-	-	-	-
Unigene0013710	0	6.66666666666667	0.0000	0.0000	0.0000	0.8202	0.8713	0.6279	0.001	0.773133333333333	9.59457343025194	0.000640450572564045	0.0137060076280953	yes	--	--	-	-	-	-	-	-	-
Unigene0013726	1.33333333333333	17.3333333333333	0.1869	0.0604	0.0000	0.8864	0.8239	1.3934	0.0824333333333333	1.03456666666667	3.64965497021388	8.76371154805711e-05	0.00288192761032759	yes	--	--	-	-	-	-	-	-	-
Unigene0013761	29.3333333333333	93.6666666666667	0.2950	0.3695	0.3887	1.1196	0.9106	1.2624	0.351066666666667	1.09753333333333	1.6444478309368	7.13720178168693e-05	0.00243550634157799	yes	PTPRC	PREDICTED: receptor-type tyrosine-protein phosphatase C isoform X2 [Anser cygnoides domesticus]	Environmental Information Processing	Signaling molecules and interaction	ko04514//Cell adhesion molecules (CAMs)	K06478	-	-	-
Unigene0013777	15.3333333333333	93	1.3829	0.8939	0.6940	5.5602	3.7746	8.3699	0.990266666666667	5.90156666666667	2.57520900943337	4.7413208911338e-07	3.40629205526229e-05	yes	BKJ	Scale keratin, partial [Anas platyrhynchos]	-	-	-	-	-	-	-
Unigene0013801	0.333333333333333	13	0.0000	0.0703	0.0000	0.8940	0.5753	1.2530	0.0234333333333333	0.907433333333333	5.27515756241928	4.26533076245453e-05	0.00157695358999264	yes	--	--	-	-	-	-	-	-	-
Unigene0013812	35.6666666666667	675.666666666667	1.7529	2.4786	3.3590	16.4917	27.1157	101.5971	2.53016666666667	48.4015	4.25774743232925	9.36613930549029e-12	2.29509301562489e-09	yes	Npb	PREDICTED: neuropeptide B [Aquila chrysaetos canadensis]	Environmental Information Processing	Signaling molecules and interaction	ko04080//Neuroactive ligand-receptor interaction	K05267	-	-	-
Unigene0013828	3.66666666666667	21	0.1262	0.1632	0.1612	0.8781	0.8533	0.7700	0.1502	0.8338	2.47281655929412	0.000352344648891617	0.00860655066318189	yes	--	--	-	-	-	-	-	-	-
Unigene0013833	0	9.33333333333333	0.0000	0.0000	0.0000	1.0292	0.0504	0.4645	0.001	0.5147	9.00758797231917	0.00111686574300558	0.020910673164144	yes	--	--	-	-	-	-	-	-	-
Unigene0013838	12.6666666666667	0	1.2146	2.2647	0.0000	0.0000	0.0000	0.0000	1.15976666666667	0.001	-10.1796188635462	0.000635674063699404	0.0136434786610039	yes	--	hypothetical protein A306_06538 [Columba livia]	-	-	-	-	-	-	-
Unigene0013874	12.3333333333333	0.666666666666667	0.4141	0.8029	2.4795	0.1964	0.0000	0.0000	1.23216666666667	0.0654666666666667	-4.23429307857217	0.00143202712533724	0.0250602361017448	yes	GLDC	PREDICTED: glycine dehydrogenase (decarboxylating), mitochondrial [Haliaeetus leucocephalus]	Metabolism	Amino acid metabolism;Carbohydrate metabolism;Global and Overview	ko01100//Metabolic pathways;ko01110//Biosynthesis of secondary metabolites;ko01130//Biosynthesis of antibiotics;ko01200//Carbon metabolism;ko00260//Glycine, serine and threonine metabolism;ko00630//Glyoxylate and dicarboxylate metabolism	K00281	GO:0043231//intracellular membrane-bounded organelle;GO:0044464//cell part;GO:0005623//cell;GO:0005622//intracellular;GO:0043227//membrane-bounded organelle;GO:0043226//organelle;GO:0043229//intracellular organelle;GO:0044424//intracellular part	GO:0005488//binding;GO:0016491//oxidoreductase activity;GO:0016642//oxidoreductase activity, acting on the CH-NH2 group of donors, disulfide as acceptor;GO:0016638//oxidoreductase activity, acting on the CH-NH2 group of donors;GO:0043167//ion binding;GO:0003824//catalytic activity;GO:0043168//anion binding	GO:0006082//organic acid metabolic process;GO:0044710//single-organism metabolic process;GO:0006807//nitrogen compound metabolic process;GO:0019752//carboxylic acid metabolic process;GO:0071704//organic substance metabolic process;GO:0009069//serine family amino acid metabolic process;GO:0043436//oxoacid metabolic process;GO:0044763//single-organism cellular process;GO:0008152//metabolic process;…
Unigene0013881	26.6666666666667	7.66666666666667	0.8447	1.9111	1.6187	0.4808	0.4469	0.2863	1.45816666666667	0.404666666666667	-1.84934970649573	0.00318229975822771	0.045188978131839	yes	--	--	-	-	-	-	-	-	-
Unigene0013968	0.666666666666667	16	0.0000	0.0000	0.1058	1.0480	0.4384	1.0671	0.0352666666666667	0.851166666666667	4.59306452648575	4.8049176511457e-05	0.00175216136065785	yes	--	--	-	-	-	-	-	-	-
Unigene0014047	0	5.66666666666667	0.0000	0.0000	0.0000	0.2584	0.8005	0.3692	0.001	0.476033333333333	8.89491878883516	0.00356798224976152	0.0488859180304529	yes	Lsmem1	PREDICTED: leucine-rich single-pass membrane protein 1 [Anser cygnoides domesticus]	-	-	-	-	-	-	-
Unigene0014284	773.666666666667	1951.33333333333	6.2049	5.7860	5.9375	9.8889	16.6316	17.3346	5.97613333333333	14.6183666666667	1.2904978841608	1.73462391377587e-06	0.000101898483310702	yes	LGALSL	PREDICTED: galectin-related protein [Haliaeetus leucocephalus]	-	-	-	-	-	GO:0005488//binding	-
Unigene0014358	18.6666666666667	59.3333333333333	0.3310	0.6878	0.2719	1.0544	1.5639	1.3464	0.430233333333333	1.32156666666667	1.61905799344929	0.00166484782686471	0.0282041333301464	yes	--	--	-	-	-	-	-	-	-
Unigene0014387	1602.66666666667	3783	47.4922	31.5513	85.3789	136.3734	122.9436	118.0462	54.8074666666667	125.787733333333	1.19854688271713	0.000145678619404303	0.0042836528864814	yes	IFI30	interferon-gamma-inducible lysosomal thiol reductase [Gallus gallus]	-	-	-	-	GO:0016020//membrane	GO:0016491//oxidoreductase activity;GO:0003824//catalytic activity	GO:0008285//negative regulation of cell proliferation;GO:0002478//antigen processing and presentation of exogenous peptide antigen;GO:0031647//regulation of protein stability;GO:0050789//regulation of biological process;GO:0019884//antigen processing and presentation of exogenous antigen;GO:0065007//biological regulation;GO:0065008//regulation of biological quality;GO:0050794//regulation of cellu…
Unigene0014423	1398.66666666667	228.333333333333	24.2974	18.1477	19.4218	4.6933	1.8753	3.3126	20.6223	3.29373333333333	-2.64640958341988	1.36240912359793e-14	6.50451272218115e-12	yes	GPR143	PREDICTED: G-protein coupled receptor 143 [Anser cygnoides domesticus]	-	-	-	-	-	-	-
Unigene0014439	197.666666666667	433.666666666667	1.8503	2.1905	1.8708	5.0626	2.6053	5.0934	1.97053333333333	4.25376666666667	1.1101547446604	0.00127679351206221	0.0230582410154645	yes	Tbx3	PREDICTED: LOW QUALITY PROTEIN: T-box transcription factor TBX3 [Melopsittacus undulatus]	-	-	-	-	GO:0043226//organelle;GO:0043229//intracellular organelle;GO:0005623//cell;GO:0044464//cell part;GO:0044424//intracellular part;GO:0043231//intracellular membrane-bounded organelle;GO:0043227//membrane-bounded organelle;GO:0005622//intracellular	GO:0097159//organic cyclic compound binding;GO:0001071//nucleic acid binding transcription factor activity;GO:0005488//binding;GO:0003676//nucleic acid binding;GO:1901363//heterocyclic compound binding;GO:0003677//DNA binding	GO:0044238//primary metabolic process;GO:0051234//establishment of localization;GO:0048754//branching morphogenesis of an epithelial tube;GO:0032502//developmental process;GO:0050789//regulation of biological process;GO:0008284//positive regulation of cell proliferation;GO:0023052//signaling;GO:0046546//development of primary male sexual characteristics;GO:0060592//mammary gland formation;GO:0035…
Unigene0014446	8	46.6666666666667	0.4188	0.1194	0.0472	1.2155	1.2167	0.8017	0.195133333333333	1.07796666666667	2.46578041702629	0.000263726343493736	0.00685649325804977	yes	--	--	-	-	-	-	-	-	-
Unigene0014454	0	8	0.0000	0.0000	0.0000	0.1030	0.4788	1.9876	0.001	0.856466666666667	9.74225328807407	0.00266821557795491	0.0396622353545026	yes	--	--	-	-	-	-	-	-	-
Unigene0014462	13.3333333333333	49	0.2728	0.2204	0.3920	1.1645	0.9822	1.0170	0.295066666666667	1.05456666666667	1.83753744550848	0.000291552469425841	0.00740399469866389	yes	EVI2B	PREDICTED: protein EVI2B isoform X2 [Anas platyrhynchos]	-	-	-	-	-	-	-
Unigene0014575	1.66666666666667	13	0.0666	0.0000	0.0957	0.2528	0.3231	0.6773	0.0541	0.417733333333333	2.94888176982308	0.00317147403307839	0.0450639344683923	yes	SACS	PREDICTED: LOW QUALITY PROTEIN: sacsin [Anser cygnoides domesticus]	-	-	-	-	GO:0043226//organelle;GO:0043231//intracellular membrane-bounded organelle;GO:0005623//cell;GO:0043229//intracellular organelle;GO:0043227//membrane-bounded organelle;GO:0044424//intracellular part;GO:0044464//cell part;GO:0005622//intracellular	GO:0032403//protein complex binding;GO:0044877//macromolecular complex binding;GO:0005515//protein binding;GO:0031072//heat shock protein binding;GO:0005488//binding	GO:0050794//regulation of cellular process;GO:0051128//regulation of cellular component organization;GO:0050789//regulation of biological process;GO:0048519//negative regulation of biological process;GO:0048523//negative regulation of cellular process;GO:0065007//biological regulation;GO:0051129//negative regulation of cellular component organization
Unigene0014591	45.3333333333333	13.3333333333333	0.6575	1.5001	2.9277	0.4403	0.4775	0.5506	1.6951	0.489466666666667	-1.79208786677369	0.00345167833782446	0.0479174705967558	yes	RPH3A	PREDICTED: rabphilin-3A isoform X4 [Coturnix japonica]	-	-	-	-	GO:0005737//cytoplasm;GO:0016023//cytoplasmic, membrane-bounded vesicle;GO:0043231//intracellular membrane-bounded organelle;GO:0030136//clathrin-coated vesicle;GO:0031410//cytoplasmic vesicle;GO:0031982//vesicle;GO:0031988//membrane-bounded vesicle;GO:0005623//cell;GO:0043227//membrane-bounded organelle;GO:0044464//cell part;GO:0030135//coated vesicle;GO:0043229//intracellular organelle;GO:00444…	GO:0051020//GTPase binding;GO:0031267//small GTPase binding;GO:0005488//binding;GO:0005515//protein binding;GO:0017016//Ras GTPase binding;GO:0043167//ion binding;GO:0019899//enzyme binding;GO:0043169//cation binding	GO:0015031//protein transport;GO:0008104//protein localization;GO:0051234//establishment of localization;GO:0071702//organic substance transport;GO:0051179//localization;GO:0033036//macromolecule localization;GO:0006810//transport;GO:0045184//establishment of protein localization
Unigene0014595	257.666666666667	747.333333333333	5.4132	3.5481	7.3442	19.6800	7.7333	19.3533	5.43516666666667	15.5888666666667	1.52011986525026	0.000129312456849296	0.00390293235422671	yes	C1qa	complement C1q subcomponent subunit A, partial [Anser cygnoides]	-	-	-	-	-	-	-
Unigene0014615	875.333333333333	423	19.2102	42.9371	36.2206	15.1146	17.1106	13.8461	32.7893	15.3571	-1.09431929627579	0.000643506687103157	0.0137434081686037	yes	Agr2	PREDICTED: anterior gradient protein 2 homolog isoform X2 [Anser cygnoides domesticus]	-	-	-	-	GO:0005623//cell;GO:0044424//intracellular part;GO:0043229//intracellular organelle;GO:0043231//intracellular membrane-bounded organelle;GO:0044464//cell part;GO:0005622//intracellular;GO:0043227//membrane-bounded organelle;GO:0043226//organelle	-	GO:0044767//single-organism developmental process;GO:0050878//regulation of body fluid levels;GO:0048513//animal organ development;GO:0048856//anatomical structure development;GO:0065008//regulation of biological quality;GO:0035295//tube development;GO:0051234//establishment of localization;GO:0046903//secretion;GO:0060481//lobar bronchus epithelium development;GO:0048731//system development;GO:0…
Unigene0014660	104.333333333333	43	1.0014	1.8475	1.3859	0.6598	0.5887	0.4384	1.4116	0.5623	-1.32791938323892	0.00154449338772764	0.0266553267312824	yes	SLCO5A1	PREDICTED: solute carrier organic anion transporter family member 5A1 [Anser cygnoides domesticus]	-	-	-	-	-	-	GO:0051234//establishment of localization;GO:0051179//localization
Unigene0014703	401.666666666667	62.6666666666667	16.3730	9.8433	18.6495	3.2226	1.2116	2.4449	14.9552666666667	2.29303333333333	-2.70532440298312	2.87477655959291e-10	5.01576879003789e-08	yes	KCNK1	PREDICTED: potassium channel subfamily K member 6-like, partial [Anas platyrhynchos]	-	-	-	-	GO:0005623//cell;GO:0031224//intrinsic component of membrane;GO:0016020//membrane;GO:0044425//membrane part;GO:0016021//integral component of membrane;GO:0044464//cell part;GO:0044459//plasma membrane part;GO:0005886//plasma membrane;GO:0071944//cell periphery	-	GO:0006811//ion transport;GO:0009987//cellular process;GO:0006812//cation transport;GO:0044699//single-organism process;GO:0030001//metal ion transport;GO:0051234//establishment of localization;GO:1902578//single-organism localization;GO:0044763//single-organism cellular process;GO:0051179//localization;GO:0044765//single-organism transport;GO:0006810//transport
Unigene0014708	1194.33333333333	3049.66666666667	17.9202	12.8340	13.8409	23.5219	54.0082	30.9177	14.8650333333333	36.1492666666667	1.28204368224325	2.86389893477606e-05	0.001122413286251	yes	DUSP14	PREDICTED: dual specificity protein phosphatase 14 [Gallus gallus]	-	-	-	-	-	-	-
Unigene0014714	116	405	0.9316	1.7899	3.0911	5.2704	6.0855	8.6485	1.93753333333333	6.66813333333333	1.78306182143389	3.55191262963217e-05	0.00135157453487557	yes	GPX7	PREDICTED: glutathione peroxidase 7 [Anser cygnoides domesticus]	Metabolism	Lipid metabolism;Metabolism of other amino acids	ko00590//Arachidonic acid metabolism;ko00480//Glutathione metabolism	K00432	-	GO:0016209//antioxidant activity;GO:0004601//peroxidase activity;GO:0016684//oxidoreductase activity, acting on peroxide as acceptor;GO:0003824//catalytic activity;GO:0016491//oxidoreductase activity	GO:0044699//single-organism process;GO:0044710//single-organism metabolic process;GO:0050896//response to stimulus;GO:0006950//response to stress;GO:0008152//metabolic process
Unigene0014721	142.333333333333	330.666666666667	1.2779	1.2481	1.3585	3.5222	2.1305	3.1775	1.29483333333333	2.9434	1.18471720298173	0.000335999948721759	0.00826884222447078	yes	--	hypothetical protein Anapl_16823 [Anas platyrhynchos]	-	-	-	-	-	-	-
Unigene0014725	0.666666666666667	20.3333333333333	0.0000	0.0557	0.0000	0.5722	0.5065	0.5841	0.0185666666666667	0.554266666666667	4.89979351528434	1.09655940921927e-06	6.94668401616026e-05	yes	--	PREDICTED: translin-associated factor X-interacting protein 1 isoform X3 [Anser cygnoides domesticus]	-	-	-	-	-	-	-
Unigene0014863	9	38	0.3556	0.0862	0.3407	1.6308	0.7318	0.8438	0.260833333333333	1.0688	2.03479175648787	0.00179270886288817	0.0297089590887655	yes	TBXAS1	PREDICTED: thromboxane-A synthase isoform X1 [Anser cygnoides domesticus]	Metabolism	Global and Overview;Lipid metabolism	ko01100//Metabolic pathways;ko00590//Arachidonic acid metabolism	K01832	-	GO:0046872//metal ion binding;GO:0046914//transition metal ion binding;GO:0043169//cation binding;GO:0005488//binding;GO:0046906//tetrapyrrole binding;GO:0097159//organic cyclic compound binding;GO:0016491//oxidoreductase activity;GO:1901363//heterocyclic compound binding;GO:0003824//catalytic activity;GO:0043167//ion binding	GO:0044699//single-organism process;GO:0008152//metabolic process;GO:0044710//single-organism metabolic process
Unigene0014892	1.33333333333333	11.3333333333333	0.0000	0.1628	0.0536	0.4249	0.5431	0.8539	0.0721333333333333	0.6073	3.07367137074441	0.00315215216319168	0.0448865442392455	yes	--	--	-	-	-	-	-	-	-
Unigene0014928	3.33333333333333	25	0.0000	0.0000	0.3512	0.6260	0.9052	1.0810	0.117066666666667	0.870733333333333	2.89490060936477	0.00285431351195108	0.0415811325123814	yes	--	hypothetical protein N336_02875, partial [Phalacrocorax carbo]	-	-	-	-	-	-	-
Unigene0014929	2.66666666666667	21.6666666666667	0.1633	0.0000	0.1564	0.8520	1.2238	0.3735	0.106566666666667	0.816433333333333	2.93757884251693	0.000715733641795674	0.0148687435388384	yes	--	--	-	-	-	-	-	-	-
Unigene0014930	0.666666666666667	11	0.1217	0.0000	0.0000	1.0390	0.4829	0.3712	0.0405666666666667	0.631033333333333	3.95934954796377	0.00140067252682083	0.0246169952437516	yes	--	--	-	-	-	-	-	-	-
Unigene0015008	94	32.6666666666667	2.4412	3.4429	4.2528	1.0528	1.1742	1.2035	3.37896666666667	1.1435	-1.56312575270954	0.000201374927062757	0.00550526134542154	yes	--	--	-	-	-	-	-	-	-
Unigene0015090	149.666666666667	18	2.3679	1.8335	2.9935	0.5304	0.1450	0.1672	2.3983	0.280866666666667	-3.09405481445775	5.24618309362488e-09	6.76938077464122e-07	yes	Sost	PREDICTED: sclerostin [Anser cygnoides domesticus]	Environmental Information Processing	Signal transduction	ko04310//Wnt signaling pathway	K16834	-	-	-
Unigene0015128	28	1	1.7440	1.9024	2.2977	0.0689	0.0000	0.1478	1.98136666666667	0.0722333333333333	-4.77768732857901	2.37178500677323e-08	2.55243920493258e-06	yes	--	--	-	-	-	-	-	-	-
Unigene0015166	15.6666666666667	71.6666666666667	0.2413	0.3249	0.0514	0.8011	0.9928	0.9268	0.205866666666667	0.9069	2.13923322780194	0.000158560979145242	0.00460177039940274	yes	--	--	-	-	-	-	-	-	-
Unigene0015168	10.6666666666667	58	0.1821	0.1177	0.1745	0.8496	0.5889	1.0958	0.1581	0.844766666666667	2.41771554135678	5.73651811769362e-06	0.000288567741366777	yes	--	--	-	-	-	-	-	-	-
Unigene0015195	2	37.6666666666667	0.0000	0.1701	0.0000	1.1376	1.3153	0.6245	0.0567	1.0258	4.17725693103509	1.2097677097588e-06	7.49214278459941e-05	yes	--	--	-	-	-	-	-	-	-
Unigene0015196	12	153	0.0722	0.0560	0.1245	1.3085	1.0253	0.7857	0.0842333333333333	1.03983333333333	3.62581724003614	7.07250912769474e-14	2.99537872467052e-11	yes	--	--	-	-	-	-	-	-	-
Unigene0015258	6.33333333333333	106	0.2912	0.0471	0.1162	0.3453	0.1712	7.2783	0.1515	2.59826666666667	4.10015980700748	0.000383847034461649	0.00919220004962263	yes	CHORDC1	PREDICTED: integrin beta-1-binding protein 2 isoform X2 [Anser cygnoides domesticus]	-	-	-	-	-	-	-
Unigene0015269	4064.66666666667	864.666666666667	32.9085	73.3685	50.6904	11.8603	10.5104	10.0993	52.3224666666667	10.8233333333333	-2.27328567229788	1.12346701492974e-14	5.46306640954309e-12	yes	EGFL6	PREDICTED: epidermal growth factor-like protein 6 [Anser cygnoides domesticus]	-	-	-	-	GO:0044421//extracellular region part;GO:0031012//extracellular matrix;GO:0005578//proteinaceous extracellular matrix;GO:0005576//extracellular region	-	GO:0010810//regulation of cell-substrate adhesion;GO:0030155//regulation of cell adhesion;GO:0071840//cellular component organization or biogenesis;GO:0043062//extracellular structure organization;GO:0016043//cellular component organization;GO:0050794//regulation of cellular process;GO:0044699//single-organism process;GO:0044763//single-organism cellular process;GO:0050789//regulation of biologic…
Unigene0015313	19	2.33333333333333	0.7421	0.9194	0.6320	0.2347	0.0000	0.0419	0.7645	0.0922	-3.05167784581883	0.000578084086116904	0.0127026116948123	yes	MCTP1	PREDICTED: multiple C2 and transmembrane domain-containing protein 1 isoform X3 [Anser cygnoides domesticus]	-	-	-	-	GO:0044425//membrane part;GO:0016020//membrane;GO:0031224//intrinsic component of membrane	-	-
Unigene0015316	4.66666666666667	39.6666666666667	0.4387	0.0000	0.1681	0.5827	0.6576	3.9253	0.202266666666667	1.72186666666667	3.08964294150032	0.00146654696515964	0.0255451565403943	yes	LRRC20	leucine-rich repeat-containing protein 20 [Gallus gallus]	-	-	-	-	-	-	-
Unigene0015368	11	1	0.8055	0.2840	1.2628	0.0695	0.1291	0.0000	0.7841	0.0662	-3.56613453768516	0.0029753867842788	0.0430108416597769	yes	--	--	-	-	-	-	-	-	-
Unigene0015382	46.6666666666667	15.6666666666667	3.9275	3.6616	2.7500	0.7882	1.8650	0.6144	3.44636666666667	1.0892	-1.66180731379009	0.00276494791395711	0.0407540751044865	yes	--	--	-	-	-	-	-	-	-
Unigene0015385	11	1	1.8606	1.5635	0.5942	0.1177	0.2188	0.0000	1.33943333333333	0.112166666666667	-3.57790686750163	0.00183947350699351	0.030283269644758	yes	--	PREDICTED: LOW QUALITY PROTEIN: protein dispatched homolog 2 [Anser cygnoides domesticus]	-	-	-	-	-	-	-
Unigene0015386	158.666666666667	52.6666666666667	2.5606	1.4850	1.5362	0.8173	0.6964	0.2433	1.8606	0.585666666666667	-1.6676162411592	0.000492718186435777	0.0111872377851482	yes	DISP2	PREDICTED: LOW QUALITY PROTEIN: protein dispatched homolog 2 [Anser cygnoides domesticus]	-	-	-	-	-	-	-
Unigene0015392	3.33333333333333	37	0.0000	0.1373	0.2035	0.5709	0.4682	2.8433	0.1136	1.29413333333333	3.50995152453836	0.000204849150925585	0.00557123918133555	yes	--	PREDICTED: synaptogenesis protein syg-1 isoform X2 [Aptenodytes forsteri]	-	-	-	-	-	-	-
Unigene0015425	0.666666666666667	12	0.1361	0.0000	0.0000	1.4845	0.1800	0.6918	0.0453666666666667	0.785433333333333	4.11378426032031	0.00210459081759305	0.0332411416443712	yes	--	--	-	-	-	-	-	-	-
Unigene0015464	423	1134	4.3665	5.0753	6.7922	15.3352	12.3984	14.7643	5.41133333333333	14.1659666666667	1.388373034755	4.45919209511017e-07	3.22122959090648e-05	yes	MEOX2	PREDICTED: homeobox protein MOX-2 isoform X1 [Anas platyrhynchos]	-	-	-	-	GO:0043227//membrane-bounded organelle;GO:0005622//intracellular;GO:0044464//cell part;GO:0043229//intracellular organelle;GO:0005623//cell;GO:0043231//intracellular membrane-bounded organelle;GO:0044424//intracellular part;GO:0043226//organelle	GO:0097159//organic cyclic compound binding;GO:0001071//nucleic acid binding transcription factor activity;GO:1901363//heterocyclic compound binding;GO:0003676//nucleic acid binding;GO:0005488//binding;GO:0003677//DNA binding	GO:0016070//RNA metabolic process;GO:0044699//single-organism process;GO:0007275//multicellular organism development;GO:0006351//transcription, DNA-templated;GO:0009790//embryo development;GO:0034645//cellular macromolecule biosynthetic process;GO:0044249//cellular biosynthetic process;GO:0061053//somite development;GO:0048646//anatomical structure formation involved in morphogenesis;GO:0090304//…
Unigene0015521	26.3333333333333	104	0.2261	0.2959	0.3465	0.9222	1.0366	1.4021	0.2895	1.1203	1.95224986338179	5.24506198167298e-06	0.000268213164646076	yes	MTCL1	PREDICTED: LOW QUALITY PROTEIN: protein SOGA1-like [Crocodylus porosus]	-	-	-	-	-	-	-
Unigene0015522	16	66.3333333333333	0.0473	0.3211	0.1813	0.3927	0.8344	1.0102	0.183233333333333	0.745766666666667	2.02504233614354	0.00122635005889309	0.022432680614033	yes	--	PREDICTED: uncharacterized protein KIAA0408 homolog [Tinamus guttatus]	-	-	-	-	-	-	-
Unigene0015539	445.666666666667	1197.66666666667	1.7538	1.4440	3.1684	5.1823	5.8150	5.6390	2.12206666666667	5.54543333333333	1.38583021985956	1.11502949225188e-05	0.000505245934810973	yes	TEK	PREDICTED: LOW QUALITY PROTEIN: angiopoietin-1 receptor [Anas platyrhynchos]	-	-	-	-	GO:0005856//cytoskeleton;GO:0044424//intracellular part;GO:0042995//cell projection;GO:0005886//plasma membrane;GO:0043226//organelle;GO:0043229//intracellular organelle;GO:0044464//cell part;GO:0016020//membrane;GO:0005623//cell;GO:0030054//cell junction;GO:0031224//intrinsic component of membrane;GO:0043232//intracellular non-membrane-bounded organelle;GO:0005622//intracellular;GO:0016021//inte…	GO:0016301//kinase activity;GO:0016740//transferase activity;GO:0036094//small molecule binding;GO:0016773//phosphotransferase activity, alcohol group as acceptor;GO:0097159//organic cyclic compound binding;GO:0097367//carbohydrate derivative binding;GO:0004672//protein kinase activity;GO:0005488//binding;GO:0032549//ribonucleoside binding;GO:0016772//transferase activity, transferring phosphorus…	GO:0048869//cellular developmental process;GO:0007169//transmembrane receptor protein tyrosine kinase signaling pathway;GO:0051338//regulation of transferase activity;GO:0010604//positive regulation of macromolecule metabolic process;GO:0048017//inositol lipid-mediated signaling;GO:0009966//regulation of signal transduction;GO:0001954//positive regulation of cell-matrix adhesion;GO:0007165//signa…
Unigene0015553	6	0	0.2821	0.4787	0.4730	0.0000	0.0000	0.0000	0.411266666666667	0.001	-8.68393033532201	0.0012482282618443	0.0226670828586713	yes	--	--	-	-	-	-	-	-	-
Unigene0015618	0.333333333333333	11.6666666666667	0.0413	0.0000	0.0000	0.3917	0.0364	1.0076	0.0137666666666667	0.478566666666667	5.11946872711801	0.00178963013990618	0.0296766675268243	yes	--	--	-	-	-	-	-	-	-
Unigene0015626	8160	1892	64.9469	116.6351	110.1002	28.3716	22.3384	14.5994	97.2274	21.7698	-2.1590347886685	7.32941962004329e-13	2.467172744111e-10	yes	LEF1	PREDICTED: lymphoid enhancer-binding factor 1 isoform X2 [Haliaeetus leucocephalus]	Organismal Systems;Environmental Information Processing;Cellular Processes	Endocrine system;Cellular commiunity;Signal transduction	ko04310//Wnt signaling pathway;ko04916//Melanogenesis;ko04520//Adherens junction	K04492	-	-	-
Unigene0015656	100.333333333333	36.3333333333333	1.9320	1.8240	3.6779	0.6512	1.0985	0.8530	2.47796666666667	0.867566666666667	-1.51411025215551	0.000858392670671309	0.0171930617412834	yes	LMX1B	PREDICTED: LIM homeobox transcription factor 1-beta isoform X2 [Falco peregrinus]	-	-	-	-	GO:0044464//cell part;GO:0043227//membrane-bounded organelle;GO:0005622//intracellular;GO:0043229//intracellular organelle;GO:0044424//intracellular part;GO:0005623//cell;GO:0043226//organelle;GO:0043231//intracellular membrane-bounded organelle	GO:0097159//organic cyclic compound binding;GO:0003676//nucleic acid binding;GO:0043167//ion binding;GO:0005488//binding;GO:0046872//metal ion binding;GO:0001071//nucleic acid binding transcription factor activity;GO:1901363//heterocyclic compound binding;GO:0043169//cation binding;GO:0003677//DNA binding;GO:0046914//transition metal ion binding	GO:0007423//sensory organ development;GO:0060322//head development;GO:0034641//cellular nitrogen compound metabolic process;GO:0097659//nucleic acid-templated transcription;GO:0048731//system development;GO:0043170//macromolecule metabolic process;GO:0006139//nucleobase-containing compound metabolic process;GO:1901576//organic substance biosynthetic process;GO:0019438//aromatic compound biosynthe…
Unigene0015657	2080.33333333333	941.333333333333	7.2955	9.4503	8.6425	3.8866	3.7857	3.4607	8.46276666666667	3.711	-1.18932138852264	4.44798531824924e-07	3.21755984791316e-05	yes	LMX1B	PREDICTED: LIM homeobox transcription factor 1-beta isoform X1 [Falco peregrinus]	-	-	-	-	GO:0043227//membrane-bounded organelle;GO:0043226//organelle;GO:0043229//intracellular organelle;GO:0044424//intracellular part;GO:0005622//intracellular;GO:0044464//cell part;GO:0043231//intracellular membrane-bounded organelle;GO:0005623//cell	GO:0046872//metal ion binding;GO:0043169//cation binding;GO:0003676//nucleic acid binding;GO:1901363//heterocyclic compound binding;GO:0001071//nucleic acid binding transcription factor activity;GO:0097159//organic cyclic compound binding;GO:0043167//ion binding;GO:0003677//DNA binding;GO:0005488//binding;GO:0046914//transition metal ion binding	GO:0009987//cellular process;GO:0048869//cellular developmental process;GO:0019438//aromatic compound biosynthetic process;GO:0006725//cellular aromatic compound metabolic process;GO:0003002//regionalization;GO:0046483//heterocycle metabolic process;GO:0032502//developmental process;GO:0071840//cellular component organization or biogenesis;GO:0007389//pattern specification process;GO:0048513//ani…
Unigene0015743	0.666666666666667	9.66666666666667	0.0000	0.0000	0.1335	0.7272	0.4916	0.7085	0.0445	0.642433333333333	3.85166950936449	0.00149820242432866	0.0259930943899796	yes	--	--	-	-	-	-	-	-	-
Unigene0015750	24	146.333333333333	0.7871	0.6200	0.3299	3.4768	4.0342	2.6010	0.579	3.37066666666667	2.54139870946671	1.6169990820615e-08	1.80307604876267e-06	yes	COLEC10	PREDICTED: collectin-10 [Anser cygnoides domesticus]	-	-	-	-	GO:0005623//cell;GO:0044464//cell part;GO:0005622//intracellular;GO:0044424//intracellular part	GO:0005488//binding	-
Unigene0015770	0.333333333333333	13	0.0549	0.0000	0.0000	0.3126	0.4359	1.3402	0.0183	0.696233333333333	5.2496553335271	0.000178596079933674	0.00504437635120833	yes	--	--	-	-	-	-	-	-	-
Unigene0015786	464.333333333333	178.666666666667	7.0932	9.3495	17.6558	3.5444	3.1832	6.2886	11.3661666666667	4.33873333333333	-1.38939995221757	0.000721713592655575	0.0149515711027585	yes	Rcor2	PREDICTED: REST corepressor 2, partial [Alligator mississippiensis]	-	-	-	-	GO:0043234//protein complex;GO:0043227//membrane-bounded organelle;GO:0043226//organelle;GO:0044424//intracellular part;GO:0005623//cell;GO:0005622//intracellular;GO:0044464//cell part;GO:0043229//intracellular organelle;GO:0032991//macromolecular complex;GO:0043231//intracellular membrane-bounded organelle	GO:0001071//nucleic acid binding transcription factor activity;GO:0003712//transcription cofactor activity;GO:0000988//transcription factor activity, protein binding;GO:0005488//binding;GO:0000989//transcription factor activity, transcription factor binding	GO:0009987//cellular process;GO:0006139//nucleobase-containing compound metabolic process;GO:0046483//heterocycle metabolic process;GO:1901360//organic cyclic compound metabolic process;GO:0097659//nucleic acid-templated transcription;GO:0034641//cellular nitrogen compound metabolic process;GO:0009058//biosynthetic process;GO:0009059//macromolecule biosynthetic process;GO:0006807//nitrogen compou…
Unigene0015807	389.333333333333	189	12.4458	12.2269	12.8396	6.9659	5.5747	5.0889	12.5041	5.8765	-1.0893721638271	0.000320901136408739	0.00796821039280271	yes	EGR2	PREDICTED: E3 SUMO-protein ligase EGR2 [Lepidothrix coronata]	-	-	-	-	GO:0044464//cell part;GO:0005623//cell;GO:0043231//intracellular membrane-bounded organelle;GO:0044424//intracellular part;GO:0005622//intracellular;GO:0043226//organelle;GO:0043229//intracellular organelle;GO:0043227//membrane-bounded organelle	GO:1901363//heterocyclic compound binding;GO:0001071//nucleic acid binding transcription factor activity;GO:0097159//organic cyclic compound binding;GO:0003677//DNA binding;GO:0005488//binding;GO:0003676//nucleic acid binding;GO:0001067//regulatory region nucleic acid binding;GO:0000975//regulatory region DNA binding	GO:0032501//multicellular organismal process;GO:0060322//head development;GO:0044260//cellular macromolecule metabolic process;GO:0007420//brain development;GO:0032502//developmental process;GO:0033036//macromolecule localization;GO:0006810//transport;GO:0032774//RNA biosynthetic process;GO:0018130//heterocycle biosynthetic process;GO:0009987//cellular process;GO:0034641//cellular nitrogen compou…
Unigene0015822	95	234	0.8636	0.9233	1.2837	2.9518	1.5037	3.0061	1.02353333333333	2.4872	1.28096443452398	0.000993341246164774	0.0191721066610935	yes	PIEZO2	PREDICTED: piezo-type mechanosensitive ion channel component 2 isoform X4 [Anser cygnoides domesticus]	-	-	-	-	-	-	-
Unigene0015842	6.33333333333333	31.3333333333333	0.0438	0.1913	0.1680	0.6030	0.7538	0.5794	0.134366666666667	0.6454	2.26401829535702	0.000395878992523252	0.00941540939912781	yes	--	Putative phospholipid-transporting ATPase VB [Chelonia mydas]	-	-	-	-	-	-	-
Unigene0015855	33.6666666666667	87	0.5284	0.6038	0.7232	1.5754	1.5309	1.5542	0.618466666666667	1.5535	1.32875449560079	0.000924273567597035	0.0181798033518702	yes	Tra2b	PREDICTED: transformer-2 protein homolog beta isoform X2 [Gallus gallus]	Genetic Information Processing	Transcription	ko03040//Spliceosome	K12897	GO:0005623//cell;GO:0044464//cell part;GO:0043227//membrane-bounded organelle;GO:0043226//organelle;GO:0005622//intracellular;GO:0043231//intracellular membrane-bounded organelle;GO:0044424//intracellular part;GO:0043229//intracellular organelle	GO:0003676//nucleic acid binding;GO:0003723//RNA binding;GO:0005488//binding;GO:0044822//poly(A) RNA binding;GO:1901363//heterocyclic compound binding;GO:0097159//organic cyclic compound binding	GO:0034641//cellular nitrogen compound metabolic process;GO:0006396//RNA processing;GO:0046483//heterocycle metabolic process;GO:0006807//nitrogen compound metabolic process;GO:0016071//mRNA metabolic process;GO:0000380//alternative mRNA splicing, via spliceosome;GO:0006397//mRNA processing;GO:0006725//cellular aromatic compound metabolic process;GO:0009987//cellular process;GO:0016070//RNA metab…
Unigene0015864	0.666666666666667	25.3333333333333	0.0000	0.0000	0.0936	0.7880	1.5080	1.1923	0.0312	1.16276666666667	5.21987177975422	1.5187943993272e-07	1.29695163364986e-05	yes	ACAN	PREDICTED: aggrecan core protein [Anser cygnoides domesticus]	-	-	-	-	GO:0005576//extracellular region;GO:0005578//proteinaceous extracellular matrix;GO:0044421//extracellular region part;GO:0031012//extracellular matrix	GO:0005488//binding;GO:0005539//glycosaminoglycan binding;GO:0097367//carbohydrate derivative binding	GO:0016337//single organismal cell-cell adhesion;GO:0048513//animal organ development;GO:0009888//tissue development;GO:0044699//single-organism process;GO:0016043//cellular component organization;GO:0044767//single-organism developmental process;GO:0006029//proteoglycan metabolic process;GO:0002062//chondrocyte differentiation;GO:0044237//cellular metabolic process;GO:0007155//cell adhesion;GO:0…
Unigene0015865	0	34.3333333333333	0.0000	0.0000	0.0000	0.3725	1.6324	0.6560	0.001	0.886966666666667	9.7927360770087	2.07031397043763e-09	2.86877780436605e-07	yes	ACAN	PREDICTED: aggrecan core protein [Anser cygnoides domesticus]	-	-	-	-	-	-	-
Unigene0015880	36	158	0.1299	0.3936	1.1670	2.5268	2.3630	2.3944	0.5635	2.42806666666667	2.10732051825356	0.000388236198538719	0.00928460857862382	yes	ACKR4	PREDICTED: atypical chemokine receptor 4 [Anser cygnoides domesticus]	-	-	-	-	-	-	-
Unigene0015903	14.6666666666667	44.6666666666667	0.2070	0.4015	0.2777	0.7464	1.1319	0.7157	0.2954	0.864666666666667	1.54947424765312	0.00334888331745673	0.0469998143193145	yes	--	--	-	-	-	-	-	-	-
Unigene0015909	74	187.333333333333	1.3661	1.0041	2.3856	4.6408	3.1672	3.9657	1.58526666666667	3.92456666666667	1.30780782211159	0.00137217685843178	0.0243372550065052	yes	PKN1	PREDICTED: serine/threonine-protein kinase N1 [Chrysemys picta bellii]	-	-	-	-	GO:0016020//membrane;GO:0005623//cell;GO:0032155//cell division site part;GO:0043229//intracellular organelle;GO:0043226//organelle;GO:0043231//intracellular membrane-bounded organelle;GO:0032153//cell division site;GO:0005622//intracellular;GO:0043227//membrane-bounded organelle;GO:0044464//cell part;GO:0044424//intracellular part	GO:0097367//carbohydrate derivative binding;GO:0032549//ribonucleoside binding;GO:0032550//purine ribonucleoside binding;GO:0036094//small molecule binding;GO:0019901//protein kinase binding;GO:0035173//histone kinase activity;GO:1901363//heterocyclic compound binding;GO:0003712//transcription cofactor activity;GO:0017048//Rho GTPase binding;GO:0017016//Ras GTPase binding;GO:0019899//enzyme bindi…	GO:0019538//protein metabolic process;GO:1901360//organic cyclic compound metabolic process;GO:1901362//organic cyclic compound biosynthetic process;GO:0010467//gene expression;GO:0016570//histone modification;GO:0097659//nucleic acid-templated transcription;GO:0050896//response to stimulus;GO:0044267//cellular protein metabolic process;GO:0009628//response to abiotic stimulus;GO:0071840//cellula…
Unigene0015910	138.333333333333	356.666666666667	2.6413	2.1311	2.7077	6.5362	4.5281	7.8693	2.49336666666667	6.3112	1.33981928605069	7.58685715902575e-05	0.00254919371350323	yes	sox17a	PREDICTED: transcription factor SOX-17-like [Gallus gallus]	Environmental Information Processing	Signal transduction	ko04310//Wnt signaling pathway	K04495	GO:0005623//cell;GO:0005622//intracellular;GO:0044424//intracellular part;GO:0044464//cell part	GO:0005515//protein binding;GO:1901363//heterocyclic compound binding;GO:0001071//nucleic acid binding transcription factor activity;GO:0005488//binding;GO:0003677//DNA binding;GO:0097159//organic cyclic compound binding;GO:0003700//transcription factor activity, sequence-specific DNA binding;GO:0003676//nucleic acid binding	GO:0048856//anatomical structure development;GO:0009893//positive regulation of metabolic process;GO:0002009//morphogenesis of an epithelium;GO:0048519//negative regulation of biological process;GO:0048333//mesodermal cell differentiation;GO:0035239//tube morphogenesis;GO:0048513//animal organ development;GO:0016043//cellular component organization;GO:0001706//endoderm formation;GO:0035987//endod…
Unigene0015921	125	44.6666666666667	0.7943	1.5306	1.3391	0.5342	0.3635	0.3783	1.22133333333333	0.425333333333333	-1.52179117433207	0.000287803700687134	0.00733077765722369	yes	--	--	-	-	-	-	-	-	-
Unigene0015976	25	7	1.1798	1.3429	1.2287	0.2433	0.4976	0.2608	1.25046666666667	0.3339	-1.9049786020075	0.00206675704589661	0.0328709508720025	yes	TAF4B	PREDICTED: transcription initiation factor TFIID subunit 4B isoform X4 [Anser cygnoides domesticus]	Genetic Information Processing	Transcription	ko03022//Basal transcription factors	K03129	-	-	-
Unigene0015977	54.6666666666667	14.6666666666667	1.1759	2.1536	1.8778	0.3409	0.2880	0.7639	1.73576666666667	0.464266666666667	-1.90254741674533	0.000480101479013788	0.0109531691597877	yes	TAF4B	PREDICTED: transcription initiation factor TFIID subunit 4B isoform X1 [Coturnix japonica]	Genetic Information Processing	Transcription	ko03022//Basal transcription factors	K03129	GO:0043229//intracellular organelle;GO:0000428//DNA-directed RNA polymerase complex;GO:0005622//intracellular;GO:1990234//transferase complex;GO:0044446//intracellular organelle part;GO:0016591//DNA-directed RNA polymerase II, holoenzyme;GO:1902494//catalytic complex;GO:0043227//membrane-bounded organelle;GO:0055029//nuclear DNA-directed RNA polymerase complex;GO:0043226//organelle;GO:0061695//tr…	GO:0005515//protein binding;GO:0046983//protein dimerization activity;GO:0005488//binding	GO:0044237//cellular metabolic process;GO:1901576//organic substance biosynthetic process;GO:0044260//cellular macromolecule metabolic process;GO:0090304//nucleic acid metabolic process;GO:0016070//RNA metabolic process;GO:0043170//macromolecule metabolic process;GO:0034654//nucleobase-containing compound biosynthetic process;GO:1901362//organic cyclic compound biosynthetic process;GO:0009058//bi…
Unigene0015978	31	9.33333333333333	0.8760	1.5713	1.5108	0.4987	0.3090	0.3563	1.31936666666667	0.388	-1.76571700378087	0.00290668252405231	0.0421623444718992	yes	TAF4B	PREDICTED: transcription initiation factor TFIID subunit 4B isoform X4 [Anser cygnoides domesticus]	Genetic Information Processing	Transcription	ko03022//Basal transcription factors	K03129	GO:0044464//cell part;GO:0005622//intracellular;GO:0043229//intracellular organelle;GO:0000428//DNA-directed RNA polymerase complex;GO:0070013//intracellular organelle lumen;GO:0031974//membrane-enclosed lumen;GO:0044451//nucleoplasm part;GO:0043226//organelle;GO:0005623//cell;GO:0043234//protein complex;GO:0043231//intracellular membrane-bounded organelle;GO:1990234//transferase complex;GO:00616…	GO:0005488//binding;GO:0046983//protein dimerization activity;GO:0005515//protein binding	GO:0010467//gene expression;GO:1901360//organic cyclic compound metabolic process;GO:0009987//cellular process;GO:0032774//RNA biosynthetic process;GO:0034654//nucleobase-containing compound biosynthetic process;GO:0018130//heterocycle biosynthetic process;GO:0006139//nucleobase-containing compound metabolic process;GO:0044260//cellular macromolecule metabolic process;GO:0009058//biosynthetic pro…
Unigene0015999	0.666666666666667	9.33333333333333	0.0000	0.2007	0.0000	0.9821	0.8215	0.9473	0.0669	0.916966666666667	3.77679117431995	0.00170210496413921	0.0286688345887653	yes	--	--	-	-	-	-	-	-	-
Unigene0016000	0	13.6666666666667	0.0000	0.0000	0.0000	2.1001	0.1952	2.1383	0.001	1.47786666666667	10.5293003998729	6.47789458144266e-05	0.00225596544916196	yes	--	--	-	-	-	-	-	-	-
Unigene0016028	7186	16280	81.7750	68.5755	80.0617	180.5859	133.1214	196.7557	76.8040666666667	170.154333333333	1.14758928625223	5.56988529600347e-07	3.91584559692389e-05	yes	GSN	PREDICTED: gelsolin isoform X1 [Anser cygnoides domesticus]	Cellular Processes	Cell motility	ko04810//Regulation of actin cytoskeleton	K05768	-	-	-
Unigene0016037	24.3333333333333	251.333333333333	1.8720	0.2533	1.0011	9.4584	14.2432	6.8173	1.04213333333333	10.1729666666667	3.28712868617613	1.16008100704111e-08	1.34490009374786e-06	yes	--	PREDICTED: E3 ubiquitin-protein ligase TRIM39-like, partial [Anser cygnoides domesticus]	-	-	-	-	-	-	-
Unigene0016102	122	449.333333333333	1.9706	1.3958	1.6337	7.3590	2.5266	8.3563	1.6667	6.08063333333333	1.86722714879722	1.58114262451084e-05	0.000683431005855437	yes	Cidea	PREDICTED: cell death activator CIDE-A isoform X1 [Anas platyrhynchos]	-	-	-	-	GO:0043232//intracellular non-membrane-bounded organelle;GO:0043228//non-membrane-bounded organelle;GO:0043229//intracellular organelle;GO:0044464//cell part;GO:0005622//intracellular;GO:0031967//organelle envelope;GO:0043227//membrane-bounded organelle;GO:0044446//intracellular organelle part;GO:0043226//organelle;GO:0044422//organelle part;GO:0044424//intracellular part;GO:0031975//envelope;GO:…	GO:0046983//protein dimerization activity;GO:0005515//protein binding;GO:0005488//binding	GO:0044238//primary metabolic process;GO:0071559//response to transforming growth factor beta;GO:0034655//nucleobase-containing compound catabolic process;GO:0046483//heterocycle metabolic process;GO:1901361//organic cyclic compound catabolic process;GO:0048519//negative regulation of biological process;GO:0042221//response to chemical;GO:0009892//negative regulation of metabolic process;GO:00715…
Unigene0016110	1275	635.333333333333	7.5908	5.6774	6.6252	3.2927	3.0512	3.2693	6.63113333333333	3.2044	-1.04920121555394	2.24507445314968e-05	0.000916119464305066	yes	BOK	PREDICTED: bcl-2-related ovarian killer protein [Aquila chrysaetos canadensis]	-	-	-	-	-	-	-
Unigene0016118	22	162.666666666667	0.1654	0.1804	0.9706	1.8240	3.9195	3.7838	0.4388	3.17576666666667	2.8554694862842	7.92839929244717e-06	0.000378867830428979	yes	KCNK3	PREDICTED: potassium channel subfamily K member 3 [Meleagris gallopavo]	-	-	-	-	GO:0016020//membrane;GO:0016021//integral component of membrane;GO:0044425//membrane part;GO:0031224//intrinsic component of membrane	GO:0022803//passive transmembrane transporter activity;GO:0005249//voltage-gated potassium channel activity;GO:0046873//metal ion transmembrane transporter activity;GO:0022857//transmembrane transporter activity;GO:0022890//inorganic cation transmembrane transporter activity;GO:0005515//protein binding;GO:0022832//voltage-gated channel activity;GO:0046983//protein dimerization activity;GO:0005267…	GO:0007399//nervous system development;GO:0042221//response to chemical;GO:0044763//single-organism cellular process;GO:0051480//regulation of cytosolic calcium ion concentration;GO:0055080//cation homeostasis;GO:0019725//cellular homeostasis;GO:0044700//single organism signaling;GO:1990267//response to transition metal nanoparticle;GO:0006875//cellular metal ion homeostasis;GO:0048878//chemical …
Unigene0016157	29.3333333333333	168.666666666667	0.1877	0.0607	0.2877	0.8903	0.7503	1.3994	0.1787	1.01333333333333	2.50349728345566	1.86741074795733e-06	0.000108725953714496	yes	MRC1	PREDICTED: macrophage mannose receptor 1-like isoform X1 [Anser cygnoides domesticus]	Cellular Processes	Transport and catabolism	ko04145//Phagosome	K06560	-	-	-
Unigene0016165	2.33333333333333	30	0.1648	0.1597	0.0526	0.9899	1.4529	2.2895	0.1257	1.57743333333333	3.64952247936892	1.78039571207457e-06	0.000104353841083728	yes	--	--	-	-	-	-	-	-	-
Unigene0016166	400	1231.66666666667	1.2018	1.1994	1.7154	4.4605	3.2789	4.6804	1.3722	4.13993333333333	1.59311676414997	1.51455951075572e-08	1.70686956708923e-06	yes	THSD4	PREDICTED: thrombospondin type-1 domain-containing protein 4 isoform X1 [Anser cygnoides domesticus]	-	-	-	-	-	-	-
Unigene0016326	230.333333333333	758	5.7408	4.6972	5.8950	18.1779	9.0143	26.1331	5.44433333333333	17.7751	1.7070303715205	5.30370111495019e-06	0.000270684617545033	yes	RGCC	PREDICTED: regulator of cell cycle RGCC-like [Anser cygnoides domesticus]	-	-	-	-	-	-	-
Unigene0016363	310.666666666667	1335.66666666667	6.2709	6.1763	10.0219	30.7817	21.5516	43.1482	7.4897	31.8271666666667	2.08727889260731	2.515246342292e-10	4.47578618296424e-08	yes	LY86	PREDICTED: lymphocyte antigen 86 [Anser cygnoides domesticus]	-	-	-	-	-	-	-
Unigene0016376	11358.6666666667	5056	73.4842	72.6217	65.0503	33.6601	32.0707	24.8339	70.3854	30.1882333333333	-1.22128987219663	3.09188428962028e-08	3.26057203289133e-06	yes	Tp63	tumor protein 63 isoform X1 [Amazona aestiva]	-	-	-	-	GO:0043226//organelle;GO:0005622//intracellular;GO:0044422//organelle part;GO:0044446//intracellular organelle part;GO:0043228//non-membrane-bounded organelle;GO:0043229//intracellular organelle;GO:0043227//membrane-bounded organelle;GO:0044464//cell part;GO:0005694//chromosome;GO:0043233//organelle lumen;GO:0070013//intracellular organelle lumen;GO:0005623//cell;GO:0043232//intracellular non-mem…	GO:0097159//organic cyclic compound binding;GO:0043167//ion binding;GO:0005515//protein binding;GO:0000975//regulatory region DNA binding;GO:0003700//transcription factor activity, sequence-specific DNA binding;GO:0003677//DNA binding;GO:0001067//regulatory region nucleic acid binding;GO:1901363//heterocyclic compound binding;GO:0043169//cation binding;GO:0003676//nucleic acid binding;GO:0000982/…	GO:0010646//regulation of cell communication;GO:0006915//apoptotic process;GO:0050896//response to stimulus;GO:0022404//molting cycle process;GO:0032501//multicellular organismal process;GO:0012501//programmed cell death;GO:0044702//single organism reproductive process;GO:0048584//positive regulation of response to stimulus;GO:0042303//molting cycle;GO:0048522//positive regulation of cellular pro…
Unigene0016379	345	167.333333333333	16.6387	15.7801	13.5465	6.3833	7.4166	7.8122	15.3217666666667	7.20403333333333	-1.08870589412158	0.000374018790075087	0.00901852378254056	yes	Loxl3	PREDICTED: lysyl oxidase homolog 3 [Anser cygnoides domesticus]	-	-	-	-	-	-	-
Unigene0016380	202.333333333333	101	4.5653	3.5184	3.4956	2.2026	1.6688	1.7259	3.85976666666667	1.86576666666667	-1.04874506171212	0.00208410371467955	0.0330467617100924	yes	Loxl3	PREDICTED: lysyl oxidase homolog 3 [Anser cygnoides domesticus]	-	-	-	-	-	-	-
Unigene0016388	64	23.3333333333333	1.7246	2.9508	1.6524	0.7058	1.1033	0.3782	2.10926666666667	0.7291	-1.53255289453361	0.00305388798733376	0.0438678980937657	yes	--	--	-	-	-	-	-	-	-
Unigene0016408	31.6666666666667	5.33333333333333	1.6602	1.7439	0.8837	0.4813	0.1220	0.0938	1.42926666666667	0.232366666666667	-2.62080008161034	0.000286053701461117	0.00729965123402989	yes	--	--	-	-	-	-	-	-	-
Unigene0016419	26	611	0.3480	0.1799	0.3556	4.9959	9.2567	5.5904	0.2945	6.61433333333333	4.48925621368288	1.00822229210811e-25	4.07298539343398e-22	yes	COL10A1	PREDICTED: collagen alpha-1(X) chain [Anas platyrhynchos]	-	-	-	-	GO:0044424//intracellular part;GO:0044464//cell part;GO:0005622//intracellular;GO:0005737//cytoplasm;GO:0005623//cell;GO:0031012//extracellular matrix;GO:0044444//cytoplasmic part	-	-
Unigene0016512	1558.66666666667	742	55.4219	84.0806	80.8594	29.2318	39.0476	33.3006	73.4539666666667	33.86	-1.11725842817846	2.3749384119697e-05	0.000961639480195933	yes	WFDC2	PREDICTED: WAP four-disulfide core domain protein 2-like [Nipponia nippon]	-	-	-	-	-	-	-
Unigene0016542	93.3333333333333	395	1.6548	2.1327	1.7208	7.0264	7.2073	8.4747	1.8361	7.56946666666667	2.0435470188776	2.52267401062021e-10	4.47578618296424e-08	yes	GPR20	PREDICTED: G-protein coupled receptor 20 [Anser cygnoides domesticus]	-	-	-	-	-	-	-
Unigene0016566	326	147	7.8333	13.6966	9.6722	5.0996	5.3181	3.0994	10.4007	4.5057	-1.20685746568469	0.000875951699561102	0.0174714604655717	yes	--	--	-	-	-	-	-	-	-
Unigene0016584	0	7.66666666666667	0.0000	0.0000	0.0000	0.1405	0.0373	0.3012	0.001	0.159666666666667	7.31891934501503	0.00141089794385632	0.0247579551773073	yes	ASB5	PREDICTED: ankyrin repeat and SOCS box protein 5 isoform X1 [Ficedula albicollis]	-	-	-	-	-	-	GO:0007165//signal transduction;GO:0007154//cell communication;GO:0044700//single organism signaling;GO:0050896//response to stimulus;GO:0009987//cellular process;GO:0050789//regulation of biological process;GO:0050794//regulation of cellular process;GO:0051716//cellular response to stimulus;GO:0044699//single-organism process;GO:0023052//signaling;GO:0044763//single-organism cellular process;GO:…
Unigene0016600	148.666666666667	401	1.1809	1.6946	1.2311	3.4239	3.2325	4.1596	1.36886666666667	3.60533333333333	1.39715072198521	1.20692395319582e-05	0.000542207230538792	yes	MYCT1	PREDICTED: myc target protein 1 [Anas platyrhynchos]	-	-	-	-	-	-	GO:0009987//cellular process;GO:0007188//adenylate cyclase-modulating G-protein coupled receptor signaling pathway;GO:0009894//regulation of catabolic process;GO:0050794//regulation of cellular process;GO:0048518//positive regulation of biological process;GO:0065007//biological regulation;GO:0008104//protein localization;GO:0044699//single-organism process;GO:0009896//positive regulation of catab…
Unigene0016615	137.333333333333	538.333333333333	3.0108	3.0884	2.6757	16.1242	7.4456	9.9608	2.92496666666667	11.1768666666667	1.93402370962888	5.90200388051887e-08	5.79356145407868e-06	yes	--	--	-	-	-	-	-	-	-
Unigene0016659	238.333333333333	723.666666666667	20.9970	15.1674	22.2019	76.5073	47.2862	48.1448	19.4554333333333	57.3127666666667	1.55868342734257	9.92346276509908e-07	6.38664821120966e-05	yes	TYROBP	PREDICTED: TYRO protein tyrosine kinase-binding protein [Pseudopodoces humilis]	Organismal Systems	Immune system;Development	ko04380//Osteoclast differentiation;ko04650//Natural killer cell mediated cytotoxicity	K07992	-	-	-
Unigene0016751	475.666666666667	986.666666666667	12.6881	18.2229	19.8294	31.7071	33.7604	37.1434	16.9134666666667	34.2036333333333	1.01597719386938	0.000190854725999222	0.00529763089075114	yes	FKBP7	Peptidyl-prolyl cis-trans isomerase FKBP7, partial [Nipponia nippon]	-	-	-	-	GO:0043227//membrane-bounded organelle;GO:0044464//cell part;GO:0005623//cell;GO:0043231//intracellular membrane-bounded organelle;GO:0005622//intracellular;GO:0043226//organelle;GO:0044424//intracellular part;GO:0043229//intracellular organelle	-	GO:0044260//cellular macromolecule metabolic process;GO:0044237//cellular metabolic process;GO:0071704//organic substance metabolic process;GO:0008152//metabolic process;GO:0044267//cellular protein metabolic process;GO:0044238//primary metabolic process;GO:0043170//macromolecule metabolic process;GO:0019538//protein metabolic process;GO:0009987//cellular process
Unigene0016878	1	20.6666666666667	0.0000	0.2281	0.0000	1.0415	1.9361	1.5946	0.0760333333333333	1.52406666666667	4.32515016042867	1.01611711457936e-05	0.000466463483447242	yes	PLB1	PREDICTED: phospholipase B1, membrane-associated isoform X5 [Anser cygnoides domesticus]	Metabolism	Lipid metabolism;Global and Overview	ko01100//Metabolic pathways;ko01110//Biosynthesis of secondary metabolites;ko00564//Glycerophospholipid metabolism;ko00590//Arachidonic acid metabolism;ko00565//Ether lipid metabolism;ko00592//alpha-Linolenic acid metabolism;ko00591//Linoleic acid metabolism	K14621	-	-	-
Unigene0016879	8.66666666666667	42.6666666666667	0.3539	0.1584	0.1826	1.0590	1.3445	0.8582	0.231633333333333	1.08723333333333	2.23074680800769	0.000108811051961259	0.00341160000946235	yes	PLB1	PREDICTED: phospholipase B1, membrane-associated isoform X3 [Anser cygnoides domesticus]	Metabolism	Global and Overview;Lipid metabolism	ko01100//Metabolic pathways;ko01110//Biosynthesis of secondary metabolites;ko00564//Glycerophospholipid metabolism;ko00590//Arachidonic acid metabolism;ko00565//Ether lipid metabolism;ko00592//alpha-Linolenic acid metabolism;ko00591//Linoleic acid metabolism	K14621	-	-	-
Unigene0016890	9.33333333333333	32.6666666666667	0.2113	0.4440	0.3037	0.8020	1.5530	0.8596	0.319666666666667	1.07153333333333	1.74503651053514	0.00359996346490583	0.0491502339690115	yes	--	--	-	-	-	-	-	-	-
Unigene0016924	2	26	0.0000	0.0577	0.1141	0.8752	0.4986	0.8473	0.0572666666666667	0.740366666666667	3.69247240683678	6.36237167483407e-06	0.000312858308283952	yes	--	--	-	-	-	-	-	-	-
Unigene0016956	111.333333333333	28.6666666666667	2.9448	5.4100	8.3657	2.1567	1.7313	0.2101	5.5735	1.36603333333333	-2.02859089567873	0.00173058521478511	0.0289659165722269	yes	ALDOB	PREDICTED: LOW QUALITY PROTEIN: fructose-bisphosphate aldolase B [Anas platyrhynchos]	Metabolism	Carbohydrate metabolism;Global and Overview	ko01100//Metabolic pathways;ko01110//Biosynthesis of secondary metabolites;ko01130//Biosynthesis of antibiotics;ko01120//Microbial metabolism in diverse environments;ko01200//Carbon metabolism;ko01230//Biosynthesis of amino acids;ko00010//Glycolysis / Gluconeogenesis;ko00051//Fructose and mannose metabolism;ko00030//Pentose phosphate pathway	K01623	GO:0005813//centrosome;GO:0044446//intracellular organelle part;GO:0044430//cytoskeletal part;GO:0005856//cytoskeleton;GO:0005622//intracellular;GO:0005815//microtubule organizing center;GO:0044424//intracellular part;GO:0043232//intracellular non-membrane-bounded organelle;GO:0043228//non-membrane-bounded organelle;GO:0043226//organelle;GO:0005623//cell;GO:0044464//cell part;GO:0043229//intracel…	GO:0019899//enzyme binding;GO:0016829//lyase activity;GO:0016830//carbon-carbon lyase activity;GO:0048029//monosaccharide binding;GO:0030246//carbohydrate binding;GO:0005488//binding;GO:0003824//catalytic activity;GO:0005515//protein binding;GO:0036094//small molecule binding;GO:0016832//aldehyde-lyase activity	GO:0005996//monosaccharide metabolic process;GO:0050790//regulation of catalytic activity;GO:0019222//regulation of metabolic process;GO:0044085//cellular component biogenesis;GO:0005975//carbohydrate metabolic process;GO:0044723//single-organism carbohydrate metabolic process;GO:0006461//protein complex assembly;GO:0055114//oxidation-reduction process;GO:0044237//cellular metabolic process;GO:00…
Unigene0016993	181	81	1.7853	2.1746	1.9458	0.7304	1.2004	0.5900	1.96856666666667	0.840266666666667	-1.22822641229246	0.00130457268487686	0.0234491611833823	yes	Kcnk12	PREDICTED: potassium channel subfamily K member 12 [Gallus gallus]	-	-	-	-	GO:0044425//membrane part;GO:0016020//membrane;GO:0031224//intrinsic component of membrane	-	GO:0009987//cellular process;GO:0006811//ion transport;GO:1902578//single-organism localization;GO:0044699//single-organism process;GO:0044765//single-organism transport;GO:0034220//ion transmembrane transport;GO:0051179//localization;GO:0044763//single-organism cellular process;GO:0055085//transmembrane transport;GO:0051234//establishment of localization;GO:0006810//transport
Unigene0016994	103.333333333333	37.3333333333333	1.5582	3.7771	2.2395	0.5246	1.3076	0.7922	2.52493333333333	0.8748	-1.52922017090475	0.00209427168631014	0.0331279717319125	yes	Kcnk12	PREDICTED: potassium channel subfamily K member 12 [Lepidothrix coronata]	-	-	-	-	GO:0016020//membrane;GO:0031224//intrinsic component of membrane;GO:0044425//membrane part	-	GO:0006810//transport;GO:0044699//single-organism process;GO:0009987//cellular process;GO:1902578//single-organism localization;GO:0044765//single-organism transport;GO:0044763//single-organism cellular process;GO:0051179//localization;GO:0051234//establishment of localization;GO:0034220//ion transmembrane transport;GO:0006811//ion transport;GO:0055085//transmembrane transport
Unigene0017004	277	785	3.2922	1.1470	3.0138	10.6839	4.4397	5.3897	2.48433333333333	6.83776666666667	1.46066643385557	0.000665691693496961	0.014096826882008	yes	APBB1IP	PREDICTED: amyloid beta A4 precursor protein-binding family B member 1-interacting protein [Anser cygnoides domesticus]	-	-	-	-	-	-	-
Unigene0017048	2.66666666666667	18	0.6787	0.2632	0.1301	1.8029	1.9152	3.3126	0.357333333333333	2.34356666666667	2.71336343019532	0.000910524293128847	0.017963187190927	yes	--	--	-	-	-	-	-	-	-
Unigene0017061	1	16	0.0408	0.0000	0.0781	0.8508	0.6470	0.3316	0.0396333333333333	0.6098	3.94354993598525	0.0001148707014156	0.00355795582504694	yes	--	--	-	-	-	-	-	-	-
Unigene0017105	249	120	2.9173	4.5746	5.5731	2.0331	1.7151	2.4354	4.355	2.0612	-1.07918822122056	0.00296042178184655	0.0428416838570503	yes	SCRN1	Secernin-1, partial [Anas platyrhynchos]	-	-	-	-	-	GO:0070011//peptidase activity, acting on L-amino acid peptides;GO:0016787//hydrolase activity;GO:0008233//peptidase activity;GO:0003824//catalytic activity;GO:0008238//exopeptidase activity	-
Unigene0017129	96.3333333333333	34.6666666666667	3.1175	7.6148	6.0888	2.9576	1.5332	1.4021	5.60703333333333	1.9643	-1.5132223627718	0.00205127643520141	0.0326841275932865	yes	--	--	-	-	-	-	-	-	-
Unigene0017130	6354	3063	96.6982	140.0583	114.4938	61.1903	49.7356	53.8475	117.083433333333	54.9244666666667	-1.09201609598686	1.98083895301448e-06	0.000113940546873452	yes	NGFR	PREDICTED: tumor necrosis factor receptor superfamily member 16-like [Alligator sinensis]	Environmental Information Processing	Signaling molecules and interaction	ko04060//Cytokine-cytokine receptor interaction	K02583	-	-	-
Unigene0017174	717	357.666666666667	14.6627	13.4280	11.6742	6.4798	6.4234	6.2909	13.2549666666667	6.39803333333333	-1.05083262821602	7.42807966108526e-05	0.00250546216802321	yes	Loxl3	PREDICTED: lysyl oxidase homolog 3 [Nipponia nippon]	-	-	-	-	-	-	-
Unigene0017186	0.666666666666667	30	0.1094	0.0000	0.0000	0.1038	0.0000	4.8954	0.0364666666666667	1.6664	5.51401260196925	0.00241604083881437	0.0368846560267483	yes	TCAP	PREDICTED: telethonin [Nipponia nippon]	-	-	-	-	-	-	-
Unigene0017192	628.333333333333	1687.33333333333	2.9761	1.9427	2.2827	4.9356	6.7540	7.0254	2.4005	6.23833333333333	1.37782570640757	3.50510437589103e-07	2.65241450300676e-05	yes	TMEM86A	PREDICTED: lysoplasmalogenase-like protein TMEM86A [Gallus gallus]	-	-	-	-	-	-	-
Unigene0017199	268.666666666667	751	2.1159	3.3509	1.4698	6.2064	6.4375	6.1230	2.3122	6.25563333333333	1.43588976018278	1.41209047506893e-05	0.000621615720697358	yes	VLDLR	very low density lipoprotein receptor variant 1 [Anser cygnoides]	-	-	-	-	GO:0031224//intrinsic component of membrane;GO:0005576//extracellular region;GO:0044421//extracellular region part;GO:0016020//membrane;GO:0044425//membrane part	GO:0004872//receptor activity;GO:0099600//transmembrane receptor activity;GO:0005215//transporter activity;GO:0043167//ion binding;GO:0004871//signal transducer activity;GO:0044877//macromolecular complex binding;GO:0005488//binding;GO:0022892//substrate-specific transporter activity;GO:0030228//lipoprotein particle receptor activity;GO:0005515//protein binding;GO:0038023//signaling receptor acti…	GO:0050789//regulation of biological process;GO:0045184//establishment of protein localization;GO:0051094//positive regulation of developmental process;GO:0044699//single-organism process;GO:0045937//positive regulation of phosphate metabolic process;GO:0032270//positive regulation of cellular protein metabolic process;GO:0080090//regulation of primary metabolic process;GO:0034381//plasma lipopro…
Unigene0017233	186.333333333333	1443.33333333333	2.3681	1.1939	1.6246	10.0381	14.5177	14.2068	1.72886666666667	12.9208666666667	2.90180432687075	4.65478453949503e-19	5.48396541092352e-16	yes	PDLIM3	PREDICTED: PDZ and LIM domain protein 3 isoform X1 [Anser cygnoides domesticus]	-	-	-	-	GO:0043226//organelle;GO:0031252//cell leading edge;GO:0005856//cytoskeleton;GO:0043229//intracellular organelle;GO:0031674//I band;GO:0030017//sarcomere;GO:0044424//intracellular part;GO:0044449//contractile fiber part;GO:0043232//intracellular non-membrane-bounded organelle;GO:0005622//intracellular;GO:0043292//contractile fiber;GO:0043228//non-membrane-bounded organelle;GO:0044444//cytoplasmic…	GO:0046914//transition metal ion binding;GO:0043169//cation binding;GO:0005198//structural molecule activity;GO:0043167//ion binding;GO:0046872//metal ion binding;GO:0005488//binding;GO:0005515//protein binding	GO:0032502//developmental process;GO:0044699//single-organism process;GO:0044767//single-organism developmental process
Unigene0017253	120.333333333333	349.666666666667	4.2939	1.6233	1.0946	4.4475	5.3498	10.0742	2.33726666666667	6.62383333333333	1.50284402721368	0.00274938355678776	0.0405816122124291	yes	CYP2G1	PREDICTED: cytochrome P450 2G1-like [Alligator sinensis]	-	-	-	-	-	GO:0097159//organic cyclic compound binding;GO:0016491//oxidoreductase activity;GO:0046872//metal ion binding;GO:0046906//tetrapyrrole binding;GO:0046914//transition metal ion binding;GO:0043167//ion binding;GO:0043169//cation binding;GO:1901363//heterocyclic compound binding;GO:0004497//monooxygenase activity;GO:0003824//catalytic activity;GO:0005488//binding	GO:0008152//metabolic process;GO:0044710//single-organism metabolic process;GO:0044699//single-organism process
[truncated: 2,078 more rows]
