# Supplementary material for: De Novo Transcriptome Sequencing Analysis of Goose (Anser anser) Embryonic Skin and the Identification of Genes Related to Feather Follicle Morphogenesis at Three Stages of Development
Source: Int J Mol Sci. 2018 Oct 15;19(10):3170. doi: 10.3390/ijms19103170 (PMC6214020; doi:10.3390/ijms19103170)
Supplement: Supplementary file 1 [file ijms-19-03170-s001.zip › Supplementary File/Table S2: DEGs were identified in E18 vs. E28.xls]

GeneID	AA-E18_count	AA-E28_count	AA-E18-1_rpkm	AA-E18-2_rpkm	AA-E18-3_rpkm	AA-E28-1_rpkm	AA-E28-2_rpkm	AA-E28-3_rpkm	AA-E18_rpkm	AA-E28_rpkm	log2 Ratio(AA-E28/AA-E18)	Pvalue	FDR	significant	Symbol	Description	KEGG_A_class	KEGG_B_class	Pathway	K_ID	GO Component	GO Function	GO Process
Unigene0000002	152.666666666667	0	7.0767	5.7151	4.8078	0.0000	0.0000	0.0000	5.86653333333333	0.001	-12.5182925187946	1.47751085075168e-31	5.63616856559926e-29	yes	REG4	PREDICTED: regenerating islet-derived protein 4 [Anser cygnoides domesticus]	-	-	-	-	-	-	-
Unigene0000019	1859.66666666667	638.666666666667	38.7585	32.8246	29.0086	11.9277	11.1476	8.8750	33.5305666666667	10.6501	-1.65460988806796	9.41862405024223e-11	5.29151768679671e-09	yes	LSR	lipolysis-stimulated lipoprotein receptor [Alligator mississippiensis]	-	-	-	-	-	-	-
Unigene0000020	13	2.66666666666667	0.6659	0.6705	0.8326	0.2314	0.1153	0.0784	0.723	0.1417	-2.35115588892046	0.00502050750671255	0.0363584476775845	yes	--	--	-	-	-	-	-	-	-
Unigene0000024	7	48.3333333333333	0.0282	0.2887	0.2723	2.1785	1.1437	0.6382	0.1964	1.32013333333333	2.74881681423085	0.00015853720958797	0.00228274501836158	yes	--	PREDICTED: sarcolemmal membrane-associated protein-like, partial [Phaethon lepturus]	-	-	-	-	-	-	-
Unigene0000038	965.666666666667	477.333333333333	108.9250	83.9517	76.7604	38.7043	54.1919	31.5060	89.8790333333333	41.4674	-1.11600701482402	0.000130158139937211	0.00193008022607737	yes	D8Ertd738e	PREDICTED: leydig cell tumor 10 kDa protein homolog [Chelonia mydas]	-	-	-	-	-	-	-
Unigene0000042	342	57	3.4210	4.8007	3.0118	0.5096	0.6461	0.5571	3.7445	0.570933333333333	-2.71337888954942	4.45300671697926e-14	3.86186457323265e-12	yes	Clic6	PREDICTED: chloride intracellular channel protein 6 [Calidris pugnax]	-	-	-	-	-	-	GO:0044765//single-organism transport;GO:1902578//single-organism localization;GO:0006820//anion transport;GO:0051179//localization;GO:0006810//transport;GO:0006811//ion transport;GO:0051234//establishment of localization;GO:0044699//single-organism process;GO:0015698//inorganic anion transport
Unigene0000045	518.333333333333	27	6.7418	6.9565	5.3696	0.3225	0.2313	0.3321	6.35596666666667	0.2953	-4.4278582970288	1.1499021019646e-32	4.69249197299383e-30	yes	Pphln1	PREDICTED: fibrous sheath CABYR-binding protein-like [Anser cygnoides domesticus]	-	-	-	-	-	-	-
Unigene0000047	3195	492.666666666667	22.3741	29.5685	19.9197	3.4358	2.9336	3.6042	23.9541	3.32453333333333	-2.84904886175673	5.16508752751384e-28	1.51899741689041e-25	yes	ESRP2	PREDICTED: epithelial splicing regulatory protein 2 isoform X4 [Anas platyrhynchos]	-	-	-	-	-	GO:0097159//organic cyclic compound binding;GO:0005488//binding	-
Unigene0000048	468.666666666667	33601	3.1008	4.4751	9.0832	371.3679	368.2121	328.1046	5.55303333333333	355.894866666667	6.00203125766361	2.8637967803494e-51	3.2075742576841e-48	yes	Krt17	Keratin, type I cytoskeletal 17, partial [Anas platyrhynchos]	-	-	-	-	-	-	-
Unigene0000053	59	137.666666666667	1.4177	1.0731	1.0854	2.8932	2.4824	2.2606	1.19206666666667	2.5454	1.09442746700943	0.00282622615051416	0.0233158121008253	yes	--	PREDICTED: histone H3-like [Calidris pugnax]	-	-	-	-	-	-	-
Unigene0000057	25	2.66666666666667	1.0295	1.3468	0.4087	0.0795	0.0000	0.1616	0.928333333333333	0.0803666666666667	-3.52997377151223	9.5558676035428e-05	0.00148433160928209	yes	--	--	-	-	-	-	-	-	-
Unigene0000061	406.333333333333	103.666666666667	6.7143	5.9809	7.4079	1.0811	1.9829	1.5346	6.70103333333333	1.53286666666667	-2.12815137110028	4.91191976314143e-10	2.48150940663427e-08	yes	Trpc2	PREDICTED: DNA repair protein XRCC1 isoform X1 [Aquila chrysaetos canadensis]	Genetic Information Processing	Replication and repair	ko03410//Base excision repair	K10803	-	-	-
Unigene0000067	68	31.3333333333333	2.7871	2.0313	1.5954	0.8256	0.6909	1.0740	2.13793333333333	0.8635	-1.30794878367662	0.003924306612489	0.0300135622104672	yes	--	--	-	-	-	-	-	-	-
Unigene0000076	4	278.333333333333	0.1072	0.0249	0.0287	4.0249	2.0883	3.7589	0.0536	3.2907	5.94001769679357	3.56740971077096e-25	8.38373133903592e-23	yes	--	--	-	-	-	-	-	-	-
Unigene0000082	1476.33333333333	3539.33333333333	16.9097	15.5254	15.6277	33.8344	42.7016	29.6565	16.0209333333333	35.3975	1.14368927402367	1.01437955649715e-06	2.74544825774411e-05	yes	ICAM1	Intercellular adhesion molecule 1 [Anas platyrhynchos]	-	-	-	-	-	-	-
Unigene0000092	8	0.333333333333333	0.5652	0.3152	0.4847	0.0000	0.0000	0.0399	0.455033333333333	0.0133	-5.09647408254531	0.000980651578274587	0.0100984859905185	yes	--	--	-	-	-	-	-	-	-
Unigene0000100	5.33333333333333	0	0.1880	0.1310	0.0504	0.0000	0.0000	0.0000	0.123133333333333	0.001	-6.94407755537391	0.00322239934309038	0.0257723406592167	yes	--	hypothetical protein N320_10150, partial [Buceros rhinoceros silvestris]	-	-	-	-	-	-	-
Unigene0000128	444	197.666666666667	3.2609	3.6699	3.1758	1.5050	1.1819	1.3757	3.36886666666667	1.3542	-1.31482250610107	7.87739919954809e-06	0.000169673505999431	yes	GPRIN3	PREDICTED: G protein-regulated inducer of neurite outgrowth 3 [Anser cygnoides domesticus]	-	-	-	-	-	-	-
Unigene0000134	719.666666666667	293	2.5336	1.7117	1.8466	0.5183	0.6924	0.9318	2.03063333333333	0.714166666666667	-1.50759705549659	2.04636575156133e-06	5.14690806945493e-05	yes	LAMA1	PREDICTED: laminin subunit alpha-1 [Anser cygnoides domesticus]	Environmental Information Processing;Cellular Processes	Cellular commiunity;Signaling molecules and interaction	ko04510//Focal adhesion;ko04512//ECM-receptor interaction	K05637	GO:0043256//laminin complex;GO:0044421//extracellular region part;GO:0032991//macromolecular complex;GO:0044420//extracellular matrix component;GO:0005576//extracellular region;GO:0031012//extracellular matrix;GO:0005604//basement membrane;GO:0043234//protein complex;GO:0005578//proteinaceous extracellular matrix;GO:0030054//cell junction;GO:0005605//basal lamina	GO:0005198//structural molecule activity;GO:0005488//binding;GO:0008289//lipid binding;GO:0046625//sphingolipid binding;GO:0005515//protein binding	GO:0022612//gland morphogenesis;GO:0048869//cellular developmental process;GO:0030855//epithelial cell differentiation;GO:0050896//response to stimulus;GO:0030859//polarized epithelial cell differentiation;GO:0044700//single organism signaling;GO:0044707//single-multicellular organism process;GO:0044763//single-organism cellular process;GO:0048732//gland development;GO:0061138//morphogenesis of a…
Unigene0000135	13173.6666666667	29	189.7492	268.1268	276.8325	0.3109	0.6388	0.5003	244.902833333333	0.483333333333333	-8.98497525510204	1.05594024635716e-129	1.38967016121834e-125	yes	UPK3BL	PREDICTED: uroplakin-3b-like protein [Haliaeetus leucocephalus]	-	-	-	-	-	-	-
Unigene0000143	460.666666666667	127.666666666667	3.9315	4.7719	3.2826	0.6588	1.1850	1.1221	3.99533333333333	0.988633333333333	-2.0148084180363	5.79168865964087e-09	2.45479931095664e-07	yes	GALNT6	PREDICTED: polypeptide N-acetylgalactosaminyltransferase 6 [Haliaeetus leucocephalus]	Metabolism	Glycan biosynthesis and metabolism;Global and Overview	ko01100//Metabolic pathways;ko00512//Mucin type O-glycan biosynthesis	K00710	GO:0044464//cell part;GO:0043227//membrane-bounded organelle;GO:0044425//membrane part;GO:0005622//intracellular;GO:0044444//cytoplasmic part;GO:0043231//intracellular membrane-bounded organelle;GO:0016020//membrane;GO:0044424//intracellular part;GO:0005623//cell;GO:0043229//intracellular organelle;GO:0031224//intrinsic component of membrane;GO:0043226//organelle;GO:0005737//cytoplasm	GO:0043169//cation binding;GO:0005488//binding;GO:0043167//ion binding	GO:0008152//metabolic process;GO:0006464//cellular protein modification process;GO:0019538//protein metabolic process;GO:0044237//cellular metabolic process;GO:0044267//cellular protein metabolic process;GO:0043412//macromolecule modification;GO:0044260//cellular macromolecule metabolic process;GO:0043170//macromolecule metabolic process;GO:0036211//protein modification process;GO:0044238//primar…
Unigene0000151	10.3333333333333	0	0.6615	0.4472	0.7734	0.0000	0.0000	0.0000	0.627366666666667	0.001	-9.29316506751819	2.35785763967141e-05	0.000445521686531164	yes	--	--	-	-	-	-	-	-	-
Unigene0000159	82	21.6666666666667	8.1904	10.8127	10.0506	2.3517	2.8358	1.9287	9.68456666666667	2.37206666666667	-2.02954294003528	2.91479852943577e-06	7.03579398478916e-05	yes	--	--	-	-	-	-	-	-	-
Unigene0000165	322.333333333333	1538	1.8735	1.7235	1.0092	7.7790	6.7812	5.8570	1.5354	6.80573333333333	2.14813607058448	7.01317891103686e-13	5.33508329819079e-11	yes	MAPK4	PREDICTED: mitogen-activated protein kinase 4 isoform X1 [Anser cygnoides domesticus]	-	-	-	-	-	-	-
Unigene0000169	8741.66666666667	4692.33333333333	31.1772	33.3460	28.1702	14.7812	13.3234	16.3174	30.8978	14.8073333333333	-1.0611922706165	1.36198428446939e-06	3.56172760571475e-05	yes	PTBP1	PREDICTED: polypyrimidine tract-binding protein 1 isoform X2 [Anas platyrhynchos]	-	-	-	-	GO:0043231//intracellular membrane-bounded organelle;GO:0044464//cell part;GO:0043226//organelle;GO:0044424//intracellular part;GO:0043229//intracellular organelle;GO:0043227//membrane-bounded organelle;GO:0005622//intracellular;GO:0005623//cell	GO:0005488//binding;GO:0097159//organic cyclic compound binding;GO:0003676//nucleic acid binding;GO:1901363//heterocyclic compound binding	GO:0071704//organic substance metabolic process;GO:0009987//cellular process;GO:0044237//cellular metabolic process;GO:0006725//cellular aromatic compound metabolic process;GO:0006807//nitrogen compound metabolic process;GO:0008152//metabolic process;GO:0046483//heterocycle metabolic process;GO:0006396//RNA processing;GO:0090304//nucleic acid metabolic process;GO:0034641//cellular nitrogen compou…
Unigene0000172	23	82.3333333333333	0.9534	0.6848	1.3934	2.8468	2.5208	3.9186	1.01053333333333	3.0954	1.6150089412534	0.000478998101839607	0.00563724973776897	yes	--	--	-	-	-	-	-	-	-
Unigene0000190	70	22.3333333333333	0.8232	2.3166	1.5929	0.2146	0.3800	0.6784	1.57756666666667	0.424333333333333	-1.89443105508092	0.000781447031964439	0.00840098630421379	yes	--	--	-	-	-	-	-	-	-
Unigene0000193	2.66666666666667	19.6666666666667	0.0000	0.4928	0.1894	1.1055	1.0095	2.2470	0.2274	1.454	2.67672310991471	0.00319408997667265	0.0255847967973222	yes	--	--	-	-	-	-	-	-	-
Unigene0000200	19.3333333333333	100.666666666667	0.3651	0.1885	0.6522	3.1302	1.0745	1.4759	0.401933333333333	1.89353333333333	2.23605268455652	8.87192340581565e-05	0.00139330486852311	yes	Fam162b	Protein FAM162B, partial [Picoides pubescens]	-	-	-	-	-	-	-
Unigene0000215	425.666666666667	170.666666666667	2.5889	2.9400	1.5382	0.4636	0.6840	1.2564	2.3557	0.801333333333333	-1.55568142734199	0.000160164057697368	0.00230113436826006	yes	SH3BGRL2	PREDICTED: SH3 domain-binding glutamic acid-rich-like protein 2 [Aquila chrysaetos canadensis]	-	-	-	-	-	-	-
Unigene0000217	3.33333333333333	25.3333333333333	0.3061	0.2845	0.0000	0.5745	1.6532	1.7730	0.196866666666667	1.33356666666667	2.75999918795896	0.00117642949557047	0.0116936558734555	yes	--	--	-	-	-	-	-	-	-
Unigene0000223	169.666666666667	2060.33333333333	0.4530	0.4110	0.5204	9.4440	3.5276	3.0468	0.461466666666667	5.33946666666667	3.53239729942968	2.8885989841731e-17	3.45594608465546e-15	yes	--	--	-	-	-	-	-	-	-
Unigene0000231	2	25.3333333333333	0.0000	0.0000	0.3251	2.3196	1.4704	0.1429	0.108366666666667	1.31096666666667	3.59663804287747	0.00340074251063688	0.0268880631665479	yes	--	--	-	-	-	-	-	-	-
Unigene0000237	12095.6666666667	38200.3333333333	95.8842	114.9180	120.5552	313.4113	374.4002	273.7433	110.452466666667	320.518266666667	1.53698094199614	2.50810033513352e-11	1.5158601359598e-09	yes	TGFBI	PREDICTED: transforming growth factor-beta-induced protein ig-h3, partial [Anas platyrhynchos]	-	-	-	-	GO:0043226//organelle;GO:0031988//membrane-bounded vesicle;GO:0044421//extracellular region part;GO:0043227//membrane-bounded organelle;GO:0031012//extracellular matrix;GO:0005576//extracellular region;GO:0031982//vesicle	GO:0005488//binding	GO:0043062//extracellular structure organization;GO:0044699//single-organism process;GO:0071840//cellular component organization or biogenesis;GO:0009987//cellular process;GO:0016043//cellular component organization;GO:0022610//biological adhesion;GO:0044763//single-organism cellular process
Unigene0000240	12.6666666666667	1.66666666666667	1.1780	0.6441	0.8169	0.0000	0.2879	0.0490	0.879666666666667	0.1123	-2.96959901709187	0.0031671369514122	0.02540756223655	yes	--	hypothetical protein Anapl_18045 [Anas platyrhynchos]	-	-	-	-	-	-	-
Unigene0000249	741.333333333333	1752	2.6636	2.6193	2.8824	8.5506	4.9878	4.4564	2.72176666666667	5.99826666666667	1.14000227007022	7.09811229718832e-05	0.00115042742471856	yes	DENND5A	PREDICTED: DENN domain-containing protein 5A [Pseudopodoces humilis]	-	-	-	-	-	-	-
Unigene0000253	2.33333333333333	33.3333333333333	0.1693	0.0787	0.0454	1.8096	1.9785	0.4186	0.0978	1.40223333333333	3.84174816013234	7.22586421027897e-06	0.000157053651427542	yes	--	--	-	-	-	-	-	-	-
Unigene0000254	1351.33333333333	579.333333333333	8.2336	12.0927	9.6073	3.5351	3.9705	4.0532	9.97786666666667	3.85293333333333	-1.37277416737097	1.27147151653327e-07	4.15215903060449e-06	yes	TMEM19	PREDICTED: transmembrane protein 19 [Anser cygnoides domesticus]	-	-	-	-	-	-	-
Unigene0000259	0.666666666666667	17.3333333333333	0.0000	0.0000	0.1912	1.7676	0.9267	1.4497	0.0637333333333333	1.38133333333333	4.43786957459317	2.82427137653779e-05	0.00052166769755685	yes	--	--	-	-	-	-	-	-	-
Unigene0000260	554.333333333333	228.333333333333	2.0885	1.8101	1.8069	0.6458	0.5790	0.8337	1.90183333333333	0.686166666666667	-1.47075987359745	5.98281133407188e-07	1.71234402378003e-05	yes	grip2	PREDICTED: glutamate receptor-interacting protein 2 isoform X4 [Anas platyrhynchos]	-	-	-	-	-	-	-
Unigene0000267	60	5.33333333333333	1.4603	3.6590	0.3402	0.1986	0.2638	0.0449	1.81983333333333	0.1691	-3.42785776458336	6.93766552154178e-05	0.00112929062580396	yes	VNN1	PREDICTED: pantetheinase-like [Anser cygnoides domesticus]	Metabolism	Metabolism of cofactors and vitamins	ko00770//Pantothenate and CoA biosynthesis	K08069	-	-	-
Unigene0000274	35.6666666666667	121	1.4270	0.8377	1.8112	3.0543	6.2022	3.3427	1.35863333333333	4.19973333333333	1.62814156982326	0.000465712736118213	0.00552103253850898	yes	CLEC17A	C-type lectin domain family 17, member A [Alligator mississippiensis]	-	-	-	-	-	-	-
Unigene0000275	452	217	2.8849	2.7161	2.7735	1.2975	1.0675	1.2420	2.7915	1.20233333333333	-1.2152036337139	2.38378429490869e-05	0.000449130897825997	yes	--	PREDICTED: E3 ubiquitin-protein ligase RNF130 isoform X3 [Equus przewalskii]	-	-	-	-	-	GO:0043169//cation binding;GO:0005488//binding;GO:0043167//ion binding	-
Unigene0000289	1233.33333333333	5482.33333333333	4.6633	5.6087	6.5941	28.7146	22.5212	18.1414	5.62203333333333	23.1257333333333	2.04033520256123	2.64948434912996e-15	2.65159990697527e-13	yes	ABI3BP	PREDICTED: target of Nesh-SH3 isoform X3 [Gallus gallus]	-	-	-	-	-	-	-
Unigene0000299	7291.33333333333	3374.33333333333	95.4341	128.3836	103.3032	36.3474	51.7190	48.0676	109.0403	45.378	-1.26479650664995	1.29618213330113e-07	4.22760965683013e-06	yes	DOHH	deoxyhypusine hydroxylase [Gallus gallus]	-	-	-	-	-	GO:0004497//monooxygenase activity;GO:0016491//oxidoreductase activity;GO:0003824//catalytic activity;GO:0043169//cation binding;GO:0043167//ion binding;GO:0005488//binding	GO:0043412//macromolecule modification;GO:0044237//cellular metabolic process;GO:0019538//protein metabolic process;GO:0036211//protein modification process;GO:0018193//peptidyl-amino acid modification;GO:0006464//cellular protein modification process;GO:0018205//peptidyl-lysine modification;GO:0044238//primary metabolic process;GO:0009987//cellular process;GO:0008152//metabolic process;GO:004426…
Unigene0000303	0.333333333333333	10	0.0993	0.0000	0.0000	1.7598	0.0000	0.9117	0.0331	0.8905	4.74971248918176	0.00763974238128168	0.0498848075459477	yes	--	PREDICTED: coiled-coil domain-containing protein 81-like isoform X3 [Gallus gallus]	-	-	-	-	-	-	-
Unigene0000307	7.33333333333333	0	0.7280	1.0997	0.0975	0.0000	0.0000	0.0000	0.641733333333333	0.001	-9.32583011235635	0.00189566524555114	0.0170975494344444	yes	--	--	-	-	-	-	-	-	-
Unigene0000309	2.66666666666667	24.6666666666667	0.2379	0.2211	0.0000	1.7986	0.9267	1.2606	0.153	1.32863333333333	3.11833945691601	0.000126425646812526	0.0018821546661496	yes	--	--	-	-	-	-	-	-	-
Unigene0000330	2267.66666666667	378.666666666667	34.4019	33.7358	22.0969	2.4913	6.3855	4.7411	30.0782	4.5393	-2.72817648943543	4.97129227573988e-15	4.84627348110183e-13	yes	KPNA2	PREDICTED: importin subunit alpha-1 [Anser cygnoides domesticus]	-	-	-	-	GO:0044464//cell part;GO:0005623//cell;GO:0044424//intracellular part;GO:0005622//intracellular	GO:0005215//transporter activity;GO:0022892//substrate-specific transporter activity;GO:0042277//peptide binding;GO:0005048//signal sequence binding;GO:0019899//enzyme binding;GO:0005488//binding;GO:0005515//protein binding;GO:0033218//amide binding	GO:0046907//intracellular transport;GO:0071702//organic substance transport;GO:0051170//nuclear import;GO:0072594//establishment of protein localization to organelle;GO:0017038//protein import;GO:0006913//nucleocytoplasmic transport;GO:0045184//establishment of protein localization;GO:0044744//protein targeting to nucleus;GO:0006886//intracellular protein transport;GO:0008104//protein localizatio…
Unigene0000345	3836.33333333333	1378	67.4495	66.7663	53.1062	16.9882	20.2804	22.6132	62.4406666666667	19.9606	-1.64533085315832	3.51885227283767e-12	2.38096942605039e-10	yes	--	--	-	-	-	-	-	-	-
Unigene0000350	7602.33333333333	33614.6666666667	124.6851	67.8823	128.0604	342.1629	487.2658	427.5990	106.875933333333	419.009233333333	1.971045016743	1.99623826711199e-12	1.41625303042196e-10	yes	SCARA5	Scavenger receptor class A member 5 [Charadrius vociferus]	-	-	-	-	-	-	-
Unigene0000355	1.66666666666667	16.3333333333333	0.2897	0.0000	0.0776	1.5857	0.7522	0.9209	0.122433333333333	1.08626666666667	3.14931001212099	0.000924404532472087	0.00962470399493584	yes	--	--	-	-	-	-	-	-	-
Unigene0000356	25.3333333333333	4.33333333333333	1.5044	1.3983	1.3138	0.1162	0.2894	0.2362	1.4055	0.213933333333333	-2.71585025970706	6.19306668319726e-05	0.00102456133355396	yes	--	--	-	-	-	-	-	-	-
Unigene0000360	11.6666666666667	0	1.2516	0.9453	0.5031	0.0000	0.0000	0.0000	0.9	0.001	-9.81378119121704	1.79311692972187e-05	0.000351034813739006	yes	--	--	-	-	-	-	-	-	-
Unigene0000361	3.66666666666667	28.3333333333333	0.3165	0.4413	0.0848	2.7230	3.2879	0.6708	0.280866666666667	2.22723333333333	2.98729538790545	0.000316521867095478	0.00403642057355624	yes	--	--	-	-	-	-	-	-	-
Unigene0000363	402	3360	10.5258	15.3211	18.2931	160.4783	122.1654	68.4459	14.7133333333333	117.029866666667	2.99168072651087	1.12193437616904e-18	1.52612065711345e-16	yes	--	PREDICTED: keratin-associated protein 16-1-like [Ficedula albicollis]	-	-	-	-	-	-	GO:0009987//cellular process;GO:0050896//response to stimulus;GO:0065007//biological regulation;GO:0050789//regulation of biological process
Unigene0000365	20.6666666666667	5.33333333333333	2.3551	1.2972	1.7762	0.7276	0.1812	0.3697	1.8095	0.426166666666667	-2.08610144785204	0.00359480527360425	0.0280684869790974	yes	--	unnamed protein product [Oncorhynchus mykiss]	-	-	-	-	-	-	-
Unigene0000366	343.666666666667	20	1.8266	3.4408	4.8109	0.1216	0.1009	0.2608	3.35943333333333	0.1611	-4.38218950166361	1.40747159950667e-17	1.74745565899127e-15	yes	SLC5A9	PREDICTED: sodium/glucose cotransporter 4 isoform X1 [Anas platyrhynchos]	-	-	-	-	GO:0016020//membrane;GO:0031224//intrinsic component of membrane;GO:0044425//membrane part	-	GO:0051179//localization;GO:0044763//single-organism cellular process;GO:0051234//establishment of localization;GO:0009987//cellular process;GO:0044699//single-organism process
Unigene0000372	44.3333333333333	13.6666666666667	1.2074	0.7274	1.0545	0.2798	0.3716	0.2053	0.996433333333333	0.285566666666667	-1.80294569658916	0.000612101065683617	0.0068806799700442	yes	--	--	-	-	-	-	-	-	-
Unigene0000390	14.6666666666667	2.66666666666667	0.9686	1.0691	0.5839	0.2525	0.1886	0.0428	0.873866666666667	0.1613	-2.43766673366596	0.00387421752524442	0.0297211540314656	yes	--	--	-	-	-	-	-	-	-
Unigene0000400	1149.33333333333	356.666666666667	27.3551	39.8491	23.9383	7.6138	9.9826	8.3443	30.3808333333333	8.6469	-1.81290653291897	3.99124012398709e-10	2.05584014292493e-08	yes	--	--	-	-	-	-	-	-	-
Unigene0000401	375	155.666666666667	3.1949	3.0263	2.2584	1.4912	0.5452	1.1285	2.82653333333333	1.05496666666667	-1.42183629537876	0.000251550667240609	0.00334876453322729	yes	FAM107A	PREDICTED: protein FAM107A isoform X2 [Anser cygnoides domesticus]	-	-	-	-	-	-	-
Unigene0000402	7585.66666666667	27287.6666666667	65.9192	61.0638	86.6727	279.4678	218.7889	201.8310	71.2185666666667	233.362566666667	1.7122478534343	2.06902840693669e-12	1.45967269105501e-10	yes	SDPR	PREDICTED: serum deprivation-response protein [Pseudopodoces humilis]	-	-	-	-	-	-	-
Unigene0000405	1322.33333333333	82.6666666666667	19.8716	18.9631	14.5869	1.0622	1.2133	0.8348	17.8072	1.03676666666667	-4.10229754047894	1.0595530919763e-39	6.3382947577064e-37	yes	C14orf37	Chromosome 14 open reading frame 37 [Homo sapiens]	-	-	-	-	-	-	-
Unigene0000408	6	0	0.7549	0.3508	1.2136	0.0000	0.0000	0.0000	0.7731	0.001	-9.59451122769341	0.00151773856799034	0.0143467038420089	yes	--	--	-	-	-	-	-	-	-
Unigene0000421	8	0	0.7272	0.7373	0.0709	0.0000	0.0000	0.0000	0.5118	0.001	-8.99943633715209	0.00125757402176886	0.012325677090664	yes	--	--	-	-	-	-	-	-	-
Unigene0000430	103	495.666666666667	0.9558	1.0523	0.8355	6.4154	3.2002	3.2254	0.947866666666667	4.28033333333333	2.17496711240762	5.1087389926055e-09	2.18823627378958e-07	yes	Sybu	PREDICTED: syntabulin isoform X1 [Anser cygnoides domesticus]	-	-	-	-	-	-	-
Unigene0000438	176.666666666667	82.3333333333333	1.3224	1.3527	0.9974	0.5180	0.6468	0.4300	1.22416666666667	0.5316	-1.20338698033368	0.000743301182643075	0.00807914783030053	yes	--	PREDICTED: sodium/myo-inositol cotransporter 2 isoform X3 [Corvus brachyrhynchos]	-	-	-	-	-	-	-
Unigene0000443	53.3333333333333	7.66666666666667	1.1790	1.3107	1.1893	0.1446	0.1441	0.1796	1.22633333333333	0.1561	-2.97380873316127	3.06151482895442e-08	1.13816570357217e-06	yes	Gmeb2	Stathmin-3 [Chelonia mydas]	-	-	-	-	GO:0005622//intracellular;GO:0043227//membrane-bounded organelle;GO:0043226//organelle;GO:0044424//intracellular part;GO:0044464//cell part;GO:0043231//intracellular membrane-bounded organelle;GO:0043229//intracellular organelle;GO:0005623//cell	GO:0000989//transcription factor activity, transcription factor binding;GO:0003712//transcription cofactor activity;GO:0000988//transcription factor activity, protein binding	GO:0050789//regulation of biological process;GO:0009889//regulation of biosynthetic process;GO:0065007//biological regulation;GO:0019222//regulation of metabolic process;GO:0060255//regulation of macromolecule metabolic process;GO:0010556//regulation of macromolecule biosynthetic process
Unigene0000445	68.6666666666667	29.3333333333333	2.3774	1.8456	1.0920	0.4904	0.4342	0.9966	1.77166666666667	0.6404	-1.46806197806842	0.0040960170994022	0.0310668195131322	yes	--	--	-	-	-	-	-	-	-
Unigene0000449	8	80.6666666666667	0.4826	0.1922	0.1478	2.0488	3.2584	2.2891	0.2742	2.5321	3.20703390588847	1.10143793909426e-08	4.48429203324053e-07	yes	--	--	-	-	-	-	-	-	-
Unigene0000451	66	27.6666666666667	1.4411	0.9228	0.7895	0.4675	0.4491	0.3167	1.05113333333333	0.4111	-1.35438440573769	0.00314500959299543	0.0252608475731562	yes	--	--	-	-	-	-	-	-	-
Unigene0000461	134.333333333333	371.666666666667	1.5436	3.7476	3.9756	12.1558	4.2358	7.0311	3.08893333333333	7.80756666666667	1.3377642486285	0.00332422727371176	0.0263783497351123	yes	--	--	-	-	-	-	-	-	-
Unigene0000465	1.33333333333333	20	0.2874	0.0890	0.0000	4.2951	0.7960	0.6091	0.125466666666667	1.90006666666667	3.92067400608885	0.000610440003810141	0.00686640655567808	yes	--	Uncharacterized protein C6orf81-like protein [Anas platyrhynchos]	-	-	-	-	-	-	-
Unigene0000470	118.333333333333	435	1.3284	1.0831	1.7609	5.6255	4.4178	3.9265	1.3908	4.6566	1.74336198839943	1.99867032062552e-07	6.32675905101435e-06	yes	THPO	PREDICTED: thrombopoietin [Anser cygnoides domesticus]	Environmental Information Processing	Signaling molecules and interaction;Signal transduction	ko04060//Cytokine-cytokine receptor interaction;ko04630//Jak-STAT signaling pathway	K06854	-	-	-
Unigene0000474	129	8.33333333333333	6.7907	5.0238	6.0899	0.5780	0.3359	0.1958	5.96813333333333	0.3699	-4.01207256145125	1.0730062272503e-15	1.11630817816028e-13	yes	--	--	-	-	-	-	-	-	-
Unigene0000475	57.6666666666667	19	4.5502	6.1192	6.0183	1.2114	1.9107	1.7782	5.56256666666667	1.63343333333333	-1.76784314751919	0.000200196876510144	0.00276693370581124	yes	--	--	-	-	-	-	-	-	-
Unigene0000490	145	384.333333333333	7.1097	6.2561	7.2645	24.0196	16.2963	11.2506	6.87676666666667	17.1888333333333	1.32166932742468	0.000191810407662531	0.00267336073078394	yes	--	--	-	-	-	-	-	-	-
Unigene0000496	9.66666666666667	0	0.4415	1.0260	0.6310	0.0000	0.0000	0.0000	0.6995	0.001	-9.45018024716475	7.03137109719442e-05	0.00114066390538832	yes	--	--	-	-	-	-	-	-	-
Unigene0000503	3290.66666666667	1544	124.6036	108.6148	107.3280	31.7149	46.8328	59.8890	113.515466666667	46.1455666666667	-1.29862492454726	8.8677988909706e-07	2.43187626542983e-05	yes	Cbx5	PREDICTED: chromobox protein homolog 5 [Gallus gallus]	-	-	-	-	GO:0000785//chromatin;GO:0032991//macromolecular complex;GO:0031981//nuclear lumen;GO:0044446//intracellular organelle part;GO:0043234//protein complex;GO:0005623//cell;GO:0031974//membrane-enclosed lumen;GO:0043227//membrane-bounded organelle;GO:0044427//chromosomal part;GO:0044424//intracellular part;GO:0000775//chromosome, centromeric region;GO:0044428//nuclear part;GO:0005634//nucleus;GO:0005…	GO:0046983//protein dimerization activity;GO:0042393//histone binding;GO:0005515//protein binding;GO:0019899//enzyme binding;GO:0008134//transcription factor binding;GO:0005488//binding	GO:0016070//RNA metabolic process;GO:0009058//biosynthetic process;GO:0008152//metabolic process;GO:0032774//RNA biosynthetic process;GO:0097659//nucleic acid-templated transcription;GO:0006139//nucleobase-containing compound metabolic process;GO:0009987//cellular process;GO:0044271//cellular nitrogen compound biosynthetic process;GO:0044237//cellular metabolic process;GO:0019438//aromatic compou…
Unigene0000509	878.666666666667	2799.33333333333	29.9716	62.0995	50.2287	83.9824	191.8866	135.8924	47.4332666666667	137.2538	1.53287495868599	5.64016474994178e-06	0.000126290749794315	yes	--	--	-	-	-	-	-	-	-
Unigene0000518	41	14	1.5565	2.2288	1.3075	0.0877	0.7865	0.6538	1.6976	0.509333333333333	-1.73681451871281	0.00719138647041066	0.0476053806531618	yes	--	--	-	-	-	-	-	-	-
Unigene0000522	26	0.333333333333333	0.8132	1.2598	0.9131	0.0000	0.0402	0.0000	0.995366666666667	0.0134	-6.21492316834009	4.92130167637822e-09	2.1113868202763e-07	yes	ATP7B	PREDICTED: copper-transporting ATPase 2 isoform X4 [Anser cygnoides domesticus]	-	-	-	-	-	-	-
Unigene0000529	7	37.3333333333333	0.0000	0.3687	1.0628	1.9989	2.8152	1.9614	0.477166666666667	2.2585	2.24279974415932	0.00450334147058894	0.0334459511420349	yes	Gpr1	PREDICTED: probable G-protein coupled receptor 152 [Haliaeetus leucocephalus]	-	-	-	-	-	-	-
Unigene0000532	218.333333333333	26.6666666666667	1.2328	1.0265	6.5101	0.8704	0.1867	0.0091	2.92313333333333	0.3554	-3.04000005003787	0.00254569635717215	0.0215589684096294	yes	CACNA1S	PREDICTED: voltage-dependent L-type calcium channel subunit alpha-1S [Anser cygnoides domesticus]	Environmental Information Processing;Organismal Systems	Signal transduction;Endocrine system;Circulatory system	ko04010//MAPK signaling pathway;ko04020//Calcium signaling pathway;ko04261//Adrenergic signaling in cardiomyocytes;ko04270//Vascular smooth muscle contraction;ko04912//GnRH signaling pathway;ko04260//Cardiac muscle contraction	K04857	-	-	-
Unigene0000537	62.3333333333333	159	0.6650	0.4353	0.6625	1.7872	0.7685	1.4225	0.5876	1.32606666666667	1.17424700630769	0.00511209769117729	0.0368151714894057	yes	--	--	-	-	-	-	-	-	-
Unigene0000538	1.33333333333333	13	0.0000	0.2058	0.0791	0.6925	0.9197	0.9383	0.0949666666666667	0.850166666666667	3.16225257396045	0.00163168762094287	0.0151902230657259	yes	--	--	-	-	-	-	-	-	-
Unigene0000552	154	340.333333333333	0.9262	0.6635	1.1634	2.3744	1.9057	1.3502	0.9177	1.87676666666667	1.03215478220815	0.00360746170075862	0.0281310162167079	yes	--	--	-	-	-	-	-	-	-
Unigene0000561	1833	572	17.3328	20.1273	15.7021	4.0581	5.0152	5.6640	17.7207333333333	4.91243333333333	-1.85092857407753	7.05466915407433e-13	5.35890178367649e-11	yes	EPN3	PREDICTED: epsin-3 [Anser cygnoides domesticus]	Cellular Processes	Transport and catabolism	ko04144//Endocytosis	K12471	-	-	-
Unigene0000570	0	13.6666666666667	0.0000	0.0000	0.0000	1.4426	0.5748	1.3032	0.001	1.10686666666667	10.1122657299757	1.16585503552449e-05	0.000240395381042225	yes	--	--	-	-	-	-	-	-	-
Unigene0000573	4	27.6666666666667	0.2238	0.1040	0.3598	1.9251	1.8015	0.7509	0.2292	1.4925	2.70305198228262	0.000282328441326269	0.00367606574531226	yes	--	--	-	-	-	-	-	-	-
Unigene0000575	743.666666666667	409.666666666667	25.6351	22.8152	22.8388	11.0596	12.5150	11.8165	23.7630333333333	11.7970333333333	-1.0102949043112	9.47101186648117e-05	0.00147331275307786	yes	GNG2	PREDICTED: guanine nucleotide-binding protein G(I)/G(S)/G(O) subunit gamma-2 isoform X1 [Myotis brandtii]	Environmental Information Processing;Organismal Systems	Nervous system;Immune system;Environmental adaptation;Signal transduction	ko04728//Dopaminergic synapse;ko04151//PI3K-Akt signaling pathway;ko04014//Ras signaling pathway;ko04713//Circadian entrainment;ko04723//Retrograde endocannabinoid signaling;ko04724//Glutamatergic synapse;ko04062//Chemokine signaling pathway;ko04726//Serotonergic synapse;ko04725//Cholinergic synapse;ko04727//GABAergic synapse	K07826	GO:0031988//membrane-bounded vesicle;GO:0044464//cell part;GO:0009898//cytoplasmic side of plasma membrane;GO:0044425//membrane part;GO:0016020//membrane;GO:0005622//intracellular;GO:0031234//extrinsic component of cytoplasmic side of plasma membrane;GO:0098562//cytoplasmic side of membrane;GO:0031982//vesicle;GO:0044459//plasma membrane part;GO:0044424//intracellular part;GO:0005623//cell;GO:001…	GO:0005488//binding;GO:0060089//molecular transducer activity;GO:0005515//protein binding	GO:0050878//regulation of body fluid levels;GO:0050789//regulation of biological process;GO:0009150//purine ribonucleotide metabolic process;GO:0009259//ribonucleotide metabolic process;GO:0009056//catabolic process;GO:0043434//response to peptide hormone;GO:0034695//response to prostaglandin E;GO:1901652//response to peptide;GO:0019637//organophosphate metabolic process;GO:0009725//response to h…
Unigene0000586	252.333333333333	613	2.3938	5.0317	4.3263	10.7998	8.3857	7.3057	3.91726666666667	8.8304	1.17263144801035	0.000550271871066879	0.00630137303387049	yes	paqr5b	PREDICTED: membrane progestin receptor gamma [Haliaeetus leucocephalus]	-	-	-	-	-	-	-
Unigene0000587	127	60	2.9520	2.0133	1.6475	0.4918	1.0523	1.1723	2.20426666666667	0.905466666666667	-1.28356533139052	0.00360285940375162	0.0281146938529933	yes	yvcT	PREDICTED: glyoxylate reductase/hydroxypyruvate reductase-like isoform X3 [Anser cygnoides domesticus]	-	-	-	-	-	-	-
Unigene0000588	56	1.33333333333333	0.7896	2.0042	2.3109	0.0633	0.0631	0.0000	1.70156666666667	0.0421333333333333	-5.33575780868895	2.61820517414687e-11	1.57812221451442e-09	yes	CLDN8	PREDICTED: claudin-8-like isoform X2 [Anser cygnoides domesticus]	Environmental Information Processing;Cellular Processes	Cellular commiunity;Signaling molecules and interaction	ko04530//Tight junction;ko04514//Cell adhesion molecules (CAMs)	K06087	GO:0044464//cell part;GO:0030054//cell junction;GO:0005911//cell-cell junction;GO:0043296//apical junction complex;GO:0044425//membrane part;GO:0005623//cell;GO:0016020//membrane;GO:0005622//intracellular;GO:0043226//organelle;GO:0031224//intrinsic component of membrane;GO:0044424//intracellular part;GO:0043227//membrane-bounded organelle;GO:0043231//intracellular membrane-bounded organelle;GO:00…	-	-
Unigene0000591	0.666666666666667	28.6666666666667	0.0861	0.0000	0.0000	2.3349	0.5815	0.6388	0.0287	1.18506666666667	5.36777367399225	1.36734677033401e-06	3.57397560496143e-05	yes	--	--	-	-	-	-	-	-	-
Unigene0000606	51	138.666666666667	2.2251	1.4773	1.7034	4.8981	4.7325	3.8424	1.80193333333333	4.491	1.31749108579876	0.000463251258944583	0.00550112176254472	yes	--	--	-	-	-	-	-	-	-
Unigene0000609	48	4.66666666666667	0.6762	1.3160	1.0192	0.0000	0.0000	0.2090	1.0038	0.0696666666666667	-3.84885950451242	1.08737228438672e-05	0.000226250797607453	yes	--	PREDICTED: transcription factor 7 isoform X1 [Corvus cornix cornix]	Cellular Processes;Environmental Information Processing;Organismal Systems	Signal transduction;Cellular commiunity;Endocrine system	ko04310//Wnt signaling pathway;ko04916//Melanogenesis;ko04520//Adherens junction	K02620	-	-	-
Unigene0000613	1.33333333333333	80.3333333333333	0.0000	0.0463	0.0533	5.1641	0.3878	0.4747	0.0332	2.00886666666667	5.91905476029647	2.62476206010955e-07	8.08973796067254e-06	yes	--	hypothetical protein N339_04974, partial [Pterocles gutturalis]	-	-	-	-	-	-	-
Unigene0000618	664	38.3333333333333	3.8764	24.2051	18.7088	0.3472	0.0247	1.6800	15.5967666666667	0.683966666666667	-4.51117715112166	1.76085099594919e-06	4.48667561126607e-05	yes	Krt19	PREDICTED: keratin, type I cytoskeletal 19-like [Anser cygnoides domesticus]	-	-	-	-	-	-	-
Unigene0000625	153.333333333333	0.666666666666667	2.3942	3.9842	2.3591	0.0000	0.0000	0.0273	2.9125	0.0091	-8.32217578911767	7.05175894366253e-28	2.05036313954317e-25	yes	--	--	-	-	-	-	-	-	-
Unigene0000641	1.66666666666667	13	0.0000	0.3057	0.0881	0.5145	1.2813	1.0457	0.131266666666667	0.947166666666667	2.85111769903713	0.00587808647767718	0.0409738120177281	yes	--	--	-	-	-	-	-	-	-
Unigene0000648	18	172.333333333333	0.2714	0.1594	0.3522	1.9366	2.0924	2.4827	0.261	2.17056666666667	3.05595002222059	2.58485202372337e-12	1.79514221943068e-10	yes	--	--	-	-	-	-	-	-	-
Unigene0000651	1.33333333333333	12.3333333333333	0.0000	0.1806	0.2083	0.5065	1.0092	1.5100	0.129633333333333	1.00856666666667	2.95979781066786	0.00448938873450982	0.033365862171688	yes	--	--	-	-	-	-	-	-	-
Unigene0000658	556.666666666667	228	7.8465	17.3593	5.5794	3.8234	4.3021	3.6641	10.2617333333333	3.92986666666667	-1.38472217014608	0.000537768534519235	0.0061835874564508	yes	NCR3LG1	PREDICTED: natural cytotoxicity triggering receptor 3 ligand 1, partial [Cuculus canorus]	-	-	-	-	-	-	-
Unigene0000659	25.6666666666667	8	0.7379	1.6765	0.6590	0.2992	0.3832	0.2317	1.02446666666667	0.3047	-1.74941163863912	0.0075389013433333	0.049342253563501	yes	--	--	-	-	-	-	-	-	-
Unigene0000660	2933.33333333333	858	10.8949	31.4982	9.5706	3.7231	4.6281	5.4286	17.3212333333333	4.59326666666667	-1.91494921053397	1.47168246946004e-06	3.81664019748023e-05	yes	pol	PREDICTED: endogenous retrovirus group K member 19 Pol protein-like [Cuculus canorus]	-	-	-	-	-	-	-
Unigene0000663	12.3333333333333	1.33333333333333	0.8389	0.8506	1.1443	0.3181	0.0000	0.0000	0.9446	0.106033333333333	-3.15518566433221	0.00237017132744647	0.0203507680671077	yes	--	--	-	-	-	-	-	-	-
Unigene0000668	59	184	1.6755	1.3742	1.2940	3.6484	4.3510	4.1776	1.4479	4.059	1.48716237469045	2.38894755811827e-05	0.000449942673897896	yes	--	--	-	-	-	-	-	-	-
Unigene0000670	247.666666666667	587	1.3492	1.2147	1.3667	3.8840	2.5940	2.1866	1.3102	2.8882	1.14038359465898	0.000251785992941749	0.00334876453322729	yes	CCSER2	PREDICTED: serine-rich coiled-coil domain-containing protein 2 isoform X4 [Anser cygnoides domesticus]	-	-	-	-	-	-	-
Unigene0000675	76.6666666666667	2.66666666666667	1.1462	0.9686	1.3243	0.0310	0.0000	0.0631	1.14636666666667	0.0313666666666667	-5.19169253308009	1.27939513849476e-15	1.32318111749786e-13	yes	drd5	PREDICTED: D(1B) dopamine receptor [Anser cygnoides domesticus]	Environmental Information Processing	Signal transduction;Signaling molecules and interaction	ko04080//Neuroactive ligand-receptor interaction;ko04020//Calcium signaling pathway	K05840	GO:0016021//integral component of membrane;GO:0044425//membrane part;GO:0016020//membrane;GO:0031224//intrinsic component of membrane	GO:0099600//transmembrane receptor activity;GO:0060089//molecular transducer activity;GO:0004888//transmembrane signaling receptor activity;GO:0004872//receptor activity;GO:0004871//signal transducer activity;GO:0004930//G-protein coupled receptor activity;GO:0038023//signaling receptor activity	GO:0044700//single organism signaling;GO:0007186//G-protein coupled receptor signaling pathway;GO:0044699//single-organism process;GO:0051716//cellular response to stimulus;GO:0023052//signaling;GO:0050794//regulation of cellular process;GO:0050789//regulation of biological process;GO:0044763//single-organism cellular process;GO:0007165//signal transduction;GO:0065007//biological regulation;GO:00…
Unigene0000677	809.333333333333	345	7.1469	8.6806	5.9027	3.3530	3.3966	2.0413	7.2434	2.9303	-1.30561867369402	1.65513564166261e-05	0.000327431982143567	yes	gag-pro-pol	PREDICTED: endogenous retrovirus group K member 5 Gag polyprotein-like [Apteryx australis mantelli]	-	-	-	-	-	-	-
Unigene0000685	2.33333333333333	26	0.2690	0.0625	0.1441	0.0701	4.5401	0.5701	0.158533333333333	1.72676666666667	3.44521502906306	0.00393428364601249	0.0300723914176549	yes	--	--	-	-	-	-	-	-	-
Unigene0000690	255	111.333333333333	5.5926	11.1792	5.7684	2.1633	2.0301	4.2482	7.5134	2.81386666666667	-1.41691194183684	0.000861850060835634	0.00911034355472078	yes	--	--	-	-	-	-	-	-	-
Unigene0000693	1860	647.333333333333	18.6716	17.8202	18.0885	7.9043	3.6365	5.6253	18.1934333333333	5.72203333333333	-1.6688180165452	1.58857585981653e-08	6.26880138024452e-07	yes	vwa2	PREDICTED: von Willebrand factor A domain-containing protein 2 [Anser cygnoides domesticus]	-	-	-	-	-	-	-
Unigene0000694	2105.66666666667	1071	193.0773	178.3227	142.5273	68.9892	79.0290	85.6029	171.3091	77.8737	-1.13739371039291	2.63900954777355e-06	6.46152281925093e-05	yes	snrpf	Small nuclear ribonucleoprotein F, partial [Bos mutus]	Genetic Information Processing	Transcription	ko03040//Spliceosome	K11098	GO:0044464//cell part;GO:0031974//membrane-enclosed lumen;GO:1902494//catalytic complex;GO:0043231//intracellular membrane-bounded organelle;GO:0043226//organelle;GO:0044444//cytoplasmic part;GO:0005634//nucleus;GO:0031981//nuclear lumen;GO:0030532//small nuclear ribonucleoprotein complex;GO:0044424//intracellular part;GO:0044428//nuclear part;GO:0044446//intracellular organelle part;GO:0005737//…	GO:0097159//organic cyclic compound binding;GO:0003676//nucleic acid binding;GO:0005488//binding;GO:1901363//heterocyclic compound binding	GO:0016070//RNA metabolic process;GO:0000377//RNA splicing, via transesterification reactions with bulged adenosine as nucleophile;GO:0009058//biosynthetic process;GO:0090304//nucleic acid metabolic process;GO:0034645//cellular macromolecule biosynthetic process;GO:0032774//RNA biosynthetic process;GO:0000398//mRNA splicing, via spliceosome;GO:0009059//macromolecule biosynthetic process;GO:004423…
Unigene0000703	1.66666666666667	14.6666666666667	0.2155	0.1336	0.0000	1.0488	0.8209	0.9643	0.116366666666667	0.944666666666667	3.02112749625262	0.00116440500271844	0.0115894513429957	yes	--	--	-	-	-	-	-	-	-
Unigene0000718	425.666666666667	189.666666666667	3.6231	3.7551	2.7577	1.7803	0.6744	1.5572	3.37863333333333	1.3373	-1.33711664502761	0.000442371662646469	0.00528896867250407	yes	RAB19	PREDICTED: ras-related protein Rab-19 [Anser cygnoides domesticus]	-	-	-	-	-	GO:0097367//carbohydrate derivative binding;GO:0001883//purine nucleoside binding;GO:0036094//small molecule binding;GO:0032549//ribonucleoside binding;GO:0097159//organic cyclic compound binding;GO:1901363//heterocyclic compound binding;GO:0032550//purine ribonucleoside binding;GO:0001882//nucleoside binding;GO:0005488//binding	GO:0008104//protein localization;GO:0044700//single organism signaling;GO:0044763//single-organism cellular process;GO:0050794//regulation of cellular process;GO:0045184//establishment of protein localization;GO:0007154//cell communication;GO:0051179//localization;GO:0050896//response to stimulus;GO:0009987//cellular process;GO:0051234//establishment of localization;GO:0044699//single-organism pr…
Unigene0000719	349.333333333333	96.3333333333333	2.4698	3.2373	3.0239	0.6809	1.0870	0.5086	2.91033333333333	0.758833333333333	-1.93932944219733	1.28341823629559e-07	4.18857425883895e-06	yes	TRAK1	PREDICTED: huntingtin-associated protein 1 [Haliaeetus leucocephalus]	-	-	-	-	-	-	-
Unigene0000729	178	2808.33333333333	1.1113	0.8801	1.5575	23.9082	15.9277	12.1053	1.18296666666667	17.3137333333333	3.87143551686216	8.09688653172564e-30	2.71488089683504e-27	yes	FGL1	PREDICTED: fibrinogen-like protein 1 [Anser cygnoides domesticus]	-	-	-	-	-	-	-
Unigene0000737	24	123.333333333333	1.1333	1.0055	1.6011	3.2765	7.2769	6.2955	1.24663333333333	5.6163	2.17158280648459	3.02009506484035e-06	7.26949448574877e-05	yes	--	--	-	-	-	-	-	-	-
Unigene0000744	1390.66666666667	3586.66666666667	13.1310	17.3794	17.5270	35.0065	33.9846	40.9557	16.0124666666667	36.6489333333333	1.19457564205671	3.30996084740203e-07	1.00197216175352e-05	yes	POPDC2	PREDICTED: popeye domain-containing protein 2 isoform X1 [Anser cygnoides domesticus]	-	-	-	-	-	-	-
Unigene0000748	56	184.333333333333	0.7606	0.6826	0.7589	2.8304	1.6617	2.0750	0.734033333333333	2.18903333333333	1.57637643903221	2.36841991922693e-05	0.000446875847268617	yes	--	--	-	-	-	-	-	-	-
Unigene0000749	2136.66666666667	168.333333333333	13.4692	11.5723	8.8824	0.7401	0.8037	0.8558	11.3079666666667	0.799866666666667	-3.82143619453652	2.87914510910755e-40	1.78310537451341e-37	yes	--	PREDICTED: high mobility group protein B1-like [Macaca mulatta]	-	-	-	-	-	-	-
Unigene0000755	34	10.6666666666667	0.6833	1.1321	1.2099	0.0620	0.1851	0.5037	1.00843333333333	0.250266666666667	-2.01057765720567	0.00430705256537589	0.032274998027974	yes	--	hypothetical protein Anapl_13825 [Anas platyrhynchos]	-	-	-	-	-	-	-
Unigene0000756	9907.33333333333	5347.66666666667	110.7239	86.1351	90.0846	53.6882	45.8979	42.0167	95.6478666666666	47.2009333333333	-1.01891740383693	6.99119275063716e-06	0.000152900028574591	yes	DKC1	PREDICTED: H/ACA ribonucleoprotein complex subunit 4 isoform X2 [Calidris pugnax]	Genetic Information Processing	Translation	ko03008//Ribosome biogenesis in eukaryotes	K11131	-	-	-
Unigene0000760	390	1980	1.2549	1.0824	3.7014	16.3457	6.2150	5.7623	2.0129	9.441	2.22966417778262	5.8831751492501e-06	0.000130952264780898	yes	--	--	-	-	-	-	-	-	-
Unigene0000777	74.3333333333333	202.666666666667	6.1944	4.4782	6.4752	26.3944	8.3407	9.2922	5.71593333333333	14.6757666666667	1.36037487709269	0.00415098306674598	0.0313615762663608	yes	--	--	-	-	-	-	-	-	-
Unigene0000789	23	71.3333333333333	0.3623	0.3705	0.5243	1.4734	1.0162	1.0494	0.419033333333333	1.17966666666667	1.49324234369466	0.0010012034591973	0.0102719455270054	yes	--	--	-	-	-	-	-	-	-
Unigene0000790	1349.33333333333	635.666666666667	17.6738	15.4204	18.6009	6.3025	9.0069	6.7832	17.2317	7.3642	-1.2264643245758	2.02421807462667e-06	5.09851138203335e-05	yes	--	--	-	-	-	-	-	-	-
Unigene0000794	503.666666666667	251.666666666667	14.3517	12.0841	11.9667	5.4490	6.5667	5.4385	12.8008333333333	5.81806666666667	-1.1376259997729	6.79043447469074e-05	0.00111082054573235	yes	Yeats4	PREDICTED: YEATS domain-containing protein 4 isoform X2 [Taeniopygia guttata]	-	-	-	-	GO:0044422//organelle part;GO:0032991//macromolecular complex;GO:0043233//organelle lumen;GO:1902493//acetyltransferase complex;GO:0000123//histone acetyltransferase complex;GO:0005623//cell;GO:0043229//intracellular organelle;GO:0031248//protein acetyltransferase complex;GO:0043231//intracellular membrane-bounded organelle;GO:1902562//H4 histone acetyltransferase complex;GO:0031974//membrane-enc…	GO:0003676//nucleic acid binding;GO:0001071//nucleic acid binding transcription factor activity;GO:0005515//protein binding;GO:0005488//binding;GO:0005198//structural molecule activity;GO:1901363//heterocyclic compound binding;GO:0097159//organic cyclic compound binding	GO:0009987//cellular process;GO:0008152//metabolic process;GO:0016043//cellular component organization;GO:0051276//chromosome organization;GO:0019438//aromatic compound biosynthetic process;GO:0018130//heterocycle biosynthetic process;GO:0018393//internal peptidyl-lysine acetylation;GO:0043170//macromolecule metabolic process;GO:0044699//single-organism process;GO:0034645//cellular macromolecule …
Unigene0000795	77.6666666666667	20.3333333333333	4.6821	4.7198	6.0077	0.7564	0.5480	1.9566	5.13653333333333	1.087	-2.24044306688625	2.6041436950587e-05	0.000487499056313023	yes	--	--	-	-	-	-	-	-	-
Unigene0000801	238.666666666667	131	2.5844	2.3300	1.9993	1.2664	1.0899	1.0982	2.30456666666667	1.1515	-1.00098109153111	0.00172260105725891	0.0158312089483631	yes	ZFP64	PREDICTED: zinc finger protein 64 [Aquila chrysaetos canadensis]	-	-	-	-	-	GO:0005488//binding;GO:0043167//ion binding;GO:0043169//cation binding	-
Unigene0000806	2.33333333333333	37	0.2205	0.0000	0.0394	2.0690	1.1069	0.7268	0.0866333333333333	1.3009	3.90844402835147	6.57414464138543e-06	0.00014472689062756	yes	--	--	-	-	-	-	-	-	-
Unigene0000812	55.6666666666667	20.6666666666667	5.4293	4.1814	3.2420	1.7792	1.1279	1.4246	4.28423333333333	1.4439	-1.56906622697301	0.00107900390375943	0.0109022885799815	yes	--	zfp6 [Nipponia nippon]	-	-	-	-	-	-	-
Unigene0000823	161.666666666667	1000	1.1590	1.0090	1.8370	8.2977	6.7569	7.0804	1.335	7.37833333333333	2.46645522568916	6.18598918246891e-15	5.97509802832162e-13	yes	Kbtbd13	PREDICTED: kelch repeat and BTB domain-containing protein 13 [Anas platyrhynchos]	-	-	-	-	-	-	-
Unigene0000829	6.66666666666667	50	0.2342	0.0933	0.3586	2.0583	0.8688	1.5600	0.2287	1.4957	2.70929256484819	2.25326644095098e-05	0.000427754965685327	yes	--	--	-	-	-	-	-	-	-
Unigene0000846	4.66666666666667	31.3333333333333	0.3244	0.0000	0.4635	3.1004	1.1231	0.7256	0.262633333333333	1.6497	2.65108175310457	0.0022346521036626	0.0194504887633939	yes	--	--	-	-	-	-	-	-	-
Unigene0000849	22.6666666666667	3.66666666666667	1.4153	1.2731	0.3425	0.0000	0.0000	0.3548	1.0103	0.118266666666667	-3.09466833859661	0.00379248713944522	0.0291834684979791	yes	--	--	-	-	-	-	-	-	-
Unigene0000859	438.666666666667	110.666666666667	5.7863	6.2479	5.4426	0.6410	1.2215	1.8692	5.8256	1.2439	-2.22753613735823	1.45824756386463e-08	5.8023483187424e-07	yes	Dck	PREDICTED: deoxycytidine kinase [Apteryx australis mantelli]	Metabolism	Nucleotide metabolism;Global and Overview	ko01100//Metabolic pathways;ko00230//Purine metabolism;ko00240//Pyrimidine metabolism	K00893	-	GO:0001883//purine nucleoside binding;GO:0046983//protein dimerization activity;GO:0005488//binding;GO:0003824//catalytic activity;GO:0001882//nucleoside binding;GO:1901363//heterocyclic compound binding;GO:0036094//small molecule binding;GO:0097367//carbohydrate derivative binding;GO:0005515//protein binding;GO:0097159//organic cyclic compound binding;GO:0032549//ribonucleoside binding;GO:001677…	GO:0006796//phosphate-containing compound metabolic process;GO:0009987//cellular process;GO:0006793//phosphorus metabolic process;GO:0055086//nucleobase-containing small molecule metabolic process;GO:0044238//primary metabolic process;GO:0006139//nucleobase-containing compound metabolic process;GO:0008152//metabolic process;GO:1901360//organic cyclic compound metabolic process;GO:0006753//nucleos…
Unigene0000860	125	58.6666666666667	1.1744	1.3620	1.5012	0.4718	0.5036	0.6774	1.34586666666667	0.550933333333333	-1.28858583243337	0.000613203101955573	0.00688865507749579	yes	--	--	-	-	-	-	-	-	-
Unigene0000862	8	33.6666666666667	0.3437	0.2130	0.3683	1.3537	1.2295	0.9711	0.308333333333333	1.18476666666667	1.94204018615855	0.000776782024139744	0.00837080026914317	yes	COCH	PREDICTED: cochlin [Anser cygnoides domesticus]	-	-	-	-	-	-	-
Unigene0000887	16	93	0.7164	1.8496	1.1943	4.4818	8.9292	6.5788	1.25343333333333	6.66326666666667	2.41034436677227	2.62583356137958e-06	6.43824547452929e-05	yes	--	--	-	-	-	-	-	-	-
Unigene0000889	28.6666666666667	141.666666666667	2.2751	1.4927	2.0081	8.9310	10.0089	7.2325	1.9253	8.72413333333333	2.17992855537246	7.93547190744994e-08	2.68815387485186e-06	yes	--	--	-	-	-	-	-	-	-
Unigene0000890	1.33333333333333	15	0.0000	0.1298	0.1497	1.3105	1.0879	0.5919	0.0931666666666667	0.996766666666667	3.41937004099175	0.00041176548909623	0.00499220609788202	yes	--	--	-	-	-	-	-	-	-
Unigene0000893	469.333333333333	1151.66666666667	1.8175	1.7040	2.0625	7.1262	1.9536	3.5077	1.86133333333333	4.19583333333333	1.17262093157186	0.00261496938126425	0.0219829476474789	yes	TUB	PREDICTED: tubby protein homolog [Sturnus vulgaris]	-	-	-	-	-	-	-
Unigene0000895	361	144.666666666667	7.9814	9.6093	6.1715	2.7123	3.0483	2.9056	7.92073333333333	2.88873333333333	-1.45519697596693	5.96827110495513e-06	0.000132454353923713	yes	DHFR	dihydrofolate reductase [Gallus gallus]	Metabolism	Global and Overview;Metabolism of cofactors and vitamins	ko01100//Metabolic pathways;ko00670//One carbon pool by folate;ko00790//Folate biosynthesis	K00287	-	GO:0036094//small molecule binding;GO:0044822//poly(A) RNA binding;GO:0005488//binding;GO:0003676//nucleic acid binding;GO:0016646//oxidoreductase activity, acting on the CH-NH group of donors, NAD or NADP as acceptor;GO:0000166//nucleotide binding;GO:1901363//heterocyclic compound binding;GO:0016645//oxidoreductase activity, acting on the CH-NH group of donors;GO:1901265//nucleoside phosphate bi…	GO:0006520//cellular amino acid metabolic process;GO:0043603//cellular amide metabolic process;GO:0009396//folic acid-containing compound biosynthetic process;GO:0006760//folic acid-containing compound metabolic process;GO:0018130//heterocycle biosynthetic process;GO:0042559//pteridine-containing compound biosynthetic process;GO:0009108//coenzyme biosynthetic process;GO:0043604//amide biosyntheti…
Unigene0000901	451	1121	1.7482	1.2180	1.5324	3.8153	2.5602	3.5550	1.49953333333333	3.31016666666667	1.14239026602831	4.13308441537516e-05	0.000726456860748512	yes	ZHX1	PREDICTED: LOW QUALITY PROTEIN: zinc fingers and homeoboxes protein 1 [Anser cygnoides domesticus]	-	-	-	-	-	-	-
Unigene0000905	4114.66666666667	1876.33333333333	33.6946	31.5201	33.4033	10.8214	16.7475	13.0971	32.8726666666667	13.5553333333333	-1.27802790386375	8.1470374201616e-08	2.75450445646851e-06	yes	Pold1	PREDICTED: DNA polymerase delta catalytic subunit [Anolis carolinensis]	Genetic Information Processing;Metabolism	Nucleotide metabolism;Replication and repair;Global and Overview	ko01100//Metabolic pathways;ko00230//Purine metabolism;ko00240//Pyrimidine metabolism;ko03420//Nucleotide excision repair;ko03440//Homologous recombination;ko03030//DNA replication;ko03410//Base excision repair;ko03430//Mismatch repair	K02327	-	-	-
Unigene0000925	12	1.33333333333333	1.6060	0.4976	0.2869	0.0698	0.0000	0.1418	0.796833333333333	0.0705333333333333	-3.49790087312103	0.00271326815337388	0.0225928285558222	yes	--	--	-	-	-	-	-	-	-
Unigene0000928	63.3333333333333	14	2.9844	3.6473	3.8502	0.3458	0.6889	0.9370	3.49396666666667	0.657233333333333	-2.41038828727631	2.64342235185211e-06	6.46631224192375e-05	yes	Gdpd5	PREDICTED: glycerophosphodiester phosphodiesterase domain-containing protein 5-like, partial [Tauraco erythrolophus]	-	-	-	-	-	-	-
Unigene0000940	53.6666666666667	155	1.6715	3.1074	3.3658	8.9787	4.3669	7.5859	2.7149	6.97716666666667	1.3617422372363	0.00158313215206786	0.0148396087516304	yes	--	--	-	-	-	-	-	-	-
Unigene0000964	174.666666666667	96.6666666666667	3.4588	3.8110	2.8116	1.8236	1.4734	1.7434	3.36046666666667	1.68013333333333	-1.00008586533462	0.00338155793044837	0.0267526258753627	yes	C12orf43	chromosome 12 open reading frame 43, isoform CRA_e, partial [Homo sapiens]	-	-	-	-	-	-	-
Unigene0000990	2.33333333333333	19	0.3813	0.0000	0.1635	1.9880	1.2674	0.8620	0.1816	1.37246666666667	2.9179350029326	0.00158141199032544	0.0148287655850929	yes	--	--	-	-	-	-	-	-	-
Unigene0000991	85	7.66666666666667	1.9090	0.6200	3.5251	0.0000	0.4539	0.0650	2.01803333333333	0.172966666666667	-3.54438406442267	0.000138057055229217	0.00202798255737314	yes	--	hypothetical protein L345_15777 [Ophiophagus hannah]	-	-	-	-	-	-	-
Unigene0001000	1093.33333333333	499.666666666667	6.2886	6.4005	5.6892	3.5078	2.3530	1.9904	6.1261	2.61706666666667	-1.22701824130683	1.39348096288078e-05	0.000282354214195419	yes	PFKFB2	PREDICTED: 6-phosphofructo-2-kinase/fructose-2,6-bisphosphatase 2 isoform X1 [Aquila chrysaetos canadensis]	Metabolism	Carbohydrate metabolism	ko00051//Fructose and mannose metabolism	K19029	-	GO:1901363//heterocyclic compound binding;GO:0036094//small molecule binding;GO:0097367//carbohydrate derivative binding;GO:0032549//ribonucleoside binding;GO:0050308//sugar-phosphatase activity;GO:0016788//hydrolase activity, acting on ester bonds;GO:0001882//nucleoside binding;GO:0019900//kinase binding;GO:0001883//purine nucleoside binding;GO:0032550//purine ribonucleoside binding;GO:0005488//…	GO:0044237//cellular metabolic process;GO:0009987//cellular process;GO:0006793//phosphorus metabolic process;GO:0006796//phosphate-containing compound metabolic process;GO:0044710//single-organism metabolic process;GO:0005975//carbohydrate metabolic process;GO:0008152//metabolic process;GO:0006091//generation of precursor metabolites and energy;GO:0005996//monosaccharide metabolic process;GO:0044…
Unigene0001008	384.666666666667	2730	22.1148	5.8922	14.0515	77.5537	101.6116	86.7393	14.0195	88.6348666666667	2.66043943228026	9.60136749285527e-12	6.1264871219259e-10	yes	CLEC4G	PREDICTED: C-type lectin domain family 4 member G-like [Coturnix japonica]	-	-	-	-	-	-	-
Unigene0001017	222	633	2.2111	1.9780	2.7592	7.4687	4.9493	5.5000	2.3161	5.97266666666667	1.36667766298996	7.61958541923637e-06	0.000164659366026043	yes	--	--	-	-	-	-	-	-	-
Unigene0001019	488.333333333333	1527.33333333333	3.6905	1.6600	2.6023	7.7301	5.4139	8.5456	2.65093333333333	7.22986666666667	1.44746865198851	7.12423287553391e-06	0.000155100854852711	yes	--	--	-	-	-	-	-	-	-
Unigene0001020	188.666666666667	56	1.7388	2.1780	2.0568	0.5085	0.3414	0.6816	1.9912	0.5105	-1.96365526921587	3.58079926495479e-07	1.07714534231857e-05	yes	CDC45	PREDICTED: cell division control protein 45 homolog [Coturnix japonica]	Cellular Processes	Cell growth and death	ko04110//Cell cycle	K06628	-	-	-
Unigene0001030	18.3333333333333	0.333333333333333	0.7419	1.1723	2.2264	0.0000	0.0771	0.0000	1.3802	0.0257	-5.74696516844711	2.47481133074812e-06	6.10206173645164e-05	yes	--	--	-	-	-	-	-	-	-
Unigene0001036	68	30.6666666666667	0.9528	1.4170	1.1326	0.6322	0.2699	0.5140	1.16746666666667	0.472033333333333	-1.30642071256506	0.00504233101686613	0.036481361928239	yes	ARMC2	PREDICTED: armadillo repeat-containing protein 2 isoform X4 [Anser cygnoides domesticus]	-	-	-	-	-	-	-
Unigene0001044	645.333333333333	18.3333333333333	3.5130	2.0260	0.8675	0.0911	0.0628	0.0261	2.1355	0.06	-5.15346758703362	1.29301944831777e-18	1.74979768119136e-16	yes	COL7A1	PREDICTED: collagen alpha-1(VII) chain-like isoform X5 [Calidris pugnax]	-	-	-	-	-	-	-
Unigene0001046	135	26.6666666666667	1.4967	1.3048	1.3718	0.1507	0.2359	0.3208	1.3911	0.2358	-2.56059050911592	1.84363374717884e-09	8.49103829562456e-08	yes	EXO1	PREDICTED: exonuclease 1 [Anser cygnoides domesticus]	Genetic Information Processing	Replication and repair	ko03430//Mismatch repair	K10746	GO:0043227//membrane-bounded organelle;GO:0005622//intracellular;GO:0043226//organelle;GO:0044424//intracellular part;GO:0005623//cell;GO:0043229//intracellular organelle;GO:0043231//intracellular membrane-bounded organelle;GO:0044464//cell part	GO:0003824//catalytic activity;GO:0016788//hydrolase activity, acting on ester bonds;GO:0016787//hydrolase activity	GO:1901360//organic cyclic compound metabolic process;GO:0006139//nucleobase-containing compound metabolic process;GO:0046483//heterocycle metabolic process;GO:0044260//cellular macromolecule metabolic process;GO:0008152//metabolic process;GO:0006807//nitrogen compound metabolic process;GO:0044237//cellular metabolic process;GO:0006725//cellular aromatic compound metabolic process;GO:0071704//org…
Unigene0001053	375	15	3.1162	5.0417	3.6705	0.1331	0.1105	0.1728	3.9428	0.1388	-4.8281410580291	1.65001291698271e-29	5.42874874848773e-27	yes	Gcnt1	PREDICTED: beta-1,3-galactosyl-O-glycosyl-glycoprotein beta-1,6-N-acetylglucosaminyltransferase [Anser cygnoides domesticus]	Metabolism	Glycan biosynthesis and metabolism;Global and Overview	ko01100//Metabolic pathways;ko00512//Mucin type O-glycan biosynthesis	K00727	GO:0043229//intracellular organelle;GO:0044422//organelle part;GO:0043227//membrane-bounded organelle;GO:0044444//cytoplasmic part;GO:0044446//intracellular organelle part;GO:0005794//Golgi apparatus;GO:0043226//organelle;GO:0005623//cell;GO:0031984//organelle subcompartment;GO:0044464//cell part;GO:0005622//intracellular;GO:0098791//Golgi subcompartment;GO:0044424//intracellular part;GO:0005737/…	GO:0016757//transferase activity, transferring glycosyl groups;GO:0003824//catalytic activity;GO:0016740//transferase activity;GO:0008194//UDP-glycosyltransferase activity	GO:0044707//single-multicellular organism process;GO:0048513//animal organ development;GO:1901135//carbohydrate derivative metabolic process;GO:0098609//cell-cell adhesion;GO:0044767//single-organism developmental process;GO:0044699//single-organism process;GO:0019538//protein metabolic process;GO:0001655//urogenital system development;GO:0007159//leukocyte cell-cell adhesion;GO:0007275//multicel…
Unigene0001055	5.66666666666667	0	0.0886	0.9887	0.3800	0.0000	0.0000	0.0000	0.485766666666667	0.001	-8.924119685338	0.00599910733158331	0.0416025567315516	yes	--	--	-	-	-	-	-	-	-
Unigene0001073	6.33333333333333	50	0.2063	0.2237	0.2211	0.8605	1.6429	1.9432	0.217033333333333	1.4822	2.77175158728991	4.32361405113992e-06	9.94771376224248e-05	yes	--	--	-	-	-	-	-	-	-
Unigene0001086	26.6666666666667	5	0.8511	0.9128	0.8420	0.0341	0.2720	0.1388	0.868633333333333	0.1483	-2.55022871870174	0.000251613739509277	0.00334876453322729	yes	--	--	-	-	-	-	-	-	-
Unigene0001089	1.33333333333333	18	0.1754	0.0000	0.0627	2.3774	0.4251	0.3304	0.0793666666666667	1.0443	3.71785919489566	0.00121201877826965	0.0119660713664049	yes	--	--	-	-	-	-	-	-	-
Unigene0001124	716	2135	4.4051	3.0894	2.4936	7.8637	9.7738	9.2068	3.32936666666667	8.9481	1.42633361465132	1.71431969786112e-07	5.47604475332554e-06	yes	Slc27a4	PREDICTED: long-chain fatty acid transport protein 1, partial [Calidris pugnax]	Organismal Systems	Endocrine system	ko03320//PPAR signaling pathway	K08745	GO:0043231//intracellular membrane-bounded organelle;GO:0005622//intracellular;GO:0005623//cell;GO:0044464//cell part;GO:0043227//membrane-bounded organelle;GO:0043226//organelle;GO:0043229//intracellular organelle;GO:0044424//intracellular part	GO:0015645//fatty acid ligase activity;GO:0046983//protein dimerization activity;GO:0016874//ligase activity;GO:0003824//catalytic activity;GO:0005515//protein binding;GO:0016877//ligase activity, forming carbon-sulfur bonds;GO:0005215//transporter activity;GO:0022892//substrate-specific transporter activity;GO:0005319//lipid transporter activity;GO:0005488//binding	GO:0044249//cellular biosynthetic process;GO:0071495//cellular response to endogenous stimulus;GO:0010243//response to organonitrogen compound;GO:0031399//regulation of protein modification process;GO:1901576//organic substance biosynthetic process;GO:0044255//cellular lipid metabolic process;GO:0008610//lipid biosynthetic process;GO:0046337//phosphatidylethanolamine metabolic process;GO:0048871/…
Unigene0001134	1590.66666666667	335.333333333333	3.0112	3.4373	1.9818	0.4395	0.5291	0.6170	2.8101	0.528533333333333	-2.41055510407732	3.38092603901658e-16	3.68485939018449e-14	yes	pol	ORF2 [Acanthochelys spixii]	-	-	-	-	-	-	-
Unigene0001136	20.6666666666667	3.66666666666667	0.6771	0.4864	0.7587	0.0000	0.1918	0.1087	0.640733333333333	0.100166666666667	-2.67732155660615	0.000888421225310187	0.00932672597131626	yes	--	DNA-dependent protein kinase catalytic subunit, partial [Gallus gallus]	Metabolism	Metabolism of cofactors and vitamins;Global and Overview	ko01100//Metabolic pathways;ko00785//Lipoic acid metabolism	K03644	-	-	-
Unigene0001140	109.666666666667	49	1.4494	1.3325	2.4652	1.1006	0.6546	0.4452	1.74903333333333	0.733466666666667	-1.25375447724015	0.00636065013936544	0.0434862786138324	yes	pol	envelope polyprotein [Macaca nemestrina]	-	-	-	-	-	-	-
Unigene0001178	106	357.333333333333	0.5697	0.4015	1.0601	2.4022	1.7362	1.9327	0.6771	2.0237	1.57955461162166	6.67719379800731e-05	0.00109365536998973	yes	--	Zinc finger CCCH domain-containing protein 11A [Chaetura pelagica]	Genetic Information Processing	Replication and repair;Folding, sorting and degradation	ko04120//Ubiquitin mediated proteolysis;ko03420//Nucleotide excision repair	K10570	-	-	-
Unigene0001182	1240.66666666667	3068	15.7863	21.1367	26.8624	36.3595	63.6025	43.1959	21.2618	47.7193	1.16630914115207	3.85421466496623e-05	0.000684526209153686	yes	--	hypothetical protein AS27_13285, partial [Aptenodytes forsteri]	Metabolism;Organismal Systems	Endocrine system;Global and Overview;Lipid metabolism	ko01100//Metabolic pathways;ko00561//Glycerolipid metabolism;ko03320//PPAR signaling pathway	K00864	-	-	-
Unigene0001187	450	2202	11.4268	5.7431	8.0583	22.7431	48.9846	38.1264	8.4094	36.6180333333333	2.12247953472075	4.68970933514425e-10	2.38067192691093e-08	yes	--	PREDICTED: zinc finger protein Rlf [Pterocles gutturalis]	-	-	-	-	-	-	-
Unigene0001190	6474.33333333333	15440	24.6828	39.5619	59.9154	70.5411	84.1007	102.4802	41.3867	85.7073333333333	1.05025143143929	0.00049049448779146	0.005743492851646	yes	OGN	PREDICTED: mimecan [Anser cygnoides domesticus]	-	-	-	-	-	-	-
Unigene0001198	8.33333333333333	34.3333333333333	0.3604	0.9213	0.9657	3.0065	2.9950	2.4824	0.749133333333333	2.82796666666667	1.91647069266763	0.0012551892444689	0.0123065732979742	yes	--	--	-	-	-	-	-	-	-
Unigene0001199	7884	33384.6666666667	290.9563	194.8482	191.2283	576.5373	945.1630	997.7576	225.6776	839.8193	1.89581571474667	8.14365672496882e-12	5.22802899165621e-10	yes	--	Cartilage intermediate layer protein 2 [Anas platyrhynchos]	-	-	-	-	-	-	-
Unigene0001202	14	53	0.3589	0.2891	0.3590	1.9211	1.1184	0.6254	0.335666666666667	1.22163333333333	1.86371015035618	0.000933055573712949	0.00969751461231926	yes	--	--	-	-	-	-	-	-	-
Unigene0001208	21	168.666666666667	2.0764	1.4297	1.3188	16.5994	9.1067	10.0508	1.6083	11.9189666666667	2.88965071848659	1.00413051974129e-10	5.59951682417595e-09	yes	--	--	-	-	-	-	-	-	-
Unigene0001212	37.3333333333333	98	0.9100	0.6252	0.6785	1.5265	1.9111	1.7749	0.7379	1.7375	1.23551575681633	0.00195324767704811	0.0174779643405009	yes	--	PREDICTED: transforming acidic coiled-coil-containing protein 1 [Apteryx australis mantelli]	-	-	-	-	-	-	-
Unigene0001213	7.33333333333333	55.3333333333333	0.6413	0.3406	1.0801	6.3049	2.8549	4.5304	0.687333333333333	4.5634	2.73102728524907	8.01200462622766e-06	0.000171939644326896	yes	--	--	-	-	-	-	-	-	-
Unigene0001214	12	0.666666666666667	0.1784	1.0781	2.0081	0.0000	0.0927	0.0630	1.0882	0.0519	-4.39006538470197	0.00142202742714427	0.0136025502226325	yes	--	--	-	-	-	-	-	-	-
Unigene0001229	9.33333333333333	0.666666666666667	0.7921	0.4418	0.2264	0.0000	0.1097	0.0000	0.486766666666667	0.0365666666666667	-3.73462935198561	0.00304819414482081	0.0246411296332397	yes	--	PREDICTED: nuclear factor erythroid 2-related factor 3 isoform X1 [Calidris pugnax]	-	-	-	-	-	-	-
Unigene0001237	25.6666666666667	75	0.2799	0.4683	0.7000	2.1404	1.2406	0.6723	0.482733333333333	1.3511	1.48483610269882	0.00629053984990387	0.0431630081828258	yes	--	--	-	-	-	-	-	-	-
Unigene0001252	37334.3333333333	33.6666666666667	221.3871	549.9312	604.8887	0.3078	0.2172	0.5213	458.735666666667	0.348766666666667	-10.3611852045894	1.03659837257558e-84	2.48039143314198e-81	yes	selenbp1	PREDICTED: selenium-binding protein 1-like [Gallus gallus]	-	-	-	-	-	-	-
Unigene0001253	22.6666666666667	1.33333333333333	1.3580	1.3494	0.4015	0.1465	0.0486	0.0000	1.0363	0.0650333333333333	-3.99411852904419	2.70818955219853e-05	0.000503939605538477	yes	--	--	-	-	-	-	-	-	-
Unigene0001256	10.6666666666667	1.33333333333333	1.4972	0.4093	0.9439	0.1837	0.1830	0.0000	0.950133333333333	0.122233333333333	-2.95849221742164	0.00485655113530742	0.0354539682242204	yes	AOPEP	PREDICTED: aminopeptidase O [Anser cygnoides domesticus]	-	-	-	-	-	-	-
Unigene0001259	31.6666666666667	10.3333333333333	0.9182	1.0526	0.9185	0.2872	0.4133	0.1946	0.9631	0.298366666666667	-1.69059923523225	0.00248444002088069	0.0211422391818948	yes	--	PREDICTED: septin-9 isoform X1 [Coturnix japonica]	-	-	-	-	-	-	-
Unigene0001273	85.6666666666667	249	2.4865	2.3813	1.5075	5.4474	8.2180	3.9744	2.1251	5.87993333333333	1.468269066698	0.000182479544265898	0.00256846563708863	yes	--	--	-	-	-	-	-	-	-
Unigene0001274	197.666666666667	73	9.6358	6.8586	9.3505	1.2220	2.1641	4.4154	8.61496666666667	2.6005	-1.7280561764003	0.000173642049391567	0.00246251744721737	yes	--	--	-	-	-	-	-	-	-
Unigene0001276	4520.33333333333	798.666666666667	25.8965	26.5304	23.6556	3.8945	5.6436	3.0730	25.3608333333333	4.2037	-2.59287053272729	1.00087839629074e-21	1.78000812626814e-19	yes	EMILIN3	PREDICTED: EMILIN-3 [Haliaeetus leucocephalus]	-	-	-	-	-	-	-
Unigene0001278	15	2	1.0019	0.9313	0.8725	0.0000	0.3903	0.0000	0.935233333333333	0.1301	-2.8457053888764	0.00403656057984038	0.0307247862990106	yes	--	--	-	-	-	-	-	-	-
Unigene0001282	0.666666666666667	13	0.0000	0.0000	0.1590	1.0057	1.0018	0.6813	0.053	0.896266666666667	4.07986377713628	0.000222518436019023	0.0030198029154198	yes	--	--	-	-	-	-	-	-	-
Unigene0001290	2879.66666666667	1134.33333333333	10.8412	9.9926	7.9744	7.2711	2.1014	1.7236	9.60273333333333	3.6987	-1.37642682588585	0.0014956948500298	0.0141790686647342	yes	Tspear	PREDICTED: thrombospondin-type laminin G domain and EAR repeat-containing protein [Anser cygnoides domesticus]	-	-	-	-	-	-	-
Unigene0001304	36	138	0.4069	0.2559	0.6542	1.4228	1.3924	1.5896	0.439	1.46826666666667	1.74182116945169	5.10890890886399e-05	0.00086904082233382	yes	--	hypothetical protein Anapl_12135 [Anas platyrhynchos]	-	-	-	-	-	-	-
Unigene0001306	190	441.333333333333	5.7983	4.6583	6.2145	12.9426	13.1654	9.5301	5.55703333333333	11.8793666666667	1.09607112344141	0.000376878477404713	0.00465391433439806	yes	CCM2L	PREDICTED: cerebral cavernous malformations 2 protein-like [Aquila chrysaetos canadensis]	-	-	-	-	-	-	-
Unigene0001325	93.6666666666667	211.666666666667	0.9088	0.5271	0.6078	1.7968	1.0422	1.3354	0.681233333333333	1.39146666666667	1.03038541438056	0.0062389477892821	0.042909679843662	yes	--	--	-	-	-	-	-	-	-
Unigene0001336	2.33333333333333	41.3333333333333	0.0714	0.1327	0.0382	1.7490	0.6673	1.4875	0.0807666666666667	1.30126666666667	4.01001283254827	1.35334302874412e-07	4.39498357305047e-06	yes	--	--	-	-	-	-	-	-	-
Unigene0001341	1428.66666666667	763	13.3712	10.3215	8.9466	4.9110	4.5899	5.9348	10.8797666666667	5.14523333333333	-1.08033920701067	3.67494290738185e-05	0.000657791038865676	yes	PGM3	PREDICTED: phosphoacetylglucosamine mutase [Anser cygnoides domesticus]	Metabolism	Global and Overview;Carbohydrate metabolism	ko01100//Metabolic pathways;ko01130//Biosynthesis of antibiotics;ko00520//Amino sugar and nucleotide sugar metabolism	K01836	-	GO:0043169//cation binding;GO:0016866//intramolecular transferase activity;GO:0005488//binding;GO:0016853//isomerase activity;GO:0043167//ion binding;GO:0016868//intramolecular transferase activity, phosphotransferases;GO:0003824//catalytic activity	GO:0048232//male gamete generation;GO:0006793//phosphorus metabolic process;GO:0007275//multicellular organism development;GO:0044703//multi-organism reproductive process;GO:0048513//animal organ development;GO:0051704//multi-organism process;GO:0032502//developmental process;GO:0044238//primary metabolic process;GO:0048534//hematopoietic or lymphoid organ development;GO:0006796//phosphate-contai…
Unigene0001343	12	38	0.9664	1.0480	0.8632	3.3590	3.5971	1.7637	0.9592	2.9066	1.599428980701	0.00449521717369644	0.033392497596836	yes	--	--	-	-	-	-	-	-	-
Unigene0001345	16.6666666666667	1.33333333333333	0.1811	0.3673	0.2647	0.0000	0.0000	0.0465	0.271033333333333	0.0155	-4.12813017331897	8.62104593811927e-05	0.00136039898163811	yes	--	--	-	-	-	-	-	-	-
Unigene0001353	2.33333333333333	20	0.0000	0.1128	0.3251	1.6448	0.8823	0.8572	0.145966666666667	1.1281	2.95018410638227	0.00115785878231145	0.0115395687274592	yes	--	--	-	-	-	-	-	-	-
Unigene0001363	535.666666666667	213.666666666667	4.4317	3.6577	3.7966	1.1127	1.6319	1.4920	3.962	1.4122	-1.48828445834966	6.74575067135015e-07	1.89999896651265e-05	yes	Cdk18	PREDICTED: cyclin-dependent kinase 18-like, partial [Tyto alba]	-	-	-	-	-	-	-
Unigene0001367	10.6666666666667	43	0.2789	0.3889	0.4484	1.9633	1.3401	0.9360	0.372066666666667	1.41313333333333	1.92526454388267	0.000677751530624438	0.00749384500632886	yes	--	--	-	-	-	-	-	-	-
Unigene0001368	39.3333333333333	128	2.8173	3.1175	1.8693	7.5541	9.0580	6.9186	2.60136666666667	7.84356666666667	1.59224006947722	6.49451088700177e-05	0.00106772030641333	yes	--	--	-	-	-	-	-	-	-
Unigene0001370	6.33333333333333	34	0.2314	0.3943	0.0827	1.8094	1.2417	0.7083	0.236133333333333	1.25313333333333	2.40786630903633	0.000448084745520867	0.00534998348235642	yes	--	--	-	-	-	-	-	-	-
Unigene0001389	2103.66666666667	10464.6666666667	7.9558	7.0240	8.8417	61.7290	25.6130	24.2633	7.9405	37.2017666666667	2.22806937535936	6.05289920645035e-11	3.4861785560827e-09	yes	SLC43A2	PREDICTED: large neutral amino acids transporter small subunit 4 [Anser cygnoides domesticus]	-	-	-	-	-	-	GO:0044699//single-organism process;GO:0044763//single-organism cellular process;GO:0009987//cellular process
Unigene0001393	91.6666666666667	220.666666666667	4.0158	1.7361	2.8694	4.8041	8.3426	5.6299	2.87376666666667	6.25886666666667	1.12295851470953	0.00543147172298857	0.0384771274985284	yes	Slc12a6	PREDICTED: solute carrier family 12 member 6, partial [Hipposideros armiger]	-	-	-	-	GO:0016020//membrane	-	GO:0006810//transport;GO:0051179//localization;GO:0006811//ion transport;GO:0044699//single-organism process;GO:1902578//single-organism localization;GO:0044765//single-organism transport;GO:0051234//establishment of localization
Unigene0001398	12	1	0.9942	0.9241	0.8196	0.0000	0.1589	0.0540	0.912633333333333	0.0709666666666667	-3.68482189916604	0.000501852665442512	0.00585127973736982	yes	--	--	-	-	-	-	-	-	-
Unigene0001405	17	2	0.7815	0.6780	1.2285	0.0000	0.3247	0.0000	0.896	0.108233333333333	-3.04935384838004	0.00194605264158929	0.0174283945489186	yes	COL4A2	PREDICTED: collagen alpha-4(IV) chain-like, partial [Gavia stellata]	Environmental Information Processing;Cellular Processes	Cellular commiunity;Signaling molecules and interaction	ko04510//Focal adhesion;ko04512//ECM-receptor interaction	K06237	-	-	-
Unigene0001422	7	31.3333333333333	0.5003	0.3986	0.6128	1.7140	4.4542	0.5554	0.5039	2.2412	2.15306203626044	0.00571768372625128	0.0400999609269011	yes	--	--	-	-	-	-	-	-	-
Unigene0001433	43.6666666666667	264	4.7451	2.1094	2.1375	13.7677	27.7870	10.2506	2.99733333333333	17.2684333333333	2.52638576134407	2.56452505924852e-07	7.91798992193317e-06	yes	--	PREDICTED: LOW QUALITY PROTEIN: coronin-1B [Columba livia]	-	-	-	-	-	-	-
Unigene0001441	2	16	0.0611	0.0568	0.2618	1.4011	0.9516	0.4746	0.126566666666667	0.942433333333333	2.8964930691416	0.00263623071312371	0.0221192950590147	yes	--	--	-	-	-	-	-	-	-
Unigene0001442	2619.66666666667	8892	7.4444	8.1846	9.1201	30.6292	27.7760	19.7274	8.2497	26.0442	1.65854856060918	1.12854043573616e-11	7.12333640503872e-10	yes	VWF	PREDICTED: LOW QUALITY PROTEIN: von Willebrand factor [Anser cygnoides domesticus]	Environmental Information Processing;Cellular Processes	Cellular commiunity;Signaling molecules and interaction	ko04510//Focal adhesion;ko04512//ECM-receptor interaction	K03900	-	-	-
Unigene0001454	13.3333333333333	0.666666666666667	0.5949	0.0000	2.1964	0.0000	0.0687	0.0467	0.930433333333333	0.0384666666666667	-4.59622205989161	0.00469267877977189	0.0345065680213577	yes	--	--	-	-	-	-	-	-	-
Unigene0001458	12.3333333333333	65.6666666666667	0.5549	0.5158	1.0111	3.8188	3.5736	2.7048	0.693933333333333	3.36573333333333	2.27805190279345	6.84910398661787e-06	0.000150124846847	yes	SAT2	PREDICTED: diamine acetyltransferase 2-like [Gallus gallus]	Metabolism	Amino acid metabolism;Global and Overview	ko01100//Metabolic pathways;ko00330//Arginine and proline metabolism	K00657	-	-	-
Unigene0001472	3.33333333333333	21	0.1670	0.3104	0.3579	1.7411	1.2141	1.7104	0.278433333333333	1.5552	2.48169628162205	0.000944252588711607	0.00980034400137154	yes	--	--	-	-	-	-	-	-	-
Unigene0001474	115.666666666667	41	2.1831	4.4316	1.8826	1.2559	0.5734	0.9395	2.83243333333333	0.922933333333333	-1.61774365399869	0.000745205569312871	0.00808847661438519	yes	--	--	-	-	-	-	-	-	-
Unigene0001487	230	89	1.3160	0.9174	1.1631	0.2816	0.4386	0.4371	1.13216666666667	0.385766666666667	-1.55328595999997	1.28441782261154e-05	0.00026207101944929	yes	ADAMTS18	PREDICTED: A disintegrin and metalloproteinase with thrombospondin motifs 18 isoform X2 [Anser cygnoides domesticus]	-	-	-	-	GO:0031012//extracellular matrix	GO:0043169//cation binding;GO:0005488//binding;GO:0046914//transition metal ion binding;GO:0043167//ion binding;GO:0046872//metal ion binding	-
Unigene0001492	31.3333333333333	86.6666666666667	0.6291	0.5232	0.3904	1.7436	0.8255	1.2983	0.514233333333333	1.28913333333333	1.32590645157953	0.00365863483306683	0.0284403211580484	yes	--	--	-	-	-	-	-	-	-
Unigene0001494	29	1	1.6622	0.8498	1.1134	0.0000	0.1295	0.0000	1.20846666666667	0.0431666666666667	-4.80711617725619	9.63691190431383e-08	3.21283290985997e-06	yes	--	--	-	-	-	-	-	-	-
Unigene0001501	1.66666666666667	35	0.3279	0.0000	0.0879	4.6164	3.0658	0.8688	0.1386	2.85033333333333	4.36213148308486	2.79265690521029e-06	6.79034848979584e-05	yes	--	--	-	-	-	-	-	-	-
Unigene0001514	61	225.333333333333	0.5838	0.6812	1.0251	2.9918	2.4643	2.2288	0.763366666666667	2.56163333333333	1.74661589019398	2.62312668642501e-06	6.43460554644853e-05	yes	MYZAP	PREDICTED: myocardial zonula adherens protein isoform X1 [Gallus gallus]	-	-	-	-	-	-	-
Unigene0001552	2158	7814.66666666667	30.7279	17.9666	42.2184	131.5620	60.1756	98.7663	30.3043	96.8346333333333	1.67600060796104	8.43096572096044e-07	2.32611581489937e-05	yes	--	--	-	-	-	-	-	-	-
Unigene0001567	65.6666666666667	304	0.3310	0.4682	0.6247	3.3240	1.4650	1.3878	0.474633333333333	2.05893333333333	2.11701178820672	1.51408856910574e-06	3.90900688841906e-05	yes	FXN	PREDICTED: frataxin, mitochondrial isoform X8 [Cercocebus atys]	Metabolism	Metabolism of cofactors and vitamins	ko00860//Porphyrin and chlorophyll metabolism	K19054	GO:0043231//intracellular membrane-bounded organelle;GO:0005623//cell;GO:0044464//cell part;GO:0005622//intracellular;GO:0044444//cytoplasmic part;GO:0044429//mitochondrial part;GO:0044446//intracellular organelle part;GO:0043229//intracellular organelle;GO:0043226//organelle;GO:0005737//cytoplasm;GO:0044422//organelle part;GO:0005739//mitochondrion;GO:0044424//intracellular part;GO:0043227//memb…	GO:0051536//iron-sulfur cluster binding;GO:0005506//iron ion binding;GO:0016724//oxidoreductase activity, oxidizing metal ions, oxygen as acceptor;GO:0043169//cation binding;GO:0046872//metal ion binding;GO:0016722//oxidoreductase activity, oxidizing metal ions;GO:0051540//metal cluster binding;GO:0043167//ion binding;GO:0046914//transition metal ion binding;GO:0003824//catalytic activity;GO:0016…	GO:0050794//regulation of cellular process;GO:0016265//death;GO:0044699//single-organism process;GO:0045333//cellular respiration;GO:0006810//transport;GO:0019438//aromatic compound biosynthetic process;GO:0006950//response to stress;GO:0044708//single-organism behavior;GO:0055076//transition metal ion homeostasis;GO:0065007//biological regulation;GO:0071840//cellular component organization or bi…
Unigene0001580	418	1625.66666666667	4.9107	5.4496	6.7358	21.1202	25.4477	15.2506	5.6987	20.6061666666667	1.8543713963574	5.09864592999494e-11	2.96244655066849e-09	yes	SPINK5	PREDICTED: serine protease inhibitor Kazal-type 5 isoform X4 [Anas platyrhynchos]	-	-	-	-	-	-	-
Unigene0001588	53.3333333333333	181	2.6592	2.2658	2.1376	7.2093	7.5039	7.0133	2.3542	7.24216666666667	1.6211844893822	3.89094862945814e-06	9.06716767383512e-05	yes	--	--	-	-	-	-	-	-	-
Unigene0001590	24.6666666666667	277	1.5265	1.3643	1.4473	19.3458	7.1963	16.4663	1.44603333333333	14.3361333333333	3.30948324620294	8.60976964535264e-13	6.45634606368452e-11	yes	--	--	-	-	-	-	-	-	-
Unigene0001591	6.66666666666667	0	1.2311	0.1346	0.0776	0.0000	0.0000	0.0000	0.4811	0.001	-8.91019298919486	0.0059146724077561	0.0411797625828722	yes	--	--	-	-	-	-	-	-	-
Unigene0001601	27	107.333333333333	0.5326	0.2084	1.6223	4.5303	2.2419	1.7821	0.787766666666667	2.85143333333333	1.85584702524235	0.00381743124586856	0.0293411031749179	yes	--	--	-	-	-	-	-	-	-
Unigene0001606	41.6666666666667	204.666666666667	0.8365	0.4797	0.9347	4.0642	3.3831	2.6654	0.7503	3.3709	2.16759436609226	6.72805994648022e-08	2.31640635515116e-06	yes	C1QTNF7	PREDICTED: complement C1q tumor necrosis factor-related protein 7 [Anser cygnoides domesticus]	-	-	-	-	-	-	-
Unigene0001610	0	7.66666666666667	0.0000	0.0000	0.0000	1.7862	0.0000	0.5294	0.001	0.771866666666667	9.59220784562036	0.00561546005767896	0.0395040823675445	yes	--	--	-	-	-	-	-	-	-
Unigene0001611	1	15.3333333333333	0.2347	0.0000	0.0000	1.0604	0.8126	1.2710	0.0782333333333333	1.048	3.7437114706228	0.000366473248193237	0.00454997281400669	yes	--	--	-	-	-	-	-	-	-
Unigene0001614	175.333333333333	90.3333333333333	2.0960	1.9581	1.4636	1.1811	0.6048	0.8151	1.83923333333333	0.867	-1.08500061952009	0.00426139440994578	0.0320423260289053	yes	--	PREDICTED: uncharacterized protein LOC106629619 [Zonotrichia albicollis]	-	-	-	-	-	-	-
Unigene0001617	40	16.6666666666667	4.2590	3.9588	4.9159	0.9110	2.0418	1.8515	4.3779	1.60143333333333	-1.45087525998071	0.00542190617920927	0.0384248768290165	yes	--	--	-	-	-	-	-	-	-
Unigene0001622	38.3333333333333	97.3333333333333	0.7116	0.7310	0.7024	2.3821	1.7311	1.0715	0.715	1.72823333333333	1.27328286570447	0.00342265501990557	0.0270114589510037	yes	--	PREDICTED: CTD small phosphatase-like protein isoform X3 [Haliaeetus albicilla]	-	-	-	-	-	-	-
Unigene0001628	1.66666666666667	50.6666666666667	0.0508	0.0945	0.1090	4.3470	1.6371	1.4007	0.0847666666666667	2.4616	4.85995548236459	1.86353286380644e-09	8.56021788974682e-08	yes	--	--	-	-	-	-	-	-	-
Unigene0001631	24.6666666666667	3.33333333333333	1.1357	0.3248	1.8727	0.1822	0.1815	0.0617	1.11106666666667	0.1418	-2.97001594679916	0.000493449845390469	0.00577248594689891	yes	--	--	-	-	-	-	-	-	-
Unigene0001640	3	20.6666666666667	0.0000	0.2978	0.2748	1.0692	1.2648	1.2224	0.190866666666667	1.18546666666667	2.63481802249793	0.000966380133410478	0.00997691599820826	yes	--	--	-	-	-	-	-	-	-
Unigene0001647	5258	2006.66666666667	64.1090	61.6814	68.0783	21.8637	20.6301	23.4568	64.6229	21.9835333333333	-1.55562221000444	1.05742865770396e-12	7.79624081216413e-11	yes	RTKN	PREDICTED: rhotekin isoform X3 [Coturnix japonica]	-	-	-	-	-	-	-
Unigene0001653	19	132	0.5301	0.3080	1.1008	4.4567	3.9922	3.5343	0.6463	3.9944	2.62770291505215	7.45544589313759e-08	2.54354881857776e-06	yes	--	--	-	-	-	-	-	-	-
Unigene0001655	969.333333333333	384.666666666667	3.7908	3.5540	2.0420	1.1606	1.1527	1.0985	3.12893333333333	1.13726666666667	-1.46010034259166	9.24706447860329e-07	2.52350424200433e-05	yes	ST8SIA5	PREDICTED: alpha-2,8-sialyltransferase 8E isoform X1 [Anser cygnoides domesticus]	Metabolism	Global and Overview;Glycan biosynthesis and metabolism	ko01100//Metabolic pathways;ko00604//Glycosphingolipid biosynthesis - ganglio series	K03369	GO:0012505//endomembrane system;GO:0044444//cytoplasmic part;GO:0044464//cell part;GO:0031224//intrinsic component of membrane;GO:0098588//bounding membrane of organelle;GO:0005794//Golgi apparatus;GO:0044446//intracellular organelle part;GO:0043231//intracellular membrane-bounded organelle;GO:0016020//membrane;GO:0044425//membrane part;GO:0031228//intrinsic component of Golgi membrane;GO:0031090…	GO:0016740//transferase activity;GO:0016757//transferase activity, transferring glycosyl groups;GO:0008373//sialyltransferase activity;GO:0003824//catalytic activity	GO:0043170//macromolecule metabolic process;GO:0036211//protein modification process;GO:0019538//protein metabolic process;GO:0044260//cellular macromolecule metabolic process;GO:0043412//macromolecule modification;GO:0009987//cellular process;GO:0006464//cellular protein modification process;GO:0044238//primary metabolic process;GO:0071704//organic substance metabolic process;GO:0044267//cellula…
Unigene0001658	212	542.666666666667	8.7644	7.1372	8.8116	13.9912	18.5297	22.5194	8.23773333333333	18.3467666666667	1.15520650275621	0.000186443844976006	0.00261139277970679	yes	NKL	PREDICTED: antimicrobial peptide NK-lysin-like [Haliaeetus leucocephalus]	-	-	-	-	-	-	-
Unigene0001660	0.333333333333333	10	0.1230	0.0000	0.0000	1.1541	0.3832	1.5638	0.041	1.0337	4.65604982806537	0.00131467825048091	0.0127901113401988	yes	--	--	-	-	-	-	-	-	-
Unigene0001663	25	6.66666666666667	1.5338	2.6375	1.4795	0.2399	0.3983	0.6501	1.8836	0.429433333333333	-2.1329865426931	0.00186717815874476	0.0168944641857411	yes	--	--	-	-	-	-	-	-	-
Unigene0001665	2060	1078	7.1476	9.3019	7.1767	4.2697	3.1389	3.7897	7.8754	3.73276666666667	-1.07710787205594	1.27903026310939e-05	0.000261072939552557	yes	AIM1	PREDICTED: absent in melanoma 1 protein [Anser cygnoides domesticus]	-	-	-	-	-	-	-
Unigene0001683	14	122.666666666667	2.9443	1.7415	0.8606	6.4192	14.3182	20.7048	1.8488	13.8140666666667	2.90147702119245	6.94932007323038e-07	1.95524375892567e-05	yes	--	--	-	-	-	-	-	-	-
Unigene0001685	3873	12707	7.1846	5.3866	9.7578	22.9422	24.1967	19.1860	7.443	22.1083	1.57063195347663	1.52430255850352e-09	7.15172328741021e-08	yes	DNMBP	PREDICTED: dynamin-binding protein [Anser cygnoides domesticus]	-	-	-	-	GO:0005623//cell;GO:0005622//intracellular;GO:0044464//cell part;GO:0044424//intracellular part	GO:0005088//Ras guanyl-nucleotide exchange factor activity;GO:0005085//guanyl-nucleotide exchange factor activity;GO:0098772//molecular function regulator	GO:0065009//regulation of molecular function;GO:0050790//regulation of catalytic activity;GO:0051336//regulation of hydrolase activity;GO:0019222//regulation of metabolic process;GO:0023052//signaling;GO:0065007//biological regulation;GO:0050794//regulation of cellular process;GO:0007266//Rho protein signal transduction;GO:0051716//cellular response to stimulus;GO:0044763//single-organism cellula…
Unigene0001686	13566	31881.6666666667	89.2185	73.9687	87.4208	153.3841	157.6138	204.5443	83.536	171.8474	1.04065805541776	4.20337969738604e-06	9.71353441746252e-05	yes	Itga5	integrin alpha 5 [Gallus gallus]	Cellular Processes;Environmental Information Processing	Signaling molecules and interaction;Transport and catabolism;Cellular commiunity;Cell motility	ko04510//Focal adhesion;ko04810//Regulation of actin cytoskeleton;ko04145//Phagosome;ko04512//ECM-receptor interaction	K06484	GO:0005887//integral component of plasma membrane;GO:0001726//ruffle;GO:0005622//intracellular;GO:0005886//plasma membrane;GO:0016020//membrane;GO:0031252//cell leading edge;GO:0005623//cell;GO:0044424//intracellular part;GO:0031226//intrinsic component of plasma membrane;GO:0030055//cell-substrate junction;GO:0030054//cell junction;GO:0044425//membrane part;GO:0044459//plasma membrane part;GO:00…	GO:0005102//receptor binding;GO:0005488//binding;GO:0005515//protein binding	GO:0032501//multicellular organismal process;GO:0051674//localization of cell;GO:0030155//regulation of cell adhesion;GO:0042327//positive regulation of phosphorylation;GO:0007611//learning or memory;GO:0032270//positive regulation of cellular protein metabolic process;GO:0044708//single-organism behavior;GO:0007155//cell adhesion;GO:0048518//positive regulation of biological process;GO:0023052//…
Unigene0001687	252.666666666667	588	11.2533	13.6434	11.9562	19.7947	22.8189	32.0408	12.2843	24.8848	1.01844914155915	0.000774944339698697	0.00835526561433381	yes	--	--	-	-	-	-	-	-	-
Unigene0001707	4666.33333333333	1845	20.8460	25.4542	26.4802	9.4476	8.9297	7.8987	24.2601333333333	8.75866666666666	-1.46980430957111	9.59386823812855e-11	5.37277033820812e-09	yes	KANK1	PREDICTED: KN motif and ankyrin repeat domain-containing protein 1 isoform X1 [Anser cygnoides domesticus]	-	-	-	-	GO:0031252//cell leading edge;GO:0005623//cell;GO:0044464//cell part;GO:0042995//cell projection;GO:0001726//ruffle	-	GO:0007399//nervous system development;GO:0071417//cellular response to organonitrogen compound;GO:0030029//actin filament-based process;GO:0051128//regulation of cellular component organization;GO:0051674//localization of cell;GO:0017038//protein import;GO:0007166//cell surface receptor signaling pathway;GO:0009987//cellular process;GO:0008154//actin polymerization or depolymerization;GO:0048870…
Unigene0001709	754	399.666666666667	7.0781	7.0576	6.5616	3.4890	2.7404	3.5586	6.8991	3.26266666666667	-1.08035657130711	4.71901256572017e-05	0.000812621064719141	yes	NUP107	PREDICTED: nuclear pore complex protein Nup107 [Anser cygnoides domesticus]	Genetic Information Processing	Translation	ko03013//RNA transport	K14301	-	-	-
Unigene0001714	8	347	0.1343	0.1498	0.0288	4.4949	3.9057	4.1742	0.1043	4.1916	5.32868998559626	1.47620216426746e-29	4.88743612146965e-27	yes	--	--	-	-	-	-	-	-	-
Unigene0001717	141.333333333333	356	1.0517	1.3008	1.2272	3.3606	2.0703	2.7142	1.19323333333333	2.71503333333333	1.18609372509707	0.000285951187209994	0.00371496604074741	yes	Arhgef3	PREDICTED: rho guanine nucleotide exchange factor 3 isoform X3 [Anser cygnoides domesticus]	-	-	-	-	-	GO:0098772//molecular function regulator;GO:0005088//Ras guanyl-nucleotide exchange factor activity;GO:0005085//guanyl-nucleotide exchange factor activity	GO:0007264//small GTPase mediated signal transduction;GO:0050896//response to stimulus;GO:0044763//single-organism cellular process;GO:0044700//single organism signaling;GO:0023052//signaling;GO:0009987//cellular process;GO:0035556//intracellular signal transduction;GO:0050790//regulation of catalytic activity;GO:0050794//regulation of cellular process;GO:0007165//signal transduction;GO:0065009//…
Unigene0001732	0	7	0.0000	0.0000	0.0000	0.9444	1.4784	0.2742	0.001	0.899	9.81217730551445	0.00128727544310494	0.0125676472321829	yes	--	--	-	-	-	-	-	-	-
Unigene0001736	139	53.3333333333333	10.9205	11.2080	9.2660	3.4003	3.7024	3.7502	10.4648333333333	3.61763333333333	-1.53243123934957	2.32115199788409e-05	0.000438901161898758	yes	--	--	-	-	-	-	-	-	-
Unigene0001748	2.33333333333333	18	0.0886	0.0824	0.4750	1.8485	1.6573	1.0019	0.215333333333333	1.50256666666667	2.80278543329679	0.00158047542393292	0.0148252650154449	yes	--	--	-	-	-	-	-	-	-
Unigene0001774	8.33333333333333	54	0.2856	0.2124	0.9795	2.9778	2.7291	2.6630	0.4925	2.78996666666667	2.50205225576996	3.86678842015609e-05	0.00068583381406286	yes	--	--	-	-	-	-	-	-	-
Unigene0001777	13547	6902.66666666667	645.6367	668.2678	627.4435	236.5967	282.6377	349.3979	647.116	289.5441	-1.16024124889199	4.41504797328979e-07	1.30718197643375e-05	yes	Nme2	PREDICTED: nucleoside diphosphate kinase B [Anser cygnoides domesticus]	Metabolism	Global and Overview;Nucleotide metabolism	ko01100//Metabolic pathways;ko01110//Biosynthesis of secondary metabolites;ko01130//Biosynthesis of antibiotics;ko00230//Purine metabolism;ko00240//Pyrimidine metabolism	K00940	-	-	-
Unigene0001782	2	14.3333333333333	0.1923	0.1787	0.2061	1.4033	1.2981	1.0866	0.192366666666667	1.26266666666667	2.71454309468453	0.00125149533289889	0.0122843962920872	yes	--	--	-	-	-	-	-	-	-
Unigene0001783	26.3333333333333	85.3333333333333	1.1486	0.9444	1.4204	3.5930	3.2580	3.3393	1.17113333333333	3.39676666666667	1.53625678311491	0.000228489511135588	0.00308949712762586	yes	--	--	-	-	-	-	-	-	-
Unigene0001787	4	21.3333333333333	0.1142	0.3185	0.2449	1.1911	1.1865	0.9684	0.225866666666667	1.11533333333333	2.30393166559351	0.00166798870943351	0.0154504935947977	yes	--	--	-	-	-	-	-	-	-
Unigene0001801	746	246	4.7634	5.7086	5.2644	1.4812	1.7765	1.4728	5.24546666666667	1.57683333333333	-1.73404094935624	3.65405715271626e-10	1.89141471615821e-08	yes	FAM83H	PREDICTED: LOW QUALITY PROTEIN: protein FAM83H [Anser cygnoides domesticus]	-	-	-	-	-	-	-
Unigene0001803	6.66666666666667	0	0.4627	0.2151	1.7358	0.0000	0.0000	0.0000	0.804533333333333	0.001	-9.65200838553818	0.00224311799387272	0.0194951654999913	yes	--	--	-	-	-	-	-	-	-
Unigene0001807	8153.66666666667	2864.66666666667	67.8598	63.1785	47.2941	6.9961	27.4797	21.2356	59.4441333333333	18.5704666666667	-1.67852436444201	1.3442242748066e-05	0.000272793578544213	yes	BPI	PREDICTED: bactericidal permeability-increasing protein [Pygoscelis adeliae]	-	-	-	-	-	-	-
Unigene0001813	0.666666666666667	22.3333333333333	0.0639	0.0000	0.0685	3.0001	0.1992	0.8582	0.0441333333333333	1.3525	4.93761606751548	8.80157947311679e-05	0.00138349580956648	yes	--	PREDICTED: LOW QUALITY PROTEIN: RNA-directed DNA polymerase from mobile element jockey-like [Chlamydotis macqueenii]	Metabolism	Global and Overview;Nucleotide metabolism	ko01100//Metabolic pathways;ko00240//Pyrimidine metabolism	K13809	-	-	-
Unigene0001819	6	0	0.6941	0.4301	0.2480	0.0000	0.0000	0.0000	0.4574	0.001	-8.83731255552431	0.00124376311908821	0.0122290209404261	yes	--	--	-	-	-	-	-	-	-
Unigene0001832	31	95.3333333333333	0.3515	0.7624	0.2041	1.1760	1.8865	0.8795	0.439333333333333	1.314	1.58057740603544	0.00307692308458245	0.0248314249606913	yes	Tmem184a	PREDICTED: transmembrane protein 184A [Anser cygnoides domesticus]	-	-	-	-	-	-	-
Unigene0001836	2637	991.666666666667	13.3617	16.0171	13.8901	4.8795	5.3011	4.6593	14.4229666666667	4.94663333333333	-1.54384907417044	1.68052385652754e-11	1.04200396767165e-09	yes	FARP2	PREDICTED: LOW QUALITY PROTEIN: FERM, RhoGEF and pleckstrin domain-containing protein 2 [Anser cygnoides domesticus]	Cellular Processes	Cellular commiunity	ko04520//Adherens junction	K06082	GO:0005622//intracellular;GO:0043226//organelle;GO:0043229//intracellular organelle;GO:0005623//cell;GO:0044464//cell part;GO:0043232//intracellular non-membrane-bounded organelle;GO:0044424//intracellular part;GO:0043228//non-membrane-bounded organelle	-	GO:0007165//signal transduction;GO:0035556//intracellular signal transduction;GO:0050790//regulation of catalytic activity;GO:0007266//Rho protein signal transduction;GO:0044700//single organism signaling;GO:0007264//small GTPase mediated signal transduction;GO:0009987//cellular process;GO:0051336//regulation of hydrolase activity;GO:0050794//regulation of cellular process;GO:0043087//regulation …
Unigene0001845	404	99.6666666666667	2.4345	2.1355	1.7734	0.5330	0.4653	0.4355	2.11446666666667	0.477933333333333	-2.14541252071208	2.8489003203728e-11	1.70616394385739e-09	yes	SLC4A8	PREDICTED: electroneutral sodium bicarbonate exchanger 1 isoform X1 [Anser cygnoides domesticus]	-	-	-	-	GO:0016020//membrane;GO:0031224//intrinsic component of membrane;GO:0044425//membrane part	GO:0022892//substrate-specific transporter activity;GO:0022891//substrate-specific transmembrane transporter activity;GO:0022857//transmembrane transporter activity;GO:0099516//ion antiporter activity;GO:0022804//active transmembrane transporter activity;GO:0005215//transporter activity;GO:0015291//secondary active transmembrane transporter activity;GO:0015075//ion transmembrane transporter activ…	GO:0006811//ion transport;GO:0044699//single-organism process;GO:0044765//single-organism transport;GO:1902578//single-organism localization;GO:0006810//transport;GO:0051234//establishment of localization;GO:0051179//localization
Unigene0001854	3197	7702	147.5489	86.5930	109.3463	115.1748	251.5886	334.1599	114.496066666667	233.6411	1.02899604458423	0.00257445218641137	0.0217082031070106	yes	GBP2	PREDICTED: guanylate-binding protein 3-like, partial [Anser cygnoides domesticus]	-	-	-	-	-	-	-
Unigene0001859	647	2686.33333333333	5.1705	7.6426	8.4830	29.4063	32.7941	20.2716	7.0987	27.4906666666667	1.95331514346073	5.96799663716463e-12	3.91241941436638e-10	yes	Rasa4	PREDICTED: ras GTPase-activating protein 4-like [Anser cygnoides domesticus]	-	-	-	-	GO:0044464//cell part;GO:0005623//cell	-	GO:0007154//cell communication;GO:0050789//regulation of biological process;GO:0007264//small GTPase mediated signal transduction;GO:0050794//regulation of cellular process;GO:0035556//intracellular signal transduction;GO:0044700//single organism signaling;GO:0050896//response to stimulus;GO:0051716//cellular response to stimulus;GO:0009987//cellular process;GO:0044699//single-organism process;GO…
Unigene0001862	227.666666666667	27.6666666666667	28.2158	31.5691	28.9811	2.3156	4.7490	2.8607	29.5886666666667	3.30843333333333	-3.16082457294322	4.99061702149468e-15	4.85611943152538e-13	yes	--	PREDICTED: semaphorin-4A isoform X1 [Corvus brachyrhynchos]	-	-	-	-	-	-	-
Unigene0001864	131	54.6666666666667	1.1189	1.7576	1.4870	0.1867	0.6392	0.7351	1.4545	0.520333333333333	-1.48301525984355	0.00240783117809485	0.0205972082429547	yes	--	--	-	-	-	-	-	-	-
Unigene0001865	136	300.666666666667	0.6482	0.5586	0.5383	1.4726	1.0701	1.0098	0.5817	1.18416666666667	1.0255249394684	0.00159029942708356	0.0148883626858159	yes	UNC13B	PREDICTED: protein unc-13 homolog B isoform X8 [Gallus gallus]	-	-	-	-	-	-	-
Unigene0001871	48.3333333333333	125	1.4490	1.0476	0.8135	3.1418	1.7679	2.7622	1.10336666666667	2.5573	1.21270911322659	0.00380175430623216	0.0292419564857793	yes	--	--	-	-	-	-	-	-	-
Unigene0001878	93.3333333333333	227.333333333333	0.9011	0.9508	1.5923	3.7077	1.9985	1.9958	1.14806666666667	2.56733333333333	1.16106420263286	0.00375717921692971	0.0290050488836507	yes	--	--	-	-	-	-	-	-	-
Unigene0001879	24.3333333333333	2.33333333333333	1.8277	5.3089	0.8570	0.0000	0.5933	0.1614	2.66453333333333	0.251566666666667	-3.40487020273795	0.000768561920986006	0.00830091026765395	yes	--	--	-	-	-	-	-	-	-
Unigene0001880	563.666666666667	33567.3333333333	5.2289	5.5889	5.2764	292.2619	291.5580	283.7496	5.36473333333333	289.189833333333	5.75236656380333	3.77728232517287e-113	2.48554620202188e-109	yes	Adipoq	PREDICTED: adiponectin [Anser cygnoides domesticus]	Organismal Systems	Endocrine system	ko03320//PPAR signaling pathway;ko04920//Adipocytokine signaling pathway	K07296	-	-	-
Unigene0001881	364.666666666667	150.666666666667	3.7359	3.5913	3.3824	0.7073	1.4195	1.6946	3.56986666666667	1.2738	-1.48673141400334	4.93925766915792e-05	0.000844196111103283	yes	VRK1	PREDICTED: serine/threonine-protein kinase VRK1 [Anser cygnoides domesticus]	-	-	-	-	-	GO:0097159//organic cyclic compound binding;GO:0036094//small molecule binding;GO:0001883//purine nucleoside binding;GO:0003824//catalytic activity;GO:0016740//transferase activity;GO:0032549//ribonucleoside binding;GO:0016773//phosphotransferase activity, alcohol group as acceptor;GO:0032550//purine ribonucleoside binding;GO:0016772//transferase activity, transferring phosphorus-containing group…	GO:0044237//cellular metabolic process;GO:0071704//organic substance metabolic process;GO:0036211//protein modification process;GO:0044260//cellular macromolecule metabolic process;GO:0009987//cellular process;GO:0019538//protein metabolic process;GO:0044238//primary metabolic process;GO:0044267//cellular protein metabolic process;GO:0008152//metabolic process;GO:0006464//cellular protein modific…
Unigene0001891	121	19.6666666666667	2.2751	0.7798	2.1946	0.0593	0.4283	0.2612	1.74983333333333	0.2496	-2.80952767667385	7.10681244158962e-06	0.000154849677380034	yes	NCAN	PREDICTED: neurocan core protein isoform X1 [Aquila chrysaetos canadensis]	-	-	-	-	-	-	-
Unigene0001916	44	584.666666666667	0.7930	1.0530	1.1413	7.7961	20.6629	8.7390	0.995766666666667	12.3993333333333	3.63831102212044	5.18435103232029e-16	5.58007724715739e-14	yes	--	PREDICTED: immunoglobulin superfamily member 1-like isoform X3 [Aquila chrysaetos canadensis]	-	-	-	-	-	-	-
Unigene0001919	1311.33333333333	3887.33333333333	14.8828	19.5987	19.8240	40.8681	58.4714	46.6030	18.1018333333333	48.6475	1.4262298474254	5.5592265113284e-09	2.36770875412095e-07	yes	TGFB1I1	PREDICTED: transforming growth factor beta-1-induced transcript 1 protein [Python bivittatus]	-	-	-	-	GO:0044464//cell part;GO:0005623//cell;GO:0070161//anchoring junction;GO:0005622//intracellular;GO:0030054//cell junction;GO:0044424//intracellular part;GO:0005912//adherens junction;GO:0005924//cell-substrate adherens junction;GO:0030055//cell-substrate junction	GO:0005488//binding;GO:0005515//protein binding	GO:0048729//tissue morphogenesis;GO:0032502//developmental process;GO:0050794//regulation of cellular process;GO:0051716//cellular response to stimulus;GO:0050789//regulation of biological process;GO:0044763//single-organism cellular process;GO:0044699//single-organism process;GO:0030154//cell differentiation;GO:0007165//signal transduction;GO:0060429//epithelium development;GO:0048856//anatomica…
Unigene0001936	328.333333333333	97.3333333333333	2.7628	2.1434	2.2228	0.7259	0.7231	0.5123	2.37633333333333	0.653766666666667	-1.86188949424508	2.27630246376682e-08	8.69160604212039e-07	yes	KIF21B	PREDICTED: kinesin-like protein KIF21B isoform X2 [Coturnix japonica]	-	-	-	-	GO:0044446//intracellular organelle part;GO:0015630//microtubule cytoskeleton;GO:0032991//macromolecular complex;GO:0044430//cytoskeletal part;GO:0005623//cell;GO:0043234//protein complex;GO:0043226//organelle;GO:0044464//cell part;GO:0044422//organelle part;GO:0005856//cytoskeleton;GO:0043229//intracellular organelle;GO:0005875//microtubule associated complex;GO:0044424//intracellular part;GO:00…	GO:1901363//heterocyclic compound binding;GO:0097159//organic cyclic compound binding;GO:0032549//ribonucleoside binding;GO:0032550//purine ribonucleoside binding;GO:0097367//carbohydrate derivative binding;GO:0005488//binding;GO:0005515//protein binding;GO:0008092//cytoskeletal protein binding;GO:0036094//small molecule binding;GO:0001882//nucleoside binding;GO:0001883//purine nucleoside binding…	GO:0007017//microtubule-based process;GO:0044699//single-organism process;GO:0044763//single-organism cellular process;GO:0009987//cellular process
Unigene0001955	35.3333333333333	99	0.3196	0.5785	0.9015	1.4383	1.8172	1.3191	0.599866666666667	1.52486666666667	1.34596932858123	0.00336249192323386	0.0266338097837612	yes	--	--	-	-	-	-	-	-	-
Unigene0001967	12699	6806.33333333333	83.1460	90.0449	82.6474	32.6621	52.2511	39.6939	85.2794333333333	41.5357	-1.0378459833466	1.30089638388403e-05	0.000265124999769349	yes	EPHB3	PREDICTED: ephrin type-B receptor 3 [Anser cygnoides domesticus]	-	-	-	-	-	-	-
Unigene0001971	1645.66666666667	452.333333333333	11.7006	14.5912	13.4511	4.0499	3.3200	2.7552	13.2476333333333	3.37503333333333	-1.97276099168817	6.95620831526012e-14	5.87782854144339e-12	yes	Frmd4a	RIKEN cDNA 5730559C18 gene [Mus musculus]	-	-	-	-	-	-	-
Unigene0001980	17.3333333333333	62	0.5489	0.3401	0.1525	0.5935	1.7526	1.0771	0.347166666666667	1.14106666666667	1.71668274469548	0.00399500267958774	0.0304657295464085	yes	Gm5571	Ig kappa chain V-VI region NQ6-8.3.1, partial [Anas platyrhynchos]	-	-	-	-	-	-	-
Unigene0001982	55.3333333333333	13.6666666666667	2.2047	2.6640	1.1027	0.7663	0.5343	0.1817	1.99046666666667	0.4941	-2.0102317506531	0.000810351460333944	0.00866338780968714	yes	--	--	-	-	-	-	-	-	-
Unigene0001992	176.666666666667	671.333333333333	2.4376	2.5314	4.0180	14.6896	12.7124	5.3205	2.99566666666667	10.9075	1.86437146720204	2.9557281019584e-06	7.13086337045344e-05	yes	MUSTN1	PREDICTED: musculoskeletal embryonic nuclear protein 1 [Apteryx australis mantelli]	-	-	-	-	-	-	-
Unigene0001993	2191	592.666666666667	13.4549	11.1026	8.6001	1.4528	3.4279	3.0714	11.0525333333333	2.6507	-2.05993178160138	4.76341281558659e-10	2.40879517231613e-08	yes	tpx2-b	PREDICTED: targeting protein for Xklp2 isoform X1 [Anser cygnoides domesticus]	-	-	-	-	GO:0005622//intracellular;GO:0043232//intracellular non-membrane-bounded organelle;GO:0043228//non-membrane-bounded organelle;GO:0043229//intracellular organelle;GO:0044464//cell part;GO:0043226//organelle;GO:0005856//cytoskeleton;GO:0015630//microtubule cytoskeleton;GO:0005623//cell;GO:0044424//intracellular part	-	GO:0044699//single-organism process;GO:0007049//cell cycle;GO:0044763//single-organism cellular process;GO:0000278//mitotic cell cycle;GO:0009987//cellular process
Unigene0002014	343.333333333333	1546	4.5608	7.4383	9.8442	36.8780	27.0425	25.8051	7.2811	29.9085333333333	2.03832883602861	1.6207646931888e-10	8.83232867275825e-09	yes	Dram2	PREDICTED: DNA damage-regulated autophagy modulator protein 2 isoform X1 [Anser cygnoides domesticus]	-	-	-	-	GO:0005773//vacuole;GO:0044444//cytoplasmic part;GO:0044425//membrane part;GO:0043226//organelle;GO:0016020//membrane;GO:0044424//intracellular part;GO:0043231//intracellular membrane-bounded organelle;GO:0005622//intracellular;GO:0044464//cell part;GO:0043227//membrane-bounded organelle;GO:0031224//intrinsic component of membrane;GO:0000323//lytic vacuole;GO:0043229//intracellular organelle;GO:0…	-	GO:0044699//single-organism process;GO:0012501//programmed cell death;GO:0009987//cellular process;GO:0097194//execution phase of apoptosis;GO:0006921//cellular component disassembly involved in execution phase of apoptosis;GO:0022411//cellular component disassembly;GO:0016043//cellular component organization;GO:0008219//cell death;GO:0016265//death;GO:0006915//apoptotic process;GO:0071840//cellu…
Unigene0002017	815	389.666666666667	5.1858	8.0819	4.5641	2.2279	2.2348	3.0974	5.94393333333333	2.52003333333333	-1.23797511795179	6.08281152620194e-05	0.00100974404407306	yes	ASNS	PREDICTED: asparagine synthetase [glutamine-hydrolyzing] [Anser cygnoides domesticus]	Metabolism	Global and Overview;Amino acid metabolism	ko01100//Metabolic pathways;ko01110//Biosynthesis of secondary metabolites;ko00250//Alanine, aspartate and glutamate metabolism	K01953	-	GO:1901363//heterocyclic compound binding;GO:0005488//binding;GO:0016874//ligase activity;GO:0036094//small molecule binding;GO:0016884//carbon-nitrogen ligase activity, with glutamine as amido-N-donor;GO:0097159//organic cyclic compound binding;GO:0001883//purine nucleoside binding;GO:0003824//catalytic activity;GO:0032549//ribonucleoside binding;GO:0097367//carbohydrate derivative binding;GO:00…	GO:0043603//cellular amide metabolic process;GO:0043604//amide biosynthetic process;GO:0009064//glutamine family amino acid metabolic process;GO:0016053//organic acid biosynthetic process;GO:0009066//aspartate family amino acid metabolic process;GO:0044711//single-organism biosynthetic process;GO:0008152//metabolic process;GO:0006529//asparagine biosynthetic process;GO:0008219//cell death;GO:0046…
Unigene0002019	848	2405	4.0382	3.4388	5.2833	13.5511	11.5389	8.3507	4.25343333333333	11.1469	1.38994279919226	3.50059542812194e-07	1.05664188375685e-05	yes	AATK	PREDICTED: serine/threonine-protein kinase LMTK1 isoform X3 [Gallus gallus]	-	-	-	-	-	-	-
Unigene0002024	8124.33333333333	119.333333333333	139.9414	196.9715	129.7723	1.1330	1.7938	2.9197	155.561733333333	1.94883333333333	-6.31873269007021	1.35811476134648e-61	2.30625410538069e-58	yes	--	PREDICTED: keratin, type I cytoskeletal 13-like, partial [Pterocles gutturalis]	-	-	-	-	-	-	-
Unigene0002026	266.666666666667	586.666666666667	5.3453	5.2456	6.4822	13.8785	10.0427	10.2451	5.69103333333333	11.3887666666667	1.00084898579788	0.000588819414880604	0.006651637690589	yes	--	--	-	-	-	-	-	-	-
Unigene0002030	176.333333333333	42.3333333333333	1.6913	1.4260	1.7830	0.4626	0.4512	0.2089	1.63343333333333	0.374233333333333	-2.12589760238114	2.01357104261578e-07	6.37009656402522e-06	yes	fibcd1	PREDICTED: fibrinogen C domain-containing protein 1 [Pseudopodoces humilis]	-	-	-	-	-	-	-
Unigene0002043	0	6.66666666666667	0.0000	0.0000	0.0000	0.0915	1.1854	0.3721	0.001	0.549666666666667	9.10241318271631	0.00391343945074602	0.0299609190759412	yes	--	--	-	-	-	-	-	-	-
Unigene0002052	617.333333333333	131.666666666667	4.4197	2.4389	1.3844	0.6758	0.3974	0.5278	2.74766666666667	0.533666666666667	-2.36419618700994	2.82480872843901e-08	1.05613338836993e-06	yes	COL24A1	PREDICTED: LOW QUALITY PROTEIN: collagen alpha-1(XXIV) chain [Anser cygnoides domesticus]	-	-	-	-	-	-	-
Unigene0002057	1448.66666666667	87	5.1206	11.9543	9.9217	0.3006	0.6706	0.4959	8.99886666666667	0.489033333333333	-4.20173860713516	7.2580647448775e-25	1.67578528201685e-22	yes	HEBP2	PREDICTED: heme-binding protein 2-like [Coturnix japonica]	-	-	-	-	-	-	-
Unigene0002062	13	2.66666666666667	0.2547	0.2798	0.3723	0.0724	0.0241	0.0654	0.302266666666667	0.0539666666666667	-2.48568140543822	0.00293926324738918	0.0239889450959785	yes	CACNA1A	PREDICTED: voltage-dependent P/Q-type calcium channel subunit alpha-1A-like, partial [Struthio camelus australis]	Environmental Information Processing	Signal transduction	ko04010//MAPK signaling pathway;ko04020//Calcium signaling pathway	K04344	-	-	-
Unigene0002065	891.333333333333	1989.33333333333	4.3091	3.7065	3.9053	10.9606	6.3637	7.0724	3.97363333333333	8.13223333333333	1.03319285599598	0.000122145285964866	0.0018266966317507	yes	Zmiz1	PREDICTED: zinc finger MIZ domain-containing protein 1 isoform X1 [Anas platyrhynchos]	-	-	-	-	-	-	-
Unigene0002069	1.33333333333333	37	0.1722	0.0000	0.0000	1.0776	1.4313	1.6731	0.0574	1.394	4.6020360140801	4.94701965957977e-08	1.757226780834e-06	yes	--	--	-	-	-	-	-	-	-
Unigene0002113	45.6666666666667	132.333333333333	0.9351	0.7295	0.6085	2.1068	2.6190	1.4745	0.7577	2.06676666666667	1.44767686791034	0.000380106383516648	0.0046816940199072	yes	--	PREDICTED: COX assembly mitochondrial protein homolog [Calypte anna]	-	-	-	-	-	-	-
Unigene0002132	837	245.666666666667	3.9581	3.2068	4.6070	0.6611	0.9492	1.3339	3.92396666666667	0.9814	-1.99939960967677	9.14495918548848e-10	4.41659579305032e-08	yes	Cdh22	PREDICTED: cadherin-22 isoform X1 [Anser cygnoides domesticus]	-	-	-	-	GO:0044425//membrane part;GO:0031224//intrinsic component of membrane;GO:0016020//membrane	-	GO:0022610//biological adhesion;GO:0098609//cell-cell adhesion;GO:0007155//cell adhesion
Unigene0002135	2214	541.333333333333	30.2289	122.4502	60.5671	6.8597	2.6650	31.2770	71.0820666666667	13.6005666666667	-2.38581886491641	0.000507663230333848	0.00590855798612302	yes	--	PREDICTED: keratin-associated protein 20-1-like [Anas platyrhynchos]	-	-	-	-	-	-	-
Unigene0002143	221.666666666667	77	2.2202	1.1969	1.5150	0.5865	0.5458	0.4392	1.64403333333333	0.523833333333333	-1.65005977903181	9.57044089343516e-06	0.000201845813105855	yes	--	--	-	-	-	-	-	-	-
Unigene0002146	146.333333333333	357	1.0406	2.0142	1.6097	4.2953	4.0337	2.4629	1.55483333333333	3.5973	1.21015453693828	0.00100379966663485	0.010290692390847	yes	--	--	-	-	-	-	-	-	-
Unigene0002148	3898.66666666667	1635.33333333333	60.6442	64.5633	66.3523	18.6589	26.3122	26.3612	63.8532666666667	23.7774333333333	-1.42516743752609	1.33069139068465e-09	6.29078824272082e-08	yes	GLTP	PREDICTED: glycolipid transfer protein [Meleagris gallopavo]	-	-	-	-	-	GO:0008289//lipid binding;GO:0005215//transporter activity;GO:0005488//binding;GO:0022892//substrate-specific transporter activity;GO:0005319//lipid transporter activity	GO:0051234//establishment of localization;GO:0010876//lipid localization;GO:0071702//organic substance transport;GO:0044765//single-organism transport;GO:0006869//lipid transport;GO:0006810//transport;GO:0044699//single-organism process;GO:1902578//single-organism localization;GO:0051179//localization;GO:0033036//macromolecule localization
Unigene0002150	92.3333333333333	21.6666666666667	1.2734	2.0200	1.3466	0.5134	0.2645	0.2519	1.54666666666667	0.343266666666667	-2.17176063010484	3.97659430069777e-06	9.24628432762066e-05	yes	--	PREDICTED: homeobox protein DLX-3, partial [Corvus brachyrhynchos]	-	-	-	-	-	-	-
Unigene0002159	211	11.6666666666667	2.6691	5.1214	4.1685	0.2584	0.4357	0.0000	3.98633333333333	0.231366666666667	-4.10680941863412	2.07179197175039e-09	9.44270761704624e-08	yes	HORMAD1	PREDICTED: HORMA domain-containing protein 1 isoform X4 [Anser cygnoides domesticus]	-	-	-	-	-	-	-
Unigene0002160	47	0	5.0703	8.2172	4.7375	0.0000	0.0000	0.0000	6.00833333333333	0.001	-12.5527491382944	1.4317024985221e-14	1.3222400513544e-12	yes	--	--	-	-	-	-	-	-	-
Unigene0002163	1.66666666666667	10.6666666666667	0.2493	0.2318	0.1336	1.1699	1.8129	0.7926	0.2049	1.25846666666667	2.61867511450506	0.00733192175023908	0.0482933818671911	yes	--	--	-	-	-	-	-	-	-
Unigene0002168	685.666666666667	292.333333333333	3.8389	3.7527	3.3789	1.5598	1.2865	1.3901	3.65683333333333	1.41213333333333	-1.37271856078798	4.38093949433315e-07	1.29927558794752e-05	yes	KIAA1210	A-kinase anchor protein 17B [Chelonia mydas]	-	-	-	-	-	-	-
Unigene0002174	1.33333333333333	17	0.2030	0.0943	0.1088	0.5291	2.5301	1.5774	0.135366666666667	1.54553333333333	3.51316033824354	0.000470628545653796	0.00556362629694748	yes	--	PREDICTED: protein RNA-directed DNA methylation 3-like [Coturnix japonica]	-	-	-	-	-	-	-
Unigene0002186	177.666666666667	64.3333333333333	1.5992	0.9147	1.3650	0.6489	0.3232	0.3272	1.29296666666667	0.4331	-1.57791300470307	0.00016089633193241	0.0023095768090348	yes	Wipf3	PREDICTED: WAS/WASL-interacting protein family member 3 [Anser cygnoides domesticus]	-	-	-	-	GO:0044428//nuclear part;GO:0043227//membrane-bounded organelle;GO:0005634//nucleus;GO:0005622//intracellular;GO:0044422//organelle part;GO:0043226//organelle;GO:0044424//intracellular part;GO:0070013//intracellular organelle lumen;GO:0043231//intracellular membrane-bounded organelle;GO:0043229//intracellular organelle;GO:0043233//organelle lumen;GO:0005623//cell;GO:0031974//membrane-enclosed lum…	-	-
Unigene0002187	780.333333333333	1966.66666666667	6.3938	5.1927	7.2125	19.6757	11.5974	12.0937	6.26633333333333	14.4556	1.20593507110074	1.75075418326326e-05	0.000344020909725064	yes	CLEC2L	PREDICTED: C-type lectin domain family 2 member L-like [Anser cygnoides domesticus]	-	-	-	-	-	-	-
Unigene0002213	26	571.333333333333	2.2062	1.0253	1.0640	28.2376	25.0357	30.6250	1.43183333333333	27.9661	4.28774360093924	9.41668176378694e-27	2.51630944877803e-24	yes	--	PREDICTED: protein PBMUCL2-like, partial [Lepidothrix coronata]	-	-	-	-	-	-	-
Unigene0002214	866	5398.33333333333	6.8890	11.8184	9.8289	66.0011	43.4178	52.4692	9.5121	53.9627	2.50412674748338	1.48065388395145e-19	2.18945454379135e-17	yes	ADA	PREDICTED: adenosine deaminase [Anser cygnoides domesticus]	Metabolism	Nucleotide metabolism;Global and Overview	ko01100//Metabolic pathways;ko00230//Purine metabolism	K01488	-	-	-
Unigene0002219	12.6666666666667	2.33333333333333	1.2601	1.5616	1.1254	0.2190	0.1091	0.2967	1.3157	0.208266666666667	-2.65932671186132	0.00219246073781795	0.0191433932924552	yes	--	--	-	-	-	-	-	-	-
Unigene0002220	16.6666666666667	61.3333333333333	1.1090	0.8344	0.6792	1.7070	4.9367	2.3502	0.8742	2.99796666666667	1.77794905932172	0.00132247973925501	0.0128446454675022	yes	--	PREDICTED: myelin-oligodendrocyte glycoprotein-like, partial [Anser cygnoides domesticus]	-	-	-	-	-	-	-
Unigene0002241	45.6666666666667	182	1.0279	0.9554	0.8153	4.1587	2.2849	3.5582	0.932866666666667	3.33393333333333	1.83748245737308	2.82855599360561e-06	6.86495364755124e-05	yes	GRAMD2	PREDICTED: GRAM domain-containing protein 3-like isoform X1 [Struthio camelus australis]	-	-	-	-	-	-	-
Unigene0002242	1984.33333333333	944	7.6333	7.8843	7.6906	3.6839	3.0683	3.2449	7.73606666666667	3.33236666666667	-1.21505307557296	1.66303026173875e-07	5.3186657982048e-06	yes	B4GALNT3	PREDICTED: beta-1,4-N-acetylgalactosaminyltransferase 3 [Anser cygnoides domesticus]	-	-	-	-	GO:0043226//organelle;GO:0031090//organelle membrane;GO:0005794//Golgi apparatus;GO:0043227//membrane-bounded organelle;GO:0012505//endomembrane system;GO:0016020//membrane;GO:0098588//bounding membrane of organelle;GO:0000139//Golgi membrane;GO:0043231//intracellular membrane-bounded organelle;GO:0043229//intracellular organelle;GO:0044424//intracellular part;GO:0044444//cytoplasmic part;GO:0005…	GO:0016757//transferase activity, transferring glycosyl groups;GO:0016740//transferase activity;GO:0003824//catalytic activity	-
Unigene0002244	255	878	3.3971	1.5683	3.8351	6.9546	7.7865	11.0633	2.9335	8.60146666666667	1.55195968784233	1.71834039475243e-05	0.000339043759597291	yes	Hrh2	PREDICTED: histamine H2 receptor [Anser cygnoides domesticus]	Environmental Information Processing	Signal transduction;Signaling molecules and interaction	ko04080//Neuroactive ligand-receptor interaction;ko04020//Calcium signaling pathway	K04150	-	-	-
Unigene0002245	285	907.333333333333	2.5362	2.6844	1.6836	6.5944	7.0450	6.4732	2.3014	6.7042	1.54255343201336	7.09973939168219e-08	2.43799400558992e-06	yes	CCDC138	PREDICTED: coiled-coil domain-containing protein 138 [Cuculus canorus]	-	-	-	-	-	-	-
Unigene0002249	69.3333333333333	261.333333333333	1.0314	1.1185	1.0887	3.9271	4.9185	2.6496	1.07953333333333	3.83173333333333	1.82758937034452	5.41650923438574e-07	1.56496091721479e-05	yes	--	--	-	-	-	-	-	-	-
Unigene0002272	99	251	0.6829	0.6544	0.7545	1.9820	1.2724	1.5368	0.697266666666667	1.59706666666667	1.19564211739358	0.00040263296552189	0.0049018049424152	yes	CCDC88A	PREDICTED: girdin isoform X8 [Anas platyrhynchos]	-	-	-	-	-	-	-
Unigene0002280	37.6666666666667	122.333333333333	0.8760	0.5428	0.9612	1.5223	2.4047	2.7405	0.793333333333333	2.2225	1.48618434624298	0.000562796882873006	0.0064154944799049	yes	--	--	-	-	-	-	-	-	-
Unigene0002303	6	0	0.4773	0.7098	0.5116	0.0000	0.0000	0.0000	0.566233333333333	0.001	-9.14525287087847	0.000787032681870847	0.00845357568639974	yes	--	PREDICTED: gastrin/cholecystokinin-like peptide [Anser cygnoides domesticus]	-	-	-	-	-	-	-
Unigene0002304	32.6666666666667	204.666666666667	0.7451	0.4262	0.7167	4.7214	2.4012	3.4551	0.629333333333333	3.5259	2.48609529418774	6.22986333391702e-09	2.62993156073825e-07	yes	--	--	-	-	-	-	-	-	-
Unigene0002313	65.3333333333333	16.3333333333333	1.0121	0.5342	0.9240	0.3127	0.2726	0.0353	0.823433333333333	0.206866666666667	-1.99295065530861	0.00170265620198546	0.0157043553342715	yes	PAX3	paired box 3 [Anas platyrhynchos]	-	-	-	-	GO:0005622//intracellular;GO:0044464//cell part;GO:0005623//cell;GO:0043229//intracellular organelle;GO:0043227//membrane-bounded organelle;GO:0044424//intracellular part;GO:0043231//intracellular membrane-bounded organelle;GO:0043226//organelle	GO:0097159//organic cyclic compound binding;GO:0001071//nucleic acid binding transcription factor activity;GO:0003677//DNA binding;GO:0005488//binding;GO:1901363//heterocyclic compound binding;GO:0003676//nucleic acid binding	GO:0034654//nucleobase-containing compound biosynthetic process;GO:0071704//organic substance metabolic process;GO:1901362//organic cyclic compound biosynthetic process;GO:0006725//cellular aromatic compound metabolic process;GO:0044699//single-organism process;GO:0032501//multicellular organismal process;GO:0008152//metabolic process;GO:0006351//transcription, DNA-templated;GO:0090304//nucleic a…
Unigene0002317	239.666666666667	895.666666666667	1.4757	2.0048	3.3966	6.2735	7.3402	8.7144	2.29236666666667	7.4427	1.69898826176827	6.98631430648721e-07	1.96355343151148e-05	yes	SLC38A3	PREDICTED: sodium-coupled neutral amino acid transporter 3 isoform X1 [Meleagris gallopavo]	-	-	-	-	-	-	-
Unigene0002319	115.333333333333	2.66666666666667	5.6336	19.4353	11.7277	0.1130	0.3376	0.3061	12.2655333333333	0.252233333333333	-5.60370721229233	1.49531196214167e-15	1.53442908988425e-13	yes	--	--	-	-	-	-	-	-	-
Unigene0002323	9.33333333333333	0	1.2798	0.8921	0.8001	0.0000	0.0000	0.0000	0.990666666666667	0.001	-9.95225589981744	5.87237055267034e-05	0.000979398458156683	yes	--	--	-	-	-	-	-	-	-
Unigene0002329	10893.6666666667	5477.33333333333	39.2018	38.4621	34.3165	10.8604	18.0980	20.3284	37.3268	16.4289333333333	-1.18397301796558	5.35867790743118e-06	0.000120706684810865	yes	Ptprv	PREDICTED: receptor-type tyrosine-protein phosphatase V-like [Anser cygnoides domesticus]	-	-	-	-	-	-	-
Unigene0002333	869.333333333333	290	5.8427	5.5794	3.8512	1.3950	1.9307	1.3800	5.0911	1.56856666666667	-1.69853055607011	1.02524510983088e-08	4.19680817042903e-07	yes	CEP85	PREDICTED: centrosomal protein of 85 kDa isoform X2 [Anser cygnoides domesticus]	-	-	-	-	-	-	-
Unigene0002334	37	122.666666666667	0.8982	0.7250	1.0134	2.1197	3.2410	2.5048	0.878866666666667	2.62183333333333	1.57685976311082	8.65566281824409e-05	0.0013642068877445	yes	--	--	-	-	-	-	-	-	-
Unigene0002335	0.666666666666667	18.6666666666667	0.1517	0.0000	0.0000	2.6095	0.9453	0.5893	0.0505666666666667	1.38136666666667	4.77176582597636	5.22563078932705e-05	0.000885095418313238	yes	--	--	-	-	-	-	-	-	-
Unigene0002339	3861.33333333333	1865.66666666667	23.8827	24.8723	20.5823	10.0089	10.4277	9.9671	23.1124333333333	10.1345666666667	-1.18938475481757	6.0390610253737e-08	2.10283572773804e-06	yes	SRPK1	PREDICTED: SRSF protein kinase 1 [Anser cygnoides domesticus]	-	-	-	-	GO:0043229//intracellular organelle;GO:0005622//intracellular;GO:0005623//cell;GO:0043227//membrane-bounded organelle;GO:0044424//intracellular part;GO:0044464//cell part;GO:0043231//intracellular membrane-bounded organelle;GO:0043226//organelle	GO:0003824//catalytic activity;GO:0016301//kinase activity;GO:0005488//binding;GO:0004672//protein kinase activity;GO:0016740//transferase activity;GO:0001883//purine nucleoside binding;GO:0036094//small molecule binding;GO:0032550//purine ribonucleoside binding;GO:0097367//carbohydrate derivative binding;GO:0043169//cation binding;GO:0001882//nucleoside binding;GO:1901363//heterocyclic compound …	GO:0044237//cellular metabolic process;GO:0043170//macromolecule metabolic process;GO:0044699//single-organism process;GO:0046483//heterocycle metabolic process;GO:0044764//multi-organism cellular process;GO:0016071//mRNA metabolic process;GO:0019538//protein metabolic process;GO:0044403//symbiosis, encompassing mutualism through parasitism;GO:0006725//cellular aromatic compound metabolic process…
Unigene0002340	177.333333333333	6.66666666666667	1.9619	3.1647	1.4651	0.1056	0.1315	0.0179	2.19723333333333	0.085	-4.6920814321992	6.50665872451534e-16	6.91966724395832e-14	yes	GCNT2	PREDICTED: N-acetyllactosaminide beta-1,6-N-acetylglucosaminyl-transferase isoform X1 [Anas platyrhynchos]	Metabolism	Glycan biosynthesis and metabolism;Global and Overview	ko01100//Metabolic pathways;ko00601//Glycosphingolipid biosynthesis - lacto and neolacto series	K00742	-	-	-
Unigene0002358	52.3333333333333	0.666666666666667	0.1212	0.0563	4.9039	0.0632	0.0000	0.0000	1.6938	0.0210666666666667	-6.3291576667149	0.000105623165799442	0.00161775231132215	yes	RAPSN	PREDICTED: 43 kDa receptor-associated protein of the synapse [Chaetura pelagica]	-	-	-	-	GO:0045202//synapse;GO:0044459//plasma membrane part;GO:0043228//non-membrane-bounded organelle;GO:0043226//organelle;GO:0097060//synaptic membrane;GO:0005623//cell;GO:0005886//plasma membrane;GO:0043231//intracellular membrane-bounded organelle;GO:0071944//cell periphery;GO:0043232//intracellular non-membrane-bounded organelle;GO:0043229//intracellular organelle;GO:0098590//plasma membrane regio…	GO:0043169//cation binding;GO:0043167//ion binding;GO:0046914//transition metal ion binding;GO:0046872//metal ion binding;GO:0005488//binding;GO:0005102//receptor binding;GO:0005515//protein binding	GO:0065007//biological regulation;GO:0007154//cell communication;GO:0007268//synaptic transmission;GO:0043067//regulation of programmed cell death;GO:0044763//single-organism cellular process;GO:0099536//synaptic signaling;GO:0044699//single-organism process;GO:0009987//cellular process;GO:0010941//regulation of cell death;GO:0044700//single organism signaling;GO:0048518//positive regulation of b…
Unigene0002362	1.66666666666667	14.3333333333333	0.1062	0.1975	0.2277	0.3323	2.6483	1.2007	0.177133333333333	1.39376666666667	2.97608142466853	0.0043804309645479	0.0327270290712079	yes	--	--	-	-	-	-	-	-	-
Unigene0002368	16.6666666666667	0.666666666666667	1.5440	1.1090	0.8274	0.0000	0.0000	0.0992	1.16013333333333	0.0330666666666667	-5.13276919272321	2.82405019506692e-06	6.85717944505133e-05	yes	--	--	-	-	-	-	-	-	-
Unigene0002376	25.6666666666667	194	0.1891	0.3721	0.2861	2.9453	0.7162	2.0897	0.282433333333333	1.91706666666667	2.76291823464991	3.39789531919218e-07	1.0274095657261e-05	yes	ADRA1B	PREDICTED: alpha-1B adrenergic receptor [Anas platyrhynchos]	Environmental Information Processing;Organismal Systems	Signal transduction;Signaling molecules and interaction;Circulatory system	ko04080//Neuroactive ligand-receptor interaction;ko04020//Calcium signaling pathway;ko04261//Adrenergic signaling in cardiomyocytes;ko04270//Vascular smooth muscle contraction	K04136	GO:0005634//nucleus;GO:0031967//organelle envelope;GO:0043226//organelle;GO:0016020//membrane;GO:0005635//nuclear envelope;GO:0031975//envelope;GO:0043231//intracellular membrane-bounded organelle;GO:0044425//membrane part;GO:0005623//cell;GO:0044424//intracellular part;GO:0005622//intracellular;GO:0012505//endomembrane system;GO:0044428//nuclear part;GO:0044464//cell part;GO:0043227//membrane-bo…	GO:0004936//alpha-adrenergic receptor activity;GO:0046983//protein dimerization activity;GO:0004871//signal transducer activity;GO:0005515//protein binding;GO:0004935//adrenergic receptor activity;GO:0099600//transmembrane receptor activity;GO:0005488//binding;GO:0008227//G-protein coupled amine receptor activity;GO:0038023//signaling receptor activity;GO:0004872//receptor activity;GO:0004888//tr…	GO:0023014//signal transduction by protein phosphorylation;GO:0001976//neurological system process involved in regulation of systemic arterial blood pressure;GO:0044699//single-organism process;GO:0044057//regulation of system process;GO:0030534//adult behavior;GO:0090257//regulation of muscle system process;GO:0050896//response to stimulus;GO:0007610//behavior;GO:0003321//positive regulation of …
Unigene0002390	2.66666666666667	22.3333333333333	0.0631	0.0586	0.0451	0.6136	0.1746	0.4603	0.0556	0.416166666666667	2.90400462737091	0.000381232645374209	0.00469117553010498	yes	Zscan2	PREDICTED: zinc finger protein 883-like, partial [Charadrius vociferus]	-	-	-	-	-	-	-
Unigene0002402	2762.33333333333	997.333333333333	14.4735	12.9447	11.0832	1.8426	5.6037	4.8217	12.8338	4.08933333333333	-1.650010834774	2.07006737332715e-06	5.19475797532942e-05	yes	IQGAP3	PREDICTED: ras GTPase-activating-like protein IQGAP3 isoform X1 [Nipponia nippon]	Cellular Processes	Cell motility	ko04810//Regulation of actin cytoskeleton	K05767	-	-	-
Unigene0002407	45.3333333333333	11.3333333333333	0.6280	0.9958	3.5636	0.5008	0.2686	0.3654	1.72913333333333	0.378266666666667	-2.19257356436521	0.00192454546335801	0.0172741367825015	yes	MYO18B	PREDICTED: unconventional myosin-XVIIIb isoform X2 [Aquila chrysaetos canadensis]	-	-	-	-	-	-	-
Unigene0002410	11.6666666666667	0	0.8922	0.6634	1.6256	0.0000	0.0000	0.0000	1.0604	0.001	-10.0503928599799	1.5884321344155e-05	0.000315372223180708	yes	--	--	-	-	-	-	-	-	-
Unigene0002411	3101.66666666667	1465.66666666667	16.6258	23.2268	17.4061	8.6810	10.0750	6.5797	19.0862333333333	8.44523333333333	-1.17632322617005	3.39821851289731e-06	8.04357099622032e-05	yes	LLGL2	PREDICTED: lethal(2) giant larvae protein homolog 2 isoform X2 [Anser cygnoides domesticus]	Cellular Processes	Cellular commiunity	ko04530//Tight junction	K06094	-	-	-
Unigene0002417	32.3333333333333	287.666666666667	0.2292	0.2367	0.8052	5.5236	2.5792	2.2669	0.4237	3.45656666666667	3.02822471730205	4.85103587980572e-08	1.72779587811051e-06	yes	--	--	-	-	-	-	-	-	-
Unigene0002421	36	344.333333333333	0.3438	0.2850	0.3785	3.5463	1.6505	3.2560	0.335766666666667	2.8176	3.06893589575446	1.3087876791158e-13	1.0798934326648e-11	yes	--	--	-	-	-	-	-	-	-
Unigene0002430	55.3333333333333	148.666666666667	0.8173	0.5229	0.4096	1.3282	1.7862	1.2298	0.583266666666667	1.44806666666667	1.31190049083492	0.00115521729027692	0.0115214375295857	yes	SEZ6	PREDICTED: seizure protein 6 homolog isoform X2 [Gallus gallus]	-	-	-	-	-	-	-
Unigene0002432	27.6666666666667	4	0.8741	1.7205	1.6532	0.2144	0.0000	0.2906	1.41593333333333	0.168333333333333	-3.07236054807066	7.51712968517853e-05	0.00120829539202189	yes	--	--	-	-	-	-	-	-	-
Unigene0002448	4.66666666666667	0	0.9343	0.1930	0.3338	0.0000	0.0000	0.0000	0.487033333333333	0.001	-8.92787670579689	0.00596803483385714	0.0414580746534584	yes	--	--	-	-	-	-	-	-	-
Unigene0002450	17806.3333333333	84147.6666666667	103.1086	87.4769	174.7646	444.5891	496.7566	563.7122	121.783366666667	501.685966666667	2.04246748160001	3.51001357523764e-13	2.78274299138042e-11	yes	Ptrf	PREDICTED: polymerase I and transcript release factor [Anser cygnoides domesticus]	-	-	-	-	GO:0044464//cell part;GO:0043231//intracellular membrane-bounded organelle;GO:0016020//membrane;GO:0005622//intracellular;GO:0043227//membrane-bounded organelle;GO:0071944//cell periphery;GO:0044459//plasma membrane part;GO:0044425//membrane part;GO:0005886//plasma membrane;GO:0043229//intracellular organelle;GO:0005623//cell;GO:0043226//organelle;GO:0044424//intracellular part	GO:0097159//organic cyclic compound binding;GO:1901363//heterocyclic compound binding;GO:0019843//rRNA binding;GO:0003723//RNA binding;GO:0005488//binding;GO:0003676//nucleic acid binding	GO:0008152//metabolic process;GO:0006351//transcription, DNA-templated;GO:0090304//nucleic acid metabolic process;GO:0018130//heterocycle biosynthetic process;GO:0009059//macromolecule biosynthetic process;GO:0006139//nucleobase-containing compound metabolic process;GO:0034645//cellular macromolecule biosynthetic process;GO:0019438//aromatic compound biosynthetic process;GO:0046483//heterocycle m…
Unigene0002455	14.6666666666667	67.3333333333333	0.2371	0.3305	0.2964	1.3183	1.1902	1.1165	0.288	1.20833333333333	2.06887777762619	1.09026700139487e-05	0.000226763474861434	yes	CDH6	PREDICTED: cadherin-6, partial [Balearica regulorum gibbericeps]	-	-	-	-	GO:0043227//membrane-bounded organelle;GO:0016020//membrane;GO:0031224//intrinsic component of membrane;GO:0005623//cell;GO:0005622//intracellular;GO:0043226//organelle;GO:0043231//intracellular membrane-bounded organelle;GO:0044425//membrane part;GO:0044424//intracellular part;GO:0044464//cell part;GO:0043229//intracellular organelle	-	GO:0022610//biological adhesion;GO:0007155//cell adhesion;GO:0098609//cell-cell adhesion
Unigene0002459	7	0.666666666666667	0.7821	0.4626	0.2286	0.0000	0.0000	0.1005	0.4911	0.0335	-3.87378382185018	0.00372396112541003	0.0288023714653883	yes	--	--	-	-	-	-	-	-	-
Unigene0002460	1399.33333333333	735.333333333333	11.9716	14.8158	13.6296	7.7098	6.0718	5.7293	13.4723333333333	6.50363333333333	-1.0506819117249	2.98627276451032e-05	0.000547556150711781	yes	STK17A	PREDICTED: serine/threonine-protein kinase 17A [Corvus cornix cornix]	-	-	-	-	GO:0043229//intracellular organelle;GO:0043227//membrane-bounded organelle;GO:0044424//intracellular part;GO:0005623//cell;GO:0043226//organelle;GO:0044464//cell part;GO:0043231//intracellular membrane-bounded organelle;GO:0005622//intracellular	GO:1901363//heterocyclic compound binding;GO:0097159//organic cyclic compound binding;GO:0005488//binding;GO:0032550//purine ribonucleoside binding;GO:0001882//nucleoside binding;GO:0036094//small molecule binding;GO:0097367//carbohydrate derivative binding;GO:0032549//ribonucleoside binding;GO:0001883//purine nucleoside binding	GO:0050794//regulation of cellular process;GO:0042981//regulation of apoptotic process;GO:0023052//signaling;GO:0043067//regulation of programmed cell death;GO:0044699//single-organism process;GO:0009987//cellular process;GO:0010942//positive regulation of cell death;GO:0043065//positive regulation of apoptotic process;GO:0007154//cell communication;GO:0044763//single-organism cellular process;GO…
Unigene0002465	0.666666666666667	25.3333333333333	0.0000	0.0000	0.1088	1.6403	0.6325	1.1830	0.0362666666666667	1.15193333333333	4.98926926408827	8.45856523019831e-07	2.33006693274777e-05	yes	--	--	-	-	-	-	-	-	-
Unigene0002474	90	38.3333333333333	1.7174	1.3988	1.6699	0.6092	0.6069	0.6129	1.59536666666667	0.609666666666667	-1.38779546554175	0.000408599993254686	0.00496411743478264	yes	DNAI2	PREDICTED: dynein intermediate chain 2, axonemal isoform X2 [Anser cygnoides domesticus]	-	-	-	-	-	-	-
Unigene0002481	1064.66666666667	4119.66666666667	3.2796	7.4845	8.8006	36.7362	20.4712	14.6098	6.52156666666667	23.9390666666667	1.87607641798609	1.25172126924507e-06	3.31287637283051e-05	yes	Muc4	PREDICTED: mucin-4 isoform X2 [Gallus gallus]	-	-	-	-	-	-	-
Unigene0002496	1732.33333333333	552.333333333333	28.1088	37.3146	31.4346	8.7713	9.3423	9.6831	32.286	9.26556666666667	-1.80095759573081	5.36157520380457e-13	4.14455274418033e-11	yes	Tmem51	PREDICTED: transmembrane protein 51 [Anser cygnoides domesticus]	-	-	-	-	-	-	-
Unigene0002500	78.6666666666667	18.3333333333333	1.0242	1.4670	1.4577	0.4027	0.3314	0.1542	1.3163	0.2961	-2.15233193781244	1.00894693090963e-05	0.000211774259716686	yes	--	--	-	-	-	-	-	-	-
Unigene0002538	5187	14061.6666666667	12.1114	9.3748	9.6577	31.0398	23.7775	22.5666	10.3813	25.7946333333333	1.31308382222041	2.6707020976476e-08	1.00064839732644e-06	yes	SVEP1	PREDICTED: LOW QUALITY PROTEIN: sushi, von Willebrand factor type A, EGF and pentraxin domain-containing protein 1 [Anser cygnoides domesticus]	-	-	-	-	-	-	-
Unigene0002543	71.6666666666667	29.3333333333333	0.6937	1.7625	0.7766	0.3215	0.5444	0.3703	1.0776	0.412066666666667	-1.38687208647739	0.00648111565096984	0.044046671945211	yes	--	--	-	-	-	-	-	-	-
Unigene0002552	128.333333333333	57.3333333333333	1.4696	1.4814	0.9872	0.5827	0.5912	0.4606	1.31273333333333	0.544833333333333	-1.26868700271767	0.000839989786478862	0.00893488428769858	yes	C4orf33	PREDICTED: UPF0462 protein C4orf33 homolog isoform X2 [Anser cygnoides domesticus]	-	-	-	-	-	-	-
Unigene0002554	145.333333333333	61.6666666666667	1.9045	1.4121	1.4749	0.7691	0.6975	0.4433	1.59716666666667	0.636633333333333	-1.32698026614156	0.000500726995673794	0.00583944849496231	yes	FAM189A1	PREDICTED: protein FAM189A1 isoform X8 [Anser cygnoides domesticus]	-	-	-	-	-	-	-
Unigene0002556	2285	1079.33333333333	77.9599	48.0610	87.4202	20.9170	34.9840	32.5218	71.1470333333333	29.4742666666667	-1.27134768222658	1.3983278662149e-05	0.000283118367435711	yes	H2-DMa	Class II histocompatibility antigen, M alpha chain, partial [Anas platyrhynchos]	Cellular Processes;Environmental Information Processing;Organismal Systems	Signaling molecules and interaction;Transport and catabolism;Immune system	ko04145//Phagosome;ko04514//Cell adhesion molecules (CAMs);ko04672//Intestinal immune network for IgA production	K06752	-	-	-
Unigene0002560	2264	1093	102.8267	118.5352	124.5924	54.2748	56.7699	42.8273	115.3181	51.2906666666667	-1.16885074362532	8.90884146471775e-07	2.4413286433403e-05	yes	Ost4	dolichyl-diphosphooligosaccharide--protein glycosyltransferase subunit 4 [Alligator mississippiensis]	-	-	-	-	-	-	-
Unigene0002564	1150.66666666667	3559.66666666667	5.2491	4.8051	5.1807	13.0014	12.1759	16.2434	5.0783	13.8069	1.44297190458466	4.22972532839884e-10	2.16386006547689e-08	yes	PARP14	PREDICTED: poly [ADP-ribose] polymerase 14-like, partial [Anser cygnoides domesticus]	-	-	-	-	-	-	-
Unigene0002569	3054.33333333333	7475	79.3751	56.9386	52.8567	92.7739	150.3623	163.2853	63.0568	135.473833333333	1.10329035979766	4.64323635988057e-05	0.000800357722517462	yes	TAPBP	TAP binding protein [Gallus gallus]	-	-	-	-	-	-	-
Unigene0002576	89	15.6666666666667	1.0353	0.8111	2.1875	0.1851	0.2765	0.1776	1.34463333333333	0.213066666666667	-2.65783600674183	6.26124776173285e-07	1.78550706756848e-05	yes	CA6	PREDICTED: carbonic anhydrase 6 [Anser cygnoides domesticus]	Metabolism	Energy metabolism	ko00910//Nitrogen metabolism	K01672	-	-	-
Unigene0002577	11.6666666666667	0	0.4982	2.0375	0.8543	0.0000	0.0000	0.0000	1.13	0.001	-10.1421070573025	4.91060619113725e-05	0.000840117423184424	yes	--	PREDICTED: formin-1 isoform X3 [Anser cygnoides domesticus]	-	-	-	-	-	-	-
Unigene0002581	9.66666666666667	2	0.7267	1.2544	1.0013	0.1082	0.2157	0.2200	0.994133333333333	0.1813	-2.45506043418897	0.00742995664967998	0.0487508136547992	yes	--	--	-	-	-	-	-	-	-
Unigene0002587	34.3333333333333	166	1.4519	0.6161	1.2178	2.7316	5.6389	5.4181	1.09526666666667	4.5962	2.06915940877096	7.77675410560916e-06	0.000167780282634212	yes	--	--	-	-	-	-	-	-	-
Unigene0002599	449.333333333333	135	5.9374	6.0732	5.7812	1.6583	2.0787	1.2546	5.9306	1.66386666666667	-1.83363824162063	8.8753888075465e-09	3.67021380680961e-07	yes	Smpdl3b	acid sphingomyelinase-like phosphodiesterase 3b precursor [Gallus gallus]	-	-	-	-	GO:0044421//extracellular region part;GO:0005576//extracellular region	-	GO:0006793//phosphorus metabolic process;GO:0009987//cellular process;GO:0006684//sphingomyelin metabolic process;GO:0006066//alcohol metabolic process;GO:0006807//nitrogen compound metabolic process;GO:0006643//membrane lipid metabolic process;GO:0008152//metabolic process;GO:0006796//phosphate-containing compound metabolic process;GO:0071704//organic substance metabolic process;GO:0044237//cell…
Unigene0002611	14.6666666666667	2	0.8532	0.5047	0.3325	0.0809	0.0000	0.1096	0.563466666666667	0.0635	-3.14950176955426	0.000969082158910647	0.00999694748371042	yes	--	--	-	-	-	-	-	-	-
Unigene0002612	17	139	0.2722	0.7953	0.9170	4.7852	4.7264	5.0003	0.6615	4.8373	2.87038895210083	1.58370457187011e-09	7.40402984657071e-08	yes	--	--	-	-	-	-	-	-	-
Unigene0002624	71	18.3333333333333	1.8720	1.6722	1.6155	0.6337	0.2525	0.3435	1.7199	0.4099	-2.06898078978499	2.1305735778887e-05	0.000408065844645019	yes	--	--	-	-	-	-	-	-	-
Unigene0002626	72	15.6666666666667	1.1310	0.6487	0.8253	0.3011	0.1625	0.0850	0.868333333333333	0.182866666666667	-2.24745684520495	2.73544159034628e-05	0.000507766330900982	yes	SLC45A2	PREDICTED: LOW QUALITY PROTEIN: membrane-associated transporter protein [Anser cygnoides domesticus]	-	-	-	-	-	-	-
Unigene0002629	11373.3333333333	3781.33333333333	231.1163	181.7595	188.9191	55.5718	81.2025	48.7348	200.5983	61.8363666666667	-1.69778192156112	3.04229407990766e-11	1.81373097343714e-09	yes	STMN1	stathmin, partial [Gallus gallus]	Environmental Information Processing	Signal transduction	ko04010//MAPK signaling pathway	K04381	GO:0043229//intracellular organelle;GO:0043228//non-membrane-bounded organelle;GO:0005622//intracellular;GO:0044464//cell part;GO:0005737//cytoplasm;GO:0043232//intracellular non-membrane-bounded organelle;GO:0005623//cell;GO:0044444//cytoplasmic part;GO:0015630//microtubule cytoskeleton;GO:0043226//organelle;GO:0044424//intracellular part;GO:0005856//cytoskeleton	GO:0008092//cytoskeletal protein binding;GO:0005488//binding;GO:0005515//protein binding	GO:0009605//response to external stimulus;GO:0043207//response to external biotic stimulus;GO:0009653//anatomical structure morphogenesis;GO:0048699//generation of neurons;GO:0032886//regulation of microtubule-based process;GO:0044699//single-organism process;GO:0030182//neuron differentiation;GO:0010639//negative regulation of organelle organization;GO:0006928//movement of cell or subcellular co…
Unigene0002657	192	28.3333333333333	2.0199	3.7703	3.7087	0.2072	0.6879	0.3860	3.1663	0.427033333333333	-2.89037736102452	3.05061136519281e-09	1.35063316641278e-07	yes	--	PREDICTED: protein spire homolog 1 isoform X4 [Zonotrichia albicollis]	Organismal Systems	Development	ko04320//Dorso-ventral axis formation	K02098	-	-	GO:0006996//organelle organization;GO:0007010//cytoskeleton organization;GO:0051234//establishment of localization;GO:0051179//localization;GO:0016043//cellular component organization;GO:0071840//cellular component organization or biogenesis;GO:0009987//cellular process
Unigene0002670	1	28.6666666666667	0.0581	0.0540	0.0623	2.1199	1.2067	1.2721	0.0581333333333333	1.5329	4.72075414015524	6.63233323842342e-08	2.289437943194e-06	yes	--	--	-	-	-	-	-	-	-
Unigene0002674	562	125.666666666667	6.8184	8.6822	7.7238	2.0809	1.5115	1.2531	7.74146666666667	1.61516666666667	-2.2609238772022	2.81291499151378e-12	1.94072701157625e-10	yes	Sox9	transcription factor SOX-9 [Anas platyrhynchos]	-	-	-	-	-	-	-
Unigene0002681	353.333333333333	955.333333333333	1.6757	2.2224	3.3802	6.3072	7.7406	4.2539	2.4261	6.10056666666667	1.33030424001278	6.9101899699169e-05	0.00112628616255897	yes	COX8B	cytochrome c oxidase subunit 8B [Amazona aestiva]	Metabolism;Organismal Systems	Circulatory system;Global and Overview;Energy metabolism	ko01100//Metabolic pathways;ko00190//Oxidative phosphorylation;ko04260//Cardiac muscle contraction	K02273	-	-	-
Unigene0002682	116.666666666667	27	1.5977	1.3225	1.1374	0.4864	0.1696	0.2224	1.35253333333333	0.2928	-2.20767669113421	3.2461568392456e-06	7.73932012371227e-05	yes	HHLA2	PREDICTED: HERV-H LTR-associating protein 2 isoform X1 [Anser cygnoides domesticus]	-	-	-	-	-	-	-
Unigene0002684	51.3333333333333	152	0.8541	0.5989	0.8672	3.3436	2.0701	1.1538	0.7734	2.18916666666667	1.5010951251044	0.000885402448520836	0.0093032646097872	yes	--	--	-	-	-	-	-	-	-
Unigene0002690	2.66666666666667	20	0.0000	0.1551	0.2980	0.4638	0.9819	1.3748	0.151033333333333	0.940166666666667	2.63804954097884	0.00413704484710799	0.0312815735193132	yes	--	--	-	-	-	-	-	-	-
Unigene0002694	801.333333333333	2822	4.6757	4.9375	4.3357	17.3715	15.0311	12.9197	4.64963333333333	15.1074333333333	1.70006971972251	8.40987351321952e-13	6.31544310246651e-11	yes	NR1D2	PREDICTED: nuclear receptor subfamily 1 group D member 2 [Anser cygnoides domesticus]	-	-	-	-	GO:0044464//cell part;GO:0043226//organelle;GO:0043229//intracellular organelle;GO:0043227//membrane-bounded organelle;GO:0044424//intracellular part;GO:0043231//intracellular membrane-bounded organelle;GO:0005622//intracellular;GO:0005623//cell	GO:0038023//signaling receptor activity;GO:0003676//nucleic acid binding;GO:0004871//signal transducer activity;GO:0003677//DNA binding;GO:0046872//metal ion binding;GO:0001071//nucleic acid binding transcription factor activity;GO:0046914//transition metal ion binding;GO:0043169//cation binding;GO:0005488//binding;GO:0097159//organic cyclic compound binding;GO:0004872//receptor activity;GO:00600…	GO:1901362//organic cyclic compound biosynthetic process;GO:0071495//cellular response to endogenous stimulus;GO:0071310//cellular response to organic substance;GO:0016070//RNA metabolic process;GO:0044763//single-organism cellular process;GO:0006807//nitrogen compound metabolic process;GO:0010467//gene expression;GO:0019438//aromatic compound biosynthetic process;GO:0009058//biosynthetic process…
Unigene0002695	102.333333333333	0.666666666666667	0.2093	0.0000	5.5157	0.0364	0.0000	0.0000	1.90833333333333	0.0121333333333333	-7.29719343256034	7.19041209940272e-05	0.00116323808769747	yes	CHRNG	PREDICTED: acetylcholine receptor subunit gamma [Aquila chrysaetos canadensis]	Environmental Information Processing	Signaling molecules and interaction	ko04080//Neuroactive ligand-receptor interaction	K04818	GO:0005886//plasma membrane;GO:0016020//membrane;GO:0071944//cell periphery;GO:0097060//synaptic membrane;GO:0005887//integral component of plasma membrane;GO:0098805//whole membrane;GO:0098590//plasma membrane region;GO:0045202//synapse;GO:0031224//intrinsic component of membrane;GO:0044425//membrane part;GO:0044456//synapse part;GO:0044459//plasma membrane part;GO:0098589//membrane region;GO:00…	-	GO:0065008//regulation of biological quality;GO:0065007//biological regulation
Unigene0002711	37.3333333333333	3.66666666666667	1.2601	1.6681	1.3096	0.1194	0.2380	0.0539	1.4126	0.1371	-3.36505252538474	4.41848153482679e-07	1.307463209423e-05	yes	--	hypothetical protein Anapl_01558 [Anas platyrhynchos]	-	-	-	-	-	-	-
Unigene0002715	22.3333333333333	136.666666666667	0.3830	1.8816	1.3487	6.7318	9.8885	4.5608	1.20443333333333	7.06036666666667	2.5513885679747	3.11760114786463e-06	7.45985271026772e-05	yes	--	--	-	-	-	-	-	-	-
Unigene0002721	160	733.333333333333	1.3358	1.7364	1.9351	5.6805	9.6588	5.8022	1.6691	7.04716666666667	2.07797294165649	3.61227062189306e-10	1.8716254928907e-08	yes	TESPA1	PREDICTED: protein TESPA1 [Nipponia nippon]	-	-	-	-	-	-	-
Unigene0002734	566.333333333333	193.333333333333	7.0393	5.8410	4.0584	1.4491	1.8306	1.8995	5.64623333333333	1.7264	-1.70952198015387	1.01428785036058e-07	3.3687155216834e-06	yes	RGS9	PREDICTED: regulator of G-protein signaling 9 isoform X1 [Anser cygnoides domesticus]	Organismal Systems	Sensory system	ko04744//Phototransduction	K13765	-	-	-
Unigene0002740	1	16	0.0681	0.1266	0.0000	2.0588	0.3536	0.6734	0.0649	1.0286	3.98631977035332	0.000610166808196777	0.00686480040972318	yes	--	--	-	-	-	-	-	-	-
Unigene0002744	2302	900	10.2430	7.2049	9.9413	2.1205	3.8268	3.4925	9.12973333333333	3.1466	-1.53677892876311	5.1374923420182e-08	1.81265329670591e-06	yes	Lrp2	PREDICTED: prolow-density lipoprotein receptor-related protein 1-like [Gallus gallus]	-	-	-	-	-	-	-
Unigene0002749	23.6666666666667	971	0.4449	0.4135	0.5852	17.4180	21.6785	15.0722	0.4812	18.0562333333333	5.22971651438273	6.48317364352813e-47	5.59487257282964e-44	yes	bglap	PREDICTED: osteocalcin [Anser cygnoides domesticus]	-	-	-	-	-	-	-
Unigene0002760	9.33333333333333	214.333333333333	0.0814	0.2647	0.2180	6.0245	4.7546	1.9258	0.188033333333333	4.23496666666667	4.49329027284566	7.60979204944533e-15	7.32348579646986e-13	yes	--	PREDICTED: uncharacterized protein LOC106033201 [Anser cygnoides domesticus]	-	-	-	-	-	-	-
Unigene0002786	116.666666666667	51.3333333333333	1.4692	1.9623	1.5135	1.1304	0.4149	0.5038	1.64833333333333	0.683033333333333	-1.27098012863927	0.0049026096322959	0.0357109694566654	yes	--	--	-	-	-	-	-	-	-
Unigene0002787	546	1553	26.4033	40.2354	30.4162	118.8649	66.6673	71.1832	32.3516333333333	85.5718	1.40329688670416	3.06321375605655e-06	7.34975836583084e-05	yes	--	--	-	-	-	-	-	-	-
Unigene0002794	27.6666666666667	89	0.6482	0.7230	0.7781	2.9198	2.5046	1.2089	0.716433333333333	2.2111	1.62585990652461	0.000523339556434397	0.00605486613842188	yes	--	--	-	-	-	-	-	-	-
Unigene0002807	1633.33333333333	557.666666666667	10.9810	19.5335	18.6148	1.7858	3.1079	8.5829	16.3764333333333	4.4922	-1.86612711743234	5.53631496394071e-05	0.000930637943946903	yes	SPIRE2	PREDICTED: protein spire homolog 2 [Aquila chrysaetos canadensis]	Organismal Systems	Development	ko04320//Dorso-ventral axis formation	K02098	-	-	-
Unigene0002817	35.6666666666667	151.333333333333	0.5519	0.2074	0.5160	2.1672	1.2197	1.4683	0.4251	1.6184	1.92869406091911	2.91256852607163e-05	0.00053534717999114	yes	--	--	-	-	-	-	-	-	-
Unigene0002831	178.333333333333	65.3333333333333	3.0808	3.5620	6.9529	0.8880	1.4569	1.8756	4.5319	1.40683333333333	-1.68766460377212	0.000151954325302408	0.00220120517131794	yes	--	--	-	-	-	-	-	-	-
Unigene0002836	6.66666666666667	29.6666666666667	0.5334	0.2254	0.2079	2.0731	0.7052	1.1647	0.322233333333333	1.31433333333333	2.02815356367952	0.00371463822536825	0.0287567625676229	yes	--	--	-	-	-	-	-	-	-
Unigene0002840	0.333333333333333	7.33333333333333	0.1066	0.0000	0.0000	1.3344	0.3323	0.5274	0.0355333333333333	0.731366666666667	4.36334993741578	0.00537405730112166	0.038198909592985	yes	--	--	-	-	-	-	-	-	-
Unigene0002845	22	162.333333333333	0.5442	0.3653	1.1342	4.3505	7.4115	2.4135	0.681233333333333	4.72516666666667	2.7941442829839	3.82711938106074e-07	1.14499848841628e-05	yes	--	--	-	-	-	-	-	-	-
Unigene0002847	42.6666666666667	5.33333333333333	0.7934	0.4358	1.1210	0.1880	0.0375	0.0510	0.7834	0.0921666666666667	-3.08743214854983	1.14352044778254e-05	0.000236624227249091	yes	--	hypothetical protein Anapl_00064 [Anas platyrhynchos]	-	-	-	-	-	-	-
Unigene0002849	101	15.6666666666667	1.7774	2.9518	2.3876	0.0988	0.3200	0.5023	2.37226666666667	0.307033333333333	-2.94979899583555	6.11049438275823e-08	2.1232253814994e-06	yes	--	--	-	-	-	-	-	-	-
Unigene0002850	113.333333333333	46	3.4071	5.9226	5.6436	2.1224	2.2062	1.3754	4.9911	1.90133333333333	-1.39234632842068	0.000859614918726838	0.00909402101117729	yes	--	PREDICTED: spore coat protein SP96 [Danio rerio]	-	-	-	-	-	-	-
Unigene0002852	0.333333333333333	9.33333333333333	0.0000	0.1003	0.0000	0.4501	1.1209	1.0672	0.0334333333333333	0.8794	4.71716042732162	0.00106107559971115	0.0107562375736558	yes	--	--	-	-	-	-	-	-	-
Unigene0002853	39	559	0.6086	0.6315	0.3944	12.9278	6.0569	3.8893	0.544833333333333	7.62466666666667	3.80678739116461	2.49069095630309e-15	2.49742768231823e-13	yes	--	hypothetical protein Anapl_14536 [Anas platyrhynchos]	-	-	-	-	-	-	-
Unigene0002857	15.6666666666667	62.3333333333333	0.2627	0.2886	0.5888	1.8181	1.2901	1.0462	0.380033333333333	1.3848	1.86547975950197	0.000347893800618175	0.00435939667987193	yes	--	--	-	-	-	-	-	-	-
Unigene0002865	1561.66666666667	276.333333333333	18.8156	27.4531	23.4603	3.0484	4.2203	3.8446	23.243	3.70443333333333	-2.64947151536694	5.357125350744e-21	8.98120358961355e-19	yes	Celsr2	PREDICTED: LOW QUALITY PROTEIN: cadherin EGF LAG seven-pass G-type receptor 2 [Coturnix japonica]	-	-	-	-	-	-	-
Unigene0002866	38.3333333333333	108.666666666667	0.6937	0.3800	0.3452	1.2787	0.9907	1.3126	0.472966666666667	1.194	1.33599242134882	0.00179112730757249	0.0163355030708993	yes	--	--	-	-	-	-	-	-	-
Unigene0002869	809	248.333333333333	24.4523	27.3556	23.6908	4.4399	6.6994	8.9135	25.1662333333333	6.68426666666667	-1.91264810688199	1.35344699394718e-09	6.38424342790031e-08	yes	PHLDB3	PREDICTED: pleckstrin homology-like domain family B member 3 [Pseudopodoces humilis]	-	-	-	-	-	-	-
Unigene0002878	34.6666666666667	94.6666666666667	0.5264	0.5029	0.4859	1.5095	1.6253	0.8058	0.505066666666667	1.31353333333333	1.37890707678842	0.00159593721560816	0.0149205156077239	yes	--	--	-	-	-	-	-	-	-
Unigene0002884	4586.66666666667	2167	26.2083	23.2880	20.0360	11.2863	10.3611	8.6557	23.1774333333333	10.1010333333333	-1.19821792339434	2.18468373396213e-07	6.8333999479046e-06	yes	Ncoa1	PREDICTED: nuclear receptor coactivator 1 isoform X2 [Gallus gallus]	-	-	-	-	GO:0043231//intracellular membrane-bounded organelle;GO:0043226//organelle;GO:0044446//intracellular organelle part;GO:0043227//membrane-bounded organelle;GO:0043229//intracellular organelle;GO:0005623//cell;GO:0032991//macromolecular complex;GO:0044464//cell part;GO:0000785//chromatin;GO:0044427//chromosomal part;GO:0005694//chromosome;GO:0005622//intracellular;GO:0043232//intracellular non-memb…	GO:0051427//hormone receptor binding;GO:0000988//transcription factor activity, protein binding;GO:0005488//binding;GO:0016407//acetyltransferase activity;GO:0060089//molecular transducer activity;GO:0003824//catalytic activity;GO:0000989//transcription factor activity, transcription factor binding;GO:1901363//heterocyclic compound binding;GO:0016747//transferase activity, transferring acyl group…	GO:0016265//death;GO:0065007//biological regulation;GO:0006725//cellular aromatic compound metabolic process;GO:0048869//cellular developmental process;GO:0016568//chromatin modification;GO:0043543//protein acylation;GO:0007275//multicellular organism development;GO:0016573//histone acetylation;GO:0048731//system development;GO:0006464//cellular protein modification process;GO:0034641//cellular n…
Unigene0002901	193.333333333333	85.3333333333333	5.7703	3.3622	3.3230	1.1674	1.8115	1.8709	4.15183333333333	1.6166	-1.36078577810987	0.000473793266278063	0.00559070389012172	yes	--	PREDICTED: endogenous retrovirus group 3 member 1 Env polyprotein [Anas platyrhynchos]	-	-	-	-	-	-	-
Unigene0002904	0.333333333333333	7.33333333333333	0.0000	0.0984	0.0000	0.9931	0.5496	0.5980	0.0328	0.713566666666667	4.4432805032648	0.00275455928167958	0.0228427078932225	yes	--	--	-	-	-	-	-	-	-
Unigene0002905	0.333333333333333	6.66666666666667	0.0000	0.0000	0.1064	1.1387	0.4125	0.3507	0.0354666666666667	0.633966666666667	4.15987133677839	0.0065299152784717	0.0443088167168481	yes	--	PREDICTED: ribosomal RNA processing protein 36 homolog isoform X1 [Lepidothrix coronata]	-	-	-	-	-	-	-
Unigene0002908	41.6666666666667	1.33333333333333	2.1448	1.7571	0.5455	0.0000	0.0000	0.1027	1.48246666666667	0.0342333333333333	-5.43645408002194	1.88660743693404e-08	7.33491792430442e-07	yes	--	--	-	-	-	-	-	-	-
Unigene0002914	6	0	0.5949	0.1229	0.4960	0.0000	0.0000	0.0000	0.4046	0.001	-8.66035250967092	0.00211312070926351	0.0185902760138992	yes	Rph3a	PREDICTED: LOW QUALITY PROTEIN: rabphilin-3A, partial [Eurypyga helias]	-	-	-	-	GO:0005623//cell;GO:0031988//membrane-bounded vesicle;GO:0043229//intracellular organelle;GO:0005622//intracellular;GO:0030135//coated vesicle;GO:0043231//intracellular membrane-bounded organelle;GO:0031982//vesicle;GO:0044444//cytoplasmic part;GO:0043227//membrane-bounded organelle;GO:0005737//cytoplasm;GO:0043226//organelle;GO:0044464//cell part;GO:0016023//cytoplasmic, membrane-bounded vesicle…	GO:0043169//cation binding;GO:0043167//ion binding;GO:0017016//Ras GTPase binding;GO:0019899//enzyme binding;GO:0005488//binding;GO:0051020//GTPase binding;GO:0005515//protein binding;GO:0031267//small GTPase binding	GO:0008104//protein localization;GO:0045184//establishment of protein localization;GO:0051179//localization;GO:0015031//protein transport;GO:0006810//transport;GO:0071702//organic substance transport;GO:0051234//establishment of localization;GO:0033036//macromolecule localization
Unigene0002932	81.6666666666667	4	0.1717	9.5362	0.0920	0.0000	0.2675	0.1820	3.26663333333333	0.149833333333333	-4.44637400692241	0.00180060912167166	0.0163992500662698	yes	--	--	-	-	-	-	-	-	-
Unigene0002933	68	481	0.3652	0.5517	0.9688	7.3597	3.0919	2.2189	0.628566666666667	4.2235	2.74830137888447	4.72828337576953e-08	1.6852152570566e-06	yes	NR4A2	PREDICTED: nuclear receptor subfamily 4 group A member 2 [Melopsittacus undulatus]	-	-	-	-	GO:0044464//cell part;GO:0044424//intracellular part;GO:0043226//organelle;GO:0043227//membrane-bounded organelle;GO:0005623//cell;GO:0043229//intracellular organelle;GO:0005622//intracellular;GO:0043231//intracellular membrane-bounded organelle	GO:0046914//transition metal ion binding;GO:1901363//heterocyclic compound binding;GO:0038023//signaling receptor activity;GO:0004872//receptor activity;GO:0005515//protein binding;GO:0097159//organic cyclic compound binding;GO:0003700//transcription factor activity, sequence-specific DNA binding;GO:0001071//nucleic acid binding transcription factor activity;GO:0003676//nucleic acid binding;GO:00…	GO:0060548//negative regulation of cell death;GO:0080090//regulation of primary metabolic process;GO:0019222//regulation of metabolic process;GO:0097659//nucleic acid-templated transcription;GO:1901564//organonitrogen compound metabolic process;GO:0030030//cell projection organization;GO:0006807//nitrogen compound metabolic process;GO:0009059//macromolecule biosynthetic process;GO:0009987//cellul…
Unigene0002936	11.3333333333333	59.6666666666667	0.1112	0.3513	0.2859	1.5996	1.1778	0.9266	0.249466666666667	1.23466666666667	2.30720263490682	3.00531023521947e-05	0.000550280144008428	yes	--	--	-	-	-	-	-	-	-
Unigene0002939	462.333333333333	1181.33333333333	2.3323	1.3778	2.0156	6.1782	4.0177	3.3619	1.90856666666667	4.51926666666667	1.24359910698497	7.00544868106482e-05	0.00113751026979832	yes	MYRF	PREDICTED: LOW QUALITY PROTEIN: myelin regulatory factor [Anas platyrhynchos]	-	-	-	-	-	GO:0001071//nucleic acid binding transcription factor activity	GO:0034645//cellular macromolecule biosynthetic process;GO:0097659//nucleic acid-templated transcription;GO:0006807//nitrogen compound metabolic process;GO:0008152//metabolic process;GO:0006725//cellular aromatic compound metabolic process;GO:0044238//primary metabolic process;GO:0018130//heterocycle biosynthetic process;GO:0019438//aromatic compound biosynthetic process;GO:0034654//nucleobase-co…
Unigene0002949	24	77	1.3048	0.4976	0.6096	2.1630	2.6760	2.1745	0.804	2.33783333333333	1.53990467572902	0.00165489426226238	0.0153645403446236	yes	PLAC9	PREDICTED: placenta-specific protein 9 isoform X1 [Anser cygnoides domesticus]	-	-	-	-	-	-	-
Unigene0002953	85	188.333333333333	0.8000	0.8770	0.9343	2.4489	1.7365	1.2534	0.870433333333333	1.81293333333333	1.05852016318337	0.00464226191461922	0.0342505888870897	yes	--	--	-	-	-	-	-	-	-
Unigene0002973	130.666666666667	1.33333333333333	1.9294	1.8233	2.5849	0.0671	0.0000	0.0000	2.11253333333333	0.0223666666666667	-6.56148002970443	2.29921706143384e-23	4.82212687442232e-21	yes	arid3a	PREDICTED: AT-rich interactive domain-containing protein 3C [Lepidothrix coronata]	-	-	-	-	-	-	-
Unigene0002991	2968.33333333333	886.666666666667	23.0063	28.4124	23.7553	6.0926	7.8185	6.5371	25.058	6.81606666666667	-1.87825991932159	3.54459064499377e-15	3.49427604370341e-13	yes	vangl2-a	PREDICTED: vang-like protein 2 isoform X1 [Nipponia nippon]	Environmental Information Processing	Signal transduction	ko04310//Wnt signaling pathway	K04510	-	-	-
Unigene0002992	117.666666666667	46.6666666666667	1.5010	1.8099	3.9783	0.9306	0.5056	1.0317	2.42973333333333	0.822633333333333	-1.56247654815705	0.00139406184391891	0.0134081852101049	yes	--	--	-	-	-	-	-	-	-
Unigene0002993	9.33333333333333	44.6666666666667	0.3008	0.3146	0.4434	1.3332	1.6406	1.5408	0.352933333333333	1.50486666666667	2.09216806858398	0.000105137048093774	0.00161359314453424	yes	--	--	-	-	-	-	-	-	-
Unigene0003010	2.66666666666667	21	0.5414	0.0719	0.0000	1.4516	1.8477	1.2020	0.204433333333333	1.50043333333333	2.87567686372868	0.00119544497944273	0.0118558053142095	yes	--	PREDICTED: LOW QUALITY PROTEIN: SLIT-ROBO Rho GTPase-activating protein 3, partial [Anser cygnoides domesticus]	-	-	-	-	-	-	-
Unigene0003021	2489.33333333333	5534.66666666667	60.8254	77.8259	105.8360	254.1366	124.6351	125.2025	81.4957666666667	167.9914	1.04359035389133	0.000839844850593306	0.00893488428769858	yes	--	--	-	-	-	-	-	-	-
Unigene0003028	3197	1532.66666666667	36.9805	27.8440	32.0088	9.9242	13.4506	16.9124	32.2777666666667	13.4290666666667	-1.26518172092381	9.29872614035003e-07	2.53628777969071e-05	yes	LRRC75A	PREDICTED: leucine-rich repeat-containing protein 75A [Anser cygnoides domesticus]	-	-	-	-	-	-	-
Unigene0003039	264.666666666667	7513.66666666667	2.0501	1.0593	1.8521	41.8361	41.9973	41.7193	1.65383333333333	41.8509	4.66137289019401	4.57715175310502e-54	5.60349819969661e-51	yes	CILP	PREDICTED: cartilage intermediate layer protein 1 [Anser cygnoides domesticus]	-	-	-	-	-	-	-
Unigene0003040	36	91.3333333333333	1.8905	1.2921	2.9202	4.3484	5.1981	4.2816	2.03426666666667	4.60936666666667	1.18005972529433	0.00681253647064429	0.045703588234324	yes	--	PREDICTED: mucin-19-like isoform X6 [Gallus gallus]	-	-	-	-	-	-	-
Unigene0003041	3616.66666666667	11324.3333333333	18.3836	13.5945	30.3393	66.7879	66.1502	45.3922	20.7724666666667	59.4434333333333	1.51684490348781	4.38565553627351e-07	1.29994188480017e-05	yes	DMBT1	PREDICTED: mucin-19-like isoform X4 [Gallus gallus]	-	-	-	-	-	-	-
Unigene0003043	17.3333333333333	1.33333333333333	1.1844	0.8808	1.0156	0.0000	0.2461	0.0000	1.02693333333333	0.0820333333333333	-3.64598846533882	0.000152302995826886	0.00220443615791007	yes	--	--	-	-	-	-	-	-	-
Unigene0003049	18	3	0.8602	0.9258	0.6308	0.2833	0.0000	0.0960	0.8056	0.126433333333333	-2.67168681243371	0.00218859203026393	0.019119127390832	yes	RSPH6A	PREDICTED: LOW QUALITY PROTEIN: radial spoke head protein 4 homolog A-like [Anser cygnoides domesticus]	-	-	-	-	-	-	-
Unigene0003064	5.33333333333333	0	0.2584	0.2402	0.9231	0.0000	0.0000	0.0000	0.4739	0.001	-8.88843885074524	0.0036683034580792	0.0284841983319024	yes	--	--	-	-	-	-	-	-	-
Unigene0003088	112.666666666667	257	0.7665	0.8592	0.9101	2.2959	1.4753	1.5342	0.845266666666667	1.76846666666667	1.06502056328197	0.00169775327316326	0.0156767458000106	yes	--	--	-	-	-	-	-	-	-
Unigene0003093	1067	59.3333333333333	6.9778	14.0032	10.6716	0.4691	0.5400	0.5720	10.5508666666667	0.527033333333333	-4.323323488037	4.04363684415901e-33	1.70292104600175e-30	yes	TGM6	PREDICTED: protein-glutamine gamma-glutamyltransferase 6-like isoform X1 [Anser cygnoides domesticus]	-	-	-	-	-	-	-
Unigene0003094	36	3.33333333333333	0.7251	1.5502	1.6321	0.0756	0.1883	0.0768	1.30246666666667	0.113566666666667	-3.51963509902732	1.13055824841594e-06	3.02105823924425e-05	yes	--	--	-	-	-	-	-	-	-
Unigene0003100	104.333333333333	23	1.0884	0.8201	0.6540	0.2063	0.1456	0.1631	0.854166666666667	0.171666666666667	-2.31490766720959	1.20159047489844e-07	3.94352405109749e-06	yes	--	--	-	-	-	-	-	-	-
Unigene0003102	316.666666666667	979.333333333333	6.2078	6.9893	7.5437	22.2225	17.7099	18.2676	6.9136	19.4	1.48854761125948	2.24099978191093e-08	8.59844828858272e-07	yes	--	--	-	-	-	-	-	-	-
Unigene0003108	371.333333333333	3008.66666666667	6.4422	3.9832	22.3869	65.9609	102.0551	66.8619	10.9374333333333	78.2926333333333	2.83960234529887	1.7187548815786e-08	6.73705841221599e-07	yes	SOD3	PREDICTED: extracellular superoxide dismutase [Cu-Zn] [Anser cygnoides domesticus]	-	-	-	-	-	GO:0043167//ion binding;GO:0003824//catalytic activity;GO:0043169//cation binding;GO:0005488//binding	GO:0044237//cellular metabolic process;GO:0009987//cellular process;GO:0044699//single-organism process;GO:0008152//metabolic process;GO:0044710//single-organism metabolic process;GO:0072593//reactive oxygen species metabolic process
Unigene0003111	215	18.3333333333333	2.4663	2.7809	1.5630	0.1789	0.1782	0.1742	2.27006666666667	0.1771	-3.68009854958998	1.39452927348702e-17	1.7354801421963e-15	yes	Foxn1	PREDICTED: forkhead box protein N1 isoform X1 [Anser cygnoides domesticus]	-	-	-	-	-	-	-
Unigene0003114	271.333333333333	1441.33333333333	5.4098	5.4588	6.2719	29.6968	19.0004	31.2573	5.7135	26.6515	2.22177003931176	1.35988572371911e-14	1.26702839412427e-12	yes	APOLD1	PREDICTED: apolipoprotein L domain-containing protein 1 [Anser cygnoides domesticus]	-	-	-	-	-	GO:0005488//binding	GO:0008152//metabolic process;GO:0019538//protein metabolic process;GO:0043170//macromolecule metabolic process;GO:0071704//organic substance metabolic process;GO:0051179//localization;GO:0010876//lipid localization;GO:0033036//macromolecule localization;GO:0044238//primary metabolic process
Unigene0003116	572	80.6666666666667	5.2315	4.6854	4.2386	0.3544	0.5598	0.7965	4.7185	0.570233333333333	-3.04870402266391	6.05594137896618e-17	7.11600147481111e-15	yes	Adam11	PREDICTED: disintegrin and metalloproteinase domain-containing protein 11 [Haliaeetus leucocephalus]	-	-	-	-	-	-	-
Unigene0003118	11	1.66666666666667	0.9144	0.6071	0.6300	0.0681	0.1357	0.0923	0.717166666666667	0.0987	-2.86118644465812	0.00329448416587228	0.026197618649524	yes	--	--	-	-	-	-	-	-	-
Unigene0003133	483.666666666667	170	26.4708	15.5080	9.9085	3.2760	5.1390	7.2963	17.2957666666667	5.2371	-1.72357890748241	4.14488352851481e-05	0.000727797784101958	yes	FABP7	PREDICTED: fatty acid-binding protein, brain [Falco cherrug]	Organismal Systems	Endocrine system	ko03320//PPAR signaling pathway	K08756	GO:0005622//intracellular;GO:0044464//cell part;GO:0044424//intracellular part;GO:0005623//cell;GO:0044297//cell body	GO:0005488//binding	GO:0007275//multicellular organism development;GO:0032502//developmental process;GO:0044699//single-organism process;GO:0032501//multicellular organismal process;GO:0051179//localization;GO:0051234//establishment of localization;GO:0007399//nervous system development;GO:0050896//response to stimulus;GO:0048856//anatomical structure development;GO:0001964//startle response;GO:0048731//system devel…
Unigene0003135	41.6666666666667	8	2.2170	1.6027	1.2761	0.1284	0.2559	0.4350	1.6986	0.2731	-2.63684493586162	1.73726941049274e-05	0.000341881631054799	yes	--	--	-	-	-	-	-	-	-
Unigene0003136	876.333333333333	426.666666666667	6.4035	7.8744	8.4398	3.9160	2.9033	3.1971	7.57256666666667	3.3388	-1.18145269812702	1.18099268872112e-05	0.000243421366952456	yes	Ddr1	PREDICTED: epithelial discoidin domain-containing receptor 1 [Pseudopodoces humilis]	-	-	-	-	-	-	-
Unigene0003141	10	64.3333333333333	0.4439	1.5474	1.3084	5.7861	7.0320	6.4289	1.0999	6.41566666666667	2.54422682316808	2.55707337020305e-06	6.29310221384893e-05	yes	--	--	-	-	-	-	-	-	-
Unigene0003142	8.33333333333333	268.333333333333	0.1361	0.2108	0.2187	5.6037	5.9826	5.0299	0.188533333333333	5.53873333333333	4.87666455594859	8.07188015399243e-28	2.3219667489971e-25	yes	--	--	-	-	-	-	-	-	-
Unigene0003151	419	2661.33333333333	4.4719	3.9915	4.6809	18.3465	25.4716	29.1773	4.38143333333333	24.3318	2.47336823833376	2.51525581494311e-20	4.00024461058112e-18	yes	--	PREDICTED: toxin PsTX-20A-like [Struthio camelus australis]	-	-	-	-	-	-	-
Unigene0003152	147	1012.66666666667	1.9738	1.8346	3.2324	8.7757	11.7764	19.9337	2.34693333333333	13.4952666666667	2.52360471820341	2.62011096745109e-11	1.57812221451442e-09	yes	--	--	-	-	-	-	-	-	-
Unigene0003155	132	65	3.7044	3.3348	4.5642	1.0341	1.3331	2.4108	3.8678	1.59266666666667	-1.28006884337866	0.00230980397426571	0.0199594059115718	yes	--	--	-	-	-	-	-	-	-
Unigene0003163	10.6666666666667	44.6666666666667	0.3832	0.5342	0.0684	1.5649	0.7960	1.4211	0.3286	1.26066666666667	1.9397824771659	0.0026958344253469	0.0224974818990348	yes	--	--	-	-	-	-	-	-	-
Unigene0003185	937.666666666667	471.666666666667	6.5088	10.0955	11.2062	4.0742	3.8839	4.4863	9.27016666666667	4.14813333333333	-1.16013300963716	4.4719447154289e-05	0.000775146900591401	yes	LRRC1	PREDICTED: leucine-rich repeat-containing protein 1 isoform X2 [Coturnix japonica]	-	-	-	-	-	-	-
Unigene0003193	6599	3268.66666666667	48.3462	50.0995	49.2098	19.3452	22.2872	23.5797	49.2185	21.7373666666667	-1.17902351208241	5.41347979209836e-08	1.90111009483417e-06	yes	Spint1	PREDICTED: kunitz-type protease inhibitor 1 isoform X2 [Anser cygnoides domesticus]	-	-	-	-	-	-	GO:0010466//negative regulation of peptidase activity;GO:0031323//regulation of cellular metabolic process;GO:0080090//regulation of primary metabolic process;GO:0010605//negative regulation of macromolecule metabolic process;GO:0048519//negative regulation of biological process;GO:0060255//regulation of macromolecule metabolic process;GO:0050790//regulation of catalytic activity;GO:0019222//regu…
Unigene0003196	92.3333333333333	275.666666666667	1.4174	1.0466	1.2068	4.2266	2.5318	3.1536	1.2236	3.304	1.43308167474861	4.29809529843515e-05	0.000748958400199349	yes	--	--	-	-	-	-	-	-	-
Unigene0003201	822.666666666667	290.666666666667	26.3057	23.0387	14.5463	3.7975	6.6678	9.0325	21.2969	6.49926666666667	-1.71229459699232	2.37457318564408e-06	5.87416737023853e-05	yes	--	ZW10 interactor [Alligator mississippiensis]	-	-	-	-	-	-	-
Unigene0003206	62	0	0.7854	1.4283	0.9150	0.0000	0.0000	0.0000	1.0429	0.001	-10.0263851142162	2.67339965916503e-17	3.22782350591205e-15	yes	KRT75	Keratin, type II cytoskeletal 73, partial [Anas platyrhynchos]	-	-	-	-	-	-	-
Unigene0003211	1900.66666666667	4843.33333333333	65.8634	90.6555	105.7638	307.1056	152.1523	160.2355	87.4275666666667	206.4978	1.23996626067316	4.11257215243435e-05	0.000723334524719175	yes	--	--	-	-	-	-	-	-	-
Unigene0003212	42.6666666666667	4.33333333333333	0.7919	1.0654	0.7818	0.0869	0.0866	0.0736	0.8797	0.0823666666666667	-3.41687910209619	2.54670766928582e-08	9.58968420075423e-07	yes	--	--	-	-	-	-	-	-	-
Unigene0003213	6.66666666666667	51.6666666666667	0.4740	0.0881	0.4064	1.2850	1.6247	3.2145	0.322833333333333	2.0414	2.66069744422911	8.27519840540455e-05	0.00131172235608945	yes	GAL4	PREDICTED: gallinacin-4-like [Anser cygnoides domesticus]	-	-	-	-	-	-	GO:0051704//multi-organism process;GO:0051707//response to other organism;GO:0043207//response to external biotic stimulus;GO:0009617//response to bacterium;GO:0009605//response to external stimulus;GO:0050896//response to stimulus;GO:0009607//response to biotic stimulus
Unigene0003228	37	11.3333333333333	1.4542	1.8313	1.9105	0.2935	0.5847	0.5302	1.732	0.469466666666667	-1.88334429847211	0.000553185717757275	0.00632666096083417	yes	HCRT	PREDICTED: orexin, partial [Aquila chrysaetos canadensis]	Environmental Information Processing	Signaling molecules and interaction	ko04080//Neuroactive ligand-receptor interaction	K05246	GO:0005622//intracellular;GO:0044464//cell part;GO:0005623//cell;GO:0005737//cytoplasm;GO:0044424//intracellular part;GO:0044444//cytoplasmic part	-	GO:0007610//behavior
Unigene0003232	5.66666666666667	72.6666666666667	0.3338	0.0345	0.2783	2.5528	3.1595	1.8343	0.215533333333333	2.51553333333333	3.54488139504723	8.22191474327246e-09	3.41608552419376e-07	yes	--	--	-	-	-	-	-	-	-
Unigene0003235	718.666666666667	245.666666666667	10.6348	14.0457	9.0846	2.4164	3.3470	4.3507	11.2550333333333	3.37136666666667	-1.73916488241558	7.52585296183902e-08	2.56258700916643e-06	yes	KATNA1	PREDICTED: katanin p60 ATPase-containing subunit A1 isoform X1 [Haliaeetus leucocephalus]	-	-	-	-	GO:0043228//non-membrane-bounded organelle;GO:0005819//spindle;GO:0043226//organelle;GO:0043232//intracellular non-membrane-bounded organelle;GO:0005815//microtubule organizing center;GO:0044430//cytoskeletal part;GO:0044422//organelle part;GO:0043231//intracellular membrane-bounded organelle;GO:0016020//membrane;GO:0005623//cell;GO:0043229//intracellular organelle;GO:0097458//neuron part;GO:0005…	GO:0046983//protein dimerization activity;GO:1901363//heterocyclic compound binding;GO:0003824//catalytic activity;GO:0097367//carbohydrate derivative binding;GO:0016787//hydrolase activity;GO:0001882//nucleoside binding;GO:0016818//hydrolase activity, acting on acid anhydrides, in phosphorus-containing anhydrides;GO:0032550//purine ribonucleoside binding;GO:0008092//cytoskeletal protein binding;…	GO:0006753//nucleoside phosphate metabolic process;GO:1901135//carbohydrate derivative metabolic process;GO:0008152//metabolic process;GO:0009261//ribonucleotide catabolic process;GO:1901360//organic cyclic compound metabolic process;GO:0006139//nucleobase-containing compound metabolic process;GO:0009154//purine ribonucleotide catabolic process;GO:0019693//ribose phosphate metabolic process;GO:00…
Unigene0003237	103.333333333333	20.6666666666667	1.4875	4.5511	3.4542	0.6786	0.3863	0.6349	3.16426666666667	0.5666	-2.48146868036074	2.06364535395591e-06	5.18541378152491e-05	yes	Nxph4	PREDICTED: neurexophilin-4 isoform X1 [Anas platyrhynchos]	-	-	-	-	-	-	-
Unigene0003238	732.333333333333	1685.33333333333	6.4850	5.9604	5.1460	12.2136	15.5223	9.9421	5.8638	12.5593333333333	1.09885208343351	2.69624902583832e-05	0.000502250322781956	yes	SOX10	PREDICTED: transcription factor SOX-10 isoform X1 [Gallus gallus]	-	-	-	-	-	-	-
Unigene0003251	29903.3333333333	2286.33333333333	63.1203	80.8172	77.6469	5.1416	5.3847	4.8729	73.8614666666667	5.13306666666667	-3.84692900735867	9.86229503118202e-57	1.36623930271443e-53	yes	KRT7	PREDICTED: keratin, type II cytoskeletal cochleal [Anser cygnoides domesticus]	-	-	-	-	-	-	-
Unigene0003252	21	55.6666666666667	0.6738	0.3943	0.5082	1.2490	1.1924	1.2870	0.525433333333333	1.2428	1.24201451394355	0.00730772819383528	0.0481649464855236	yes	--	--	-	-	-	-	-	-	-
Unigene0003260	839	336.333333333333	8.0284	14.4898	7.0613	3.0783	3.9640	3.7726	9.85983333333333	3.60496666666667	-1.45157734042671	8.52783351951474e-06	0.00018174988345518	yes	GPR160	PREDICTED: probable G-protein coupled receptor 160 [Anser cygnoides domesticus]	-	-	-	-	-	-	-
Unigene0003268	64.3333333333333	260.666666666667	3.1109	1.2947	4.7773	11.7647	10.6103	10.4634	3.06096666666667	10.9461333333333	1.83836209563955	2.98585564923315e-05	0.000547556150711781	yes	BTN3A2	PREDICTED: butyrophilin subfamily 1 member A1 [Anas platyrhynchos]	-	-	-	-	-	-	-
Unigene0003269	188	663.666666666667	6.9924	7.5757	10.6925	16.3468	45.4753	20.6396	8.4202	27.4872333333333	1.70683529659229	1.99938172162085e-05	0.000386527552660906	yes	BTN3A3	PREDICTED: butyrophilin subfamily 1 member A1 [Anas platyrhynchos]	-	-	-	-	-	-	-
Unigene0003270	537	1412.66666666667	8.1887	8.0942	11.7824	15.8314	36.3427	16.3882	9.3551	22.8541	1.28862802623714	0.000196432134385538	0.00272725781401986	yes	--	PREDICTED: butyrophilin subfamily 2 member A1-like isoform X2 [Anser cygnoides domesticus]	-	-	-	-	-	-	-
Unigene0003272	710.333333333333	2158.33333333333	15.6730	18.8759	25.5885	41.9400	86.8843	40.9743	20.0458	56.5995333333333	1.4974901634057	5.77132045946593e-06	0.000128789254610939	yes	BTN2A1	PREDICTED: butyrophilin subfamily 2 member A1-like isoform X2 [Anser cygnoides domesticus]	-	-	-	-	-	-	-
Unigene0003273	168.666666666667	514.333333333333	5.1168	6.5520	6.3661	12.8347	21.1481	15.9248	6.01163333333333	16.6358666666667	1.4684681042505	4.56993506672033e-06	0.000104595879035779	yes	TRIM15	PREDICTED: butyrophilin subfamily 1 member A1-like [Anser cygnoides domesticus]	-	-	-	-	-	-	-
Unigene0003274	731.333333333333	2036.33333333333	31.4478	25.9397	45.9390	63.8822	142.0827	61.1514	34.4421666666667	89.0387666666667	1.37025770735656	9.94416422244833e-05	0.0015355843150429	yes	--	--	-	-	-	-	-	-	-
Unigene0003275	20.3333333333333	71.6666666666667	0.9821	0.9737	2.1051	1.5702	8.0247	3.4226	1.35363333333333	4.33916666666667	1.68058100040116	0.0070928318823469	0.0470964752712545	yes	TRIM26	PREDICTED: butyrophilin subfamily 1 member A1-like [Anser cygnoides domesticus]	-	-	-	-	-	-	-
Unigene0003276	143.666666666667	468	6.0322	3.6408	7.4307	10.7417	25.4697	14.2506	5.70123333333333	16.8206666666667	1.56088893348177	0.00010468622752269	0.00160761154878922	yes	Btn1a1	PREDICTED: butyrophilin subfamily 1 member A1-like, partial [Anser cygnoides domesticus]	-	-	-	-	-	-	-
Unigene0003277	350.333333333333	1045	21.5343	16.6517	26.8282	48.7469	82.0165	47.0682	21.6714	59.2772	1.45168494616743	3.98477460026689e-06	9.26121432703088e-05	yes	BTN3A2	PREDICTED: butyrophilin subfamily 3 member A2-like, partial [Anser cygnoides domesticus]	-	-	-	-	-	-	-
Unigene0003282	2636.33333333333	610	23.2114	25.4737	26.1896	4.5418	6.5253	4.7530	24.9582333333333	5.27336666666667	-2.24271959825609	6.1218964512535e-19	8.52563156049964e-17	yes	NUAK2	PREDICTED: NUAK family SNF1-like kinase 2, partial [Anser cygnoides domesticus]	-	-	-	-	-	-	-
Unigene0003288	53	133.333333333333	1.8447	1.5718	1.4499	4.4881	4.5029	2.5846	1.62213333333333	3.85853333333333	1.25016016044041	0.00162516195284465	0.015147269037119	yes	--	--	-	-	-	-	-	-	-
Unigene0003293	507.333333333333	1497	1.3445	1.0728	2.1743	3.4274	5.1075	3.6417	1.53053333333333	4.05886666666667	1.40704248291818	6.24049370167014e-06	0.00013814637066582	yes	Arl13a	PREDICTED: ADP-ribosylation factor-like protein 13A [Calidris pugnax]	-	-	-	-	-	-	-
Unigene0003300	14	52.3333333333333	0.4171	0.2386	0.7221	2.0740	1.5662	1.0879	0.459266666666667	1.57603333333333	1.77889406590286	0.00142657182404499	0.013631801408854	yes	--	--	-	-	-	-	-	-	-
Unigene0003312	5474.66666666667	299	181.1798	100.0771	88.5835	10.0474	2.4670	5.8483	123.280133333333	6.1209	-4.33205271872947	7.61999115080495e-21	1.26142004453042e-18	yes	pomc-a	Pro-opiomelanocortin A, partial [Nipponia nippon]	Organismal Systems	Endocrine system	ko04916//Melanogenesis;ko04920//Adipocytokine signaling pathway	K05228	GO:0043231//intracellular membrane-bounded organelle;GO:0043229//intracellular organelle;GO:0005576//extracellular region;GO:0044422//organelle part;GO:0044421//extracellular region part;GO:0012505//endomembrane system;GO:0044446//intracellular organelle part;GO:0043226//organelle;GO:0005622//intracellular;GO:0044444//cytoplasmic part;GO:0043227//membrane-bounded organelle;GO:0044439//peroxisomal…	GO:0005515//protein binding;GO:0005488//binding;GO:0031779//melanocortin receptor binding;GO:0005102//receptor binding;GO:0071855//neuropeptide receptor binding;GO:0001664//G-protein coupled receptor binding	GO:0034641//cellular nitrogen compound metabolic process;GO:0044763//single-organism cellular process;GO:0003008//system process;GO:0044237//cellular metabolic process;GO:0044260//cellular macromolecule metabolic process;GO:0097659//nucleic acid-templated transcription;GO:0050896//response to stimulus;GO:0034654//nucleobase-containing compound biosynthetic process;GO:0009991//response to extracel…
Unigene0003313	41.6666666666667	104.666666666667	0.6013	0.5136	0.9405	2.1351	1.3673	1.2284	0.685133333333333	1.57693333333333	1.20266498741661	0.00540058810466759	0.0383370335660622	yes	KALRN	PREDICTED: kalirin isoform X9 [Anser cygnoides domesticus]	-	-	-	-	-	-	-
Unigene0003319	13.3333333333333	57	0.3986	0.3705	0.3661	2.4935	1.0646	1.0257	0.3784	1.52793333333333	2.01359760340072	0.000301194946958543	0.00387759951034277	yes	--	PREDICTED: band 4.1-like protein 2 isoform X11 [Gallus gallus]	-	-	-	-	-	-	-
Unigene0003320	583	128.333333333333	4.7542	5.8454	4.7913	1.1838	1.2346	0.7707	5.1303	1.06303333333333	-2.27085635560524	1.53255603408095e-12	1.09615237426752e-10	yes	PDZRN4	PREDICTED: PDZ domain-containing RING finger protein 4 isoform X1 [Gallus gallus]	-	-	-	-	-	-	-
Unigene0003322	4029.66666666667	915.333333333333	46.2552	51.2499	89.0592	8.8792	11.3022	15.9016	62.1881	12.0276666666667	-2.37028174904761	4.30183385925807e-14	3.74309319039774e-12	yes	NES	PREDICTED: LOW QUALITY PROTEIN: nestin [Meleagris gallopavo]	-	-	-	-	-	-	-
Unigene0003324	56.6666666666667	18	1.2018	0.5502	1.3458	0.2993	0.2236	0.3295	1.0326	0.284133333333333	-1.86164150569981	0.000456501273402253	0.00542979733493234	yes	--	--	-	-	-	-	-	-	-
Unigene0003325	4551.66666666667	1949.33333333333	126.6251	118.2925	117.7012	49.2421	66.0683	31.7431	120.872933333333	49.0178333333333	-1.3021126016395	1.69595624163123e-06	4.33390914912384e-05	yes	hes1-b	PREDICTED: transcription factor HES-1 [Pseudopodoces humilis]	Genetic Information Processing;Environmental Information Processing	Replication and repair;Signal transduction	ko03460//Fanconi anemia pathway;ko04330//Notch signaling pathway	K06054	GO:0043226//organelle;GO:0043231//intracellular membrane-bounded organelle;GO:0005622//intracellular;GO:0005623//cell;GO:0043229//intracellular organelle;GO:0044464//cell part;GO:0043227//membrane-bounded organelle;GO:0044424//intracellular part	GO:0005488//binding;GO:1901363//heterocyclic compound binding;GO:0097159//organic cyclic compound binding;GO:0003676//nucleic acid binding	GO:0018130//heterocycle biosynthetic process;GO:0009888//tissue development;GO:0061053//somite development;GO:0071704//organic substance metabolic process;GO:0048699//generation of neurons;GO:0048646//anatomical structure formation involved in morphogenesis;GO:1901576//organic substance biosynthetic process;GO:0007165//signal transduction;GO:0009059//macromolecule biosynthetic process;GO:0044699/…
Unigene0003327	31028.3333333333	86927.6666666667	105.6029	104.1009	136.5574	369.5152	281.9908	240.6911	115.4204	297.399033333333	1.36550172213523	2.19814671326653e-08	8.4401779197503e-07	yes	LAMC1	PREDICTED: laminin subunit gamma-1 [Gallus gallus]	Environmental Information Processing;Cellular Processes	Signaling molecules and interaction;Cellular commiunity	ko04510//Focal adhesion;ko04512//ECM-receptor interaction	K05635	-	-	-
Unigene0003331	1658	158	29.6464	36.6828	27.5652	2.8428	3.4656	2.1011	31.2981333333333	2.80316666666667	-3.48094718554383	4.50315383213189e-31	1.64621544466033e-28	yes	RASSF10	PREDICTED: LOW QUALITY PROTEIN: ras association domain-containing protein 10 [Taeniopygia guttata]	-	-	-	-	-	-	-
Unigene0003341	513	1334.66666666667	6.4991	5.5891	7.6924	18.5293	13.4616	14.4786	6.59353333333333	15.4898333333333	1.23219793423135	3.42758674981501e-06	8.10215633963907e-05	yes	--	--	-	-	-	-	-	-	-
Unigene0003348	9.66666666666667	36.6666666666667	0.5468	0.2033	0.3125	2.2044	0.7572	0.8240	0.3542	1.26186666666667	1.83292336086672	0.0063607831261447	0.0434862786138324	yes	--	--	-	-	-	-	-	-	-
Unigene0003353	408	5411.66666666667	5.3686	3.4718	3.3094	34.0760	33.7384	68.2036	4.04993333333333	45.3393333333333	3.48479311309083	1.06252714586803e-24	2.42136597457943e-22	yes	SERPINF2	PREDICTED: alpha-2-antiplasmin [Anser cygnoides domesticus]	-	-	-	-	-	-	-
Unigene0003356	207.333333333333	86.3333333333333	6.8123	5.2403	4.0563	2.0140	3.0094	1.3645	5.36963333333333	2.1293	-1.33444434941082	0.000780537621141139	0.00839782598623423	yes	INA	PREDICTED: alpha-internexin [Gallus gallus]	-	-	-	-	GO:0005576//extracellular region;GO:0043228//non-membrane-bounded organelle;GO:0005623//cell;GO:0044424//intracellular part;GO:0044422//organelle part;GO:0045111//intermediate filament cytoskeleton;GO:0044430//cytoskeletal part;GO:0044446//intracellular organelle part;GO:0044421//extracellular region part;GO:0099512//supramolecular fiber;GO:0043229//intracellular organelle;GO:0099513//polymeric c…	-	GO:0048513//animal organ development;GO:0044763//single-organism cellular process;GO:0007399//nervous system development;GO:0044767//single-organism developmental process;GO:0048856//anatomical structure development;GO:0007010//cytoskeleton organization;GO:0007417//central nervous system development;GO:0016043//cellular component organization;GO:0006996//organelle organization;GO:0060322//head de…
Unigene0003359	31	207	0.2363	1.4152	0.7315	2.2719	2.6995	8.1412	0.794333333333333	4.37086666666667	2.4601029185605	0.000116168729007508	0.00175426111084717	yes	Klk11	PREDICTED: kallikrein-14-like [Anser cygnoides domesticus]	-	-	-	-	-	-	-
Unigene0003363	79.6666666666667	5	0.1207	0.0897	5.9505	0.2517	0.0501	0.0512	2.05363333333333	0.117666666666667	-4.1254010302808	0.00146840355397282	0.0139630960780775	yes	Casq1	PREDICTED: calsequestrin-1 [Haliaeetus leucocephalus]	-	-	-	-	GO:0043228//non-membrane-bounded organelle;GO:0044464//cell part;GO:0043233//organelle lumen;GO:0071944//cell periphery;GO:0016528//sarcoplasm;GO:0012505//endomembrane system;GO:0043227//membrane-bounded organelle;GO:0043231//intracellular membrane-bounded organelle;GO:0044446//intracellular organelle part;GO:0016020//membrane;GO:0005622//intracellular;GO:0005737//cytoplasm;GO:0043292//contractil…	GO:0043167//ion binding;GO:0046872//metal ion binding;GO:0043169//cation binding;GO:0005488//binding	GO:0032502//developmental process;GO:0034765//regulation of ion transmembrane transport;GO:0048583//regulation of response to stimulus;GO:0044057//regulation of system process;GO:0050789//regulation of biological process;GO:0060537//muscle tissue development;GO:0043269//regulation of ion transport;GO:0032844//regulation of homeostatic process;GO:0050794//regulation of cellular process;GO:0014870/…
Unigene0003366	200	80	5.4102	7.5578	5.5975	1.4022	1.8841	3.0709	6.1885	2.11906666666667	-1.54616078790042	9.26583833416076e-05	0.00144567949492262	yes	--	--	-	-	-	-	-	-	-
Unigene0003368	44.3333333333333	2	1.4733	1.1179	1.4179	0.0627	0.0000	0.0850	1.33636666666667	0.0492333333333333	-4.76253667223114	7.39207601373209e-11	4.21596604024794e-09	yes	--	--	-	-	-	-	-	-	-
Unigene0003370	5	25	0.0476	0.3100	0.3575	1.5898	0.8908	0.8415	0.238366666666667	1.10736666666667	2.21587859272981	0.00299393305703013	0.024318257057272	yes	--	--	-	-	-	-	-	-	-
Unigene0003382	20	77	0.6341	0.2390	0.1469	0.5719	1.3351	1.5013	0.34	1.1361	1.74048317558051	0.00354106211430145	0.0277352465140689	yes	--	--	-	-	-	-	-	-	-
Unigene0003387	1250	560.666666666667	17.5033	20.7365	19.6404	7.3554	8.8409	7.4255	19.2934	7.87393333333333	-1.29295100354897	2.1569828164671e-07	6.75478223821899e-06	yes	GGCT	PREDICTED: gamma-glutamylcyclotransferase [Aquila chrysaetos canadensis]	Metabolism	Metabolism of other amino acids	ko00480//Glutathione metabolism	K00682	-	-	GO:0008152//metabolic process;GO:0006807//nitrogen compound metabolic process;GO:0009987//cellular process;GO:0006575//cellular modified amino acid metabolic process;GO:0043603//cellular amide metabolic process;GO:0006518//peptide metabolic process;GO:0006790//sulfur compound metabolic process;GO:1901564//organonitrogen compound metabolic process;GO:0006749//glutathione metabolic process;GO:00346…
Unigene0003393	228.333333333333	27.3333333333333	2.0740	1.5022	1.1374	0.2604	0.1081	0.1519	1.5712	0.173466666666667	-3.17913646831805	1.34213335070729e-12	9.71837466959194e-11	yes	KIAA0319	PREDICTED: dyslexia-associated protein KIAA0319 homolog isoform X1 [Anser cygnoides domesticus]	-	-	-	-	-	-	-
Unigene0003405	52	0.666666666666667	1.1135	0.6517	1.5028	0.0430	0.0000	0.0000	1.08933333333333	0.0143333333333333	-6.24792751344358	7.38998978946844e-13	5.60553087171754e-11	yes	MC1R	melanocortin receptor 1 [Anser canagica]	Cellular Processes	Transport and catabolism;Cellular commiunity	ko04145//Phagosome;ko04540//Gap junction	K07375	GO:0016020//membrane;GO:0044425//membrane part;GO:0031224//intrinsic component of membrane;GO:0005623//cell;GO:0043229//intracellular organelle;GO:0005622//intracellular;GO:0043232//intracellular non-membrane-bounded organelle;GO:0044424//intracellular part;GO:0005856//cytoskeleton;GO:0044464//cell part;GO:0043226//organelle;GO:0043228//non-membrane-bounded organelle	GO:0044389//ubiquitin-like protein ligase binding;GO:0019899//enzyme binding;GO:0005488//binding;GO:0005515//protein binding	GO:0034645//cellular macromolecule biosynthetic process;GO:0009987//cellular process;GO:0050877//neurological system process;GO:0090407//organophosphate biosynthetic process;GO:0050794//regulation of cellular process;GO:0010646//regulation of cell communication;GO:0009059//macromolecule biosynthetic process;GO:0006281//DNA repair;GO:0019637//organophosphate metabolic process;GO:0018130//heterocyc…
Unigene0003415	26.6666666666667	9	0.7831	0.3765	1.0419	0.1971	0.2244	0.2289	0.733833333333333	0.2168	-1.75908768174923	0.00557568962160547	0.0392767901860772	yes	--	--	-	-	-	-	-	-	-
Unigene0003416	17.3333333333333	61.6666666666667	1.0602	0.2053	1.0890	2.7638	2.2944	2.3406	0.784833333333333	2.46626666666667	1.65187057858596	0.00389607948661948	0.0298540635130455	yes	--	--	-	-	-	-	-	-	-
Unigene0003417	35	264.666666666667	0.4448	0.5988	0.5589	3.9023	3.8873	3.3156	0.534166666666667	3.70173333333333	2.79283911349554	2.01668644894063e-14	1.83990308570421e-12	yes	BCAS1	PREDICTED: breast carcinoma-amplified sequence 1 isoform X1 [Anser cygnoides domesticus]	-	-	-	-	-	-	-
Unigene0003418	149.666666666667	80	1.5715	1.2101	1.3953	0.4557	0.9273	0.6372	1.3923	0.6734	-1.0479344770637	0.00615230094131519	0.0424023862467549	yes	--	--	-	-	-	-	-	-	-
Unigene0003424	2196.66666666667	4851.66666666667	8.1730	6.4738	7.9490	20.1704	13.1892	12.5556	7.53193333333333	15.3050666666667	1.02291719351503	5.10622577227447e-05	0.00086904082233382	yes	FLT4	PREDICTED: vascular endothelial growth factor receptor 3 isoform X2 [Aquila chrysaetos canadensis]	Environmental Information Processing;Cellular Processes	Signaling molecules and interaction;Cellular commiunity	ko04510//Focal adhesion;ko04060//Cytokine-cytokine receptor interaction	K05097	-	-	-
Unigene0003428	166	66.3333333333333	1.9159	1.2861	1.1978	0.2682	0.5712	0.6767	1.4666	0.505366666666667	-1.53707303026119	0.000316279866015567	0.00403528955569352	yes	E2f8	PREDICTED: transcription factor E2F8 [Anser cygnoides domesticus]	-	-	-	-	GO:0005622//intracellular;GO:0044464//cell part;GO:0005623//cell;GO:0043234//protein complex;GO:0043226//organelle;GO:0044424//intracellular part;GO:0043231//intracellular membrane-bounded organelle;GO:0032991//macromolecular complex;GO:0043227//membrane-bounded organelle;GO:0043229//intracellular organelle	GO:0001071//nucleic acid binding transcription factor activity	GO:0006139//nucleobase-containing compound metabolic process;GO:0044249//cellular biosynthetic process;GO:0032774//RNA biosynthetic process;GO:0044271//cellular nitrogen compound biosynthetic process;GO:0071704//organic substance metabolic process;GO:0034654//nucleobase-containing compound biosynthetic process;GO:0006725//cellular aromatic compound metabolic process;GO:0009059//macromolecule bios…
Unigene0003439	13	64.3333333333333	0.3033	0.5639	0.6096	2.6095	2.4026	1.7679	0.492266666666667	2.26	2.19881081526529	1.47577306051259e-05	0.000296971121756513	yes	--	PREDICTED: LOW QUALITY PROTEIN: WD repeat-containing protein 93-like [Anser cygnoides domesticus]	-	-	-	-	-	-	-
Unigene0003441	1055.66666666667	180.333333333333	8.5437	12.5732	7.4948	1.5502	0.9723	1.7958	9.53723333333333	1.43943333333333	-2.7280698411897	5.44609003219854e-16	5.82709494867877e-14	yes	TFAP2C	PREDICTED: transcription factor AP-2 gamma [Pseudopodoces humilis]	-	-	-	-	GO:0043231//intracellular membrane-bounded organelle;GO:0043229//intracellular organelle;GO:0044424//intracellular part;GO:0005622//intracellular;GO:0005623//cell;GO:0043226//organelle;GO:0043227//membrane-bounded organelle;GO:0044464//cell part	GO:0003677//DNA binding;GO:0003700//transcription factor activity, sequence-specific DNA binding;GO:0000975//regulatory region DNA binding;GO:0000981//RNA polymerase II transcription factor activity, sequence-specific DNA binding;GO:0000976//transcription regulatory region sequence-specific DNA binding;GO:0044212//transcription regulatory region DNA binding;GO:0005515//protein binding;GO:0097159/…	GO:0008283//cell proliferation;GO:0001824//blastocyst development;GO:0071704//organic substance metabolic process;GO:0048754//branching morphogenesis of an epithelial tube;GO:0046483//heterocycle metabolic process;GO:0008152//metabolic process;GO:0009887//organ morphogenesis;GO:0048869//cellular developmental process;GO:0030879//mammary gland development;GO:0009653//anatomical structure morphogen…
Unigene0003443	893	125.333333333333	7.9373	6.2272	4.3922	1.0865	0.7772	0.5928	6.18556666666667	0.818833333333333	-2.91726402979125	9.45314695860656e-17	1.08653397859163e-14	yes	WNT16	PREDICTED: protein Wnt-16 [Coturnix japonica]	Environmental Information Processing;Organismal Systems	Signal transduction;Endocrine system	ko04310//Wnt signaling pathway;ko04916//Melanogenesis;ko04340//Hedgehog signaling pathway	K01558	-	-	-
Unigene0003444	31829.6666666667	88403.3333333333	212.4399	234.5980	225.8546	539.7346	531.6974	598.2028	224.2975	556.544933333333	1.3110846296484	6.49860630631791e-10	3.21824678435736e-08	yes	Aebp1	PREDICTED: adipocyte enhancer-binding protein 1 [Gallus gallus]	-	-	-	-	-	-	-
Unigene0003446	214.666666666667	478	2.7626	2.2272	4.1996	6.1873	6.8664	5.4166	3.06313333333333	6.15676666666667	1.00716472682104	0.00210627427898131	0.0185454706000525	yes	LCAT	PREDICTED: phosphatidylcholine-sterol acyltransferase [Anser cygnoides domesticus]	Metabolism	Lipid metabolism	ko00564//Glycerophospholipid metabolism	K00650	GO:0032994//protein-lipid complex;GO:0034358//plasma lipoprotein particle;GO:0005576//extracellular region;GO:1990777//lipoprotein particle;GO:0032991//macromolecular complex;GO:0005615//extracellular space;GO:0044421//extracellular region part	GO:0005515//protein binding;GO:0034185//apolipoprotein binding;GO:0005488//binding	GO:0044707//single-multicellular organism process;GO:0034433//steroid esterification;GO:0010876//lipid localization;GO:0044260//cellular macromolecule metabolic process;GO:0044765//single-organism transport;GO:0048878//chemical homeostasis;GO:0044255//cellular lipid metabolic process;GO:0006810//transport;GO:0006066//alcohol metabolic process;GO:0044763//single-organism cellular process;GO:004423…
Unigene0003450	34.3333333333333	88.6666666666667	1.2882	0.9656	2.0933	3.6397	3.1078	3.2291	1.44903333333333	3.32553333333333	1.19849494898268	0.00614030125835861	0.0423474045385188	yes	--	--	-	-	-	-	-	-	-
Unigene0003456	57.6666666666667	36523.6666666667	2.2479	1.7095	3.1977	1110.1106	1600.2157	1323.1605	2.38503333333333	1344.4956	9.13883988897025	2.18369929487473e-139	3.83180994269318e-135	yes	--	PREDICTED: scale keratin-like [Anser cygnoides domesticus]	-	-	-	-	-	-	-
Unigene0003458	797.333333333333	1809	5.4179	3.6686	5.4824	12.4033	7.5078	9.6989	4.8563	9.87	1.0231925372348	0.000244424804341899	0.00326774197848645	yes	NTRK3	PREDICTED: NT-3 growth factor receptor isoform X5 [Anas platyrhynchos]	-	-	-	-	GO:0016020//membrane;GO:0016021//integral component of membrane;GO:0044425//membrane part;GO:0031224//intrinsic component of membrane	GO:0016740//transferase activity;GO:0016772//transferase activity, transferring phosphorus-containing groups;GO:0060089//molecular transducer activity;GO:0005488//binding;GO:0036094//small molecule binding;GO:0016301//kinase activity;GO:0004713//protein tyrosine kinase activity;GO:0004672//protein kinase activity;GO:1901363//heterocyclic compound binding;GO:0001883//purine nucleoside binding;GO:0…	GO:0044763//single-organism cellular process;GO:0043412//macromolecule modification;GO:0044700//single organism signaling;GO:0023052//signaling;GO:0007154//cell communication;GO:0006468//protein phosphorylation;GO:0006796//phosphate-containing compound metabolic process;GO:0007167//enzyme linked receptor protein signaling pathway;GO:0007165//signal transduction;GO:0009987//cellular process;GO:000…
Unigene0003464	3050.66666666667	1387.66666666667	15.4700	17.0292	12.0791	5.2879	6.2087	6.6747	14.8594333333333	6.0571	-1.294679964592	6.1044376337866e-08	2.12252183565254e-06	yes	Atp13a2	PREDICTED: probable cation-transporting ATPase 13A2 [Anser cygnoides domesticus]	-	-	-	-	-	-	-
Unigene0003467	3	57.6666666666667	0.1964	0.0000	0.0601	2.6332	1.4281	0.6739	0.0855	1.5784	4.2063946309503	3.27294129829887e-07	9.93622697952994e-06	yes	--	PREDICTED: stAR-related lipid transfer protein 13 isoform X1 [Anser cygnoides domesticus]	-	-	-	-	-	GO:0005488//binding	GO:0009987//cellular process;GO:0044699//single-organism process;GO:0044763//single-organism cellular process;GO:0007154//cell communication
Unigene0003472	1147.66666666667	346.666666666667	14.1272	13.6405	13.0858	3.1921	3.4396	4.2495	13.6178333333333	3.62706666666667	-1.90862201360769	3.06775192502662e-13	2.4505705134636e-11	yes	DENND2D	PREDICTED: DENN domain-containing protein 2D [Anser cygnoides domesticus]	-	-	-	-	-	-	-
Unigene0003476	56.6666666666667	160.333333333333	0.6456	0.6873	0.6542	2.1173	1.2314	1.7164	0.662366666666667	1.68836666666667	1.34992627490291	0.000321429075218996	0.00409008203473009	yes	--	--	-	-	-	-	-	-	-
Unigene0003478	497.666666666667	225.333333333333	2.9906	3.1162	2.6965	0.7610	1.2635	1.4588	2.93443333333333	1.1611	-1.33758970226399	3.80884574153986e-05	0.00067806985974346	yes	G2E3	PREDICTED: G2/M phase-specific E3 ubiquitin-protein ligase [Anser cygnoides domesticus]	-	-	-	-	GO:0005622//intracellular;GO:0043231//intracellular membrane-bounded organelle;GO:0044424//intracellular part;GO:0043229//intracellular organelle;GO:0044464//cell part;GO:0005623//cell;GO:0043226//organelle;GO:0043227//membrane-bounded organelle	GO:0046872//metal ion binding;GO:0046914//transition metal ion binding;GO:0005488//binding;GO:0003824//catalytic activity;GO:0043169//cation binding;GO:0019787//ubiquitin-like protein transferase activity;GO:0043167//ion binding;GO:0016740//transferase activity	GO:0032502//developmental process;GO:0009968//negative regulation of signal transduction;GO:0009966//regulation of signal transduction;GO:0043009//chordate embryonic development;GO:0044699//single-organism process;GO:0007275//multicellular organism development;GO:0048523//negative regulation of cellular process;GO:0044707//single-multicellular organism process;GO:0050794//regulation of cellular p…
Unigene0003487	2552	1227.33333333333	63.5467	52.1667	55.2152	22.4524	26.2682	25.0838	56.9762	24.6014666666667	-1.2116150776859	1.10648859821545e-07	3.64960982376303e-06	yes	--	--	-	-	-	-	-	-	-
Unigene0003492	2192.33333333333	412.666666666667	36.5838	67.4295	66.3253	6.6696	11.5324	10.3781	56.7795333333333	9.5267	-2.57532252808819	9.40170984865226e-16	9.80049128421292e-14	yes	hsp30c	PREDICTED: heat shock protein 30C-like [Charadrius vociferus]	-	-	-	-	-	-	-
Unigene0003501	7	84.6666666666667	0.1002	0.0931	0.3490	2.5856	2.0814	1.3271	0.180766666666667	1.99803333333333	3.46638007717128	7.74979078050854e-09	3.22501570171961e-07	yes	Gldn	PREDICTED: gliomedin isoform X3 [Anser cygnoides domesticus]	-	-	-	-	-	-	-
Unigene0003512	4.66666666666667	29.6666666666667	0.1481	0.1836	0.3704	1.3384	1.7948	0.9765	0.234033333333333	1.3699	2.54928465073578	0.000165708590474941	0.00236979940771036	yes	--	--	-	-	-	-	-	-	-
Unigene0003520	11	41	0.3221	0.3992	0.1439	1.6515	0.6135	0.7965	0.2884	1.0205	1.82313311267926	0.00362646443032381	0.0282543991842238	yes	--	--	-	-	-	-	-	-	-
Unigene0003529	6	40.3333333333333	0.4246	0.3157	0.0000	1.7709	1.8082	1.1998	0.246766666666667	1.59296666666667	2.69049664535022	0.000150648244159363	0.00218469004656672	yes	--	--	-	-	-	-	-	-	-
Unigene0003530	14	3	0.3450	0.7329	1.0035	0.0514	0.2048	0.1393	0.6938	0.131833333333333	-2.39580464664739	0.00554446638656873	0.0391196621795672	yes	EEF2	PREDICTED: elongation factor 2-like, partial [Thamnophis sirtalis]	-	-	-	-	GO:0005737//cytoplasm;GO:0005622//intracellular;GO:0043231//intracellular membrane-bounded organelle;GO:0044464//cell part;GO:0043229//intracellular organelle;GO:0032991//macromolecular complex;GO:0031988//membrane-bounded vesicle;GO:0044424//intracellular part;GO:0044444//cytoplasmic part;GO:0043226//organelle;GO:0031982//vesicle;GO:0043227//membrane-bounded organelle;GO:1990904//ribonucleoprote…	GO:0005488//binding;GO:0036094//small molecule binding;GO:0019900//kinase binding;GO:0016462//pyrophosphatase activity;GO:0001882//nucleoside binding;GO:0032550//purine ribonucleoside binding;GO:0097367//carbohydrate derivative binding;GO:0016817//hydrolase activity, acting on acid anhydrides;GO:0003824//catalytic activity;GO:0017111//nucleoside-triphosphatase activity;GO:0001883//purine nucleosi…	GO:0009117//nucleotide metabolic process;GO:0044699//single-organism process;GO:1901135//carbohydrate derivative metabolic process;GO:0044238//primary metabolic process;GO:0006518//peptide metabolic process;GO:0044270//cellular nitrogen compound catabolic process;GO:0044271//cellular nitrogen compound biosynthetic process;GO:1901292//nucleoside phosphate catabolic process;GO:0006412//translation;…
Unigene0003531	22.3333333333333	88	0.4684	0.4976	0.5259	2.9538	1.1584	1.3709	0.4973	1.8277	1.87784094856768	0.000155691911316974	0.00224854145282528	yes	--	--	-	-	-	-	-	-	-
Unigene0003534	244.333333333333	630	1.3553	1.4166	1.1900	3.7911	2.7250	2.8453	1.32063333333333	3.12046666666667	1.24053183492665	1.83361043926395e-05	0.000358030121453016	yes	MTR	PREDICTED: methionine synthase [Anser cygnoides domesticus]	Metabolism	Amino acid metabolism;Metabolism of other amino acids;Metabolism of cofactors and vitamins;Global and Overview	ko01100//Metabolic pathways;ko01110//Biosynthesis of secondary metabolites;ko01230//Biosynthesis of amino acids;ko00270//Cysteine and methionine metabolism;ko00670//One carbon pool by folate;ko00450//Selenocompound metabolism	K00548	GO:0005623//cell;GO:0031224//intrinsic component of membrane;GO:0016020//membrane;GO:0044425//membrane part;GO:0044464//cell part	GO:0003824//catalytic activity;GO:0016741//transferase activity, transferring one-carbon groups;GO:0046914//transition metal ion binding;GO:0019842//vitamin binding;GO:0008172//S-methyltransferase activity;GO:0005488//binding;GO:0043167//ion binding;GO:0008168//methyltransferase activity;GO:0043169//cation binding;GO:0046872//metal ion binding;GO:0036094//small molecule binding;GO:0016740//transf…	GO:0044281//small molecule metabolic process;GO:0023052//signaling;GO:0008652//cellular amino acid biosynthetic process;GO:0050896//response to stimulus;GO:1901576//organic substance biosynthetic process;GO:0043436//oxoacid metabolic process;GO:0007166//cell surface receptor signaling pathway;GO:0065007//biological regulation;GO:0007165//signal transduction;GO:0007154//cell communication;GO:00650…
Unigene0003551	78.6666666666667	23	2.3917	3.6492	4.6431	0.6117	1.4062	0.8289	3.56133333333333	0.948933333333333	-1.90803883489267	0.000107554241334296	0.00164235486562089	yes	--	--	-	-	-	-	-	-	-
Unigene0003554	35	3.66666666666667	1.6082	0.8898	1.5595	0.1597	0.0795	0.1353	1.3525	0.124833333333333	-3.43755347097659	4.33821224495327e-07	1.28805509869617e-05	yes	--	--	-	-	-	-	-	-	-
Unigene0003562	460	226	8.2512	7.0737	7.3109	2.6394	3.8244	3.4835	7.54526666666667	3.31576666666667	-1.18622940301229	7.47574133943522e-05	0.00120311212348074	yes	Cetn2	PREDICTED: centrin-2-like, partial [Colius striatus]	Genetic Information Processing	Replication and repair	ko03420//Nucleotide excision repair	K10840	GO:0044422//organelle part;GO:0005815//microtubule organizing center;GO:0072372//primary cilium;GO:0043229//intracellular organelle;GO:0044424//intracellular part;GO:0044446//intracellular organelle part;GO:0042995//cell projection;GO:0005929//cilium;GO:0015630//microtubule cytoskeleton;GO:0005856//cytoskeleton;GO:0044464//cell part;GO:0043232//intracellular non-membrane-bounded organelle;GO:0043…	GO:0043167//ion binding;GO:0001882//nucleoside binding;GO:0016817//hydrolase activity, acting on acid anhydrides;GO:0032549//ribonucleoside binding;GO:0097159//organic cyclic compound binding;GO:0046872//metal ion binding;GO:0097367//carbohydrate derivative binding;GO:0005515//protein binding;GO:1901363//heterocyclic compound binding;GO:0032403//protein complex binding;GO:0042623//ATPase activity…	GO:0009266//response to temperature stimulus;GO:0009628//response to abiotic stimulus;GO:0006950//response to stress;GO:0009408//response to heat;GO:0050896//response to stimulus
Unigene0003573	34.3333333333333	196.666666666667	0.3813	0.3257	0.3535	2.1493	1.5416	1.7911	0.3535	1.82733333333333	2.36995770729522	2.96372500984729e-10	1.56016411968381e-08	yes	--	PREDICTED: lysyl oxidase homolog 3 [Melopsittacus undulatus]	-	-	-	-	-	-	-
Unigene0003589	1275	347.666666666667	9.5972	7.7136	6.1704	1.2316	1.6893	2.5730	7.82706666666667	1.8313	-2.09560358302698	9.89384007650121e-11	5.52899712640315e-09	yes	KIF4	PREDICTED: chromosome-associated kinesin KIF4A isoform X1 [Anser cygnoides domesticus]	-	-	-	-	-	-	-
Unigene0003596	222.333333333333	78.6666666666667	3.2059	4.7641	5.6684	0.8304	1.6544	1.7166	4.54613333333333	1.40046666666667	-1.69873235212681	2.49096304683883e-05	0.000467984570705531	yes	LRRC73	PREDICTED: leucine-rich repeat-containing protein 73 [Haliaeetus leucocephalus]	-	-	-	-	-	-	-
Unigene0003599	133.666666666667	74.6666666666667	3.3638	3.7568	3.2699	1.2507	1.9231	1.9710	3.4635	1.71493333333333	-1.01407817996503	0.00553308442095285	0.0390498230443491	yes	--	--	-	-	-	-	-	-	-
Unigene0003604	6468	27131	87.3539	90.0239	75.0203	286.9441	318.4204	342.3020	84.1327	315.888833333333	1.90867838939861	8.58233581325848e-18	1.09128338618733e-15	yes	THY1	thy-1 membrane glycoprotein [Amazona aestiva]	-	-	-	-	-	-	-
Unigene0003607	15.6666666666667	55.6666666666667	0.3880	0.2319	0.7130	2.1676	0.8637	1.2140	0.4443	1.4151	1.67129796024075	0.0037901534455827	0.0291783061834403	yes	--	--	-	-	-	-	-	-	-
Unigene0003609	190.333333333333	462	1.8892	1.8594	1.4988	4.9731	3.0494	3.6244	1.74913333333333	3.8823	1.15027133732292	0.000294441137677061	0.003809282469795	yes	Adarb1	PREDICTED: double-stranded RNA-specific editase 1 isoform X1 [Anas platyrhynchos]	-	-	-	-	-	-	-
Unigene0003610	48	21.3333333333333	3.0845	2.3791	4.0797	1.4371	0.8180	1.4372	3.1811	1.23076666666667	-1.36996844842992	0.0063091040794934	0.0432115348624371	yes	--	PREDICTED: CD44 antigen isoform X25 [Anas platyrhynchos]	Environmental Information Processing	Signaling molecules and interaction	ko04512//ECM-receptor interaction	K06256	-	-	GO:0022610//biological adhesion
Unigene0003612	222.666666666667	119	3.6913	3.5443	4.4228	1.7792	2.0618	1.7835	3.88613333333333	1.87483333333333	-1.05157305032646	0.0010983932846563	0.0110684569852368	yes	CD44	PREDICTED: CD44 antigen isoform X22 [Anas platyrhynchos]	Environmental Information Processing	Signaling molecules and interaction	ko04512//ECM-receptor interaction	K06256	-	-	GO:0022610//biological adhesion
Unigene0003618	1158.33333333333	10857.3333333333	5.4708	5.2858	7.6525	69.2997	42.0263	45.6260	6.13636666666667	52.3173333333333	3.0918324111367	7.08875216361188e-28	2.05036313954317e-25	yes	FKBP5	PREDICTED: peptidyl-prolyl cis-trans isomerase FKBP5, partial [Tinamus guttatus]	-	-	-	-	-	-	-
Unigene0003642	693	373	6.6854	4.5751	4.6427	2.8060	2.6200	2.3777	5.30106666666667	2.60123333333333	-1.02708686785079	0.000281869267716422	0.0036709950497595	yes	Srgap1	PREDICTED: SLIT-ROBO Rho GTPase-activating protein 1 isoform X3 [Haliaeetus leucocephalus]	-	-	-	-	GO:0044464//cell part;GO:0005623//cell	GO:0019899//enzyme binding;GO:0031267//small GTPase binding;GO:0017016//Ras GTPase binding;GO:0051020//GTPase binding;GO:0005488//binding;GO:0005515//protein binding	GO:0065007//biological regulation;GO:0051179//localization;GO:0006928//movement of cell or subcellular component;GO:0040011//locomotion;GO:0051674//localization of cell;GO:0009987//cellular process;GO:0048870//cell motility;GO:0050789//regulation of biological process;GO:0044700//single organism signaling;GO:0044763//single-organism cellular process;GO:0051716//cellular response to stimulus;GO:00…
Unigene0003643	21	4.66666666666667	0.6941	0.7796	0.3100	0.0000	0.0901	0.2247	0.594566666666667	0.104933333333333	-2.50236554323113	0.00343010444372695	0.0270513195695392	yes	PIWIL1	PREDICTED: piwi-like protein 1 isoform X2 [Anser cygnoides domesticus]	Organismal Systems	Development	ko04320//Dorso-ventral axis formation	K02156	GO:0035770//ribonucleoprotein granule;GO:0032991//macromolecular complex;GO:0044424//intracellular part;GO:0043226//organelle;GO:0034518//RNA cap binding complex;GO:0005623//cell;GO:0005622//intracellular;GO:0043228//non-membrane-bounded organelle;GO:0044464//cell part;GO:1990904//ribonucleoprotein complex;GO:0043234//protein complex;GO:0043232//intracellular non-membrane-bounded organelle;GO:004…	GO:0044822//poly(A) RNA binding;GO:0005488//binding;GO:0003723//RNA binding;GO:1901363//heterocyclic compound binding;GO:0097159//organic cyclic compound binding;GO:0003676//nucleic acid binding	GO:0048468//cell development;GO:0071840//cellular component organization or biogenesis;GO:0003006//developmental process involved in reproduction;GO:0032502//developmental process;GO:0006412//translation;GO:0048609//multicellular organismal reproductive process;GO:0044237//cellular metabolic process;GO:0044707//single-multicellular organism process;GO:0010468//regulation of gene expression;GO:000…
Unigene0003648	66.6666666666667	261.333333333333	0.7439	0.7543	0.4038	2.6795	1.9668	2.1976	0.634	2.2813	1.8473014337694	7.90588492901632e-07	2.19505060355104e-05	yes	--	--	-	-	-	-	-	-	-
Unigene0003657	2529.33333333333	259.666666666667	111.2924	89.3272	55.9555	6.3499	11.7983	6.5014	85.5250333333333	8.21653333333333	-3.37974502646365	4.23997954469082e-22	7.80423088082568e-20	yes	NPY	PREDICTED: pro-neuropeptide Y [Anas platyrhynchos]	Organismal Systems	Endocrine system	ko04920//Adipocytokine signaling pathway	K05232	-	GO:0005515//protein binding;GO:0005102//receptor binding;GO:0005488//binding	GO:0007417//central nervous system development;GO:0003008//system process;GO:0021537//telencephalon development;GO:0048699//generation of neurons;GO:0023052//signaling;GO:0030030//cell projection organization;GO:0003013//circulatory system process;GO:0044700//single organism signaling;GO:0048513//animal organ development;GO:0048731//system development;GO:0044699//single-organism process;GO:003015…
Unigene0003661	235.333333333333	129.333333333333	2.4697	2.1950	1.6423	0.9210	1.0579	1.1270	2.10233333333333	1.0353	-1.02194255288067	0.00203459275239213	0.0180453704451814	yes	CCDC92	PREDICTED: coiled-coil domain-containing protein 92 isoform X1 [Anas platyrhynchos]	-	-	-	-	-	-	-
Unigene0003675	77.6666666666667	22.6666666666667	1.1502	1.0394	1.5581	0.4498	0.4148	0.1806	1.24923333333333	0.3484	-1.84222644141362	0.000120478147876901	0.00180484082542283	yes	PCDH17	PREDICTED: protocadherin-17 isoform X1 [Anser cygnoides domesticus]	-	-	-	-	-	-	-
Unigene0003679	19.6666666666667	3	1.2117	0.5631	0.4464	0.0000	0.1967	0.1070	0.7404	0.101233333333333	-2.87062048742428	0.00106786657125601	0.0108080798203844	yes	--	--	-	-	-	-	-	-	-
Unigene0003684	278.333333333333	25.6666666666667	2.8858	3.4157	2.6411	0.3944	0.2021	0.1832	2.98086666666667	0.2599	-3.51970330650334	2.2435573586151e-17	2.73392005722722e-15	yes	CPA6	PREDICTED: carboxypeptidase A6 [Anser cygnoides domesticus]	-	-	-	-	-	GO:0008235//metalloexopeptidase activity;GO:0005488//binding;GO:0046872//metal ion binding;GO:0008238//exopeptidase activity;GO:0016787//hydrolase activity;GO:0070011//peptidase activity, acting on L-amino acid peptides;GO:0046914//transition metal ion binding;GO:0043167//ion binding;GO:0008237//metallopeptidase activity;GO:0008233//peptidase activity;GO:0003824//catalytic activity;GO:0043169//ca…	GO:0016485//protein processing;GO:0071704//organic substance metabolic process;GO:0051604//protein maturation;GO:0010467//gene expression;GO:0043170//macromolecule metabolic process;GO:0006508//proteolysis;GO:0008152//metabolic process;GO:0019538//protein metabolic process;GO:0044238//primary metabolic process
Unigene0003686	2.66666666666667	42.6666666666667	0.0000	0.0701	0.2425	2.2019	1.4493	0.9324	0.1042	1.52786666666667	3.8740914655321	8.94546227800086e-07	2.45008858084559e-05	yes	--	--	-	-	-	-	-	-	-
Unigene0003687	53.6666666666667	1.33333333333333	0.6758	1.5546	0.3984	0.0000	0.0702	0.0000	0.876266666666667	0.0234	-5.22678954464551	6.31801583117948e-09	2.6607439150796e-07	yes	TGM6	PREDICTED: protein-glutamine gamma-glutamyltransferase 6-like [Anser cygnoides domesticus]	-	-	-	-	-	-	-
Unigene0003700	129.666666666667	413	3.6268	2.1716	2.8856	8.8628	6.9567	8.7395	2.89466666666667	8.18633333333333	1.49982018679172	5.57799157747131e-06	0.000125058191065266	yes	ch25h	PREDICTED: cholesterol 25-hydroxylase [Anser cygnoides domesticus]	Metabolism	Lipid metabolism	ko00120//Primary bile acid biosynthesis	K10223	-	-	-
Unigene0003706	29751.3333333333	10036	211.8252	243.3717	176.3870	58.1656	67.3161	66.9023	210.527966666667	64.128	-1.71498557577464	5.67720765262416e-14	4.86741962946973e-12	yes	CTNNB1	catenin beta-1 [Pelodiscus sinensis]	Cellular Processes;Organismal Systems;Environmental Information Processing	Endocrine system;Signal transduction;Cellular commiunity	ko04510//Focal adhesion;ko04310//Wnt signaling pathway;ko04530//Tight junction;ko04916//Melanogenesis;ko04520//Adherens junction	K02105	-	-	-
Unigene0003708	13.6666666666667	49.3333333333333	0.7685	0.5783	0.1177	2.0607	1.2925	1.5512	0.488166666666667	1.6348	1.74366845597508	0.00431490731525778	0.0323200556189243	yes	--	hypothetical protein A306_09934, partial [Columba livia]	-	-	-	-	-	-	-
Unigene0003709	58.3333333333333	303.333333333333	0.7480	2.5671	1.6342	11.6390	6.9626	5.8734	1.64976666666667	8.15833333333333	2.30601246143145	8.0274272341317e-07	2.22527553690975e-05	yes	UTS2B	PREDICTED: urotensin-2B [Anser cygnoides domesticus]	-	-	-	-	-	-	-
Unigene0003710	22.6666666666667	274.333333333333	0.3444	0.1940	0.1678	3.8087	1.6694	2.3519	0.2354	2.61	3.47086358130617	1.52043832626909e-13	1.24091340110787e-11	yes	--	--	-	-	-	-	-	-	-
Unigene0003712	715	1661.33333333333	14.3170	13.2723	13.1206	36.6268	19.5187	28.9435	13.5699666666667	28.363	1.06359295989863	0.000123628485507625	0.00184520860053655	yes	--	--	-	-	-	-	-	-	-
Unigene0003718	2648.33333333333	6426.66666666667	11.0894	7.4746	14.9024	24.1450	17.4919	28.3778	11.1554666666667	23.3382333333333	1.06494448837814	0.000185129472636125	0.00259605372895868	yes	MATN2	PREDICTED: matrilin-2 isoform X1 [Anser cygnoides domesticus]	-	-	-	-	-	-	-
Unigene0003720	2.66666666666667	43	0.0000	0.0617	0.2136	1.6623	1.2420	1.0558	0.0917666666666667	1.32003333333333	3.84646034649173	2.84661542471974e-07	8.73260659604293e-06	yes	--	PREDICTED: solute carrier organic anion transporter family member 2A1 [Anser cygnoides domesticus]	-	-	-	-	-	-	-
Unigene0003733	1138	242.333333333333	12.0801	12.3062	11.4333	1.0772	2.2665	3.1425	11.9398666666667	2.16206666666667	-2.46530381208247	7.87910128129767e-12	5.07055806418181e-10	yes	Klk8	PREDICTED: kallikrein-8-like [Anser cygnoides domesticus]	-	-	-	-	-	-	-
Unigene0003737	1227	619	26.8642	27.2256	26.0516	12.0799	12.3969	12.0600	26.7138	12.1789333333333	-1.13319742856697	2.29066240814834e-06	5.69065835251275e-05	yes	Dpy30	PREDICTED: protein dpy-30 homolog isoform X1 [Corvus cornix cornix]	-	-	-	-	GO:0031974//membrane-enclosed lumen;GO:0044428//nuclear part;GO:0043233//organelle lumen;GO:0043229//intracellular organelle;GO:0031981//nuclear lumen;GO:0035097//histone methyltransferase complex;GO:0005634//nucleus;GO:0043234//protein complex;GO:0044464//cell part;GO:1990234//transferase complex;GO:0034708//methyltransferase complex;GO:0005622//intracellular;GO:0005654//nucleoplasm;GO:0070013//…	GO:0046983//protein dimerization activity;GO:0005515//protein binding;GO:0005488//binding	GO:0016569//covalent chromatin modification;GO:0006810//transport;GO:0016043//cellular component organization;GO:0006479//protein methylation;GO:0044260//cellular macromolecule metabolic process;GO:0006325//chromatin organization;GO:0016570//histone modification;GO:0016568//chromatin modification;GO:0006464//cellular protein modification process;GO:0008213//protein alkylation;GO:0044765//single-o…
Unigene0003740	0	65.3333333333333	0.0000	0.0000	0.0000	0.8882	2.6102	3.5204	0.001	2.3396	11.1920461788533	1.94976195189117e-13	1.56701326215962e-11	yes	Tymp	PREDICTED: thymidine phosphorylase [Sturnus vulgaris]	Metabolism	Nucleotide metabolism;Global and Overview;Xenobiotics biodegradation and metabolism	ko01100//Metabolic pathways;ko00240//Pyrimidine metabolism;ko00983//Drug metabolism - other enzymes	K00758	-	GO:0016740//transferase activity;GO:0003824//catalytic activity;GO:0016763//transferase activity, transferring pentosyl groups;GO:0016757//transferase activity, transferring glycosyl groups	GO:0044699//single-organism process;GO:0032502//developmental process;GO:0008152//metabolic process;GO:0042221//response to chemical;GO:0050896//response to stimulus;GO:0048856//anatomical structure development;GO:0009653//anatomical structure morphogenesis
Unigene0003744	30.3333333333333	116.666666666667	0.3514	0.5322	0.2789	1.2483	1.5409	1.3238	0.3875	1.371	1.82296035561763	1.47983914107157e-05	0.000297675552404621	yes	--	--	-	-	-	-	-	-	-
Unigene0003748	340	819	1.6545	1.6441	1.7626	3.9580	3.2874	3.7064	1.68706666666667	3.6506	1.11361661510059	2.16942277729218e-05	0.000414378642388298	yes	--	--	-	-	-	-	-	-	-
Unigene0003751	27.6666666666667	0	0.7325	0.7840	0.2855	0.0000	0.0000	0.0000	0.600666666666667	0.001	-9.23042079509238	2.09650948551646e-09	9.52238587890918e-08	yes	Wnt3	PREDICTED: proto-oncogene Wnt-3 [Anas platyrhynchos]	Organismal Systems;Environmental Information Processing	Signal transduction;Endocrine system	ko04310//Wnt signaling pathway;ko04916//Melanogenesis;ko04340//Hedgehog signaling pathway	K00312	GO:0031012//extracellular matrix	GO:0005488//binding;GO:0005102//receptor binding;GO:0005515//protein binding;GO:0001664//G-protein coupled receptor binding	GO:0044763//single-organism cellular process;GO:0071840//cellular component organization or biogenesis;GO:0045595//regulation of cell differentiation;GO:0050771//negative regulation of axonogenesis;GO:0050896//response to stimulus;GO:0010977//negative regulation of neuron projection development;GO:0031345//negative regulation of cell projection organization;GO:0030516//regulation of axon extensio…
Unigene0003753	7.33333333333333	38.6666666666667	0.0000	0.6794	0.2304	0.9863	1.6077	1.7616	0.303266666666667	1.45186666666667	2.25925012934619	0.00444240883743468	0.0330633798982379	yes	--	--	-	-	-	-	-	-	-
Unigene0003756	28.3333333333333	2.33333333333333	0.6855	1.0250	0.7986	0.0932	0.0619	0.0421	0.836366666666667	0.0657333333333333	-3.66943851357152	8.11518255239016e-07	2.24723534941043e-05	yes	--	--	-	-	-	-	-	-	-
Unigene0003773	1323.66666666667	657.666666666667	10.2665	9.4237	8.3897	3.9514	3.6556	4.7463	9.35996666666667	4.11776666666667	-1.18464131005474	2.35288157868393e-06	5.83421535869427e-05	yes	REPS1	PREDICTED: ralBP1-associated Eps domain-containing protein 1 isoform X1 [Haliaeetus leucocephalus]	-	-	-	-	-	-	-
Unigene0003790	907	330	4.1417	5.2037	5.4118	1.5302	1.7784	1.5551	4.91906666666667	1.62123333333333	-1.60129286431325	2.29334696960175e-09	1.0336161915563e-07	yes	KIAA1324L	PREDICTED: UPF0577 protein KIAA1324-like homolog [Calidris pugnax]	-	-	-	-	-	-	-
Unigene0003796	56	17.3333333333333	1.5514	0.5276	1.1356	0.1381	0.2162	0.4544	1.07153333333333	0.269566666666667	-1.99096271432343	0.00104009302121937	0.0105883923463605	yes	--	--	-	-	-	-	-	-	-
Unigene0003797	14.3333333333333	45.6666666666667	0.3423	0.2121	0.7032	1.1006	1.3335	1.1084	0.4192	1.18083333333333	1.49409473043413	0.00695452339367525	0.0463828734942167	yes	CSF2RA	PREDICTED: granulocyte-macrophage colony-stimulating factor receptor subunit alpha-like isoform X3 [Anser cygnoides domesticus]	Environmental Information Processing	Signaling molecules and interaction;Signal transduction	ko04060//Cytokine-cytokine receptor interaction;ko04630//Jak-STAT signaling pathway	K05066	-	-	-
Unigene0003799	94.6666666666667	791	0.2518	0.7501	0.6073	4.9475	2.9488	4.2374	0.5364	4.04456666666667	2.91460399878231	1.19473781587554e-12	8.73519279212781e-11	yes	MRVI1	PREDICTED: protein MRVI1 [Anser cygnoides domesticus]	Organismal Systems	Circulatory system	ko04270//Vascular smooth muscle contraction	K12337	-	-	-
Unigene0003800	5.66666666666667	47	0.0000	0.4312	0.1530	1.6746	1.7052	1.2606	0.194733333333333	1.5468	2.98971490697479	3.88200049181317e-05	0.000688068248787976	yes	--	--	-	-	-	-	-	-	-
Unigene0003811	19.6666666666667	59	0.4743	0.3880	0.2440	0.9891	1.0051	1.0186	0.368766666666667	1.00426666666667	1.44536224478718	0.0022870412829856	0.0197952034230398	yes	--	--	-	-	-	-	-	-	-
Unigene0003825	8353.33333333333	45130	46.9560	35.7337	39.7887	270.9678	161.3853	174.2884	40.8261333333333	202.213833333333	2.30831685389881	2.24506300714399e-18	2.97106125232415e-16	yes	PRSS23	PREDICTED: serine protease 23 isoform X2 [Anas platyrhynchos]	-	-	-	-	GO:0044464//cell part;GO:0043229//intracellular organelle;GO:0043227//membrane-bounded organelle;GO:0043231//intracellular membrane-bounded organelle;GO:0005623//cell;GO:0005622//intracellular;GO:0043226//organelle;GO:0044424//intracellular part	GO:0008233//peptidase activity;GO:0003824//catalytic activity;GO:0004175//endopeptidase activity;GO:0016787//hydrolase activity;GO:0070011//peptidase activity, acting on L-amino acid peptides	GO:0010467//gene expression;GO:0016485//protein processing;GO:0006508//proteolysis;GO:0044238//primary metabolic process;GO:0008152//metabolic process;GO:0019538//protein metabolic process;GO:0071704//organic substance metabolic process;GO:0043170//macromolecule metabolic process;GO:0051604//protein maturation
Unigene0003826	6111	2616	78.7641	93.8132	65.5630	29.0019	28.3448	33.9142	79.3801	30.4203	-1.38374299903667	3.08904076804301e-09	1.36535083216893e-07	yes	PA2G4	PREDICTED: proliferation-associated protein 2G4, partial [Anas platyrhynchos]	-	-	-	-	-	-	-
Unigene0003827	497.333333333333	1432.66666666667	4.0882	3.4236	4.1229	10.2065	11.6880	8.7797	3.87823333333333	10.2247333333333	1.39859170667608	4.3671924646593e-08	1.56712846438033e-06	yes	NT5E	PREDICTED: 5'-nucleotidase [Gallus gallus]	Metabolism	Global and Overview;Metabolism of cofactors and vitamins;Nucleotide metabolism	ko01100//Metabolic pathways;ko01110//Biosynthesis of secondary metabolites;ko00230//Purine metabolism;ko00240//Pyrimidine metabolism;ko00760//Nicotinate and nicotinamide metabolism	K01081	GO:0016020//membrane;GO:0005623//cell;GO:0031982//vesicle;GO:0031988//membrane-bounded vesicle;GO:0005622//intracellular;GO:0043226//organelle;GO:0044424//intracellular part;GO:0043227//membrane-bounded organelle;GO:0044464//cell part	GO:0005488//binding;GO:0042578//phosphoric ester hydrolase activity;GO:0016788//hydrolase activity, acting on ester bonds;GO:0003824//catalytic activity;GO:0016787//hydrolase activity;GO:0043169//cation binding;GO:0008252//nucleotidase activity;GO:0043167//ion binding;GO:0016791//phosphatase activity	GO:0046128//purine ribonucleoside metabolic process;GO:0019439//aromatic compound catabolic process;GO:0006807//nitrogen compound metabolic process;GO:0006139//nucleobase-containing compound metabolic process;GO:0034655//nucleobase-containing compound catabolic process;GO:0044237//cellular metabolic process;GO:0046700//heterocycle catabolic process;GO:0034641//cellular nitrogen compound metabolic…
Unigene0003841	35.3333333333333	12.3333333333333	1.1837	1.8811	0.9003	0.3981	0.3966	0.4586	1.3217	0.417766666666667	-1.66162546009922	0.00291858467213987	0.0238757007475971	yes	RAB33A	PREDICTED: ras-related protein Rab-33A [Aquila chrysaetos canadensis]	-	-	-	-	GO:0016020//membrane	GO:1901363//heterocyclic compound binding;GO:0005488//binding;GO:0097159//organic cyclic compound binding;GO:0097367//carbohydrate derivative binding;GO:0032549//ribonucleoside binding;GO:0036094//small molecule binding;GO:0032550//purine ribonucleoside binding;GO:0001883//purine nucleoside binding;GO:0001882//nucleoside binding	GO:0009261//ribonucleotide catabolic process;GO:1901564//organonitrogen compound metabolic process;GO:0006807//nitrogen compound metabolic process;GO:0007154//cell communication;GO:1901360//organic cyclic compound metabolic process;GO:0009259//ribonucleotide metabolic process;GO:1901565//organonitrogen compound catabolic process;GO:0009150//purine ribonucleotide metabolic process;GO:0009987//cell…
Unigene0003844	122	365	1.3222	1.2290	1.1250	2.7152	2.4846	4.2780	1.2254	3.15926666666667	1.36633696047346	6.18027546374113e-05	0.00102308824201969	yes	hnf4b	PREDICTED: hepatocyte nuclear factor 4-beta-like isoform X2 [Anser cygnoides domesticus]	-	-	-	-	-	-	-
Unigene0003853	6.66666666666667	41.3333333333333	0.5859	0.1452	0.0419	2.6472	1.7445	0.4415	0.257666666666667	1.61106666666667	2.64443837611082	0.00204464514823869	0.0181110903404983	yes	--	--	-	-	-	-	-	-	-
Unigene0003856	1866	550.333333333333	21.0221	19.0869	13.9618	3.0196	6.0059	5.2419	18.0236	4.7558	-1.92212725063051	3.36010272689514e-10	1.74957989860746e-08	yes	RACGAP1	PREDICTED: rac GTPase-activating protein 1 isoform X2 [Anser cygnoides domesticus]	-	-	-	-	-	GO:0005488//binding;GO:0043167//ion binding;GO:0043169//cation binding	GO:0044699//single-organism process;GO:0050789//regulation of biological process;GO:0051716//cellular response to stimulus;GO:0007165//signal transduction;GO:0044763//single-organism cellular process;GO:0007154//cell communication;GO:0050896//response to stimulus;GO:0044700//single organism signaling;GO:0050794//regulation of cellular process;GO:0023052//signaling;GO:0009987//cellular process;GO:…
Unigene0003863	959.333333333333	2735.33333333333	5.6496	3.1508	6.0115	12.3763	10.1454	14.2205	4.9373	12.2474	1.31068129824031	3.90208753197508e-06	9.0891014096563e-05	yes	tusc5	PREDICTED: tumor suppressor candidate 5 [Gallus gallus]	-	-	-	-	GO:0031224//intrinsic component of membrane;GO:0016020//membrane;GO:0044425//membrane part	-	-
Unigene0003870	2812	769.666666666667	7.5677	8.8221	6.5978	1.8967	1.8151	1.9693	7.66253333333333	1.8937	-2.01661364766322	2.27986101128053e-17	2.76535583769193e-15	yes	Gmip	PREDICTED: GEM-interacting protein [Anser cygnoides domesticus]	-	-	-	-	-	-	-
Unigene0003872	263	137.666666666667	3.2664	4.4342	4.2337	1.9644	1.3098	2.2109	3.9781	1.82836666666667	-1.12152412033877	0.0010776844593098	0.0108910472848889	yes	PTN	PREDICTED: pleiotrophin [Anser cygnoides domesticus]	-	-	-	-	GO:0005622//intracellular;GO:0043229//intracellular organelle;GO:0044424//intracellular part;GO:0005623//cell;GO:0044464//cell part;GO:0043226//organelle;GO:0043231//intracellular membrane-bounded organelle;GO:0043227//membrane-bounded organelle	GO:0005102//receptor binding;GO:0097367//carbohydrate derivative binding;GO:0005515//protein binding;GO:0005539//glycosaminoglycan binding;GO:0005488//binding	GO:0050789//regulation of biological process;GO:0050794//regulation of cellular process;GO:0001503//ossification;GO:0048522//positive regulation of cellular process;GO:0065007//biological regulation;GO:0044708//single-organism behavior;GO:0050877//neurological system process;GO:0048518//positive regulation of biological process;GO:0007611//learning or memory;GO:0032501//multicellular organismal p…
Unigene0003893	1247.66666666667	575.666666666667	9.3991	9.9925	8.3535	4.7796	3.7842	3.2962	9.24836666666667	3.95333333333333	-1.22612899293371	2.37287477198152e-06	5.87416737023853e-05	yes	NMNAT2	PREDICTED: nicotinamide/nicotinic acid mononucleotide adenylyltransferase 2 [Gallus gallus]	Metabolism	Metabolism of cofactors and vitamins;Global and Overview	ko01100//Metabolic pathways;ko00760//Nicotinate and nicotinamide metabolism	K06210	GO:0005768//endosome;GO:0005623//cell;GO:0012505//endomembrane system;GO:0005737//cytoplasm;GO:0043229//intracellular organelle;GO:0044444//cytoplasmic part;GO:0044464//cell part;GO:0044424//intracellular part;GO:0043227//membrane-bounded organelle;GO:0043226//organelle;GO:0005622//intracellular;GO:0043231//intracellular membrane-bounded organelle	GO:0016772//transferase activity, transferring phosphorus-containing groups;GO:0003824//catalytic activity;GO:0016740//transferase activity	GO:0008152//metabolic process;GO:0044271//cellular nitrogen compound biosynthetic process;GO:0044711//single-organism biosynthetic process;GO:0034654//nucleobase-containing compound biosynthetic process;GO:0090407//organophosphate biosynthetic process;GO:0019362//pyridine nucleotide metabolic process;GO:0046496//nicotinamide nucleotide metabolic process;GO:0051188//cofactor biosynthetic process;G…
Unigene0003897	1400.33333333333	6339.66666666667	5.7041	5.1667	8.4098	37.4652	23.9029	19.4763	6.42686666666667	26.9481333333333	2.06799789529101	3.1160481597889e-12	2.1303247691897e-10	yes	PHF19	PREDICTED: PHD finger protein 19 [Aquila chrysaetos canadensis]	-	-	-	-	-	-	-
Unigene0003898	51	136.666666666667	0.6716	0.3601	0.9828	1.6159	2.0793	1.2316	0.6715	1.64226666666667	1.29022910215616	0.00361868288084139	0.0282089003721683	yes	Mmp9	PREDICTED: matrix metalloproteinase-9 [Anser cygnoides domesticus]	-	-	-	-	GO:0044421//extracellular region part;GO:0005576//extracellular region	GO:0043169//cation binding;GO:0070011//peptidase activity, acting on L-amino acid peptides;GO:0046872//metal ion binding;GO:0008233//peptidase activity;GO:0046914//transition metal ion binding;GO:0005488//binding;GO:0004175//endopeptidase activity;GO:0043167//ion binding;GO:0016787//hydrolase activity;GO:0003824//catalytic activity;GO:0005515//protein binding	GO:0040017//positive regulation of locomotion;GO:0051604//protein maturation;GO:0012501//programmed cell death;GO:0007275//multicellular organism development;GO:0006508//proteolysis;GO:0044236//multicellular organism metabolic process;GO:0044767//single-organism developmental process;GO:0032502//developmental process;GO:0008219//cell death;GO:0010634//positive regulation of epithelial cell migrat…
Unigene0003899	2.33333333333333	137.333333333333	0.1249	0.0000	0.0000	6.6797	0.2595	0.4916	0.0416333333333333	2.47693333333333	5.89467215762895	7.63098239802058e-06	0.000164837987442183	yes	--	PREDICTED: LOW QUALITY PROTEIN: RNA-directed DNA polymerase from mobile element jockey-like [Opisthocomus hoazin]	-	-	-	-	-	-	-
Unigene0003903	12.6666666666667	47.6666666666667	0.3754	0.5393	0.3658	1.3878	0.9571	1.8563	0.426833333333333	1.4004	1.71409421466483	0.00133972161745675	0.012980943624947	yes	--	--	-	-	-	-	-	-	-
Unigene0003905	117.666666666667	19	1.2780	2.7619	1.4896	0.5330	0.1825	0.1580	1.84316666666667	0.291166666666667	-2.66226942371832	1.62836967622198e-06	4.17741893253789e-05	yes	PRR15	PREDICTED: proline-rich protein 15 [Taeniopygia guttata]	-	-	-	-	-	-	-
Unigene0003908	343.666666666667	862	1.4717	1.0250	1.7706	3.8128	3.0062	2.8612	1.42243333333333	3.22673333333333	1.18171331639649	6.37710912273025e-05	0.00105113885511629	yes	CEP85L	PREDICTED: LOW QUALITY PROTEIN: centrosomal protein of 85 kDa-like [Anser cygnoides domesticus]	-	-	-	-	-	-	-
Unigene0003912	616	277	7.4543	7.6108	6.3041	3.6192	3.2786	2.1558	7.12306666666667	3.01786666666667	-1.23896942581446	3.87303325550817e-05	0.000686710059402025	yes	HEY2	PREDICTED: hairy/enhancer-of-split related with YRPW motif protein 2 [Sturnus vulgaris]	-	-	-	-	GO:0005622//intracellular;GO:0043231//intracellular membrane-bounded organelle;GO:0070822//Sin3-type complex;GO:0031981//nuclear lumen;GO:0005694//chromosome;GO:0043232//intracellular non-membrane-bounded organelle;GO:0005623//cell;GO:1902494//catalytic complex;GO:0070013//intracellular organelle lumen;GO:0043229//intracellular organelle;GO:0000785//chromatin;GO:0044446//intracellular organelle p…	GO:0003700//transcription factor activity, sequence-specific DNA binding;GO:0008134//transcription factor binding;GO:0043565//sequence-specific DNA binding;GO:1901363//heterocyclic compound binding;GO:0003690//double-stranded DNA binding;GO:0000981//RNA polymerase II transcription factor activity, sequence-specific DNA binding;GO:0005515//protein binding;GO:0003696//satellite DNA binding;GO:00010…	GO:0007154//cell communication;GO:0060563//neuroepithelial cell differentiation;GO:0006950//response to stress;GO:0007275//multicellular organism development;GO:0009887//organ morphogenesis;GO:0080090//regulation of primary metabolic process;GO:0048513//animal organ development;GO:0002027//regulation of heart rate;GO:0003181//atrioventricular valve morphogenesis;GO:0022603//regulation of anatomic…
Unigene0003913	725	2815.66666666667	20.8606	25.3469	23.1136	87.3075	103.9478	61.3689	23.1070333333333	84.2080666666667	1.86562639520116	1.3563809479313e-12	9.80805025563179e-11	yes	KCNMB2	PREDICTED: calcium-activated potassium channel subunit beta-1 [Anser cygnoides domesticus]	Organismal Systems	Circulatory system	ko04270//Vascular smooth muscle contraction	K04937	-	-	-
Unigene0003917	10.6666666666667	68	0.1112	0.4135	0.3576	1.5075	1.5017	1.9640	0.2941	1.65773333333333	2.49483326103087	4.54616140420497e-06	0.000104142310113211	yes	--	--	-	-	-	-	-	-	-
Unigene0003924	74.6666666666667	16	2.2723	2.5850	2.7262	0.3183	0.9512	0.2875	2.52783333333333	0.519	-2.28409490229547	1.91860453412549e-05	0.000372668218802916	yes	--	--	-	-	-	-	-	-	-
Unigene0003925	9.33333333333333	45.3333333333333	0.1580	0.0979	0.5079	2.1413	0.5469	0.7067	0.2546	1.13163333333333	2.15210225407179	0.00340123119611798	0.0268880631665479	yes	--	--	-	-	-	-	-	-	-
Unigene0003927	2050.33333333333	4640.33333333333	14.0269	14.7897	13.4209	28.3741	26.9172	30.3564	14.0791666666667	28.5492333333333	1.01989005902705	2.21452998862871e-06	5.51714565363902e-05	yes	SRPX	PREDICTED: sushi repeat-containing protein SRPX isoform X1 [Gallus gallus]	-	-	-	-	-	-	-
Unigene0003930	13	80	0.1522	0.2020	0.5125	2.0172	1.3773	1.3820	0.2889	1.59216666666667	2.46234925487396	5.67546082929126e-06	0.000126973059488122	yes	--	--	-	-	-	-	-	-	-
Unigene0003937	674	137	3.7346	2.8429	62.4905	7.7212	2.4412	2.4563	23.0226666666667	4.20623333333333	-2.4524541591057	0.00628639666712171	0.043140202496496	yes	Tnnt1	PREDICTED: troponin T, slow skeletal muscle isoform X3 [Alligator mississippiensis]	-	-	-	-	-	-	-
Unigene0003939	35	87.3333333333333	0.8400	0.5205	0.7503	1.6476	2.0152	1.2151	0.7036	1.62596666666667	1.20847029364318	0.00498985300689879	0.0361812454530532	yes	--	--	-	-	-	-	-	-	-
Unigene0003970	163	783.666666666667	2.0867	2.4980	3.1684	13.0058	14.9921	7.2479	2.58436666666667	11.7486	2.18460617355965	3.56193469300505e-10	1.84736321289825e-08	yes	NR1D1	PREDICTED: LOW QUALITY PROTEIN: nuclear receptor subfamily 1 group D member 1 [Falco peregrinus]	-	-	-	-	-	-	-
Unigene0003977	39.3333333333333	104	0.5188	0.2366	0.4092	0.8166	1.0778	0.8713	0.3882	0.9219	1.24781014960045	0.0035382236781889	0.0277212637099599	yes	--	PREDICTED: uncharacterized protein LOC106629614 [Zonotrichia albicollis]	-	-	-	-	-	-	-
Unigene0003985	108.333333333333	21.6666666666667	1.0409	1.6669	1.3307	0.4054	0.2084	0.1595	1.34616666666667	0.257766666666667	-2.38471942125199	5.16293644348688e-07	1.49910259381156e-05	yes	--	--	-	-	-	-	-	-	-
Unigene0003988	85	32.3333333333333	1.0755	0.6248	0.9532	0.2372	0.2793	0.3580	0.8845	0.2915	-1.60136625948996	0.000232473922373666	0.00313310092718754	yes	PCDH7	PREDICTED: protocadherin-7 [Haliaeetus leucocephalus]	-	-	-	-	-	-	-
Unigene0003997	814.333333333333	440.666666666667	9.3755	9.9291	8.5130	4.5056	4.7978	4.3885	9.27253333333333	4.56396666666667	-1.0226752941902	6.21279126389557e-05	0.00102750159508008	yes	Rnf128	PREDICTED: E3 ubiquitin-protein ligase RNF128 isoform X1 [Coturnix japonica]	-	-	-	-	GO:0043227//membrane-bounded organelle;GO:0043231//intracellular membrane-bounded organelle;GO:0005737//cytoplasm;GO:0044444//cytoplasmic part;GO:0005622//intracellular;GO:0016020//membrane;GO:0005768//endosome;GO:0043228//non-membrane-bounded organelle;GO:0043226//organelle;GO:0031224//intrinsic component of membrane;GO:0012505//endomembrane system;GO:0044425//membrane part;GO:0043232//intracell…	GO:0016740//transferase activity;GO:0005488//binding;GO:0003824//catalytic activity;GO:0046872//metal ion binding;GO:0043169//cation binding;GO:0046914//transition metal ion binding;GO:0019787//ubiquitin-like protein transferase activity;GO:0043167//ion binding	GO:0050789//regulation of biological process;GO:0009892//negative regulation of metabolic process;GO:0009889//regulation of biosynthetic process;GO:0048519//negative regulation of biological process;GO:0009890//negative regulation of biosynthetic process;GO:0060255//regulation of macromolecule metabolic process;GO:0019222//regulation of metabolic process;GO:0010605//negative regulation of macromo…
Unigene0004000	43.3333333333333	215.666666666667	0.2980	0.5441	0.5362	3.3517	1.7579	1.3986	0.459433333333333	2.1694	2.23936864796869	7.1962006730982e-07	2.01394149831598e-05	yes	CDH19	PREDICTED: cadherin-19 isoform X4 [Anser cygnoides domesticus]	-	-	-	-	GO:0044425//membrane part;GO:0031224//intrinsic component of membrane;GO:0016020//membrane	-	GO:0098609//cell-cell adhesion;GO:0007155//cell adhesion;GO:0022610//biological adhesion
Unigene0004012	9	42.3333333333333	0.6020	0.1646	0.1898	2.1415	1.5816	0.6504	0.3188	1.45783333333333	2.19310225866853	0.0012588438711701	0.0123266478917665	yes	--	--	-	-	-	-	-	-	-
Unigene0004013	19.3333333333333	80.3333333333333	0.9915	0.1975	0.9109	1.3662	5.2597	1.5259	0.699966666666667	2.71726666666667	1.95679802970432	0.00367450216723324	0.0285131401956799	yes	LYZ	PREDICTED: lysozyme C [Anser cygnoides domesticus]	-	-	-	-	GO:0005576//extracellular region;GO:0044421//extracellular region part	GO:0004553//hydrolase activity, hydrolyzing O-glycosyl compounds;GO:0016787//hydrolase activity;GO:0016798//hydrolase activity, acting on glycosyl bonds;GO:0003824//catalytic activity;GO:0005515//protein binding;GO:0005488//binding	GO:0050896//response to stimulus;GO:0009987//cellular process;GO:0051704//multi-organism process;GO:0044237//cellular metabolic process;GO:0043170//macromolecule metabolic process;GO:0008152//metabolic process;GO:0071554//cell wall organization or biogenesis;GO:0051707//response to other organism;GO:0044260//cellular macromolecule metabolic process;GO:0071704//organic substance metabolic process;…
Unigene0004017	531	234	2.5029	2.0640	2.2424	0.8923	0.9511	0.8705	2.26976666666667	0.904633333333333	-1.32713893371145	2.37388458222856e-06	5.87416737023853e-05	yes	PATZ1	PREDICTED: POZ-, AT hook-, and zinc finger-containing protein 1 isoform X1 [Gallus gallus]	-	-	-	-	-	GO:0043167//ion binding;GO:0005488//binding;GO:0043169//cation binding	GO:0007276//gamete generation;GO:0048609//multicellular organismal reproductive process;GO:0006807//nitrogen compound metabolic process;GO:0009059//macromolecule biosynthetic process;GO:0045321//leukocyte activation;GO:0044237//cellular metabolic process;GO:0044763//single-organism cellular process;GO:0030098//lymphocyte differentiation;GO:0044699//single-organism process;GO:0044271//cellular nit…
Unigene0004020	13	385	0.3272	0.5744	0.5065	18.7636	8.9871	10.8375	0.469366666666667	12.8627333333333	4.77633804935582	3.17417671209851e-24	7.08029705416482e-22	yes	--	--	-	-	-	-	-	-	-
Unigene0004023	51	4.66666666666667	0.9324	1.6521	1.8737	0.0000	0.2421	0.1235	1.48606666666667	0.121866666666667	-3.60812336350627	3.15424027041238e-07	9.60355791295828e-06	yes	Tnn	PREDICTED: LOW QUALITY PROTEIN: tenascin-N [Anser cygnoides domesticus]	Cellular Processes;Environmental Information Processing	Signaling molecules and interaction;Cellular commiunity	ko04510//Focal adhesion;ko04512//ECM-receptor interaction	K06252	-	-	-
Unigene0004024	57	23	2.4228	2.3864	1.2790	0.7541	1.0141	0.5620	2.0294	0.776733333333333	-1.38556196672605	0.00491957504925168	0.035799871404853	yes	--	--	-	-	-	-	-	-	-
Unigene0004031	424.333333333333	100.333333333333	1.6123	4.5625	41.8949	3.8853	2.3446	3.3916	16.0232333333333	3.20716666666667	-2.32079406571301	0.00471492972434448	0.0346362448435587	yes	Psca	PREDICTED: prostate stem cell antigen-like [Anser cygnoides domesticus]	-	-	-	-	-	-	-
Unigene0004034	14960	979	60.2462	79.1139	60.1632	3.2723	4.9852	3.7076	66.5077666666667	3.98836666666667	-4.05965287225382	9.15190849162962e-50	9.2648993618532e-47	yes	GRHL1	PREDICTED: grainyhead-like protein 1 homolog isoform X1 [Gallus gallus]	-	-	-	-	-	-	-
Unigene0004038	11.3333333333333	40	0.3578	0.3326	0.5369	1.9028	1.1150	0.9858	0.4091	1.33453333333333	1.70580989853589	0.00243585886085105	0.0207792063122543	yes	--	--	-	-	-	-	-	-	-
Unigene0004039	53.3333333333333	127.333333333333	2.0926	1.1245	2.0676	4.5685	3.7358	3.1875	1.76156666666667	3.8306	1.1207113093118	0.0054644469396409	0.0386535092443666	yes	--	--	-	-	-	-	-	-	-
Unigene0004046	361.333333333333	57	4.6084	2.3124	3.0599	0.4595	0.4005	0.5253	3.3269	0.461766666666667	-2.84894256349318	1.36766838885148e-13	1.12319499728424e-11	yes	NEFM	PREDICTED: LOW QUALITY PROTEIN: neurofilament medium polypeptide [Anas platyrhynchos]	-	-	-	-	GO:0043226//organelle;GO:0005856//cytoskeleton;GO:0045202//synapse;GO:0045111//intermediate filament cytoskeleton;GO:0043232//intracellular non-membrane-bounded organelle;GO:0043229//intracellular organelle;GO:0044422//organelle part;GO:0044446//intracellular organelle part;GO:0044424//intracellular part;GO:0005623//cell;GO:0099512//supramolecular fiber;GO:0005622//intracellular;GO:0042995//cell …	-	GO:0044085//cellular component biogenesis;GO:0009987//cellular process;GO:0051234//establishment of localization;GO:0071840//cellular component organization or biogenesis;GO:0045103//intermediate filament-based process;GO:0007018//microtubule-based movement;GO:0032536//regulation of cell projection size;GO:0007017//microtubule-based process;GO:0044763//single-organism cellular process;GO:1902589/…
Unigene0004053	8	78.6666666666667	0.1962	0.3192	0.0526	1.4323	1.6307	2.0101	0.189333333333333	1.69103333333333	3.15890476404202	3.54019567213047e-08	1.29418736508536e-06	yes	--	--	-	-	-	-	-	-	-
Unigene0004071	16.6666666666667	2	0.8618	0.5767	0.2586	0.0719	0.0000	0.0974	0.5657	0.0564333333333333	-3.32541769846929	0.000577424603688051	0.00653834931971314	yes	--	--	-	-	-	-	-	-	-
Unigene0004072	1023.33333333333	97	46.2799	14.5354	28.3969	5.2851	1.1666	1.5462	29.7374	2.66596666666667	-3.47954786797954	6.78056768404292e-10	3.33903315269773e-08	yes	APCS	PREDICTED: serum amyloid P-component-like [Nipponia nippon]	-	-	-	-	-	-	-
Unigene0004075	1472	3248	2.5309	2.1204	2.5162	6.5408	3.7842	4.1554	2.38916666666667	4.8268	1.0145595507464	9.90061230106035e-05	0.00152986948380056	yes	TET1	PREDICTED: LOW QUALITY PROTEIN: methylcytosine dioxygenase TET1 [Anser cygnoides domesticus]	-	-	-	-	-	GO:0043169//cation binding;GO:0046914//transition metal ion binding;GO:0046872//metal ion binding;GO:0043167//ion binding;GO:0005488//binding	-
Unigene0004076	3397.66666666667	9010	15.4750	12.4064	15.1363	41.0936	31.8683	30.9361	14.3392333333333	34.6326666666667	1.27216558685907	4.08445419540001e-08	1.4716895123494e-06	yes	TGFBR3	PREDICTED: transforming growth factor beta receptor type 3 isoform X1 [Anser cygnoides domesticus]	-	-	-	-	GO:0005886//plasma membrane;GO:0043227//membrane-bounded organelle;GO:0044464//cell part;GO:0071944//cell periphery;GO:0016021//integral component of membrane;GO:0043226//organelle;GO:0043229//intracellular organelle;GO:0032991//macromolecular complex;GO:0043234//protein complex;GO:0005622//intracellular;GO:0016020//membrane;GO:0044424//intracellular part;GO:0044425//membrane part;GO:0031224//int…	GO:0004675//transmembrane receptor protein serine/threonine kinase activity;GO:0004872//receptor activity;GO:0005102//receptor binding;GO:0005488//binding;GO:0060089//molecular transducer activity;GO:0005024//transforming growth factor beta-activated receptor activity;GO:0099600//transmembrane receptor activity;GO:0004871//signal transducer activity;GO:0097367//carbohydrate derivative binding;GO:…	GO:0048864//stem cell development;GO:0043170//macromolecule metabolic process;GO:0030099//myeloid cell differentiation;GO:0044699//single-organism process;GO:0000902//cell morphogenesis;GO:0009887//organ morphogenesis;GO:0048519//negative regulation of biological process;GO:0043009//chordate embryonic development;GO:0003205//cardiac chamber development;GO:0048856//anatomical structure development…
Unigene0004079	70	182.666666666667	1.0772	0.6460	0.7076	2.4881	1.9371	1.4811	0.810266666666667	1.96876666666667	1.28082344046512	0.000897143783566566	0.00940036685002212	yes	IL16	PREDICTED: pro-interleukin-16 [Anser cygnoides domesticus]	-	-	-	-	-	-	-
Unigene0004086	19	2.66666666666667	0.7661	0.3884	0.8584	0.0363	0.0000	0.1722	0.670966666666667	0.0695	-3.2711562127923	0.000365644839439167	0.00454183002306669	yes	--	--	-	-	-	-	-	-	-
Unigene0004094	769	240.666666666667	6.5944	6.6477	4.9594	1.5114	2.0351	1.6541	6.06716666666667	1.73353333333333	-1.80730736538604	4.57801346478868e-10	2.33071358620315e-08	yes	Tp73	PREDICTED: tumor protein p73 isoform X1 [Anas platyrhynchos]	Cellular Processes	Cell growth and death	ko04115//p53 signaling pathway	K10148	GO:0043226//organelle;GO:0043229//intracellular organelle;GO:0044424//intracellular part;GO:0005623//cell;GO:0044464//cell part;GO:0005622//intracellular;GO:0043227//membrane-bounded organelle;GO:0043231//intracellular membrane-bounded organelle	GO:0003677//DNA binding;GO:0001071//nucleic acid binding transcription factor activity;GO:0001067//regulatory region nucleic acid binding;GO:1901363//heterocyclic compound binding;GO:0097159//organic cyclic compound binding;GO:0000975//regulatory region DNA binding;GO:0003676//nucleic acid binding;GO:0005488//binding	GO:0018130//heterocycle biosynthetic process;GO:0009987//cellular process;GO:0009058//biosynthetic process;GO:0071840//cellular component organization or biogenesis;GO:0044699//single-organism process;GO:0032774//RNA biosynthetic process;GO:1901576//organic substance biosynthetic process;GO:0071822//protein complex subunit organization;GO:0016265//death;GO:1901360//organic cyclic compound metabol…
Unigene0004096	134.666666666667	345	2.2246	1.0610	1.4356	2.9269	6.0976	2.3862	1.57373333333333	3.80356666666667	1.27316179285292	0.0028861225885887	0.0236874439208741	yes	GP1BA	PREDICTED: platelet glycoprotein Ib alpha chain isoform X1 [Anser cygnoides domesticus]	Environmental Information Processing	Signaling molecules and interaction	ko04512//ECM-receptor interaction	K06261	-	-	-
Unigene0004104	32	133	1.0712	0.4851	1.1186	5.1265	1.9115	2.9687	0.891633333333333	3.33556666666667	1.90340941891564	0.000136866577334606	0.00201423829020082	yes	--	hypothetical protein Anapl_07620 [Anas platyrhynchos]	-	-	-	-	-	-	-
Unigene0004105	896.333333333333	469.666666666667	4.3758	4.4224	4.5091	2.2244	2.2726	1.8856	4.43576666666667	2.12753333333333	-1.06000174217958	2.82995012247059e-05	0.000522533266738326	yes	ASAP2	PREDICTED: arf-GAP with SH3 domain, ANK repeat and PH domain-containing protein 2 [Aquila chrysaetos canadensis]	Cellular Processes	Transport and catabolism	ko04144//Endocytosis	K12488	-	GO:0046872//metal ion binding;GO:0046914//transition metal ion binding;GO:0043169//cation binding;GO:0005488//binding;GO:0043167//ion binding	GO:0050794//regulation of cellular process;GO:0009966//regulation of signal transduction;GO:1902531//regulation of intracellular signal transduction;GO:0051336//regulation of hydrolase activity;GO:0050789//regulation of biological process;GO:0032012//regulation of ARF protein signal transduction;GO:0050790//regulation of catalytic activity;GO:0065007//biological regulation;GO:0048583//regulation …
Unigene0004106	369	89.3333333333333	13.2825	8.3913	8.4480	4.8631	1.8981	0.5780	10.0406	2.4464	-2.03711326662371	0.000378481635447688	0.00466714224718604	yes	CYTL1	PREDICTED: cytokine-like protein 1 [Anser cygnoides domesticus]	-	-	-	-	-	-	GO:0044093//positive regulation of molecular function;GO:0044710//single-organism metabolic process;GO:0065007//biological regulation;GO:0006351//transcription, DNA-templated;GO:0006725//cellular aromatic compound metabolic process;GO:0044699//single-organism process;GO:1901564//organonitrogen compound metabolic process;GO:0009059//macromolecule biosynthetic process;GO:0042592//homeostatic proces…
Unigene0004108	22.3333333333333	165	0.6707	0.3233	0.6923	4.1704	3.7158	3.3344	0.5621	3.7402	2.73421669749212	1.63934961066788e-10	8.9059486279441e-09	yes	--	--	-	-	-	-	-	-	-
Unigene0004113	429	144.333333333333	4.0562	5.5615	1.8983	0.8708	1.1153	1.4587	3.83866666666667	1.14826666666667	-1.74114756428356	2.62197250737242e-05	0.000489800840074872	yes	ENTPD2	PREDICTED: ectonucleoside triphosphate diphosphohydrolase 2-like isoform X1 [Anser cygnoides domesticus]	-	-	-	-	-	-	-
Unigene0004118	350.333333333333	89	6.5069	8.5986	5.1884	1.0422	1.4250	2.0214	6.76463333333333	1.4962	-2.17670870122683	7.32940705532963e-09	3.05651560317864e-07	yes	CSDC2	PREDICTED: LOW QUALITY PROTEIN: cold shock domain-containing protein C2 [Melopsittacus undulatus]	-	-	-	-	-	GO:1901363//heterocyclic compound binding;GO:0005488//binding;GO:0003676//nucleic acid binding;GO:0097159//organic cyclic compound binding	GO:0034654//nucleobase-containing compound biosynthetic process;GO:0006807//nitrogen compound metabolic process;GO:0006725//cellular aromatic compound metabolic process;GO:0032774//RNA biosynthetic process;GO:0019438//aromatic compound biosynthetic process;GO:0009987//cellular process;GO:0071704//organic substance metabolic process;GO:1901360//organic cyclic compound metabolic process;GO:0044249/…
Unigene0004122	6	0	0.4427	0.2743	0.6327	0.0000	0.0000	0.0000	0.4499	0.001	-8.81346055669168	0.00104845838077843	0.0106488416131465	yes	--	--	-	-	-	-	-	-	-
Unigene0004135	1256	679.666666666667	8.9766	8.7261	7.1109	3.9225	4.5070	3.8339	8.2712	4.0878	-1.01677204067319	4.39698610922593e-05	0.000763159059551174	yes	txndc17	PREDICTED: protein moonraker [Aptenodytes forsteri]	-	-	-	-	-	-	-
Unigene0004136	5.66666666666667	61.3333333333333	0.1121	0.1303	0.2403	1.4614	2.1837	1.1683	0.1609	1.60446666666667	3.31785758628354	2.03509455810179e-08	7.85997415462909e-07	yes	--	--	-	-	-	-	-	-	-
Unigene0004139	44.6666666666667	2.33333333333333	1.1970	0.6633	1.2583	0.0480	0.0239	0.0650	1.03953333333333	0.0456333333333333	-4.5097041689345	3.71293919544796e-10	1.91812114942857e-08	yes	Esm1	PREDICTED: endothelial cell-specific molecule 1 isoform X1 [Leptosomus discolor]	-	-	-	-	-	-	-
Unigene0004140	862	491.333333333333	11.4217	12.6025	9.7820	3.9607	5.5621	7.2675	11.2687333333333	5.59676666666667	-1.00965985080749	0.000567149946945826	0.00644975318797195	yes	BPNT1	PREDICTED: 3'(2'),5'-bisphosphate nucleotidase 1 [Anser cygnoides domesticus]	Metabolism	Energy metabolism;Global and Overview	ko01100//Metabolic pathways;ko01130//Biosynthesis of antibiotics;ko01120//Microbial metabolism in diverse environments;ko00920//Sulfur metabolism	K01082	-	-	GO:0009987//cellular process;GO:0044699//single-organism process;GO:0046488//phosphatidylinositol metabolic process;GO:0006629//lipid metabolic process;GO:0006793//phosphorus metabolic process;GO:0044238//primary metabolic process;GO:0006650//glycerophospholipid metabolic process;GO:0071704//organic substance metabolic process;GO:0008152//metabolic process;GO:0044255//cellular lipid metabolic pro…
Unigene0004141	7.33333333333333	82.3333333333333	0.3792	0.1410	0.0271	2.6095	3.3347	0.3750	0.182433333333333	2.1064	3.52933816555973	3.63762057896118e-05	0.000651997352801071	yes	--	--	-	-	-	-	-	-	-
Unigene0004144	6.66666666666667	63	0.3413	0.3807	0.6584	5.4089	4.3956	2.4591	0.460133333333333	4.08786666666667	3.15122426271047	7.64100007446302e-08	2.59362422906547e-06	yes	--	--	-	-	-	-	-	-	-
Unigene0004149	1327	543.333333333333	8.7736	9.1671	7.1925	3.8240	2.9364	2.7437	8.37773333333333	3.16803333333333	-1.40297244815437	8.8225874850403e-08	2.96387141281105e-06	yes	LNX2	PREDICTED: ligand of Numb protein X 2-like [Anser cygnoides domesticus]	-	-	-	-	-	GO:0043167//ion binding;GO:0043169//cation binding;GO:0005488//binding	-
Unigene0004155	263.666666666667	783	1.1358	0.6869	1.2882	2.4943	2.4686	3.0858	1.03696666666667	2.6829	1.37142376247504	1.11302646771191e-05	0.000231131910506076	yes	--	PREDICTED: paxillin isoform X4 [Anas platyrhynchos]	Environmental Information Processing;Cellular Processes	Cell motility;Cellular commiunity;Signal transduction	ko04510//Focal adhesion;ko04810//Regulation of actin cytoskeleton;ko04370//VEGF signaling pathway	K05760	-	-	-
Unigene0004159	63.3333333333333	13.6666666666667	1.7637	0.9905	0.7089	0.2107	0.1336	0.2985	1.15436666666667	0.214266666666667	-2.42962221307485	1.75849389017223e-05	0.000345026594731444	yes	CHRNA2	PREDICTED: neuronal acetylcholine receptor subunit alpha-2 isoform X2 [Anser cygnoides domesticus]	Environmental Information Processing	Signaling molecules and interaction	ko04080//Neuroactive ligand-receptor interaction	K04804	GO:0005887//integral component of plasma membrane;GO:0045202//synapse;GO:0031226//intrinsic component of plasma membrane;GO:0071944//cell periphery;GO:0005886//plasma membrane;GO:0005623//cell;GO:0044456//synapse part;GO:0016020//membrane;GO:0098590//plasma membrane region;GO:0016021//integral component of membrane;GO:0097060//synaptic membrane;GO:0031224//intrinsic component of membrane;GO:00444…	GO:0004871//signal transducer activity;GO:0004872//receptor activity;GO:0004888//transmembrane signaling receptor activity;GO:0060089//molecular transducer activity;GO:0099600//transmembrane receptor activity;GO:0038023//signaling receptor activity	-
Unigene0004163	13267.6666666667	78254.6666666667	222.6545	272.1973	248.5186	1256.6687	1415.6610	1299.8631	247.790133333333	1324.06426666667	2.41778250096611	3.51085206018328e-27	9.72727758695622e-25	yes	Actg2	PREDICTED: actin, gamma-enteric smooth muscle isoform X1 [Pseudopodoces humilis]	Organismal Systems	Circulatory system	ko04270//Vascular smooth muscle contraction	K12315	GO:0043232//intracellular non-membrane-bounded organelle;GO:0044424//intracellular part;GO:0005576//extracellular region;GO:0005623//cell;GO:0043228//non-membrane-bounded organelle;GO:0043226//organelle;GO:0005622//intracellular;GO:0044421//extracellular region part;GO:0044464//cell part;GO:0043229//intracellular organelle	GO:0097367//carbohydrate derivative binding;GO:0032549//ribonucleoside binding;GO:0097159//organic cyclic compound binding;GO:0001882//nucleoside binding;GO:0005488//binding;GO:0032550//purine ribonucleoside binding;GO:0036094//small molecule binding;GO:0001883//purine nucleoside binding;GO:1901363//heterocyclic compound binding	-
Unigene0004169	933.666666666667	385	19.9812	17.1666	14.8507	6.5036	7.5067	5.7253	17.3328333333333	6.57853333333333	-1.39766962586308	2.07844991960644e-07	6.55564773324877e-06	yes	Sox4	PREDICTED: transcription factor SOX-4, partial [Anser cygnoides domesticus]	-	-	-	-	GO:0044424//intracellular part;GO:0005622//intracellular;GO:0043229//intracellular organelle;GO:0043226//organelle;GO:0043231//intracellular membrane-bounded organelle;GO:0044464//cell part;GO:0043227//membrane-bounded organelle;GO:0005623//cell	GO:0003677//DNA binding;GO:0001067//regulatory region nucleic acid binding;GO:0043565//sequence-specific DNA binding;GO:0000982//transcription factor activity, RNA polymerase II core promoter proximal region sequence-specific binding;GO:0097159//organic cyclic compound binding;GO:0003676//nucleic acid binding;GO:1901363//heterocyclic compound binding;GO:0005488//binding;GO:0003712//transcription …	GO:0051223//regulation of protein transport;GO:0003231//cardiac ventricle development;GO:0009790//embryo development;GO:0044267//cellular protein metabolic process;GO:0060255//regulation of macromolecule metabolic process;GO:0097659//nucleic acid-templated transcription;GO:0009887//organ morphogenesis;GO:0008283//cell proliferation;GO:0007275//multicellular organism development;GO:0007165//signal…
Unigene0004173	75.6666666666667	21.3333333333333	0.7343	1.3495	1.7170	0.4002	0.2253	0.3301	1.26693333333333	0.318533333333333	-1.99182435295451	6.81912112337143e-05	0.00111447430666414	yes	--	PREDICTED: LOW QUALITY PROTEIN: rho-related GTP-binding protein RhoB-like [Gallus gallus]	-	-	-	-	-	-	-
Unigene0004180	123.666666666667	1093.66666666667	1.2689	1.6628	0.8583	9.3374	10.9113	10.3597	1.26333333333333	10.2028	3.01365787899407	4.79602237744517e-21	8.06620479212359e-19	yes	SERPINA3-4	PREDICTED: serpin A3-4-like [Anser cygnoides domesticus]	-	-	-	-	-	-	-
Unigene0004182	49.3333333333333	7.66666666666667	1.2301	0.6997	0.7871	0.2297	0.0763	0.0908	0.905633333333333	0.132266666666667	-2.77547753492154	3.26186910274172e-06	7.77032789359218e-05	yes	--	--	-	-	-	-	-	-	-
Unigene0004183	25	142.666666666667	0.2202	0.4946	0.6686	2.4488	1.1054	3.1367	0.461133333333333	2.2303	2.27398192081259	1.82802833929762e-05	0.000357337793677331	yes	--	--	-	-	-	-	-	-	-
Unigene0004185	529	198.333333333333	15.1257	15.0066	12.1011	4.0828	6.2957	4.2249	14.0778	4.8678	-1.53208009591379	8.86108380827537e-07	2.43187626542983e-05	yes	--	--	-	-	-	-	-	-	-
Unigene0004197	1273.66666666667	424	17.7318	16.0418	14.8911	4.3222	5.4484	4.8623	16.2215666666667	4.87763333333333	-1.73365994517317	1.26432008439506e-11	7.91395218581742e-10	yes	RAB32	PREDICTED: ras-related protein Rab-32 [Anser cygnoides domesticus]	-	-	-	-	GO:0005622//intracellular;GO:0005623//cell;GO:0031410//cytoplasmic vesicle;GO:0016023//cytoplasmic, membrane-bounded vesicle;GO:0030139//endocytic vesicle;GO:0043229//intracellular organelle;GO:0031988//membrane-bounded vesicle;GO:0044424//intracellular part;GO:0043226//organelle;GO:0044464//cell part;GO:0044444//cytoplasmic part;GO:0005737//cytoplasm;GO:0031982//vesicle;GO:0043231//intracellular…	GO:0097159//organic cyclic compound binding;GO:0097367//carbohydrate derivative binding;GO:0001882//nucleoside binding;GO:0001883//purine nucleoside binding;GO:1901363//heterocyclic compound binding;GO:0032549//ribonucleoside binding;GO:0032550//purine ribonucleoside binding;GO:0005488//binding;GO:0036094//small molecule binding	GO:0023052//signaling;GO:0035556//intracellular signal transduction;GO:0051716//cellular response to stimulus;GO:0006996//organelle organization;GO:0065007//biological regulation;GO:0033036//macromolecule localization;GO:0007165//signal transduction;GO:0050794//regulation of cellular process;GO:0008104//protein localization;GO:0009987//cellular process;GO:0051234//establishment of localization;GO…
Unigene0004200	125.333333333333	34.6666666666667	1.4744	1.7702	1.3301	0.2690	0.4977	0.3819	1.5249	0.382866666666667	-1.99380067050473	1.32235273764538e-06	3.47015417822175e-05	yes	sgol1	PREDICTED: shugoshin-like 1 [Anser cygnoides domesticus]	Cellular Processes	Cell growth and death	ko04114//Oocyte meiosis	K11580	-	-	-
Unigene0004202	139	12.6666666666667	1.4206	1.2825	0.6475	0.1107	0.0848	0.0865	1.11686666666667	0.094	-3.57065239783844	6.64700408378014e-13	5.07118244896165e-11	yes	Klhl35	PREDICTED: kelch-like protein 35 [Anser cygnoides domesticus]	-	-	-	-	-	-	-
Unigene0004205	21	90.6666666666667	0.2634	0.5597	0.3428	2.1581	1.5635	1.0899	0.388633333333333	1.60383333333333	2.04504267580241	2.64755246525061e-05	0.000494403891010013	yes	--	--	-	-	-	-	-	-	-
Unigene0004206	20.3333333333333	74	0.2898	0.2874	0.6213	1.9140	0.7225	1.2421	0.3995	1.29286666666667	1.69430608942099	0.00165028786050833	0.0153325897551852	yes	--	--	-	-	-	-	-	-	-
Unigene0004212	0.666666666666667	73	0.0000	0.0631	0.0728	5.0987	5.0086	3.6462	0.0453	4.5845	6.66110953704105	2.09686406491345e-17	2.5626791401178e-15	yes	--	--	-	-	-	-	-	-	-
Unigene0004213	20581	3381.33333333333	78.9644	82.5845	59.7213	10.1020	10.7477	11.7904	73.7567333333333	10.8800333333333	-2.76109178398845	1.71767477690393e-30	6.06857957085748e-28	yes	PTPRF	PREDICTED: receptor-type tyrosine-protein phosphatase F isoform X8 [Anser cygnoides domesticus]	Organismal Systems;Environmental Information Processing;Cellular Processes	Endocrine system;Signaling molecules and interaction;Cellular commiunity	ko04910//Insulin signaling pathway;ko04514//Cell adhesion molecules (CAMs);ko04520//Adherens junction	K05695	-	-	-
Unigene0004216	495.666666666667	227.333333333333	15.2237	13.6796	10.4014	5.5045	5.4003	5.4432	13.1015666666667	5.44933333333333	-1.26558768974461	1.93610382719211e-05	0.000375535658331051	yes	HAUS1	PREDICTED: HAUS augmin-like complex subunit 1 [Anser cygnoides domesticus]	-	-	-	-	GO:0043229//intracellular organelle;GO:0005622//intracellular;GO:0005875//microtubule associated complex;GO:0043232//intracellular non-membrane-bounded organelle;GO:0043228//non-membrane-bounded organelle;GO:0044424//intracellular part;GO:0043234//protein complex;GO:0005623//cell;GO:0044446//intracellular organelle part;GO:0044422//organelle part;GO:0044430//cytoskeletal part;GO:0044464//cell par…	-	GO:0044699//single-organism process;GO:1902589//single-organism organelle organization;GO:0007010//cytoskeleton organization;GO:0071840//cellular component organization or biogenesis;GO:0006996//organelle organization;GO:0031023//microtubule organizing center organization;GO:0000226//microtubule cytoskeleton organization;GO:0044763//single-organism cellular process;GO:0009987//cellular process;GO…
Unigene0004217	49.6666666666667	122	0.7873	0.5311	0.5716	1.7213	1.2399	1.2738	0.63	1.41166666666667	1.16397573511113	0.00284875384185429	0.0234612171062099	yes	--	--	-	-	-	-	-	-	-
Unigene0004221	213.666666666667	106	5.4557	4.3405	5.0296	2.0971	2.4252	2.1230	4.94193333333333	2.2151	-1.15770371857693	0.000395211488486113	0.00483044420173809	yes	--	--	-	-	-	-	-	-	-
Unigene0004226	2063	7383.66666666667	21.7495	17.2862	29.1092	109.3895	60.3311	55.5408	22.7149666666667	75.0871333333333	1.72492252548076	1.21879000743293e-08	4.92021039657088e-07	yes	DHRS7	PREDICTED: dehydrogenase/reductase SDR family member 7 isoform X2 [Anas platyrhynchos]	-	-	-	-	-	GO:0003824//catalytic activity	GO:0008152//metabolic process;GO:0044710//single-organism metabolic process;GO:0044699//single-organism process
Unigene0004234	59	6.33333333333333	5.0837	5.1628	6.4576	1.0798	0.5867	0.1330	5.56803333333333	0.599833333333333	-3.21453424644306	1.80827501471298e-07	5.76217998332451e-06	yes	--	--	-	-	-	-	-	-	-
Unigene0004238	3745	1988.66666666667	38.5165	40.3289	38.9021	16.7734	20.6541	18.9300	39.2491666666667	18.7858333333333	-1.06301690833865	1.26496801250114e-06	3.34289388122916e-05	yes	Btf3	transcription factor BTF3 isoform 1 [Mus musculus]	-	-	-	-	-	-	-
Unigene0004240	851	2554	19.3057	17.2659	10.6368	45.5717	55.8417	32.5017	15.7361333333333	44.6383666666667	1.50420315258589	3.11970815292637e-07	9.50391646911746e-06	yes	RARRES1	PREDICTED: ovocalyxin-32-like [Anser cygnoides domesticus]	-	-	-	-	-	-	-
Unigene0004242	19.3333333333333	69	0.5610	0.1521	0.6764	1.9255	1.1897	1.3045	0.463166666666667	1.47323333333333	1.6693826112771	0.00239828463112065	0.0205318750286963	yes	--	--	-	-	-	-	-	-	-
Unigene0004247	530	226.666666666667	7.5349	9.1999	5.8677	2.9895	2.5740	3.1449	7.53416666666667	2.9028	-1.37600277298819	6.18040211514426e-06	0.000136931282889488	yes	QRSL1	PREDICTED: glutamyl-tRNA(Gln) amidotransferase subunit A, mitochondrial [Anser cygnoides domesticus]	Genetic Information Processing;Metabolism	Translation;Global and Overview	ko01100//Metabolic pathways;ko00970//Aminoacyl-tRNA biosynthesis	K02433	-	GO:0016874//ligase activity;GO:0016879//ligase activity, forming carbon-nitrogen bonds;GO:0003824//catalytic activity	-
Unigene0004266	26217.6666666667	11124	59.2073	79.8165	67.8444	31.6583	26.3413	23.0954	68.9560666666667	27.0316666666667	-1.35102701825073	6.87374072985069e-09	2.8832466892494e-07	yes	TRIM29	PREDICTED: tripartite motif-containing protein 29 isoform X4 [Anser cygnoides domesticus]	-	-	-	-	-	-	-
Unigene0004268	180.333333333333	511	1.4975	1.5245	2.5440	4.5357	4.0950	5.1743	1.85533333333333	4.60166666666667	1.31047807414383	6.04895472822597e-05	0.00100514228157598	yes	FBXL22	PREDICTED: F-box and leucine-rich protein 22 [Anser cygnoides domesticus]	-	-	-	-	-	-	-
Unigene0004273	95.6666666666667	40.3333333333333	3.0994	2.6053	1.9642	0.6464	0.9518	1.2185	2.5563	0.9389	-1.44501374358674	0.000699043639442118	0.00769050266823657	yes	ERV3-1	PREDICTED: syncytin-2-like isoform X1 [Aquila chrysaetos canadensis]	-	-	-	-	-	-	-
Unigene0004279	383.666666666667	44.6666666666667	8.9036	8.8046	7.2918	0.5703	0.8635	1.0972	8.33333333333333	0.843666666666667	-3.30414868232613	7.26849075499407e-19	1.00569100001339e-16	yes	PAK1	PREDICTED: serine/threonine-protein kinase PAK 1 [Anas platyrhynchos]	Environmental Information Processing;Cellular Processes	Cell motility;Cellular commiunity;Signal transduction	ko04010//MAPK signaling pathway;ko04510//Focal adhesion;ko04810//Regulation of actin cytoskeleton;ko04012//ErbB signaling pathway	K04409	GO:0097458//neuron part;GO:0032991//macromolecular complex;GO:0043226//organelle;GO:0043227//membrane-bounded organelle;GO:0005622//intracellular;GO:0044464//cell part;GO:0005623//cell;GO:0043231//intracellular membrane-bounded organelle;GO:0030054//cell junction;GO:0043005//neuron projection;GO:0043229//intracellular organelle;GO:0044424//intracellular part;GO:0042995//cell projection	GO:0005515//protein binding;GO:0001883//purine nucleoside binding;GO:0097159//organic cyclic compound binding;GO:0016301//kinase activity;GO:0004672//protein kinase activity;GO:0001882//nucleoside binding;GO:0005488//binding;GO:0016773//phosphotransferase activity, alcohol group as acceptor;GO:0032550//purine ribonucleoside binding;GO:0097367//carbohydrate derivative binding;GO:0016772//transfera…	GO:0051338//regulation of transferase activity;GO:0010562//positive regulation of phosphorus metabolic process;GO:0048522//positive regulation of cellular process;GO:0007165//signal transduction;GO:0032970//regulation of actin filament-based process;GO:0070727//cellular macromolecule localization;GO:0048468//cell development;GO:0001932//regulation of protein phosphorylation;GO:0051128//regulation…
Unigene0004280	78.3333333333333	292	1.8029	2.4539	3.3471	12.2532	7.7919	6.3228	2.53463333333333	8.7893	1.7939712121069	4.94465923459021e-06	0.00011224525719159	yes	--	--	-	-	-	-	-	-	-
Unigene0004294	11661	5428	69.3342	87.6160	74.0261	29.9448	37.3392	30.8258	76.9921	32.7032666666667	-1.23527567048458	4.52360405583437e-08	1.61774160806544e-06	yes	Pkp3	Plakophilin-3, partial [Anas platyrhynchos]	-	-	-	-	GO:0005911//cell-cell junction;GO:0030054//cell junction	-	GO:0007155//cell adhesion;GO:0022610//biological adhesion;GO:0044699//single-organism process;GO:0098602//single organism cell adhesion
Unigene0004297	831.666666666667	459.666666666667	19.6692	17.3502	17.2248	8.2083	9.4679	9.2428	18.0814	8.973	-1.01084407024866	7.57280000366267e-05	0.00121575888317417	yes	SUV39H1	PREDICTED: histone-lysine N-methyltransferase SUV39H1 [Gallus gallus]	Metabolism	Amino acid metabolism	ko00310//Lysine degradation	K11419	GO:0005634//nucleus;GO:0032991//macromolecular complex;GO:0043231//intracellular membrane-bounded organelle;GO:0044464//cell part;GO:0005622//intracellular;GO:0043228//non-membrane-bounded organelle;GO:0005694//chromosome;GO:0044424//intracellular part;GO:0005623//cell;GO:0034399//nuclear periphery;GO:0000792//heterochromatin;GO:0043227//membrane-bounded organelle;GO:0043234//protein complex;GO:0…	GO:0046872//metal ion binding;GO:0016741//transferase activity, transferring one-carbon groups;GO:0016279//protein-lysine N-methyltransferase activity;GO:0008168//methyltransferase activity;GO:0008757//S-adenosylmethionine-dependent methyltransferase activity;GO:0042054//histone methyltransferase activity;GO:0016740//transferase activity;GO:0008170//N-methyltransferase activity;GO:0008276//protei…	GO:0016571//histone methylation;GO:0044699//single-organism process;GO:0008213//protein alkylation;GO:0044419//interspecies interaction between organisms;GO:0018205//peptidyl-lysine modification;GO:0044710//single-organism metabolic process;GO:0044085//cellular component biogenesis;GO:0016570//histone modification;GO:0018193//peptidyl-amino acid modification;GO:0071704//organic substance metaboli…
Unigene0004304	375	165	2.6935	0.8684	1.1863	0.8119	0.5508	0.5471	1.58273333333333	0.6366	-1.3139591415343	0.00212177852688469	0.0186375213102392	yes	EDNRB	PREDICTED: endothelin B receptor-like [Coturnix japonica]	Organismal Systems;Environmental Information Processing	Endocrine system;Signaling molecules and interaction;Signal transduction	ko04080//Neuroactive ligand-receptor interaction;ko04020//Calcium signaling pathway;ko04916//Melanogenesis	K04198	GO:0044425//membrane part;GO:0031224//intrinsic component of membrane;GO:0016020//membrane	GO:0004888//transmembrane signaling receptor activity;GO:0060089//molecular transducer activity;GO:0008528//G-protein coupled peptide receptor activity;GO:0038023//signaling receptor activity;GO:0004872//receptor activity;GO:0099600//transmembrane receptor activity;GO:0004930//G-protein coupled receptor activity;GO:0001653//peptide receptor activity;GO:0004871//signal transducer activity	GO:0003013//circulatory system process;GO:0023052//signaling;GO:0003008//system process;GO:0048731//system development;GO:0003018//vascular process in circulatory system;GO:0032502//developmental process;GO:0007399//nervous system development;GO:0007154//cell communication;GO:0044763//single-organism cellular process;GO:0090066//regulation of anatomical structure size;GO:0009987//cellular process…
Unigene0004306	64.3333333333333	16.3333333333333	1.2544	1.1145	1.1863	0.0962	0.4982	0.2346	1.18506666666667	0.276333333333333	-2.10048671500599	0.000170914407624223	0.00243235367562973	yes	--	--	-	-	-	-	-	-	-
Unigene0004308	45.3333333333333	13	1.1342	1.2550	1.2735	0.2816	0.3927	0.2862	1.2209	0.320166666666667	-1.93105002036223	0.000123472784043211	0.00184340734475403	yes	--	--	-	-	-	-	-	-	-
Unigene0004310	12.3333333333333	42.3333333333333	0.4865	0.3990	0.1534	1.7904	0.7431	0.8491	0.3463	1.12753333333333	1.7030757919405	0.00566335302613263	0.0397984554801327	yes	--	--	-	-	-	-	-	-	-
Unigene0004313	1085.33333333333	356.666666666667	27.4145	34.0284	30.1102	8.3780	9.4626	9.2736	30.5177	9.03806666666667	-1.7555601321916	1.07168912879647e-11	6.79709146001251e-10	yes	OIH	PREDICTED: ovomucoid-like isoform X1 [Anser cygnoides domesticus]	-	-	-	-	-	-	-
Unigene0004316	777	177	12.1485	11.7625	14.2106	1.4983	5.0034	1.7072	12.7072	2.7363	-2.21534785417757	2.15627366070308e-07	6.75478223821899e-06	yes	Hsd11b2	PREDICTED: corticosteroid 11-beta-dehydrogenase isozyme 2 [Coturnix japonica]	Metabolism	Lipid metabolism	ko00140//Steroid hormone biosynthesis	K00071	-	-	-
Unigene0004318	592	315	3.1579	2.7146	2.0116	1.2704	1.1864	1.3227	2.62803333333333	1.25983333333333	-1.06075068614255	0.000260829100444497	0.00343779807351007	yes	Bzrap1	PREDICTED: peripheral-type benzodiazepine receptor-associated protein 1 isoform X11 [Anser cygnoides domesticus]	-	-	-	-	-	-	-
Unigene0004320	372.333333333333	847.666666666667	1.6461	1.0788	1.3613	3.4900	2.3013	2.6274	1.36206666666667	2.80623333333333	1.04283765336449	0.000358487288960719	0.00447093602927863	yes	HEATR5A	PREDICTED: HEAT repeat-containing protein 5A isoform X1 [Anser cygnoides domesticus]	-	-	-	-	-	-	-
Unigene0004322	518.333333333333	4308.66666666667	15.8551	7.1191	21.9004	60.9432	150.3058	114.5622	14.9582	108.603733333333	2.86006521410684	2.95479792198462e-12	2.02534469022285e-10	yes	C1QB	complement C1q subcomponent subunit B, partial [Anser cygnoides]	-	-	-	-	-	-	-
Unigene0004331	25	94	0.2434	0.3771	0.9348	2.3476	1.6644	1.3183	0.518433333333333	1.77676666666667	1.77702384608797	0.000811044973640192	0.00866904152332324	yes	sepp1b	PREDICTED: selenoprotein Pb-like isoform X1 [Coturnix japonica]	-	-	-	-	-	-	-
Unigene0004339	64.3333333333333	20	0.8837	0.8091	0.8481	0.1650	0.0959	0.3820	0.846966666666667	0.2143	-1.98267334176143	0.000250720502381283	0.00333968337205352	yes	--	--	-	-	-	-	-	-	-
Unigene0004340	21.6666666666667	66	0.6820	0.4294	0.3065	1.0323	1.3711	1.4453	0.472633333333333	1.2829	1.44061543231443	0.00301407933668202	0.0244441787770166	yes	--	--	-	-	-	-	-	-	-
Unigene0004341	651	297.666666666667	3.9949	4.9275	3.2467	1.6320	1.6716	1.7387	4.05636666666667	1.68076666666667	-1.27106861203313	9.0599388041814e-06	0.000192079459738106	yes	ENTPD3	PREDICTED: ectonucleoside triphosphate diphosphohydrolase 3 isoform X1 [Anser cygnoides domesticus]	Metabolism	Nucleotide metabolism	ko00230//Purine metabolism;ko00240//Pyrimidine metabolism	K01510	-	GO:0003824//catalytic activity	-
Unigene0004342	478	237.333333333333	8.3991	8.5604	7.6341	3.4348	2.9738	4.3252	8.19786666666667	3.57793333333333	-1.19612201931024	5.51230387708688e-05	0.000928571842232344	yes	MRGBP	PREDICTED: MRG/MORF4L-binding protein [Gallus gallus]	-	-	-	-	-	-	-
Unigene0004347	30.3333333333333	197.666666666667	0.3150	0.7646	0.4877	3.6862	1.9087	3.5359	0.522433333333333	3.0436	2.54245991289587	2.91439047257907e-08	1.08653925819764e-06	yes	Lrrc26	PREDICTED: leucine-rich repeat-containing protein 26 [Anser cygnoides domesticus]	-	-	-	-	-	GO:0098772//molecular function regulator;GO:0016247//channel regulator activity	-
Unigene0004360	89	34.3333333333333	2.4320	1.6905	1.4959	1.2128	0.2197	0.5677	1.8728	0.666733333333333	-1.49001507799263	0.00690150053378986	0.0460993263671825	yes	--	--	-	-	-	-	-	-	-
Unigene0004368	518	1441	1.6706	1.5908	2.0422	5.8539	3.7957	3.8434	1.76786666666667	4.49766666666667	1.34716727324186	1.03531410211307e-06	2.79779286259939e-05	yes	STARD9	PREDICTED: stAR-related lipid transfer protein 9 [Anser cygnoides domesticus]	-	-	-	-	-	-	-
Unigene0004386	195.333333333333	524	1.9067	2.0692	2.0435	6.3082	4.9780	3.7860	2.00646666666667	5.02406666666667	1.32419841925069	2.02194196462543e-05	0.000390315617535064	yes	FAM102B	PREDICTED: protein FAM102B [Calidris pugnax]	-	-	-	-	-	-	-
Unigene0004393	4072.66666666667	9161.33333333333	26.4454	15.1807	28.3862	66.4166	36.5198	40.2314	23.3374333333333	47.7226	1.03202674420384	0.0005496112203396	0.00629791768853226	yes	FZD4	frizzled-4 precursor [Gallus gallus]	Organismal Systems;Environmental Information Processing	Endocrine system;Signal transduction	ko04310//Wnt signaling pathway;ko04916//Melanogenesis	K02354	GO:0044464//cell part;GO:0044425//membrane part;GO:0031224//intrinsic component of membrane;GO:0016020//membrane;GO:0005623//cell;GO:0030054//cell junction	GO:0019899//enzyme binding;GO:0060089//molecular transducer activity;GO:0099600//transmembrane receptor activity;GO:0046983//protein dimerization activity;GO:0005515//protein binding;GO:0044389//ubiquitin-like protein ligase binding;GO:0004872//receptor activity;GO:0038023//signaling receptor activity;GO:0019904//protein domain specific binding;GO:0004871//signal transducer activity;GO:0004888//t…	GO:0007154//cell communication;GO:0001944//vasculature development;GO:0071900//regulation of protein serine/threonine kinase activity;GO:0065009//regulation of molecular function;GO:0048468//cell development;GO:0032502//developmental process;GO:0048583//regulation of response to stimulus;GO:0010562//positive regulation of phosphorus metabolic process;GO:0016070//RNA metabolic process;GO:0007626//…
Unigene0004401	50.6666666666667	157.666666666667	0.4719	0.4386	1.2496	2.6630	1.4561	1.8434	0.720033333333333	1.9875	1.46481925883838	0.00222069974096321	0.0193546483052625	yes	--	--	-	-	-	-	-	-	-
Unigene0004421	74.6666666666667	34	1.3643	1.1413	0.8611	0.4268	0.4094	0.5247	1.12223333333333	0.453633333333333	-1.30677411080909	0.00219071040276165	0.0191344577770331	yes	--	PREDICTED: rho guanine nucleotide exchange factor 4 isoform X1 [Anser cygnoides domesticus]	Cellular Processes	Cell motility	ko04810//Regulation of actin cytoskeleton	K05769	-	GO:0005088//Ras guanyl-nucleotide exchange factor activity;GO:0005089//Rho guanyl-nucleotide exchange factor activity;GO:0098772//molecular function regulator;GO:0005085//guanyl-nucleotide exchange factor activity	GO:0009987//cellular process;GO:0030030//cell projection organization;GO:0050789//regulation of biological process;GO:0007154//cell communication;GO:0023052//signaling;GO:0050794//regulation of cellular process;GO:0071840//cellular component organization or biogenesis;GO:0044700//single organism signaling;GO:0022607//cellular component assembly;GO:0065007//biological regulation;GO:0044763//single…
Unigene0004423	148.666666666667	403.666666666667	1.4165	1.4790	1.4142	4.3602	2.4086	3.7079	1.43656666666667	3.49223333333333	1.28152501026932	0.000113009936338992	0.00171393519699143	yes	ZNF366	PREDICTED: zinc finger protein 366 [Anser cygnoides domesticus]	-	-	-	-	-	-	-
Unigene0004429	5444.33333333333	2416	69.2591	75.2865	53.6586	27.5597	27.8871	25.1611	66.0680666666667	26.8693	-1.29799439141228	1.57196479929749e-08	6.20790479854603e-07	yes	TSPAN3	PREDICTED: tetraspanin-3-like [Phaethon lepturus]	-	-	-	-	-	-	-
Unigene0004430	77.6666666666667	29.6666666666667	0.8953	0.5548	0.5300	0.2223	0.1860	0.2590	0.660033333333333	0.222433333333333	-1.5691658828873	0.000420657692339311	0.00508446059848619	yes	SIM1	PREDICTED: single-minded homolog 1 [Columba livia]	-	-	-	-	GO:0043231//intracellular membrane-bounded organelle;GO:0044464//cell part;GO:0005622//intracellular;GO:0043226//organelle;GO:0043227//membrane-bounded organelle;GO:0043229//intracellular organelle;GO:0044424//intracellular part;GO:0005623//cell	GO:0003676//nucleic acid binding;GO:0005488//binding;GO:0046983//protein dimerization activity;GO:0001071//nucleic acid binding transcription factor activity;GO:0060089//molecular transducer activity;GO:1901363//heterocyclic compound binding;GO:0005515//protein binding;GO:0097159//organic cyclic compound binding	GO:0006351//transcription, DNA-templated;GO:0009058//biosynthetic process;GO:0016070//RNA metabolic process;GO:0044249//cellular biosynthetic process;GO:0006807//nitrogen compound metabolic process;GO:0090304//nucleic acid metabolic process;GO:0034654//nucleobase-containing compound biosynthetic process;GO:0071704//organic substance metabolic process;GO:0044699//single-organism process;GO:0034645…
Unigene0004439	433	1094.66666666667	8.7504	8.8385	7.5029	19.6475	25.0257	14.7810	8.36393333333333	19.8180666666667	1.24456276084499	8.89141968487592e-06	0.000188887052078789	yes	--	--	-	-	-	-	-	-	-
Unigene0004441	38	2.66666666666667	0.6401	1.0453	0.2225	0.0722	0.0359	0.0244	0.635966666666667	0.0441666666666667	-3.84792129162577	2.65591382226143e-06	6.49385115798822e-05	yes	Ccna1	PREDICTED: cyclin-A1 [Anser cygnoides domesticus]	Organismal Systems;Cellular Processes	Cell growth and death;Endocrine system	ko04110//Cell cycle;ko04914//Progesterone-mediated oocyte maturation	K06627	GO:0043226//organelle;GO:0043227//membrane-bounded organelle;GO:0043232//intracellular non-membrane-bounded organelle;GO:0043228//non-membrane-bounded organelle;GO:0005856//cytoskeleton;GO:0043231//intracellular membrane-bounded organelle;GO:0043229//intracellular organelle;GO:0044464//cell part;GO:0005623//cell;GO:0005622//intracellular;GO:0044424//intracellular part	GO:0005515//protein binding;GO:0005488//binding;GO:0019900//kinase binding;GO:0019899//enzyme binding	GO:0000278//mitotic cell cycle;GO:0044699//single-organism process;GO:0044770//cell cycle phase transition;GO:1903047//mitotic cell cycle process;GO:0044772//mitotic cell cycle phase transition;GO:0007049//cell cycle;GO:0044763//single-organism cellular process;GO:0000086//G2/M transition of mitotic cell cycle;GO:0022402//cell cycle process;GO:0009987//cellular process;GO:0044839//cell cycle G2/M…
Unigene0004442	72	300.666666666667	0.6774	0.5201	0.9470	2.5386	2.3963	2.9058	0.714833333333333	2.61356666666667	1.87034114467404	1.49879966161981e-07	4.8315867597667e-06	yes	--	--	-	-	-	-	-	-	-
Unigene0004444	465.333333333333	127	4.4029	3.3014	3.7190	0.6400	0.6971	1.2950	3.80776666666667	0.877366666666667	-2.11769327455387	4.58755579619659e-09	1.98437232722581e-07	yes	NCAPG	PREDICTED: condensin complex subunit 3 [Anser cygnoides domesticus]	-	-	-	-	-	-	GO:1902589//single-organism organelle organization;GO:0044763//single-organism cellular process;GO:0007059//chromosome segregation;GO:0048285//organelle fission;GO:0000070//mitotic sister chromatid segregation;GO:0071840//cellular component organization or biogenesis;GO:0016043//cellular component organization;GO:0000280//nuclear division;GO:0009987//cellular process;GO:0044699//single-organism p…
Unigene0004454	39.3333333333333	109.666666666667	0.2975	0.8295	0.8148	2.0334	1.9569	1.1325	0.647266666666667	1.7076	1.39953795358759	0.00346812173568709	0.0272898153079282	yes	Stx11	PREDICTED: syntaxin-11 isoform X1 [Anser cygnoides domesticus]	Genetic Information Processing	Folding, sorting and degradation	ko04130//SNARE interactions in vesicular transport	K08487	GO:0043231//intracellular membrane-bounded organelle;GO:0043229//intracellular organelle;GO:0044424//intracellular part;GO:0044464//cell part;GO:0005623//cell;GO:0043227//membrane-bounded organelle;GO:0005622//intracellular;GO:0043226//organelle	-	GO:0046649//lymphocyte activation;GO:0002376//immune system process;GO:0030101//natural killer cell activation;GO:0045321//leukocyte activation;GO:0002456//T cell mediated immunity;GO:0002460//adaptive immune response based on somatic recombination of immune receptors built from immunoglobulin superfamily domains;GO:0051234//establishment of localization;GO:0001909//leukocyte mediated cytotoxicit…
Unigene0004458	32.6666666666667	135.333333333333	1.4369	1.5098	3.2810	6.8401	10.9670	5.8257	2.0759	7.8776	1.92401921520837	4.18259498329967e-05	0.000732225357867846	yes	--	PREDICTED: glycine-rich cell wall structural protein 1.8-like [Gallus gallus]	-	-	-	-	-	-	-
Unigene0004459	68.3333333333333	267	0.9043	0.4959	0.4458	2.7063	1.7284	2.1082	0.615333333333333	2.18096666666667	1.82552766810486	3.57394235802352e-06	8.41787353964538e-05	yes	LVRN	PREDICTED: aminopeptidase Q-like, partial [Calidris pugnax]	-	-	-	-	-	-	-
Unigene0004463	271	136.666666666667	4.3080	3.8814	2.4219	1.7775	1.9903	1.2696	3.5371	1.67913333333333	-1.07485021359844	0.00255488083180281	0.0216036455828776	yes	IL20RA	PREDICTED: interleukin-20 receptor subunit alpha isoform X1 [Anser cygnoides domesticus]	Environmental Information Processing	Signal transduction;Signaling molecules and interaction	ko04060//Cytokine-cytokine receptor interaction;ko04630//Jak-STAT signaling pathway	K05136	-	-	-
Unigene0004467	19.3333333333333	81.3333333333333	0.2883	0.3183	0.4442	1.2778	0.9546	1.5913	0.350266666666667	1.27456666666667	1.86348123115224	5.54669528694458e-05	0.000931384795200436	yes	--	--	-	-	-	-	-	-	-
Unigene0004472	17206.3333333333	8433	208.7169	194.3537	204.6511	92.6213	93.7973	84.2283	202.5739	90.2156333333333	-1.16699894384472	3.52135480340906e-08	1.28909012212142e-06	yes	NPM1	PREDICTED: nucleophosmin [Anser cygnoides domesticus]	-	-	-	-	GO:0015630//microtubule cytoskeleton;GO:0005815//microtubule organizing center;GO:0044464//cell part;GO:0005623//cell;GO:0005622//intracellular;GO:0031981//nuclear lumen;GO:0043226//organelle;GO:0043231//intracellular membrane-bounded organelle;GO:0043233//organelle lumen;GO:0005634//nucleus;GO:0044422//organelle part;GO:0044430//cytoskeletal part;GO:0044428//nuclear part;GO:0043228//non-membrane…	GO:0019899//enzyme binding;GO:0030234//enzyme regulator activity;GO:0008134//transcription factor binding;GO:0019207//kinase regulator activity;GO:0019887//protein kinase regulator activity;GO:0097159//organic cyclic compound binding;GO:0043021//ribonucleoprotein complex binding;GO:0003676//nucleic acid binding;GO:1901363//heterocyclic compound binding;GO:0098772//molecular function regulator;GO:…	GO:0044267//cellular protein metabolic process;GO:0010639//negative regulation of organelle organization;GO:0044699//single-organism process;GO:0071822//protein complex subunit organization;GO:0051248//negative regulation of protein metabolic process;GO:1901576//organic substance biosynthetic process;GO:0048518//positive regulation of biological process;GO:0019538//protein metabolic process;GO:00…
Unigene0004473	177.666666666667	3585	0.7785	1.3553	1.3718	28.6603	25.6309	13.2788	1.16853333333333	22.5233333333333	4.26864956056636	1.92932196834401e-32	7.69419447405798e-30	yes	COL8A1	PREDICTED: collagen alpha-1(VIII) chain isoform X1 [Gallus gallus]	-	-	-	-	GO:0005578//proteinaceous extracellular matrix;GO:0005576//extracellular region;GO:0044421//extracellular region part;GO:0031012//extracellular matrix	-	GO:0050794//regulation of cellular process;GO:0008283//cell proliferation;GO:0048856//anatomical structure development;GO:0030155//regulation of cell adhesion;GO:0048513//animal organ development;GO:0044707//single-multicellular organism process;GO:0032501//multicellular organismal process;GO:0050789//regulation of biological process;GO:0032502//developmental process;GO:0048646//anatomical struct…
Unigene0004479	248.666666666667	62.6666666666667	3.0627	2.7912	3.0646	0.9481	0.5468	0.5747	2.97283333333333	0.689866666666667	-2.10744912494123	7.19729582599046e-09	3.00937289016513e-07	yes	APELA	PREDICTED: apelin receptor early endogenous ligand [Calidris pugnax]	-	-	-	-	-	-	-
Unigene0004485	59	21	0.8447	1.0074	0.9566	0.1329	0.3311	0.3941	0.936233333333333	0.286033333333333	-1.71068484770723	0.000698871676056816	0.00769021797052318	yes	CENPE	PREDICTED: centromere-associated protein E [Anser cygnoides domesticus]	-	-	-	-	-	-	-
Unigene0004486	54.6666666666667	25.3333333333333	0.7717	0.6060	0.8128	0.3607	0.2764	0.2820	0.730166666666667	0.306366666666667	-1.25296647125982	0.00533590609626349	0.0379995628678981	yes	SFI1	PREDICTED: LOW QUALITY PROTEIN: protein SFI1 homolog [Anser cygnoides domesticus]	-	-	-	-	-	-	-
Unigene0004497	2456.66666666667	1141.66666666667	15.3631	15.3886	14.0996	6.0200	6.4734	6.3166	14.9504333333333	6.27	-1.25364995292495	1.88160238762522e-08	7.32086569766198e-07	yes	TNFRSF11A	PREDICTED: tumor necrosis factor receptor superfamily member 11A isoform X1 [Coturnix japonica]	Environmental Information Processing	Signaling molecules and interaction	ko04060//Cytokine-cytokine receptor interaction	K05147	GO:0016020//membrane;GO:0005886//plasma membrane;GO:0071944//cell periphery;GO:0044464//cell part;GO:0005623//cell	GO:0038023//signaling receptor activity;GO:0004872//receptor activity;GO:0099600//transmembrane receptor activity;GO:0004871//signal transducer activity;GO:0005515//protein binding;GO:0060089//molecular transducer activity;GO:0004888//transmembrane signaling receptor activity;GO:0005488//binding;GO:0005035//death receptor activity	GO:0043406//positive regulation of MAP kinase activity;GO:0010562//positive regulation of phosphorus metabolic process;GO:0043549//regulation of kinase activity;GO:0071900//regulation of protein serine/threonine kinase activity;GO:1903036//positive regulation of response to wounding;GO:0044763//single-organism cellular process;GO:0010033//response to organic substance;GO:2001141//regulation of RN…
Unigene0004500	649.333333333333	1967.33333333333	7.1471	5.4107	6.4584	21.1779	16.4277	15.1332	6.33873333333333	17.5796	1.47163576320418	1.03503911224284e-08	4.23360753276518e-07	yes	CAPN2	PREDICTED: calpain-2 catalytic subunit [Zonotrichia albicollis]	Cellular Processes;Genetic Information Processing	Folding, sorting and degradation;Cell growth and death;Cellular commiunity	ko04510//Focal adhesion;ko04141//Protein processing in endoplasmic reticulum;ko04210//Apoptosis	K03853	GO:0043229//intracellular organelle;GO:0042995//cell projection;GO:0043227//membrane-bounded organelle;GO:0005622//intracellular;GO:0097458//neuron part;GO:0043226//organelle;GO:0005623//cell;GO:0043231//intracellular membrane-bounded organelle;GO:0016020//membrane;GO:0044464//cell part;GO:0043005//neuron projection;GO:0044424//intracellular part	GO:0008233//peptidase activity;GO:0043169//cation binding;GO:0016787//hydrolase activity;GO:0003824//catalytic activity;GO:0008234//cysteine-type peptidase activity;GO:0046872//metal ion binding;GO:0004197//cysteine-type endopeptidase activity;GO:0070011//peptidase activity, acting on L-amino acid peptides;GO:0043167//ion binding;GO:0004175//endopeptidase activity;GO:0005488//binding	GO:1901698//response to nitrogen compound;GO:0008152//metabolic process;GO:0032501//multicellular organismal process;GO:0050896//response to stimulus;GO:0010243//response to organonitrogen compound;GO:0051604//protein maturation;GO:0006508//proteolysis;GO:0009653//anatomical structure morphogenesis;GO:0043009//chordate embryonic development;GO:0042221//response to chemical;GO:0010467//gene expres…
Unigene0004504	165	453.666666666667	1.5313	1.4864	1.7866	5.8411	3.4529	3.0125	1.60143333333333	4.10216666666667	1.35702236730123	7.78483257471138e-05	0.00124597913270085	yes	PTCHD1	PREDICTED: patched domain-containing protein 1 [Gallus gallus]	-	-	-	-	GO:0044425//membrane part;GO:0016020//membrane;GO:0031224//intrinsic component of membrane	GO:0004872//receptor activity;GO:0004871//signal transducer activity;GO:0099600//transmembrane receptor activity;GO:0004888//transmembrane signaling receptor activity;GO:0060089//molecular transducer activity;GO:0038023//signaling receptor activity	-
Unigene0004514	1083	489.333333333333	10.3974	9.1104	7.1778	1.6746	2.9064	5.4737	8.8952	3.35156666666667	-1.40819141240612	0.000196962728539698	0.00273143096833161	yes	CDCA7	PREDICTED: cell division cycle-associated protein 7 isoform X1 [Anser cygnoides domesticus]	-	-	-	-	-	-	-
Unigene0004519	237	95	2.8429	3.0297	2.7974	0.7411	1.0183	1.2725	2.89	1.01063333333333	-1.51580982301306	1.19085661930219e-05	0.000245166500404012	yes	SPSB4	PREDICTED: SPRY domain-containing SOCS box protein 4 isoform X1 [Anas platyrhynchos]	-	-	-	-	-	-	-
Unigene0004524	182.666666666667	461.333333333333	1.1207	1.2270	1.4222	3.4196	2.0353	3.0210	1.25663333333333	2.8253	1.16884031145428	0.000270771476233115	0.00354399603477464	yes	--	--	-	-	-	-	-	-	-
Unigene0004525	3237	1342.66666666667	12.0861	13.2683	10.7525	4.8104	4.5156	4.3339	12.0356333333333	4.5533	-1.40232763920635	4.39725914304145e-10	2.24302825395337e-08	yes	NHSL1	PREDICTED: NHS-like protein 1 isoform X2 [Anser cygnoides domesticus]	-	-	-	-	-	-	-
Unigene0004531	62.3333333333333	24.6666666666667	0.7020	0.7711	0.9165	0.3061	0.2386	0.2976	0.796533333333333	0.280766666666667	-1.50436307154596	0.000654568673822884	0.00727725535953205	yes	SLC37A1	PREDICTED: glycerol-3-phosphate transporter isoform X1 [Anser cygnoides domesticus]	-	-	-	-	GO:0031224//intrinsic component of membrane;GO:0044425//membrane part;GO:0016020//membrane	-	GO:0051234//establishment of localization;GO:0009987//cellular process;GO:0044763//single-organism cellular process;GO:0051179//localization;GO:0044699//single-organism process
Unigene0004534	792.333333333333	2465.66666666667	3.6903	4.8287	5.5678	14.5272	13.9670	11.6122	4.6956	13.3688	1.50948855196897	2.46708185160958e-09	1.10717922278288e-07	yes	cybrd1	PREDICTED: cytochrome b reductase 1 [Gallus gallus]	-	-	-	-	-	-	-
Unigene0004536	23.3333333333333	79	0.8707	1.1561	2.3995	3.0478	5.6846	4.4812	1.47543333333333	4.40453333333333	1.57785043678178	0.00209402812424682	0.0184522645658857	yes	--	--	-	-	-	-	-	-	-
Unigene0004539	32.6666666666667	188	0.2222	0.1090	0.2844	1.1132	1.2564	0.8501	0.2052	1.07323333333333	2.38686113271783	3.78893952861121e-08	1.37367324149553e-06	yes	CACNA2D1	PREDICTED: voltage-dependent calcium channel subunit alpha-2/delta-1 isoform X5 [Anser cygnoides domesticus]	Environmental Information Processing;Organismal Systems	Signal transduction;Circulatory system	ko04010//MAPK signaling pathway;ko04261//Adrenergic signaling in cardiomyocytes;ko04260//Cardiac muscle contraction	K04858	-	-	-
Unigene0004540	82.6666666666667	39.6666666666667	1.8084	0.9222	1.2521	0.4672	0.6317	0.5992	1.32756666666667	0.566033333333333	-1.22982539089834	0.00460047972250593	0.0340233848766728	yes	--	--	-	-	-	-	-	-	-
Unigene0004544	35.3333333333333	100	0.4545	0.3433	0.7308	1.2294	1.5787	1.1038	0.509533333333333	1.30396666666667	1.35565855564459	0.00191429185382288	0.0172083592501612	yes	--	--	-	-	-	-	-	-	-
Unigene0004546	192.666666666667	107.333333333333	2.3696	2.6525	2.2939	0.7705	1.2307	1.5390	2.43866666666667	1.18006666666667	-1.04722420888636	0.00412280461997563	0.0311963031198443	yes	--	--	-	-	-	-	-	-	-
Unigene0004551	213.333333333333	787	0.9168	1.0652	1.3623	3.7642	3.5117	3.7499	1.11476666666667	3.67526666666667	1.72110716223037	2.12163028349188e-09	9.62817770548101e-08	yes	Ddah1	PREDICTED: N(G),N(G)-dimethylarginine dimethylaminohydrolase 1 isoform X1 [Coturnix japonica]	-	-	-	-	GO:0031982//vesicle;GO:0043231//intracellular membrane-bounded organelle;GO:0005622//intracellular;GO:0031988//membrane-bounded vesicle;GO:0043227//membrane-bounded organelle;GO:0005623//cell;GO:0043226//organelle;GO:0043229//intracellular organelle;GO:0044464//cell part;GO:0044424//intracellular part	GO:0016813//hydrolase activity, acting on carbon-nitrogen (but not peptide) bonds, in linear amidines;GO:0016810//hydrolase activity, acting on carbon-nitrogen (but not peptide) bonds;GO:0043177//organic acid binding;GO:0003824//catalytic activity;GO:0043167//ion binding;GO:0005488//binding;GO:0036094//small molecule binding;GO:0031406//carboxylic acid binding;GO:0016787//hydrolase activity;GO:00…	GO:0006575//cellular modified amino acid metabolic process;GO:0046209//nitric oxide metabolic process;GO:2001057//reactive nitrogen species metabolic process;GO:0032501//multicellular organismal process;GO:0008152//metabolic process;GO:0044281//small molecule metabolic process;GO:0001944//vasculature development;GO:0003008//system process;GO:0008015//blood circulation;GO:0044237//cellular metabol…
Unigene0004558	26.3333333333333	179.666666666667	0.4194	0.3018	0.3480	2.2571	2.3328	2.0357	0.3564	2.20853333333333	2.6315193651268	1.16356286764187e-11	7.33560197346149e-10	yes	--	--	-	-	-	-	-	-	-
Unigene0004560	72.3333333333333	374.333333333333	0.6854	0.3752	0.6040	3.8195	2.5234	1.7377	0.554866666666667	2.69353333333333	2.27928687756569	1.63077073681756e-08	6.41127954649365e-07	yes	--	PREDICTED: T-lymphocyte activation antigen CD80 isoform X2 [Anser cygnoides domesticus]	Organismal Systems;Environmental Information Processing	Immune system;Signaling molecules and interaction	ko04514//Cell adhesion molecules (CAMs);ko04620//Toll-like receptor signaling pathway;ko04672//Intestinal immune network for IgA production	K05412	-	-	-
Unigene0004563	40	4.66666666666667	0.9406	0.9836	0.8821	0.0981	0.1710	0.0498	0.935433333333333	0.1063	-3.13749324195611	4.91807010426025e-07	1.43991683219393e-05	yes	HMGCLL1	PREDICTED: 3-hydroxymethyl-3-methylglutaryl-CoA lyase, cytoplasmic isoform X1 [Gallus gallus]	Metabolism;Cellular Processes	Carbohydrate metabolism;Global and Overview;Lipid metabolism;Amino acid metabolism;Transport and catabolism	ko01100//Metabolic pathways;ko04146//Peroxisome;ko00280//Valine, leucine and isoleucine degradation;ko00650//Butanoate metabolism;ko00072//Synthesis and degradation of ketone bodies	K01640	-	-	-
Unigene0004569	16	87.6666666666667	0.5395	0.2616	0.3268	2.4457	0.6822	2.2369	0.375966666666667	1.78826666666667	2.24988522467376	9.17734709161916e-05	0.00143442371020492	yes	--	--	-	-	-	-	-	-	-
Unigene0004575	28.3333333333333	7.33333333333333	0.6240	0.5317	1.0868	0.0542	0.1620	0.2572	0.7475	0.1578	-2.24397637395937	0.00110255248213699	0.0110891741389386	yes	--	--	-	-	-	-	-	-	-
Unigene0004577	69.6666666666667	1.33333333333333	0.1535	0.0000	5.5670	0.0000	0.1063	0.0000	1.90683333333333	0.0354333333333333	-5.74992774921691	0.00109819326207315	0.0110684569852368	yes	CHRND	acetylcholine receptor subunit delta precursor [Gallus gallus]	Environmental Information Processing	Signaling molecules and interaction	ko04080//Neuroactive ligand-receptor interaction	K04816	GO:0005623//cell;GO:0005887//integral component of plasma membrane;GO:0098589//membrane region;GO:0031226//intrinsic component of plasma membrane;GO:0044459//plasma membrane part;GO:0005886//plasma membrane;GO:0045202//synapse;GO:0098805//whole membrane;GO:0044456//synapse part;GO:0071944//cell periphery;GO:0097060//synaptic membrane;GO:0098590//plasma membrane region;GO:0044464//cell part;GO:004…	GO:0042165//neurotransmitter binding;GO:0005488//binding	GO:0065008//regulation of biological quality;GO:0009888//tissue development;GO:0048856//anatomical structure development;GO:0007517//muscle organ development;GO:0032502//developmental process;GO:0060538//skeletal muscle organ development;GO:0060537//muscle tissue development;GO:0044699//single-organism process;GO:0065007//biological regulation;GO:0044767//single-organism developmental process;GO:…
Unigene0004581	2423	1092.33333333333	13.9017	16.7194	14.7180	5.2747	9.1008	4.7663	15.1130333333333	6.3806	-1.24402925317191	8.51523587640181e-06	0.000181554899556721	yes	GBA2	PREDICTED: non-lysosomal glucosylceramidase [Anser cygnoides domesticus]	Metabolism	Glycan biosynthesis and metabolism;Global and Overview;Lipid metabolism	ko01100//Metabolic pathways;ko00600//Sphingolipid metabolism;ko00511//Other glycan degradation	K17108	-	-	-
Unigene0004586	49.6666666666667	125.333333333333	0.7076	1.0266	0.8138	1.6915	2.2407	1.9140	0.849333333333333	1.94873333333333	1.19813390736101	0.00170709801972986	0.0157189179560293	yes	--	--	-	-	-	-	-	-	-
Unigene0004598	395	119.666666666667	5.2247	4.1734	4.3998	0.8026	1.2598	1.5571	4.5993	1.2065	-1.93058638836042	2.81523411350794e-08	1.05330173563102e-06	yes	OIP5	PREDICTED: protein Mis18-beta, partial [Anser cygnoides domesticus]	-	-	-	-	GO:0070013//intracellular organelle lumen;GO:0044446//intracellular organelle part;GO:0043226//organelle;GO:0044422//organelle part;GO:0043228//non-membrane-bounded organelle;GO:0044428//nuclear part;GO:0005623//cell;GO:0005694//chromosome;GO:0043229//intracellular organelle;GO:0044427//chromosomal part;GO:0031981//nuclear lumen;GO:0043232//intracellular non-membrane-bounded organelle;GO:0005654/…	-	-
Unigene0004605	13.3333333333333	52	0.4192	0.3653	0.2527	2.0490	0.4627	1.1846	0.345733333333333	1.2321	1.83338774256807	0.00323788692309	0.0258726234677146	yes	--	--	-	-	-	-	-	-	-
Unigene0004611	82.3333333333333	17	1.4780	2.9550	2.3911	0.3199	0.2317	0.6304	2.2747	0.394	-2.52940875247239	1.59333514636537e-06	4.09360552783996e-05	yes	Tert	telomerase reverse transcriptase [Cairina moschata]	-	-	-	-	GO:0044422//organelle part;GO:0043231//intracellular membrane-bounded organelle;GO:0044424//intracellular part;GO:0044464//cell part;GO:0005622//intracellular;GO:0044446//intracellular organelle part;GO:0043226//organelle;GO:0044428//nuclear part;GO:0005634//nucleus;GO:0005623//cell;GO:0043229//intracellular organelle;GO:0043227//membrane-bounded organelle	GO:0003824//catalytic activity;GO:0003720//telomerase activity;GO:0003723//RNA binding;GO:0003964//RNA-directed DNA polymerase activity;GO:0016779//nucleotidyltransferase activity;GO:1901363//heterocyclic compound binding;GO:0016772//transferase activity, transferring phosphorus-containing groups;GO:0003676//nucleic acid binding;GO:0034061//DNA polymerase activity;GO:0097159//organic cyclic compo…	GO:0009058//biosynthetic process;GO:1901360//organic cyclic compound metabolic process;GO:0044699//single-organism process;GO:0009059//macromolecule biosynthetic process;GO:0032200//telomere organization;GO:0034645//cellular macromolecule biosynthetic process;GO:0090304//nucleic acid metabolic process;GO:0006278//RNA-dependent DNA replication;GO:0071704//organic substance metabolic process;GO:004…
Unigene0004612	815.666666666667	375	12.0115	11.3824	10.1277	5.7883	3.9633	4.3303	11.1738666666667	4.69396666666667	-1.25124900841879	5.51533351899089e-06	0.000123761770586797	yes	ME1	PREDICTED: NADP-dependent malic enzyme [Anser cygnoides domesticus]	Metabolism	Global and Overview;Carbohydrate metabolism	ko01100//Metabolic pathways;ko01120//Microbial metabolism in diverse environments;ko01200//Carbon metabolism;ko00620//Pyruvate metabolism	K00029	GO:0043226//organelle;GO:0043229//intracellular organelle;GO:0044464//cell part;GO:0005623//cell;GO:0005622//intracellular;GO:0044424//intracellular part;GO:0043227//membrane-bounded organelle;GO:0043231//intracellular membrane-bounded organelle	GO:1901265//nucleoside phosphate binding;GO:0016491//oxidoreductase activity;GO:0003824//catalytic activity;GO:0016615//malate dehydrogenase activity;GO:0043169//cation binding;GO:0046872//metal ion binding;GO:0016831//carboxy-lyase activity;GO:0046914//transition metal ion binding;GO:0043167//ion binding;GO:0005488//binding;GO:1901363//heterocyclic compound binding;GO:0000166//nucleotide binding…	GO:0044710//single-organism metabolic process;GO:0071822//protein complex subunit organization;GO:0070271//protein complex biogenesis;GO:0043933//macromolecular complex subunit organization;GO:0006461//protein complex assembly;GO:0044237//cellular metabolic process;GO:0044699//single-organism process;GO:0008152//metabolic process;GO:0006082//organic acid metabolic process;GO:0043648//dicarboxylic…
Unigene0004620	115.666666666667	0	1.3920	2.8817	1.0680	0.0000	0.0000	0.0000	1.78056666666667	0.001	-10.7981207377002	1.79940490601584e-21	3.14698581602944e-19	yes	pv.1	PREDICTED: homeobox protein VENTX-like [Sturnus vulgaris]	-	-	-	-	-	-	-
Unigene0004622	692	1826.66666666667	22.5962	6.8614	30.5596	58.0517	31.8118	48.1073	20.0057333333333	45.9902666666667	1.20091504965067	0.00477151568687195	0.0349397870063031	yes	--	--	-	-	-	-	-	-	-
Unigene0004636	1392.33333333333	13.3333333333333	7.7699	24.6033	13.6424	0.0703	0.2920	0.0715	15.3385333333333	0.1446	-6.72894917678763	1.69352435427275e-29	5.53729869923142e-27	yes	--	PREDICTED: transmembrane protein 116-like [Chrysemys picta bellii]	-	-	-	-	-	-	-
Unigene0004637	3	43.3333333333333	0.1138	0.0793	0.0610	0.0297	3.7516	0.0402	0.0847	1.27383333333333	3.91067074985006	0.00475028959673389	0.0348231088916955	yes	--	PREDICTED: RNA-directed DNA polymerase from mobile element jockey-like [Aptenodytes forsteri]	-	-	-	-	-	-	-
Unigene0004638	11	63	0.3042	0.1178	0.4347	2.0617	1.0269	1.2894	0.285566666666667	1.45933333333333	2.35340996091916	5.01490618984392e-05	0.000855459143375773	yes	--	PREDICTED: type I inositol 3,4-bisphosphate 4-phosphatase-like, partial [Apaloderma vittatum]	Metabolism;Environmental Information Processing	Signal transduction;Carbohydrate metabolism;Global and Overview	ko01100//Metabolic pathways;ko04070//Phosphatidylinositol signaling system;ko00562//Inositol phosphate metabolism	K01109	-	-	-
Unigene0004640	16168	2911	119.4725	160.1918	102.5982	24.2687	14.9552	22.6790	127.420833333333	20.6343	-2.62648477566459	1.72447234199427e-21	3.02598910090874e-19	yes	GJA1	PREDICTED: gap junction alpha-1 protein [Anas platyrhynchos]	Cellular Processes	Cellular commiunity	ko04540//Gap junction	K07372	GO:0031224//intrinsic component of membrane;GO:0005921//gap junction;GO:0030054//cell junction;GO:0016020//membrane;GO:0044425//membrane part;GO:0005911//cell-cell junction	GO:0015267//channel activity;GO:0022857//transmembrane transporter activity;GO:0022829//wide pore channel activity;GO:0022803//passive transmembrane transporter activity;GO:0005215//transporter activity	GO:0007154//cell communication;GO:0044699//single-organism process;GO:0032502//developmental process;GO:0009987//cellular process;GO:0065007//biological regulation;GO:0023052//signaling;GO:0044700//single organism signaling;GO:0044767//single-organism developmental process;GO:0050789//regulation of biological process;GO:0050794//regulation of cellular process;GO:0044763//single-organism cellular …
Unigene0004646	93.6666666666667	232	0.4569	0.9279	0.9884	2.6112	1.5291	1.3507	0.791066666666667	1.83033333333333	1.21023522337163	0.00350497300308681	0.0275221940376635	yes	TPH1	PREDICTED: tryptophan 5-hydroxylase 1 isoform X5 [Coturnix japonica]	Metabolism	Global and Overview;Amino acid metabolism	ko01100//Metabolic pathways;ko00380//Tryptophan metabolism	K00502	-	-	-
Unigene0004652	18	67	0.2844	0.3965	0.8839	2.4909	0.8271	1.7880	0.5216	1.702	1.70621526234225	0.00377322004875137	0.0290893497646503	yes	--	--	-	-	-	-	-	-	-
Unigene0004655	27	0.333333333333333	0.9659	0.8978	0.3958	0.0000	0.0000	0.0201	0.753166666666667	0.0067	-6.81266424537944	1.57042486709085e-08	6.20647941842315e-07	yes	--	--	-	-	-	-	-	-	-
Unigene0004660	480.666666666667	190	2.9023	2.5409	2.9486	0.6368	0.9183	1.2861	2.79726666666667	0.947066666666667	-1.56247990444457	2.87850895723427e-06	6.97333035097682e-05	yes	KIF15	PREDICTED: kinesin-like protein KIF15 [Anser cygnoides domesticus]	-	-	-	-	GO:0044464//cell part;GO:0043229//intracellular organelle;GO:0043228//non-membrane-bounded organelle;GO:0044430//cytoskeletal part;GO:0043234//protein complex;GO:0015630//microtubule cytoskeleton;GO:0032991//macromolecular complex;GO:0043226//organelle;GO:0043232//intracellular non-membrane-bounded organelle;GO:0044422//organelle part;GO:0005875//microtubule associated complex;GO:0044446//intrace…	GO:0005515//protein binding;GO:0032549//ribonucleoside binding;GO:0001883//purine nucleoside binding;GO:0016462//pyrophosphatase activity;GO:0032550//purine ribonucleoside binding;GO:0008092//cytoskeletal protein binding;GO:0001882//nucleoside binding;GO:0016817//hydrolase activity, acting on acid anhydrides;GO:0003824//catalytic activity;GO:0016818//hydrolase activity, acting on acid anhydrides,…	GO:0044699//single-organism process;GO:0044763//single-organism cellular process;GO:0007017//microtubule-based process;GO:0009987//cellular process
Unigene0004661	250.666666666667	131.666666666667	1.8283	2.0231	1.5552	1.0289	0.7461	0.8201	1.8022	0.865033333333333	-1.05893149182706	0.0011508473620404	0.011482734426181	yes	Pla2g4b	PREDICTED: cytosolic phospholipase A2 beta isoform X1 [Anas platyrhynchos]	Metabolism;Environmental Information Processing;Organismal Systems	Global and Overview;Endocrine system;Circulatory system;Signal transduction;Lipid metabolism	ko01100//Metabolic pathways;ko01110//Biosynthesis of secondary metabolites;ko04010//MAPK signaling pathway;ko04270//Vascular smooth muscle contraction;ko00564//Glycerophospholipid metabolism;ko04912//GnRH signaling pathway;ko04370//VEGF signaling pathway;ko00590//Arachidonic acid metabolism;ko00565//Ether lipid metabolism;ko00592//alpha-Linolenic acid metabolism;ko00591//Linoleic acid metabolism	K16342	-	-	-
Unigene0004664	440	150.666666666667	6.5794	5.4625	4.7240	1.3854	1.7517	1.9494	5.58863333333333	1.6955	-1.72078473944134	5.50587750801008e-08	1.92969642993786e-06	yes	Depdc1b	PREDICTED: DEP domain-containing protein 1A [Mesitornis unicolor]	-	-	-	-	-	-	GO:1901362//organic cyclic compound biosynthetic process;GO:0065007//biological regulation;GO:1901576//organic substance biosynthetic process;GO:0034645//cellular macromolecule biosynthetic process;GO:0006807//nitrogen compound metabolic process;GO:0034641//cellular nitrogen compound metabolic process;GO:0010467//gene expression;GO:0009987//cellular process;GO:0006725//cellular aromatic compound …
Unigene0004677	71.6666666666667	168	0.9344	1.3173	1.0683	2.3547	1.9736	2.6075	1.10666666666667	2.31193333333333	1.06287905618473	0.00272071559741574	0.0226476771788677	yes	--	--	-	-	-	-	-	-	-
Unigene0004690	8.33333333333333	80.3333333333333	0.0496	0.0692	0.0332	0.3751	0.4574	0.4907	0.0506666666666667	0.441066666666667	3.12188791084033	1.64401149888877e-09	7.67234515288145e-08	yes	--	PREDICTED: PH and SEC7 domain-containing protein 1, partial [Anser cygnoides domesticus]	-	-	-	-	-	-	-
Unigene0004692	6.66666666666667	43	0.4162	0.1547	0.2676	2.8641	0.9943	1.1760	0.2795	1.67813333333333	2.58593715912034	0.000111064895068846	0.00168881519532473	yes	--	--	-	-	-	-	-	-	-
Unigene0004693	41.3333333333333	129.666666666667	1.0061	1.3390	0.4166	1.4067	2.3513	3.7313	0.920566666666667	2.49643333333333	1.43927427111254	0.00527592410500066	0.0376757884678322	yes	--	--	-	-	-	-	-	-	-
Unigene0004702	34959	11046	697.0825	896.8553	873.4303	131.9215	264.6463	283.5113	822.456033333333	226.693033333333	-1.85919850238651	1.57138103002412e-10	8.5720870655471e-09	yes	SFN	PREDICTED: 14-3-3 protein sigma [Anser cygnoides domesticus]	Cellular Processes	Cell growth and death	ko04110//Cell cycle;ko04115//p53 signaling pathway	K06644	-	-	-
Unigene0004703	1	37.6666666666667	0.0715	0.0332	0.0000	0.0373	0.0000	2.8274	0.0349	0.9549	4.77405071614742	0.00437819065422079	0.0327220483750912	yes	dthadh	chicken D-serine dehydratase, partial [Gallus gallus]	-	-	-	-	-	-	-
Unigene0004708	220	102.666666666667	1.3454	0.7582	0.9998	0.3959	0.3798	0.4934	1.03446666666667	0.423033333333333	-1.29004390685239	0.000321341587237807	0.00409008203473009	yes	KIF24	PREDICTED: kinesin-like protein KIF24 [Anser cygnoides domesticus]	-	-	-	-	GO:0043232//intracellular non-membrane-bounded organelle;GO:0043228//non-membrane-bounded organelle;GO:0005875//microtubule associated complex;GO:0044430//cytoskeletal part;GO:0043226//organelle;GO:0044446//intracellular organelle part;GO:0005622//intracellular;GO:0005856//cytoskeleton;GO:0044464//cell part;GO:0015630//microtubule cytoskeleton;GO:0043234//protein complex;GO:0005623//cell;GO:00444…	GO:0015631//tubulin binding;GO:0016787//hydrolase activity;GO:0005488//binding;GO:0016462//pyrophosphatase activity;GO:1901363//heterocyclic compound binding;GO:0017111//nucleoside-triphosphatase activity;GO:0032549//ribonucleoside binding;GO:0097159//organic cyclic compound binding;GO:0097367//carbohydrate derivative binding;GO:0005515//protein binding;GO:0003824//catalytic activity;GO:0016818//…	GO:0044699//single-organism process;GO:0044763//single-organism cellular process;GO:0009987//cellular process;GO:0007017//microtubule-based process
Unigene0004714	93.6666666666667	42.6666666666667	0.6855	0.9854	0.5297	0.4322	0.2732	0.2421	0.733533333333333	0.315833333333333	-1.21569908399325	0.00540152749496033	0.038337226694041	yes	Slc7a11	PREDICTED: cystine/glutamate transporter [Anser cygnoides domesticus]	-	-	-	-	GO:0044425//membrane part;GO:0016020//membrane;GO:0031224//intrinsic component of membrane	GO:0022857//transmembrane transporter activity;GO:0022892//substrate-specific transporter activity;GO:0015075//ion transmembrane transporter activity;GO:0005215//transporter activity;GO:0046943//carboxylic acid transmembrane transporter activity;GO:0022891//substrate-specific transmembrane transporter activity;GO:0008514//organic anion transmembrane transporter activity;GO:0008509//anion transmem…	GO:0006810//transport;GO:0015711//organic anion transport;GO:0051234//establishment of localization;GO:0044699//single-organism process;GO:1902578//single-organism localization;GO:0051179//localization;GO:0044765//single-organism transport;GO:0071702//organic substance transport;GO:0006811//ion transport;GO:0015849//organic acid transport;GO:0046942//carboxylic acid transport;GO:0006820//anion tr…
Unigene0004720	17.6666666666667	56.3333333333333	0.4665	0.4336	0.3947	1.4848	1.6576	0.7978	0.4316	1.3134	1.60553959041409	0.00139486813656817	0.0134115526159827	yes	--	--	-	-	-	-	-	-	-
Unigene0004739	77.6666666666667	36.3333333333333	1.1429	1.5835	2.3344	0.9444	0.4928	0.6855	1.68693333333333	0.707566666666667	-1.25346497059847	0.00672633409378615	0.0453087241669981	yes	Vwc2	PREDICTED: brorin isoform X2 [Anser cygnoides domesticus]	-	-	-	-	-	-	-
Unigene0004743	68.6666666666667	385.333333333333	1.1506	1.1153	1.1098	4.6446	6.5732	5.8058	1.12523333333333	5.67453333333333	2.33427755575601	2.36639550731062e-12	1.65214578641705e-10	yes	S100B	PREDICTED: protein S100-B isoform X1 [Coturnix japonica]	-	-	-	-	GO:0043227//membrane-bounded organelle;GO:0044424//intracellular part;GO:0044297//cell body;GO:0005622//intracellular;GO:0043229//intracellular organelle;GO:0044444//cytoplasmic part;GO:0043226//organelle;GO:0005737//cytoplasm;GO:0044464//cell part;GO:0043231//intracellular membrane-bounded organelle;GO:0005623//cell	GO:0043167//ion binding;GO:0043169//cation binding;GO:0005488//binding;GO:0046872//metal ion binding;GO:0046983//protein dimerization activity;GO:0005515//protein binding;GO:0046914//transition metal ion binding;GO:0005102//receptor binding	GO:0035556//intracellular signal transduction;GO:0048167//regulation of synaptic plasticity;GO:0007611//learning or memory;GO:0044708//single-organism behavior;GO:0044699//single-organism process;GO:0051716//cellular response to stimulus;GO:0050789//regulation of biological process;GO:0050896//response to stimulus;GO:0007154//cell communication;GO:0050877//neurological system process;GO:0032501//…
Unigene0004745	4.33333333333333	141.666666666667	0.0724	0.0538	0.0621	3.1262	0.8274	1.6678	0.0627666666666667	1.8738	4.89982457084866	5.81296525899387e-14	4.96763177214213e-12	yes	--	hypothetical protein Anapl_17475 [Anas platyrhynchos]	-	-	-	-	-	-	-
Unigene0004756	5438.66666666667	228.666666666667	92.0129	173.4425	142.2260	5.1258	5.3418	5.1111	135.8938	5.1929	-4.70979538243721	3.0803590323682e-54	3.95503073614455e-51	yes	Gnmt	PREDICTED: glycine N-methyltransferase [Lepidothrix coronata]	Metabolism	Amino acid metabolism	ko00260//Glycine, serine and threonine metabolism	K00552	-	GO:0005488//binding;GO:0016740//transferase activity;GO:0043168//anion binding;GO:0036094//small molecule binding;GO:0008168//methyltransferase activity;GO:0016597//amino acid binding;GO:0008170//N-methyltransferase activity;GO:0043177//organic acid binding;GO:0043167//ion binding;GO:0016741//transferase activity, transferring one-carbon groups;GO:0031406//carboxylic acid binding;GO:0003824//cata…	GO:0043933//macromolecular complex subunit organization;GO:0022607//cellular component assembly;GO:0044723//single-organism carbohydrate metabolic process;GO:0065003//macromolecular complex assembly;GO:0009058//biosynthetic process;GO:0006006//glucose metabolic process;GO:1901564//organonitrogen compound metabolic process;GO:0070271//protein complex biogenesis;GO:0071704//organic substance metabo…
Unigene0004757	23	7	0.7054	1.0413	1.1117	0.3028	0.0862	0.3517	0.9528	0.2469	-1.94824657672133	0.00483102045322675	0.0353067581145027	yes	--	hCG2040322, partial [Homo sapiens]	-	-	-	-	-	-	-
Unigene0004763	9	32.3333333333333	0.3017	0.2454	0.4850	1.4155	1.0184	0.9324	0.344033333333333	1.1221	1.70558099336423	0.0041171745066459	0.0311761076494323	yes	--	--	-	-	-	-	-	-	-
Unigene0004768	21.3333333333333	3.33333333333333	0.5712	0.2654	1.0407	0.1787	0.0000	0.0807	0.625766666666667	0.0864666666666667	-2.85540883229028	0.00138067527592848	0.0133018865072158	yes	--	hypothetical protein Anapl_00064 [Anas platyrhynchos]	-	-	-	-	-	-	-
Unigene0004771	49.6666666666667	5.66666666666667	1.2341	1.1118	0.4273	0.1584	0.1380	0.0268	0.9244	0.107733333333333	-3.101052562437	7.94455328008895e-06	0.000170910165006311	yes	--	--	-	-	-	-	-	-	-
Unigene0004777	22.3333333333333	130.333333333333	0.3102	0.3004	0.2494	1.6984	1.1010	1.6711	0.286666666666667	1.49016666666667	2.37802763274065	2.27683688539265e-08	8.69160604212039e-07	yes	Hlf	PREDICTED: hepatic leukemia factor [Coturnix japonica]	-	-	-	-	GO:0043227//membrane-bounded organelle;GO:0043226//organelle;GO:0005623//cell;GO:0043231//intracellular membrane-bounded organelle;GO:0043229//intracellular organelle;GO:0005622//intracellular;GO:0044464//cell part;GO:0044424//intracellular part	GO:1901363//heterocyclic compound binding;GO:0097159//organic cyclic compound binding;GO:0005488//binding;GO:0001071//nucleic acid binding transcription factor activity;GO:0003676//nucleic acid binding;GO:0003677//DNA binding	GO:0009059//macromolecule biosynthetic process;GO:0043170//macromolecule metabolic process;GO:0046483//heterocycle metabolic process;GO:0044260//cellular macromolecule metabolic process;GO:0008152//metabolic process;GO:0014706//striated muscle tissue development;GO:0048513//animal organ development;GO:0071704//organic substance metabolic process;GO:0044237//cellular metabolic process;GO:0060537//…
Unigene0004782	39.6666666666667	103	0.7105	0.8806	0.9692	2.4247	1.9905	1.7036	0.853433333333333	2.0396	1.25693587765531	0.00165553201616402	0.0153677510835666	yes	--	--	-	-	-	-	-	-	-
Unigene0004784	55.6666666666667	392.333333333333	0.9266	1.3620	1.2933	10.3355	8.3710	5.2213	1.19396666666667	7.97593333333333	2.73989079125409	1.13225002806211e-12	8.30137966256901e-11	yes	Rasgrp2	PREDICTED: RAS guanyl-releasing protein 2 [Protobothrops mucrosquamatus]	Environmental Information Processing;Organismal Systems	Signal transduction;Immune system	ko04010//MAPK signaling pathway;ko04015//Rap1 signaling pathway;ko04611//Platelet activation;ko04014//Ras signaling pathway;ko04062//Chemokine signaling pathway	K12361	-	-	-
Unigene0004785	7.66666666666667	80	0.0796	0.2035	0.1706	0.9130	1.4882	1.7431	0.151233333333333	1.38143333333333	3.19131787665143	1.14216402032082e-08	4.63575931825203e-07	yes	--	--	-	-	-	-	-	-	-
Unigene0004794	69	7.33333333333333	2.1288	2.5476	0.6845	0.1110	0.2764	0.1504	1.78696666666667	0.179266666666667	-3.31733356359459	3.58756802775465e-07	1.07856514058858e-05	yes	--	--	-	-	-	-	-	-	-
Unigene0004801	22.3333333333333	72.3333333333333	0.4944	0.2797	0.6912	1.9501	0.6922	1.5035	0.488433333333333	1.38193333333333	1.50045445338356	0.00512168914129599	0.0368378138784129	yes	--	--	-	-	-	-	-	-	-
Unigene0004813	449	1332.66666666667	5.4515	7.3071	6.9452	22.4462	14.2555	16.5982	6.56793333333333	17.7666333333333	1.43565893703863	2.45903113631301e-07	7.6280681837236e-06	yes	RASL11B	PREDICTED: ras-like protein family member 11B [Gallus gallus]	-	-	-	-	-	GO:0001882//nucleoside binding;GO:0097159//organic cyclic compound binding;GO:1901363//heterocyclic compound binding;GO:0005488//binding;GO:0097367//carbohydrate derivative binding;GO:0032549//ribonucleoside binding;GO:0032550//purine ribonucleoside binding;GO:0001883//purine nucleoside binding;GO:0036094//small molecule binding	GO:0046700//heterocycle catabolic process;GO:0046434//organophosphate catabolic process;GO:0035556//intracellular signal transduction;GO:1901136//carbohydrate derivative catabolic process;GO:0009056//catabolic process;GO:1901575//organic substance catabolic process;GO:0044237//cellular metabolic process;GO:0044270//cellular nitrogen compound catabolic process;GO:0044710//single-organism metabolic…
Unigene0004823	73.6666666666667	190.666666666667	0.7819	0.7093	0.5755	2.5737	1.1449	1.2844	0.6889	1.66766666666667	1.27546446846506	0.00199725766375587	0.0177690785762104	yes	--	--	-	-	-	-	-	-	-
Unigene0004826	55.3333333333333	126.333333333333	0.7090	0.6914	0.5107	1.3573	1.0986	1.4451	0.637033333333333	1.30033333333333	1.0294407277763	0.00600490368508614	0.0416236599623163	yes	ZNF770	PREDICTED: zinc finger protein 770 [Anser cygnoides domesticus]	-	-	-	-	GO:0043229//intracellular organelle;GO:0005622//intracellular;GO:0043227//membrane-bounded organelle;GO:0043231//intracellular membrane-bounded organelle;GO:0044464//cell part;GO:0005623//cell;GO:0044424//intracellular part;GO:0043226//organelle	GO:0043167//ion binding;GO:0043169//cation binding;GO:0005488//binding	-
Unigene0004827	5025	20880.3333333333	54.2615	39.0529	54.3526	178.9904	195.8861	176.9900	49.2223333333333	183.9555	1.901971857442	4.21010734216305e-16	4.56025659889192e-14	yes	Loxl1	PREDICTED: lysyl oxidase homolog 1 [Haliaeetus leucocephalus]	-	-	-	-	-	-	-
Unigene0004830	326.666666666667	818.666666666667	1.0947	0.9452	1.0033	4.4976	1.2469	1.5005	1.0144	2.415	1.25139653847109	0.00324386659731341	0.0259086064960965	yes	Pappa	PREDICTED: pappalysin-1 isoform X1 [Anser cygnoides domesticus]	-	-	-	-	-	-	-
Unigene0004831	22	97	0.1744	0.3648	0.9349	1.2278	1.8573	2.3877	0.491366666666667	1.82426666666667	1.89244473783171	0.000997894849000952	0.0102459880322037	yes	Igj	PREDICTED: immunoglobulin J chain [Anser cygnoides domesticus]	-	-	-	-	GO:0071745//IgA immunoglobulin complex;GO:0042571//immunoglobulin complex, circulating;GO:0043234//protein complex;GO:0032991//macromolecular complex;GO:0019814//immunoglobulin complex;GO:0071749//polymeric IgA immunoglobulin complex;GO:0071746//IgA immunoglobulin complex, circulating;GO:0005576//extracellular region;GO:0044421//extracellular region part;GO:0005615//extracellular space	GO:0005488//binding;GO:0005515//protein binding;GO:0005102//receptor binding	GO:0048518//positive regulation of biological process;GO:0044089//positive regulation of cellular component biogenesis;GO:0043254//regulation of protein complex assembly;GO:0031334//positive regulation of protein complex assembly;GO:0044087//regulation of cellular component biogenesis;GO:0050794//regulation of cellular process;GO:0050789//regulation of biological process;GO:0051130//positive regu…
Unigene0004833	36.3333333333333	137	0.6550	1.2908	0.8705	4.8357	3.1298	2.2026	0.938766666666667	3.38936666666667	1.85217719686184	4.82777356451055e-05	0.000828369152486846	yes	--	--	-	-	-	-	-	-	-
Unigene0004843	63.6666666666667	197	0.7944	1.3019	1.9268	2.3105	4.3211	4.2236	1.34103333333333	3.6184	1.432006803111	0.000913464892852065	0.0095411969886638	yes	--	--	-	-	-	-	-	-	-
Unigene0004855	23.6666666666667	72.6666666666667	0.5859	0.5990	0.9105	2.6268	1.5518	1.6762	0.698466666666667	1.9516	1.48239421656576	0.0014486900273686	0.0138105650888696	yes	--	--	-	-	-	-	-	-	-
Unigene0004856	374.666666666667	1181.66666666667	0.9327	0.8492	0.9022	3.3216	1.9773	2.3939	0.8947	2.56426666666667	1.51907037894683	5.9859108558624e-08	2.08682330645237e-06	yes	NBEAL1	PREDICTED: neurobeachin-like protein 1 isoform X4 [Anser cygnoides domesticus]	-	-	-	-	-	-	-
Unigene0004868	131.333333333333	356.333333333333	3.1939	3.9678	4.9701	12.0083	9.4103	8.6562	4.04393333333333	10.0249333333333	1.30976152380982	7.62942030668654e-05	0.0012237292619884	yes	--	--	-	-	-	-	-	-	-
Unigene0004869	30.6666666666667	88	1.4909	0.6640	0.6991	3.8864	1.5163	2.1283	0.951333333333333	2.51033333333333	1.39985611032959	0.00641198564891068	0.0437148021416431	yes	--	--	-	-	-	-	-	-	-
Unigene0004872	133.333333333333	50.3333333333333	2.8478	5.3228	4.0806	1.7429	1.0932	1.3776	4.08373333333333	1.40456666666667	-1.53976355921113	0.000164305465256146	0.00235101068279806	yes	--	--	-	-	-	-	-	-	-
Unigene0004877	9	94	0.3656	0.0000	0.4899	0.2859	3.7031	3.3580	0.285166666666667	2.449	3.10231551479572	0.00105887147265579	0.0107421684454704	yes	--	--	-	-	-	-	-	-	-
Unigene0004880	41.6666666666667	10	2.1658	1.1909	0.3923	0.5089	0.1901	0.1724	1.24966666666667	0.290466666666667	-2.10509880726029	0.00333133865152714	0.0264268127326238	yes	--	PREDICTED: TRAF family member-associated NF-kappa-B activator-like [Coturnix japonica]	-	-	-	-	-	-	-
Unigene0004887	269.666666666667	815	6.4410	7.4652	7.4715	19.5957	21.2551	18.0509	7.1259	19.6339	1.46220262955686	5.78030918349639e-08	2.01730220227738e-06	yes	--	--	-	-	-	-	-	-	-
Unigene0004893	2912	7981.33333333333	27.9497	26.6562	32.7036	79.2559	82.6613	58.8114	29.1031666666667	73.5762	1.33806302827031	1.1294086880314e-08	4.58752562927076e-07	yes	NPDC1	PREDICTED: neural proliferation differentiation and control protein 1, partial [Anser cygnoides domesticus]	-	-	-	-	-	-	-
Unigene0004894	1655.66666666667	5235.66666666667	34.8533	43.4238	39.3979	93.9979	111.8007	124.6231	39.225	110.140566666667	1.48950058389472	1.15595611507577e-10	6.39872153625852e-09	yes	--	--	-	-	-	-	-	-	-
Unigene0004899	26	347	0.2692	0.3336	0.2645	3.8479	3.2856	3.4073	0.2891	3.5136	3.60330944552815	1.31267166357568e-22	2.56883500795357e-20	yes	FAM13C	PREDICTED: protein FAM13C isoform X7 [Anser cygnoides domesticus]	-	-	-	-	-	-	-
Unigene0004900	80.6666666666667	235.333333333333	0.8891	1.0215	1.0720	3.4120	2.2061	2.3465	0.9942	2.65486666666667	1.4170313990886	5.32720441982577e-05	0.000900850289330126	yes	--	PREDICTED: uncharacterized protein C7orf50 homolog isoform X2 [Anser cygnoides domesticus]	-	-	-	-	-	-	-
Unigene0004903	42.6666666666667	10.3333333333333	1.2003	1.0719	0.7063	0.2700	0.0489	0.2993	0.992833333333333	0.206066666666667	-2.2684403997727	0.000258234515555452	0.00341385770162484	yes	--	--	-	-	-	-	-	-	-
Unigene0004910	32.6666666666667	97	0.4426	0.5248	0.5234	1.7504	1.2206	1.1212	0.496933333333333	1.36406666666667	1.45678993213481	0.000425872543238658	0.00513250513305162	yes	--	--	-	-	-	-	-	-	-
Unigene0004914	31	88.6666666666667	0.5331	0.7609	0.4489	2.1639	1.4239	1.1432	0.580966666666667	1.577	1.44065536456027	0.00141568812811028	0.0135666250490013	yes	--	--	-	-	-	-	-	-	-
Unigene0004916	1133.66666666667	597.666666666667	26.2159	24.5652	29.5899	9.6204	12.9170	14.5859	26.7903333333333	12.3744333333333	-1.11435007085837	2.67790035066577e-05	0.000499539441033832	yes	D10Jhu81e	PREDICTED: ES1 protein homolog, mitochondrial [Anas platyrhynchos]	-	-	-	-	-	-	-
Unigene0004920	272	761.666666666667	1.7849	3.0922	1.8502	5.4174	6.7458	5.2686	2.24243333333333	5.8106	1.37362204835471	1.08499219805832e-05	0.000225934174407381	yes	Rasal3	PREDICTED: RAS protein activator like-3 isoform X2 [Anser cygnoides domesticus]	-	-	-	-	-	-	GO:0007154//cell communication;GO:0044699//single-organism process;GO:0044700//single organism signaling;GO:0007165//signal transduction;GO:0051716//cellular response to stimulus;GO:0050794//regulation of cellular process;GO:0050789//regulation of biological process;GO:0050896//response to stimulus;GO:0065007//biological regulation;GO:0023052//signaling;GO:0009987//cellular process;GO:0044763//si…
Unigene0004921	1324.66666666667	517.333333333333	9.1736	8.7249	6.7965	2.2149	2.8964	3.3996	8.23166666666667	2.83696666666667	-1.53683536331619	1.85838154415166e-08	7.23586695615619e-07	yes	FANCD2	PREDICTED: Fanconi anemia group D2 protein, partial [Anser cygnoides domesticus]	Genetic Information Processing	Replication and repair	ko03460//Fanconi anemia pathway	K10891	-	-	-
Unigene0004933	454	3.33333333333333	2.6141	2.8386	2.8410	0.0000	0.0381	0.0173	2.76456666666667	0.0184666666666667	-7.22598607647358	1.26784566595884e-46	1.0593957388477e-43	yes	Rab38	PREDICTED: LOW QUALITY PROTEIN: ras-related protein Rab-38 [Columba livia]	-	-	-	-	GO:0005737//cytoplasm;GO:0044444//cytoplasmic part;GO:0043231//intracellular membrane-bounded organelle;GO:0044464//cell part;GO:0005623//cell;GO:0043226//organelle;GO:0005622//intracellular;GO:0031982//vesicle;GO:0016023//cytoplasmic, membrane-bounded vesicle;GO:0043229//intracellular organelle;GO:0043227//membrane-bounded organelle;GO:0031988//membrane-bounded vesicle;GO:0031410//cytoplasmic ve…	GO:0001883//purine nucleoside binding;GO:0005488//binding;GO:0032550//purine ribonucleoside binding;GO:0097367//carbohydrate derivative binding;GO:0001882//nucleoside binding;GO:0097159//organic cyclic compound binding;GO:1901363//heterocyclic compound binding;GO:0032549//ribonucleoside binding;GO:0036094//small molecule binding	GO:0006885//regulation of pH;GO:0051452//intracellular pH reduction;GO:0030003//cellular cation homeostasis;GO:0051716//cellular response to stimulus;GO:0048878//chemical homeostasis;GO:0042592//homeostatic process;GO:0035556//intracellular signal transduction;GO:0007165//signal transduction;GO:0006873//cellular ion homeostasis;GO:0065007//biological regulation;GO:0065008//regulation of biologica…
Unigene0004934	1441.33333333333	391.333333333333	8.8729	12.9451	13.2198	2.4316	3.8486	2.4740	11.6792666666667	2.91806666666667	-2.0008649423954	1.26237810637785e-11	7.91395218581742e-10	yes	ZNF750	PREDICTED: zinc finger protein 750 [Anser cygnoides domesticus]	-	-	-	-	-	-	-
Unigene0004941	239.333333333333	545.333333333333	2.5844	1.9060	1.5530	3.9848	5.0873	3.6335	2.01446666666667	4.2352	1.0720321665034	0.000645353846101081	0.00719360459497497	yes	HACD4	PREDICTED: very-long-chain (3R)-3-hydroxyacyl-CoA dehydratase 4 [Anser cygnoides domesticus]	Metabolism	Lipid metabolism;Global and Overview	ko01110//Biosynthesis of secondary metabolites;ko01212//Fatty acid metabolism;ko01040//Biosynthesis of unsaturated fatty acids;ko00062//Fatty acid elongation	K10703	-	-	-
Unigene0004949	786.333333333333	1964.33333333333	2.4068	2.2371	2.8477	6.1783	4.2368	6.1164	2.4972	5.5105	1.14187185801524	9.53422736259494e-06	0.000201162644016723	yes	--	hypothetical protein Anapl_09537 [Anas platyrhynchos]	-	-	-	-	-	-	-
Unigene0004951	7314.33333333333	26210	23.5062	17.3810	26.2259	78.6956	74.2717	64.9545	22.3710333333333	72.6406	1.69914422210655	1.05236043536123e-12	7.76975568559409e-11	yes	Adamts15	PREDICTED: A disintegrin and metalloproteinase with thrombospondin motifs 15 [Gallus gallus]	-	-	-	-	GO:0031012//extracellular matrix	GO:0043169//cation binding;GO:0016787//hydrolase activity;GO:0005488//binding;GO:0046914//transition metal ion binding;GO:0008233//peptidase activity;GO:0003824//catalytic activity;GO:0043167//ion binding;GO:0070011//peptidase activity, acting on L-amino acid peptides;GO:0046872//metal ion binding	GO:0051604//protein maturation;GO:0044238//primary metabolic process;GO:0008152//metabolic process;GO:0006508//proteolysis;GO:0010467//gene expression;GO:0071704//organic substance metabolic process;GO:0016485//protein processing;GO:0019538//protein metabolic process;GO:0043170//macromolecule metabolic process
Unigene0004955	129.333333333333	72.3333333333333	1.5510	1.0311	1.4201	0.7283	0.5335	0.7184	1.33406666666667	0.660066666666667	-1.01514711442759	0.00670511427828081	0.0451947024119409	yes	DACH1	PREDICTED: dachshund homolog 1 isoform X2 [Melopsittacus undulatus]	-	-	-	-	GO:0043229//intracellular organelle;GO:0044424//intracellular part;GO:0031981//nuclear lumen;GO:0044422//organelle part;GO:0043226//organelle;GO:0043227//membrane-bounded organelle;GO:0044446//intracellular organelle part;GO:0032991//macromolecular complex;GO:0043234//protein complex;GO:0031974//membrane-enclosed lumen;GO:0005622//intracellular;GO:0044428//nuclear part;GO:0044464//cell part;GO:00…	GO:0000982//transcription factor activity, RNA polymerase II core promoter proximal region sequence-specific binding;GO:0001071//nucleic acid binding transcription factor activity;GO:0003700//transcription factor activity, sequence-specific DNA binding;GO:0000981//RNA polymerase II transcription factor activity, sequence-specific DNA binding	GO:0051674//localization of cell;GO:0022414//reproductive process;GO:0048870//cell motility;GO:0045934//negative regulation of nucleobase-containing compound metabolic process;GO:0007275//multicellular organism development;GO:0051253//negative regulation of RNA metabolic process;GO:0042127//regulation of cell proliferation;GO:0045137//development of primary sexual characteristics;GO:2000112//regu…
Unigene0004961	465	85	9.3764	8.4641	5.4503	1.3388	1.4565	1.1457	7.7636	1.31366666666667	-2.56312653997159	1.90561499284131e-13	1.53622334537752e-11	yes	NEK2	PREDICTED: serine/threonine-protein kinase Nek2 [Meleagris gallopavo]	-	-	-	-	GO:0043227//membrane-bounded organelle;GO:0005622//intracellular;GO:0005815//microtubule organizing center;GO:0043226//organelle;GO:0044424//intracellular part;GO:0044427//chromosomal part;GO:0031981//nuclear lumen;GO:0000228//nuclear chromosome;GO:0000775//chromosome, centromeric region;GO:0098687//chromosomal region;GO:0005634//nucleus;GO:0005694//chromosome;GO:0044422//organelle part;GO:004323…	GO:0016301//kinase activity;GO:0005488//binding;GO:0097367//carbohydrate derivative binding;GO:0032549//ribonucleoside binding;GO:0003824//catalytic activity;GO:0036094//small molecule binding;GO:0005515//protein binding;GO:0001882//nucleoside binding;GO:0016772//transferase activity, transferring phosphorus-containing groups;GO:0032550//purine ribonucleoside binding;GO:0019899//enzyme binding;GO…	GO:0065009//regulation of molecular function;GO:0044092//negative regulation of molecular function;GO:0000278//mitotic cell cycle;GO:0048856//anatomical structure development;GO:0006796//phosphate-containing compound metabolic process;GO:0006468//protein phosphorylation;GO:0043933//macromolecular complex subunit organization;GO:0044238//primary metabolic process;GO:0044763//single-organism cellul…
Unigene0004963	40.6666666666667	122	0.8005	0.9595	0.7902	3.3168	1.7068	2.0388	0.850066666666667	2.35413333333333	1.46954813953093	0.000450618921029705	0.00537049609256186	yes	fam188b	PREDICTED: protein FAM188B isoform X1 [Anser cygnoides domesticus]	-	-	-	-	-	-	-
Unigene0004972	39.3333333333333	13	0.8143	1.1553	0.5053	0.1564	0.1336	0.3936	0.824966666666667	0.227866666666667	-1.85614593117921	0.00240411851293253	0.0205751270944227	yes	--	--	-	-	-	-	-	-	-
Unigene0004979	76.6666666666667	235.666666666667	0.5980	0.5131	1.6023	2.1345	2.3413	2.7053	0.904466666666667	2.3937	1.40410311243425	0.0017232049726331	0.0158339947930445	yes	--	--	-	-	-	-	-	-	-
Unigene0004980	49.3333333333333	12	0.9141	0.6341	0.4533	0.1992	0.0567	0.1735	0.667166666666667	0.143133333333333	-2.22068751941613	0.000158215177142891	0.00227873142411931	yes	--	--	-	-	-	-	-	-	-
Unigene0004982	421.666666666667	186.666666666667	1.8363	1.5885	1.4306	0.4344	0.4167	0.9484	1.61846666666667	0.599833333333333	-1.43199405110483	0.000133231262836534	0.00196899498546906	yes	KNTC1	PREDICTED: kinetochore-associated protein 1 [Anser cygnoides domesticus]	-	-	-	-	-	-	-
Unigene0004984	55.6666666666667	246.333333333333	1.5052	0.9040	1.4891	5.5776	3.1750	6.1508	1.29943333333333	4.9678	1.93472447379478	1.6018803074787e-06	4.1134723485997e-05	yes	--	--	-	-	-	-	-	-	-
Unigene0004985	723.666666666667	179.333333333333	8.9189	8.0419	6.0217	1.4145	1.9749	1.7581	7.66083333333333	1.71583333333333	-2.15859191063473	1.65255487198344e-12	1.17718259229976e-10	yes	--	PREDICTED: WD repeat-containing protein 18 [Anser cygnoides domesticus]	-	-	-	-	-	-	-
Unigene0004995	8	64.3333333333333	0.0918	0.2988	0.1477	1.4844	1.7172	0.9570	0.179433333333333	1.3862	2.94961559381005	4.31928949567072e-07	1.28388502332636e-05	yes	--	--	-	-	-	-	-	-	-
Unigene0004996	5	106.333333333333	0.1357	0.1472	0.0485	2.0048	2.3260	2.1572	0.110466666666667	2.16266666666667	4.29112831188318	2.06066722521072e-15	2.08210449269756e-13	yes	DUOXA1	PREDICTED: dual oxidase maturation factor 1-like [Anser cygnoides domesticus]	-	-	-	-	GO:0044425//membrane part;GO:0031224//intrinsic component of membrane;GO:0016020//membrane	-	GO:0008104//protein localization;GO:0051234//establishment of localization;GO:0045184//establishment of protein localization;GO:0051179//localization;GO:0033036//macromolecule localization
Unigene0004997	1879.66666666667	8554	5.0697	4.8246	5.9878	34.6066	18.4367	14.9608	5.29403333333333	22.6680333333333	2.09822004528942	7.43746641645839e-12	4.82171314156653e-10	yes	LAMA2	PREDICTED: laminin subunit alpha-2 isoform X2 [Anser cygnoides domesticus]	Environmental Information Processing;Cellular Processes	Signaling molecules and interaction;Cellular commiunity	ko04510//Focal adhesion;ko04512//ECM-receptor interaction	K05637	-	-	-
Unigene0005000	120.333333333333	26	3.4552	1.7550	1.5784	0.6891	0.3922	0.3068	2.26286666666667	0.4627	-2.29000257616748	3.72265119157839e-06	8.7368615259505e-05	yes	--	--	-	-	-	-	-	-	-
Unigene0005001	195.666666666667	101.333333333333	1.4754	1.6391	0.9488	0.8644	0.3941	0.6551	1.35443333333333	0.637866666666667	-1.08636259035706	0.0064012971762857	0.0436611927901052	yes	--	--	-	-	-	-	-	-	-
Unigene0005012	2454.66666666667	6070.66666666667	18.4782	15.1791	16.5087	53.7217	26.9065	33.0292	16.722	37.8858	1.17990980401698	1.5463861493364e-05	0.000308585518094642	yes	ARRDC3	PREDICTED: arrestin domain-containing protein 3 isoform X1 [Anser cygnoides domesticus]	-	-	-	-	GO:0043227//membrane-bounded organelle;GO:0016020//membrane;GO:0043229//intracellular organelle;GO:0044424//intracellular part;GO:0044464//cell part;GO:0043226//organelle;GO:0005622//intracellular;GO:0043231//intracellular membrane-bounded organelle;GO:0005623//cell	GO:0031690//adrenergic receptor binding;GO:0001664//G-protein coupled receptor binding;GO:0005515//protein binding;GO:0005488//binding;GO:0005102//receptor binding	GO:0051247//positive regulation of protein metabolic process;GO:0048731//system development;GO:0048513//animal organ development;GO:0044707//single-multicellular organism process;GO:0048584//positive regulation of response to stimulus;GO:0044699//single-organism process;GO:0048856//anatomical structure development;GO:1903320//regulation of protein modification by small protein conjugation or remo…
Unigene0005013	259	595	14.7964	19.2912	16.4199	32.3589	32.7108	38.3884	16.8358333333333	34.4860333333333	1.03447706320695	0.000264067324410672	0.00347178623666997	yes	--	--	-	-	-	-	-	-	-
Unigene0005024	285.666666666667	131.333333333333	15.8481	23.7055	16.8430	5.6935	13.2801	5.6449	18.7988666666667	8.20616666666667	-1.19586532762845	0.00304307915448711	0.0246111188893087	yes	MRPS21	PREDICTED: 28S ribosomal protein S21, mitochondrial [Coturnix japonica]	Genetic Information Processing	Translation	ko03010//Ribosome	K02970	GO:0030529//intracellular ribonucleoprotein complex;GO:0032991//macromolecular complex;GO:0044446//intracellular organelle part;GO:0005840//ribosome;GO:0043232//intracellular non-membrane-bounded organelle;GO:0043228//non-membrane-bounded organelle;GO:0043226//organelle;GO:0044424//intracellular part;GO:0005737//cytoplasm;GO:0044464//cell part;GO:0015935//small ribosomal subunit;GO:0000314//organ…	-	GO:0043170//macromolecule metabolic process;GO:0010467//gene expression;GO:0071704//organic substance metabolic process;GO:0008152//metabolic process
Unigene0005027	84.3333333333333	28	1.3642	1.2835	1.5692	0.1908	0.7258	0.3643	1.40563333333333	0.426966666666667	-1.71902496108446	0.000568981228421656	0.00646833822550644	yes	Mpp2	PREDICTED: MAGUK p55 subfamily member 2 [Falco peregrinus]	-	-	-	-	-	-	-
Unigene0005032	8578.66666666667	29781.3333333333	113.7247	132.1955	154.0455	421.8977	438.8788	395.8602	133.3219	418.8789	1.65161943092623	1.78646465390758e-13	1.44459404471587e-11	yes	ITM2A	PREDICTED: integral membrane protein 2A [Haliaeetus leucocephalus]	-	-	-	-	-	-	-
Unigene0005049	11.3333333333333	91	0.5064	0.5135	0.5428	3.5044	6.5516	2.0490	0.5209	4.035	2.9534903313018	1.45910587232015e-07	4.71228535771025e-06	yes	--	PREDICTED: selenocysteine-specific elongation factor [Meleagris gallopavo]	-	-	-	-	-	-	-
Unigene0005054	474.333333333333	12	3.6482	6.3325	4.1586	0.1261	0.1256	0.0854	4.7131	0.112366666666667	-5.39039026028544	4.74813671704184e-34	2.17349054833493e-31	yes	Cldn8	PREDICTED: claudin-8-like [Anser cygnoides domesticus]	Environmental Information Processing;Cellular Processes	Signaling molecules and interaction;Cellular commiunity	ko04530//Tight junction;ko04514//Cell adhesion molecules (CAMs)	K06087	GO:0005911//cell-cell junction;GO:0016020//membrane;GO:0043296//apical junction complex;GO:0030054//cell junction;GO:0044425//membrane part;GO:0031224//intrinsic component of membrane	-	-
Unigene0005055	1687.33333333333	737	15.3681	13.7905	13.4140	5.6847	4.3743	6.3554	14.1908666666667	5.47146666666667	-1.37496318563804	5.50450169700399e-08	1.92969642993786e-06	yes	dhtkd1	PREDICTED: probable 2-oxoglutarate dehydrogenase E1 component DHKTD1, mitochondrial [Gallus gallus]	-	-	-	-	-	-	-
Unigene0005057	59	0	2.6543	4.8337	1.8579	0.0000	0.0000	0.0000	3.1153	0.001	-11.6051553845637	2.87904478056578e-15	2.87587619238224e-13	yes	--	PREDICTED: feather keratin 1 isoform X1 [Corvus cornix cornix]	-	-	-	-	-	-	-
Unigene0005058	147.666666666667	1.33333333333333	8.8659	16.1547	5.2791	0.0000	0.0000	0.1988	10.0999	0.0662666666666667	-7.25184194239272	1.07144848852515e-19	1.60236339014037e-17	yes	--	--	-	-	-	-	-	-	-
Unigene0005059	167.333333333333	0	10.9324	14.1165	3.8002	0.0000	0.0000	0.0000	9.61636666666667	0.001	-13.2312761909126	4.46115946704557e-23	8.99786807142577e-21	yes	--	PREDICTED: feather keratin 1 isoform X1 [Corvus cornix cornix]	-	-	-	-	-	-	-
Unigene0005061	25	88.3333333333333	0.2354	0.6058	0.5045	1.3970	2.2566	0.9081	0.448566666666667	1.52056666666667	1.76121474852863	0.000659599938723589	0.00732082225896841	yes	--	--	-	-	-	-	-	-	-
Unigene0005074	152	66.6666666666667	1.2848	1.0036	0.8057	0.3634	0.3620	0.4731	1.03136666666667	0.3995	-1.36828991584538	0.000243926038574623	0.00326404537942178	yes	BLM	PREDICTED: Bloom syndrome protein [Anser cygnoides domesticus]	Genetic Information Processing	Replication and repair	ko03460//Fanconi anemia pathway;ko03440//Homologous recombination	K10901	GO:0016604//nuclear body;GO:0044454//nuclear chromosome part;GO:0000794//condensed nuclear chromosome;GO:0005654//nucleoplasm;GO:0070013//intracellular organelle lumen;GO:0044446//intracellular organelle part;GO:0043232//intracellular non-membrane-bounded organelle;GO:0043227//membrane-bounded organelle;GO:0031974//membrane-enclosed lumen;GO:0031981//nuclear lumen;GO:0005623//cell;GO:0005694//chr…	GO:0016887//ATPase activity;GO:0001882//nucleoside binding;GO:0008094//DNA-dependent ATPase activity;GO:0008026//ATP-dependent helicase activity;GO:0005515//protein binding;GO:0003678//DNA helicase activity;GO:0005488//binding;GO:0036094//small molecule binding;GO:0016818//hydrolase activity, acting on acid anhydrides, in phosphorus-containing anhydrides;GO:0016462//pyrophosphatase activity;GO:00…	GO:0071417//cellular response to organonitrogen compound;GO:0019219//regulation of nucleobase-containing compound metabolic process;GO:0048523//negative regulation of cellular process;GO:0042127//regulation of cell proliferation;GO:1901362//organic cyclic compound biosynthetic process;GO:0070887//cellular response to chemical stimulus;GO:0043069//negative regulation of programmed cell death;GO:00…
Unigene0005079	0.333333333333333	29.3333333333333	0.0000	0.0509	0.0000	3.5941	0.9093	0.3479	0.0169666666666667	1.6171	6.5745619307203	1.78430689638229e-06	4.54204466341182e-05	yes	--	--	-	-	-	-	-	-	-
Unigene0005083	587.333333333333	193	5.1739	4.9302	4.1328	1.5184	1.3267	1.3965	4.74563333333333	1.41386666666667	-1.74695456183554	1.19365410669974e-09	5.68654655971835e-08	yes	PKP2	PREDICTED: plakophilin-2 [Anser cygnoides domesticus]	-	-	-	-	-	-	-
Unigene0005089	471.666666666667	123	6.6861	7.4045	7.1337	2.2297	2.0178	1.0425	7.07476666666667	1.76333333333333	-2.0043773454933	1.12268742642754e-08	4.56374606193041e-07	yes	Spon2	PREDICTED: spondin-2 isoform X1 [Anser cygnoides domesticus]	-	-	-	-	-	-	-
Unigene0005092	25.6666666666667	4	1.1154	1.7774	1.1386	0.3323	0.1103	0.1501	1.3438	0.197566666666667	-2.76590697348233	0.000128458401650657	0.00190805220037655	yes	--	--	-	-	-	-	-	-	-
Unigene0005096	118.333333333333	305.666666666667	5.6154	3.2622	4.2763	13.0589	9.7470	8.4559	4.38463333333333	10.4206	1.24891024098252	0.000382573555567614	0.00470437680733248	yes	--	--	-	-	-	-	-	-	-
Unigene0005113	544.666666666667	2697	5.7860	4.7009	13.3980	49.6657	24.6634	31.2362	7.96163333333333	35.1884333333333	2.1439649476485	4.70771950204924e-08	1.67902283216041e-06	yes	--	PREDICTED: proline-rich extensin-like protein EPR1 [Anser cygnoides domesticus]	-	-	-	-	-	-	-
Unigene0005137	7073.66666666667	19603.3333333333	95.6239	73.4127	74.6456	175.0785	232.3673	201.5347	81.2274	202.9935	1.32139516085612	1.24254099011711e-08	5.01224849055516e-07	yes	IGFBP4	PREDICTED: insulin-like growth factor-binding protein 4 [Coturnix japonica]	-	-	-	-	GO:0044421//extracellular region part;GO:0005576//extracellular region	GO:0005488//binding;GO:0005515//protein binding;GO:0019838//growth factor binding	GO:0051716//cellular response to stimulus;GO:0048583//regulation of response to stimulus;GO:0019318//hexose metabolic process;GO:0016310//phosphorylation;GO:0023051//regulation of signaling;GO:0044763//single-organism cellular process;GO:0043170//macromolecule metabolic process;GO:0044281//small molecule metabolic process;GO:0050789//regulation of biological process;GO:0019538//protein metabolic …
Unigene0005139	1.66666666666667	16	0.1620	0.0000	0.2605	1.0982	1.8513	0.7440	0.140833333333333	1.23116666666667	3.12796533114378	0.00161176028436278	0.0150490040598484	yes	--	DNA-dependent protein kinase catalytic subunit, partial [Gallus gallus]	-	-	-	-	-	-	-
Unigene0005140	3225.66666666667	1721.33333333333	25.1495	21.0702	18.4936	8.3299	13.0617	10.0044	21.5711	10.4653333333333	-1.04348148350655	3.05035897748387e-05	0.00055717209331265	yes	ARHGAP19	PREDICTED: rho GTPase-activating protein 19 isoform X3 [Anser cygnoides domesticus]	-	-	-	-	-	GO:0098772//molecular function regulator;GO:0008047//enzyme activator activity;GO:0030234//enzyme regulator activity	GO:0044699//single-organism process;GO:0044763//single-organism cellular process;GO:0009987//cellular process;GO:0007154//cell communication
Unigene0005142	51.3333333333333	10.3333333333333	1.1185	0.8692	0.8254	0.0574	0.1905	0.2332	0.9377	0.160366666666667	-2.5477521339143	7.96471970148424e-06	0.000171204072897319	yes	--	--	-	-	-	-	-	-	-
Unigene0005145	1.33333333333333	38	0.0000	0.0000	0.2767	5.5859	1.5419	0.3648	0.0922333333333333	2.49753333333333	4.75907188473892	7.85206648008601e-05	0.00125485271294684	yes	--	--	-	-	-	-	-	-	-
Unigene0005150	54.6666666666667	160	1.9766	1.1942	0.8474	2.6020	3.6186	4.1541	1.3394	3.45823333333333	1.36844834037681	0.0011473803097346	0.011450311709014	yes	--	PREDICTED: maestro heat-like repeat-containing protein family member 1, partial [Meleagris gallopavo]	-	-	-	-	-	-	-
Unigene0005155	92.3333333333333	18	7.4224	6.2992	3.9430	0.8749	1.2067	1.0487	5.8882	1.04343333333333	-2.49648824785926	1.07020445454701e-07	3.54102469492545e-06	yes	--	--	-	-	-	-	-	-	-
Unigene0005156	181.333333333333	0	2.4802	6.4951	1.3291	0.0000	0.0000	0.0000	3.4348	0.001	-11.7460103815487	1.119451954176e-20	1.81883301764608e-18	yes	CRNN	PREDICTED: trichohyalin-like [Anser cygnoides domesticus]	-	-	-	-	-	-	-
Unigene0005158	0.666666666666667	31.3333333333333	0.0000	0.0000	0.1441	3.6461	1.8859	0.7126	0.0480333333333333	2.08153333333333	5.43746692184069	3.0906735782916e-07	9.43160382499561e-06	yes	PDLIM3	PDZ and LIM domain protein 3, partial [Phoenicopterus ruber ruber]	-	-	-	-	GO:0043292//contractile fiber;GO:0043228//non-membrane-bounded organelle;GO:0031674//I band;GO:0044464//cell part;GO:0030016//myofibril;GO:0005623//cell;GO:0044449//contractile fiber part;GO:0044422//organelle part;GO:0005622//intracellular;GO:0030017//sarcomere;GO:0043229//intracellular organelle;GO:0005737//cytoplasm;GO:0044444//cytoplasmic part;GO:0043232//intracellular non-membrane-bounded or…	GO:0046872//metal ion binding;GO:0046914//transition metal ion binding;GO:0043169//cation binding;GO:0043167//ion binding;GO:0005198//structural molecule activity;GO:0005515//protein binding;GO:0005488//binding	GO:0044767//single-organism developmental process;GO:0032502//developmental process;GO:0044699//single-organism process
Unigene0005160	20.3333333333333	80.6666666666667	0.5623	0.6968	0.6361	1.7914	1.6872	2.9791	0.631733333333333	2.15256666666667	1.7686703167338	0.000159297266604495	0.00229118216081798	yes	--	PREDICTED: torsin-4A-B-like, partial [Pterocles gutturalis]	-	-	-	-	-	-	-
Unigene0005162	2647.33333333333	7242	26.1906	23.3918	26.4695	95.0486	64.2964	38.8508	25.3506333333333	66.0652666666667	1.38187019418369	2.88005635241968e-06	6.97386966440097e-05	yes	PIK3IP1	PREDICTED: phosphoinositide-3-kinase-interacting protein 1 [Gallus gallus]	-	-	-	-	-	-	-
Unigene0005167	11.3333333333333	43.6666666666667	0.3423	0.1958	0.3668	0.8236	1.4220	0.9113	0.301633333333333	1.0523	1.80267828695255	0.00110150506312581	0.0110870802166479	yes	Ephx1	PREDICTED: epoxide hydrolase 1-like isoform X1 [Anser cygnoides domesticus]	Metabolism	Xenobiotics biodegradation and metabolism	ko00980//Metabolism of xenobiotics by cytochrome P450	K01253	-	-	-
Unigene0005177	5619.66666666667	1269.66666666667	36.7691	38.0810	72.2027	7.0272	9.2174	12.1302	49.0176	9.45826666666667	-2.37365212582052	5.57472325226889e-14	4.79517289944344e-12	yes	--	PREDICTED: nestin-like [Anser cygnoides domesticus]	-	-	-	-	-	-	-
Unigene0005183	16.3333333333333	3	0.6395	0.5030	1.3181	0.3078	0.1022	0.0348	0.8202	0.148266666666667	-2.46778145632486	0.00484694908644322	0.0353985979201642	yes	--	--	-	-	-	-	-	-	-
Unigene0005188	67.6666666666667	19	1.3987	1.5891	2.3042	0.1080	0.5112	0.6222	1.764	0.4138	-2.09184501058487	0.000266238234265002	0.00349596236671944	yes	Plekhn1	PREDICTED: pleckstrin homology domain-containing family N member 1 [Anser cygnoides domesticus]	-	-	-	-	-	-	-
Unigene0005194	22	3.33333333333333	0.8068	0.1935	0.7531	0.0000	0.0541	0.1471	0.584466666666667	0.0670666666666667	-3.12345294282224	0.000881243832028007	0.00926696720048309	yes	--	--	-	-	-	-	-	-	-
Unigene0005197	2957.66666666667	1379.66666666667	65.6161	63.7555	56.8037	19.7558	26.6272	30.1970	62.0584333333333	25.5266666666667	-1.28162211698785	1.21052914114709e-07	3.97038473820966e-06	yes	FDPS	PREDICTED: farnesyl pyrophosphate synthase isoform X1 [Haliaeetus leucocephalus]	Metabolism	Global and Overview;Metabolism of terpenoids and polyketides	ko01100//Metabolic pathways;ko01110//Biosynthesis of secondary metabolites;ko01130//Biosynthesis of antibiotics;ko00900//Terpenoid backbone biosynthesis	K00787	GO:0005622//intracellular;GO:0044464//cell part;GO:0005623//cell;GO:0044424//intracellular part	GO:0043169//cation binding;GO:0016765//transferase activity, transferring alkyl or aryl (other than methyl) groups;GO:0016740//transferase activity;GO:0043167//ion binding;GO:0004659//prenyltransferase activity;GO:0005488//binding;GO:0003824//catalytic activity	GO:0008203//cholesterol metabolic process;GO:0008654//phospholipid biosynthetic process;GO:0008202//steroid metabolic process;GO:0044281//small molecule metabolic process;GO:0006629//lipid metabolic process;GO:0006793//phosphorus metabolic process;GO:0044238//primary metabolic process;GO:0009058//biosynthetic process;GO:0044699//single-organism process;GO:0006644//phospholipid metabolic process;G…
Unigene0005201	4211	1878	37.3936	30.7485	40.5649	14.2517	15.4796	13.9441	36.2356666666667	14.5584666666667	-1.31555202201861	5.68977006603382e-09	2.41939318106747e-07	yes	GPRC5C	PREDICTED: LOW QUALITY PROTEIN: G-protein coupled receptor family C group 5 member C [Aptenodytes forsteri]	-	-	-	-	GO:0043226//organelle;GO:0005622//intracellular;GO:0044425//membrane part;GO:0005623//cell;GO:0043231//intracellular membrane-bounded organelle;GO:0044424//intracellular part;GO:0044464//cell part;GO:0016020//membrane;GO:0043227//membrane-bounded organelle;GO:0031224//intrinsic component of membrane;GO:0043229//intracellular organelle	GO:0004871//signal transducer activity;GO:0038023//signaling receptor activity;GO:0099600//transmembrane receptor activity;GO:0004888//transmembrane signaling receptor activity;GO:0004872//receptor activity;GO:0060089//molecular transducer activity	GO:0007165//signal transduction;GO:0044700//single organism signaling;GO:0050794//regulation of cellular process;GO:0050789//regulation of biological process;GO:0044699//single-organism process;GO:0007154//cell communication;GO:0050896//response to stimulus;GO:0007166//cell surface receptor signaling pathway;GO:0023052//signaling;GO:0065007//biological regulation;GO:0044763//single-organism cellu…
Unigene0005207	1514.66666666667	3351	9.1776	8.5883	7.7493	24.1125	11.9660	15.6104	8.50506666666667	17.2296333333333	1.01849755009852	0.000201005244545116	0.00277480088740892	yes	CSRNP1	Cysteine/serine-rich nuclear protein 3, partial [Anas platyrhynchos]	-	-	-	-	GO:0043231//intracellular membrane-bounded organelle;GO:0043227//membrane-bounded organelle;GO:0044464//cell part;GO:0043226//organelle;GO:0043229//intracellular organelle;GO:0005623//cell;GO:0044424//intracellular part;GO:0005622//intracellular	GO:0003676//nucleic acid binding;GO:0097159//organic cyclic compound binding;GO:1901363//heterocyclic compound binding;GO:0005488//binding;GO:0003677//DNA binding	GO:0044707//single-multicellular organism process;GO:0050789//regulation of biological process;GO:0007154//cell communication;GO:0044699//single-organism process;GO:0048856//anatomical structure development;GO:0044763//single-organism cellular process;GO:0009987//cellular process;GO:0007165//signal transduction;GO:0007166//cell surface receptor signaling pathway;GO:0044767//single-organism develo…
Unigene0005209	22	6.33333333333333	0.9958	0.9642	0.7560	0.3028	0.1724	0.2345	0.905333333333333	0.236566666666667	-1.93620226812938	0.00311931848927791	0.0250966168290643	yes	--	--	-	-	-	-	-	-	-
Unigene0005211	219	1880.33333333333	0.9982	1.6015	1.8980	10.6299	11.2852	12.3700	1.49923333333333	11.4283666666667	2.93032238956139	1.51757828525639e-22	2.94790981891022e-20	yes	--	--	-	-	-	-	-	-	-
Unigene0005224	32	106	0.7536	0.7005	0.8859	2.8138	2.2980	1.9922	0.78	2.368	1.60212305187934	7.18204670826737e-05	0.00116224193918417	yes	--	--	-	-	-	-	-	-	-
Unigene0005234	22.3333333333333	5	1.2853	1.0299	0.6175	0.0462	0.0460	0.4070	0.977566666666667	0.1664	-2.55453965910954	0.00298352689831444	0.0242842788925723	yes	VAMP1	PREDICTED: vesicle-associated membrane protein 1 [Python bivittatus]	Genetic Information Processing	Folding, sorting and degradation	ko04130//SNARE interactions in vesicular transport	K13504	GO:0005737//cytoplasm;GO:0031224//intrinsic component of membrane;GO:0016020//membrane;GO:0043227//membrane-bounded organelle;GO:0044424//intracellular part;GO:0043226//organelle;GO:0030136//clathrin-coated vesicle;GO:0016023//cytoplasmic, membrane-bounded vesicle;GO:0043229//intracellular organelle;GO:0005622//intracellular;GO:0030135//coated vesicle;GO:0044464//cell part;GO:0031988//membrane-bo…	-	GO:0007154//cell communication;GO:0051234//establishment of localization;GO:0051179//localization;GO:0044763//single-organism cellular process;GO:0009987//cellular process;GO:0044700//single organism signaling;GO:0044699//single-organism process;GO:0023052//signaling;GO:0007267//cell-cell signaling;GO:0006810//transport
Unigene0005245	1395.66666666667	789	16.2766	20.1127	20.8987	7.7353	7.1929	12.7965	19.096	9.24156666666667	-1.04706112271786	0.000242680000397905	0.00325067699260726	yes	RELT	PREDICTED: tumor necrosis factor receptor superfamily member 19L [Gallus gallus]	Environmental Information Processing	Signaling molecules and interaction	ko04060//Cytokine-cytokine receptor interaction	K05156	-	-	-
Unigene0005246	61.6666666666667	7.33333333333333	2.9841	4.6622	4.0149	0.7944	0.0659	0.4037	3.88706666666667	0.421333333333333	-3.20564788860453	3.84878503376374e-07	1.15052664251783e-05	yes	--	--	-	-	-	-	-	-	-
Unigene0005247	6213	2144	335.3070	382.9991	296.3796	96.5151	103.6197	113.7411	338.228566666667	104.6253	-1.69276675488372	7.91812241631362e-14	6.65855910925849e-12	yes	DBI	PREDICTED: acyl-CoA-binding protein [Meleagris gallopavo]	Organismal Systems	Endocrine system	ko03320//PPAR signaling pathway	K08762	GO:0044424//intracellular part;GO:0005622//intracellular;GO:0005623//cell;GO:0044464//cell part;GO:0043231//intracellular membrane-bounded organelle;GO:0043229//intracellular organelle;GO:0043227//membrane-bounded organelle;GO:0043226//organelle	GO:0005488//binding	GO:0032502//developmental process;GO:0044763//single-organism cellular process;GO:0006629//lipid metabolic process;GO:0009987//cellular process;GO:0006639//acylglycerol metabolic process;GO:0009888//tissue development;GO:0044699//single-organism process;GO:0044238//primary metabolic process;GO:0071704//organic substance metabolic process;GO:0044710//single-organism metabolic process;GO:0046486//g…
Unigene0005253	30	1.33333333333333	0.9546	0.9126	0.5554	0.0569	0.0000	0.0385	0.807533333333333	0.0318	-4.66642314193	5.55460103093901e-08	1.94418422520407e-06	yes	Hcn4	PREDICTED: LOW QUALITY PROTEIN: potassium/sodium hyperpolarization-activated cyclic nucleotide-gated channel 4 [Anser cygnoides domesticus]	-	-	-	-	-	-	-
Unigene0005255	528	1526.33333333333	5.8858	5.5499	11.3700	23.8241	20.8895	15.5296	7.6019	20.0810666666667	1.40140395208763	1.32033951342104e-05	0.000268775377670186	yes	FAM212B	PREDICTED: protein FAM212B [Anser cygnoides domesticus]	-	-	-	-	-	-	-
Unigene0005258	25	5.66666666666667	1.3347	0.8647	0.8236	0.2530	0.0840	0.2572	1.00766666666667	0.198066666666667	-2.34696046867966	0.000507007745289666	0.0059022339070187	yes	--	--	-	-	-	-	-	-	-
Unigene0005267	75.3333333333333	252.666666666667	0.7732	0.7187	0.5722	2.8410	2.1895	1.5151	0.688033333333333	2.18186666666667	1.6650125752551	7.02263469136969e-06	0.000153269293293152	yes	--	--	-	-	-	-	-	-	-
Unigene0005270	20.3333333333333	4.33333333333333	1.4299	0.5399	0.7662	0.1864	0.0000	0.2841	0.912	0.156833333333333	-2.53980160215736	0.00313512894459658	0.0252045598505579	yes	--	--	-	-	-	-	-	-	-
Unigene0005271	27.6666666666667	0	1.2576	1.9483	1.0671	0.0000	0.0000	0.0000	1.42433333333333	0.001	-10.47607110096	3.73569295335013e-10	1.92798380833586e-08	yes	--	--	-	-	-	-	-	-	-
Unigene0005275	1523.33333333333	319.333333333333	13.3560	20.1256	16.9488	2.9917	3.3268	3.2367	16.8101333333333	3.18506666666667	-2.39993569270136	1.0998686494605e-18	1.49998148820983e-16	yes	DUSP5	PREDICTED: dual specificity protein phosphatase 5 [Calidris pugnax]	Environmental Information Processing	Signal transduction	ko04010//MAPK signaling pathway	K04459	-	GO:0003824//catalytic activity;GO:0008138//protein tyrosine/serine/threonine phosphatase activity;GO:0042578//phosphoric ester hydrolase activity;GO:0004721//phosphoprotein phosphatase activity;GO:0016791//phosphatase activity;GO:0016788//hydrolase activity, acting on ester bonds;GO:0016787//hydrolase activity	GO:0006464//cellular protein modification process;GO:0016311//dephosphorylation;GO:0006470//protein dephosphorylation;GO:0071704//organic substance metabolic process;GO:0043170//macromolecule metabolic process;GO:0044238//primary metabolic process;GO:0044237//cellular metabolic process;GO:0019538//protein metabolic process;GO:0043412//macromolecule modification;GO:0036211//protein modification pr…
Unigene0005281	51.6666666666667	147	0.8489	1.9599	1.3794	4.3972	3.1857	3.3853	1.39606666666667	3.65606666666667	1.38892454099169	0.000777179127527768	0.00837336545872222	yes	FAM167A	PREDICTED: protein FAM167B [Gallus gallus]	-	-	-	-	-	-	-
Unigene0005287	38	103.666666666667	2.6262	1.1697	2.5215	4.8492	7.2175	3.8264	2.1058	5.2977	1.33099772680204	0.00378892467694281	0.0291773804627887	yes	IQSEC2	PREDICTED: IQ motif and SEC7 domain-containing protein 1 [Pseudopodoces humilis]	Cellular Processes	Transport and catabolism	ko04144//Endocytosis	K12495	-	-	-
Unigene0005288	71.6666666666667	199	0.6105	0.8047	0.5176	2.1759	1.9499	1.0429	0.644266666666667	1.7229	1.41910910850326	0.000393733072504794	0.00481572871812207	yes	PER3	PREDICTED: period circadian protein homolog 3 [Anser cygnoides domesticus]	-	-	-	-	-	-	GO:0007623//circadian rhythm;GO:0007154//cell communication;GO:0044763//single-organism cellular process;GO:0044699//single-organism process;GO:0048511//rhythmic process;GO:0009987//cellular process
Unigene0005292	8	78	0.6080	0.2261	0.6517	2.0289	5.4948	4.9398	0.495266666666667	4.1545	3.06839742655709	4.53678494941478e-07	1.33720847316401e-05	yes	--	PREDICTED: oleosin-B3-like [Gallus gallus]	-	-	-	-	-	-	-
Unigene0005305	29	5.66666666666667	0.4489	0.7563	1.2631	0.0585	0.1749	0.1784	0.822766666666667	0.137266666666667	-2.58350201686367	0.000234984872558886	0.00316105041545052	yes	--	--	-	-	-	-	-	-	-
Unigene0005316	516.666666666667	270.666666666667	22.4640	14.3206	14.4530	8.9134	6.8831	8.2858	17.0792	8.02743333333333	-1.08922971609674	0.000425066477800042	0.00512513731661699	yes	UBE2T	PREDICTED: ubiquitin-conjugating enzyme E2 T [Anser cygnoides domesticus]	Genetic Information Processing	Replication and repair	ko03460//Fanconi anemia pathway	K13960	-	GO:0019899//enzyme binding;GO:0016740//transferase activity;GO:0005515//protein binding;GO:0044389//ubiquitin-like protein ligase binding;GO:0019787//ubiquitin-like protein transferase activity;GO:0003824//catalytic activity;GO:0005488//binding	GO:0000209//protein polyubiquitination;GO:0046483//heterocycle metabolic process;GO:0036211//protein modification process;GO:0008152//metabolic process;GO:0009987//cellular process;GO:0006807//nitrogen compound metabolic process;GO:0016567//protein ubiquitination;GO:0034641//cellular nitrogen compound metabolic process;GO:0043412//macromolecule modification;GO:0006725//cellular aromatic compound …
Unigene0005330	604.333333333333	97	21.1557	14.8469	15.2377	1.6833	2.6476	2.8810	17.0801	2.40396666666667	-2.82882762469388	2.41520427993136e-16	2.65985739966834e-14	yes	--	--	-	-	-	-	-	-	-
Unigene0005331	276.666666666667	119.666666666667	1.9185	2.5353	2.4407	1.0611	0.8664	0.8073	2.29816666666667	0.9116	-1.33401059857906	4.16000995994286e-05	0.000729484491376789	yes	SERGEF	PREDICTED: LOW QUALITY PROTEIN: secretion-regulating guanine nucleotide exchange factor, partial [Anser cygnoides domesticus]	-	-	-	-	GO:0005856//cytoskeleton;GO:0044424//intracellular part;GO:0043229//intracellular organelle;GO:0043226//organelle;GO:0043228//non-membrane-bounded organelle;GO:0044464//cell part;GO:0005622//intracellular;GO:0043232//intracellular non-membrane-bounded organelle;GO:0005623//cell	-	GO:0051234//establishment of localization;GO:0044699//single-organism process;GO:0009306//protein secretion;GO:0009987//cellular process;GO:0006810//transport;GO:0044765//single-organism transport;GO:0071702//organic substance transport;GO:0033036//macromolecule localization;GO:0032940//secretion by cell;GO:0044763//single-organism cellular process;GO:0051179//localization;GO:0051649//establishme…
Unigene0005332	25	100.666666666667	0.4159	0.2761	0.4298	1.5953	1.9132	0.7870	0.373933333333333	1.43183333333333	1.93701058398485	5.02873470625339e-05	0.000857540176244221	yes	--	--	-	-	-	-	-	-	-
Unigene0005334	43.3333333333333	3.66666666666667	2.0648	1.7486	2.1639	0.4784	0.0000	0.0324	1.99243333333333	0.170266666666667	-3.54866352312568	1.55929029473336e-05	0.000310571924689192	yes	RAB17	Ras-related protein Rab-17, partial [Phaethon lepturus]	-	-	-	-	-	-	-
Unigene0005345	4.66666666666667	21	0.1685	0.4699	0.1204	1.8158	0.9336	0.6350	0.252933333333333	1.12813333333333	2.15710850584665	0.00616279207979869	0.0424635733854401	yes	--	--	-	-	-	-	-	-	-
Unigene0005346	849.666666666667	5885.33333333333	4.8209	7.8988	13.6289	65.2104	55.6242	45.3847	8.78286666666667	55.4064333333333	2.6572896923504	1.01034842371117e-14	9.49763602160777e-13	yes	MADPRT	PREDICTED: erythroblast NAD(P)(+)--arginine ADP-ribosyltransferase-like isoform X1 [Coturnix japonica]	-	-	-	-	-	-	-
Unigene0005359	10.3333333333333	52	0.4494	0.4525	0.2408	3.5145	1.4004	0.7937	0.3809	1.90286666666667	2.32069028290288	0.000428617412252832	0.00516085951871308	yes	--	--	-	-	-	-	-	-	-
Unigene0005362	829.333333333333	320	5.7294	5.1698	3.8459	1.8895	1.6276	1.6688	4.91503333333333	1.72863333333333	-1.50756931466368	7.01277288972253e-08	2.40970228760296e-06	yes	si:dkeyp-59a8.4	PREDICTED: protein stum homolog isoform X1 [Aquila chrysaetos canadensis]	-	-	-	-	-	-	-
Unigene0005374	3.33333333333333	19.3333333333333	0.1950	0.4229	0.0000	1.8978	0.8102	0.8266	0.205966666666667	1.1782	2.51610168028078	0.00486089294589393	0.0354807441011853	yes	--	--	-	-	-	-	-	-	-
Unigene0005383	8330.33333333333	74126	126.7261	70.1161	188.2370	1107.0701	973.5622	962.6694	128.359733333333	1014.4339	2.98241026022091	4.05323090864218e-20	6.33145939147601e-18	yes	--	--	-	-	-	-	-	-	-
Unigene0005390	9.33333333333333	34.6666666666667	0.4110	0.5457	0.6922	1.8366	1.5246	2.0324	0.549633333333333	1.79786666666667	1.70974462539906	0.00292799933283355	0.0239229770105578	yes	--	--	-	-	-	-	-	-	-
Unigene0005397	1992	1157.33333333333	21.7672	18.4193	21.1948	9.5285	7.4762	13.6436	20.4604333333333	10.2161	-1.00199214837195	0.000188309916059009	0.00263223860891619	yes	--	--	-	-	-	-	-	-	-
Unigene0005402	13	1.33333333333333	0.1770	0.6992	0.8536	0.0000	0.0460	0.0938	0.5766	0.0466	-3.62916897684063	0.00101308352198592	0.0103635333782322	yes	--	--	-	-	-	-	-	-	-
Unigene0005403	38.3333333333333	98	0.9868	1.9218	2.5182	4.0668	4.1976	4.1495	1.80893333333333	4.13796666666667	1.19378278396841	0.00629875777902504	0.0431967819063279	yes	--	--	-	-	-	-	-	-	-
Unigene0005406	106.666666666667	52.3333333333333	3.4853	3.9701	3.4059	1.3539	2.0586	1.4725	3.62043333333333	1.62833333333333	-1.15276632380174	0.00267299306033444	0.0223529310058976	yes	--	--	-	-	-	-	-	-	-
Unigene0005417	3925	843	48.6138	60.5816	51.7936	6.8908	16.3315	8.8215	53.663	10.6812666666667	-2.32884496687933	1.12363783735069e-13	9.34447757248259e-12	yes	Cldn4	PREDICTED: claudin-4-like, partial [Picoides pubescens]	Environmental Information Processing;Cellular Processes	Cellular commiunity;Signaling molecules and interaction	ko04530//Tight junction;ko04514//Cell adhesion molecules (CAMs)	K06087	GO:0030054//cell junction;GO:0016020//membrane;GO:0043296//apical junction complex;GO:0031224//intrinsic component of membrane;GO:0005911//cell-cell junction;GO:0044425//membrane part	-	-
Unigene0005420	3155	9341.33333333333	19.1420	14.0004	20.5039	52.6578	35.6281	51.6502	17.8821	46.6453666666667	1.38321761315813	4.54142708912729e-08	1.62301293160787e-06	yes	MYO1C	PREDICTED: unconventional myosin-Ic isoform X2 [Anser cygnoides domesticus]	-	-	-	-	GO:0043229//intracellular organelle;GO:0015629//actin cytoskeleton;GO:0005623//cell;GO:0005856//cytoskeleton;GO:0043226//organelle;GO:0005622//intracellular;GO:0044424//intracellular part;GO:0044464//cell part;GO:0043228//non-membrane-bounded organelle;GO:0043232//intracellular non-membrane-bounded organelle	GO:0005488//binding;GO:0001882//nucleoside binding;GO:0032549//ribonucleoside binding;GO:0036094//small molecule binding;GO:0016787//hydrolase activity;GO:0001883//purine nucleoside binding;GO:0032550//purine ribonucleoside binding;GO:0097159//organic cyclic compound binding;GO:0016462//pyrophosphatase activity;GO:1901363//heterocyclic compound binding;GO:0097367//carbohydrate derivative binding;…	-
Unigene0005424	131.333333333333	306	1.2526	0.7207	1.4247	2.1413	2.1685	2.6005	1.13266666666667	2.30343333333333	1.02406249182761	0.00345742572807075	0.0272219271877206	yes	--	--	-	-	-	-	-	-	-
Unigene0005425	22.3333333333333	307.666666666667	0.3740	0.2980	0.5345	1.8013	6.4375	6.0137	0.402166666666667	4.75083333333333	3.56231518080467	1.57652127911953e-11	9.79825657324797e-10	yes	CD1D	PREDICTED: antigen-presenting glycoprotein CD1d-like [Anser cygnoides domesticus]	-	-	-	-	-	-	-
Unigene0005426	43	623.333333333333	0.3927	0.2323	0.5452	5.9560	3.3745	5.4600	0.390066666666667	4.93016666666667	3.65984379588194	4.63890469852144e-19	6.56454895536467e-17	yes	--	--	-	-	-	-	-	-	-
Unigene0005435	41.6666666666667	3	0.8444	3.5056	2.5943	0.3522	0.0000	0.1193	2.31476666666667	0.157166666666667	-3.88049959883783	5.24498535620298e-06	0.000118275468626195	yes	C2orf82	PERQ amino acid-rich with GYF domain-containing protein 2 [Chelonia mydas]	-	-	-	-	-	-	-
Unigene0005440	1483.33333333333	4851.33333333333	18.6825	23.8640	31.6640	72.1042	75.4846	70.5537	24.7368333333333	72.7141666666667	1.55557564051266	4.14582179533084e-10	2.13027167206334e-08	yes	--	PREDICTED: junctophilin-2 [Falco peregrinus]	-	-	-	-	-	-	-
Unigene0005441	1752	5068	21.0475	28.8827	36.1214	79.8524	80.5129	66.5230	28.6838666666667	75.6294333333333	1.39870829277807	3.29800480071118e-08	1.22005318846829e-06	yes	JPH2	PREDICTED: junctophilin-2 [Aquila chrysaetos canadensis]	-	-	-	-	-	-	-
Unigene0005450	12.6666666666667	0	0.6677	1.0344	1.1132	0.0000	0.0000	0.0000	0.938433333333333	0.001	-9.8741104488579	4.21406293790253e-06	9.72967987618706e-05	yes	--	--	-	-	-	-	-	-	-
Unigene0005460	18	2.33333333333333	0.8109	2.1985	0.5070	0.2114	0.2808	0.0000	1.17213333333333	0.164066666666667	-2.83678262736584	0.00394674117843133	0.0301467132788138	yes	--	--	-	-	-	-	-	-	-
Unigene0005463	2.33333333333333	18.6666666666667	0.4200	0.0000	0.0750	2.7008	1.0180	0.2473	0.165	1.32203333333333	3.0022206233802	0.00674141423523443	0.0453638665692459	yes	--	--	-	-	-	-	-	-	-
Unigene0005473	13.3333333333333	62.6666666666667	0.4470	0.1278	0.8476	1.9719	2.3573	1.6275	0.474133333333333	1.98556666666667	2.06618607252217	0.000484298538480389	0.00569024625269426	yes	--	--	-	-	-	-	-	-	-
Unigene0005475	95.3333333333333	31.6666666666667	6.2793	8.6281	4.2429	3.0603	1.9851	1.1572	6.38343333333333	2.06753333333333	-1.6264219980012	0.000768987926569232	0.00830380767804257	yes	--	--	-	-	-	-	-	-	-
Unigene0005486	2.33333333333333	24.6666666666667	0.1853	0.0000	0.2648	2.1898	1.0907	1.0036	0.150033333333333	1.42803333333333	3.25067468621385	0.00015659866330302	0.00225922115215301	yes	--	--	-	-	-	-	-	-	-
Unigene0005491	53	17.3333333333333	1.7961	2.5970	1.8823	0.3746	0.5390	0.8459	2.0918	0.5865	-1.83454190666893	0.000360509819699996	0.00449041687983068	yes	--	--	-	-	-	-	-	-	-
Unigene0005494	747.333333333333	181.666666666667	10.8814	11.4499	6.5243	0.8581	2.8087	2.5377	9.61853333333333	2.06816666666667	-2.21746447139241	1.53814501135732e-07	4.94630602858106e-06	yes	SKA1	PREDICTED: spindle and kinetochore-associated protein 1 isoform X1 [Anser cygnoides domesticus]	-	-	-	-	-	-	-
Unigene0005500	7.33333333333333	0	0.9954	0.1322	0.4572	0.0000	0.0000	0.0000	0.528266666666667	0.001	-9.04512256928097	0.00131037380642531	0.0127623862937726	yes	--	--	-	-	-	-	-	-	-
Unigene0005508	269	1467	1.7025	1.7153	1.5716	8.9990	8.6741	7.3214	1.66313333333333	8.3315	2.32467242716037	5.00606505403249e-19	7.02744737531675e-17	yes	PDLIM7	PREDICTED: PDZ and LIM domain protein 7 isoform X2 [Anser cygnoides domesticus]	-	-	-	-	-	-	-
Unigene0005510	121.666666666667	19.6666666666667	2.1861	1.0391	1.3180	0.2072	0.1032	0.3071	1.5144	0.205833333333333	-2.87919777506546	2.10590198114831e-08	8.12153055616184e-07	yes	CYP27C1	PREDICTED: cytochrome P450 27C1 [Anser cygnoides domesticus]	-	-	-	-	-	-	-
Unigene0005531	212.666666666667	31	3.9854	3.8627	2.9206	0.5860	0.2123	0.5775	3.58956666666667	0.4586	-2.96850143204352	1.56571373990139e-11	9.74258897114525e-10	yes	RAB40B	ras-related protein Rab-40B [Gallus gallus]	-	-	-	-	-	GO:1901363//heterocyclic compound binding;GO:0032550//purine ribonucleoside binding;GO:0005488//binding;GO:0097367//carbohydrate derivative binding;GO:0001883//purine nucleoside binding;GO:0036094//small molecule binding;GO:0032549//ribonucleoside binding;GO:0001882//nucleoside binding;GO:0097159//organic cyclic compound binding	GO:0044700//single organism signaling;GO:0044260//cellular macromolecule metabolic process;GO:0044238//primary metabolic process;GO:0043170//macromolecule metabolic process;GO:0050896//response to stimulus;GO:0007165//signal transduction;GO:0070647//protein modification by small protein conjugation or removal;GO:0044267//cellular protein metabolic process;GO:0008152//metabolic process;GO:0019538/…
Unigene0005564	8.66666666666667	41.3333333333333	0.3434	0.8512	0.2454	1.9695	2.9726	1.6578	0.48	2.19996666666667	2.19637535362213	0.000503697341281169	0.00587148703271109	yes	--	--	-	-	-	-	-	-	-
Unigene0005567	52.3333333333333	177.333333333333	0.6442	0.7020	0.3690	1.8299	1.1999	2.1186	0.571733333333333	1.71613333333333	1.5857473358123	0.000110801964891229	0.00168613138910177	yes	PARP12	PREDICTED: poly [ADP-ribose] polymerase 12-like [Anser cygnoides domesticus]	-	-	-	-	-	-	-
Unigene0005582	75210.6666666667	178101	1219.1558	1186.9443	1430.5757	2585.5107	2664.6555	2844.6335	1278.89193333333	2698.26656666667	1.07713852049415	4.92424819614476e-07	1.44092425537216e-05	yes	SPARC	PREDICTED: SPARC [Tinamus guttatus]	-	-	-	-	GO:0031012//extracellular matrix;GO:0044421//extracellular region part;GO:0005576//extracellular region	-	GO:0007154//cell communication;GO:0044763//single-organism cellular process;GO:0009987//cellular process;GO:0044699//single-organism process
Unigene0005608	688.333333333333	2241	3.6367	4.0232	4.2190	14.6936	10.2490	10.4475	3.95963333333333	11.7967	1.57494459123893	5.46930515832263e-10	2.73851938974166e-08	yes	PPP1R12A	protein phosphatase 1 regulatory subunit 12A [Gallus gallus]	Organismal Systems;Cellular Processes	Circulatory system;Cell motility;Cellular commiunity	ko04510//Focal adhesion;ko04810//Regulation of actin cytoskeleton;ko04270//Vascular smooth muscle contraction	K06270	GO:1903293//phosphatase complex;GO:0043234//protein complex;GO:0044464//cell part;GO:0008287//protein serine/threonine phosphatase complex;GO:0005623//cell;GO:1902494//catalytic complex;GO:0032991//macromolecular complex	GO:0005488//binding;GO:0030234//enzyme regulator activity;GO:0005515//protein binding;GO:0098772//molecular function regulator	GO:0050790//regulation of catalytic activity;GO:0051246//regulation of protein metabolic process;GO:0035304//regulation of protein dephosphorylation;GO:0051174//regulation of phosphorus metabolic process;GO:0031399//regulation of protein modification process;GO:0065009//regulation of molecular function;GO:0019220//regulation of phosphate metabolic process;GO:0050794//regulation of cellular proces…
Unigene0005610	1488.66666666667	5972.33333333333	30.8274	13.0830	20.7620	49.0568	58.4211	109.1931	21.5574666666667	72.2236666666667	1.74428401596597	8.38003641086658e-07	2.31449043410723e-05	yes	LF3	PREDICTED: collagen alpha-1(VIII) chain-like [Falco peregrinus]	-	-	-	-	-	-	-
Unigene0005615	28.6666666666667	5	2.1253	1.7728	0.7009	0.0568	0.2264	0.3850	1.533	0.222733333333333	-2.78296830993233	0.000315191466190246	0.00402335333733922	yes	--	PREDICTED: formin-like protein 14 [Anas platyrhynchos]	-	-	-	-	-	-	-
Unigene0005617	14	46	0.2301	0.6772	0.6987	1.6393	1.3940	1.6795	0.535333333333333	1.57093333333333	1.55311256525795	0.00452636354113455	0.0335932369282962	yes	--	--	-	-	-	-	-	-	-
Unigene0005619	3.33333333333333	42.6666666666667	0.1704	0.0792	0.1826	4.6188	0.2212	0.5717	0.144066666666667	1.8039	3.64631088777887	0.000485789644036973	0.00570142212567222	yes	--	--	-	-	-	-	-	-	-
Unigene0005624	6	26.6666666666667	0.5393	0.2506	0.4335	1.6167	1.4004	1.7620	0.4078	1.59303333333333	1.96584277430038	0.00204102799052984	0.0180900064762245	yes	--	--	-	-	-	-	-	-	-
Unigene0005628	7.66666666666667	0.333333333333333	0.6713	0.6240	0.3997	0.0000	0.0775	0.0000	0.565	0.0258333333333333	-4.45094515274947	0.00125229515979786	0.0122876648279737	yes	CUX2	PREDICTED: homeobox protein cut-like 2 [Anser cygnoides domesticus]	-	-	-	-	GO:0044464//cell part;GO:0043227//membrane-bounded organelle;GO:0005622//intracellular;GO:0044424//intracellular part;GO:0043229//intracellular organelle;GO:0043226//organelle;GO:0043231//intracellular membrane-bounded organelle;GO:0005623//cell	GO:0005488//binding;GO:0003677//DNA binding;GO:0003676//nucleic acid binding;GO:1901363//heterocyclic compound binding;GO:0097159//organic cyclic compound binding	GO:0044238//primary metabolic process;GO:0009059//macromolecule biosynthetic process;GO:0006139//nucleobase-containing compound metabolic process;GO:0009058//biosynthetic process;GO:0046483//heterocycle metabolic process;GO:0006351//transcription, DNA-templated;GO:0044237//cellular metabolic process;GO:0016070//RNA metabolic process;GO:0019438//aromatic compound biosynthetic process;GO:0044260//c…
Unigene0005630	4.33333333333333	36	0.0000	0.1957	0.7522	0.9514	2.1870	3.2227	0.315966666666667	2.12036666666667	2.74646949347321	0.00137830748599791	0.013283936777353	yes	--	PREDICTED: LOW QUALITY PROTEIN: cryptochrome-1-like [Anas platyrhynchos]	-	-	-	-	-	-	-
Unigene0005633	115	644	0.7456	0.5707	0.5699	4.4702	3.2402	2.2501	0.628733333333333	3.32016666666667	2.40073550709357	6.0340724616595e-12	3.95081644933681e-10	yes	--	--	-	-	-	-	-	-	-
Unigene0005634	48	16.3333333333333	1.5953	1.2870	1.4518	0.7847	0.3127	0.2977	1.4447	0.465033333333333	-1.63536390354163	0.0022579764305659	0.019604881289436	yes	--	--	-	-	-	-	-	-	-
Unigene0005652	77.6666666666667	32.6666666666667	1.1953	0.6910	1.5623	0.3800	0.4694	0.4325	1.14953333333333	0.4273	-1.42772707875475	0.00175498343343833	0.0160894876180879	yes	SLC30A10	PREDICTED: zinc transporter 10 [Anser cygnoides domesticus]	-	-	-	-	-	-	-
Unigene0005659	4.33333333333333	37	0.0000	0.6693	0.0643	2.0647	2.8670	1.3564	0.244533333333333	2.09603333333333	3.0995586169919	0.000380465120218235	0.00468501634117621	yes	Fam178b	PREDICTED: protein FAM178B [Aquila chrysaetos canadensis]	-	-	-	-	-	-	-
Unigene0005683	16	75.3333333333333	0.4418	0.3458	0.3240	1.7216	1.0628	1.8235	0.370533333333333	1.53596666666667	2.05147166830326	1.87139297027892e-05	0.000364461223608669	yes	--	--	-	-	-	-	-	-	-
Unigene0005690	4.33333333333333	37.3333333333333	0.1883	0.1313	0.3027	3.3376	1.3201	0.5653	0.207433333333333	1.741	3.06919655237225	0.00011711199329726	0.00176496122277537	yes	--	--	-	-	-	-	-	-	-
Unigene0005691	3.33333333333333	22.6666666666667	0.1411	0.1967	0.3781	2.4275	1.1724	0.9469	0.238633333333333	1.5156	2.66702156087114	0.00082520839355638	0.00879899134162344	yes	--	--	-	-	-	-	-	-	-
Unigene0005693	81.3333333333333	363.666666666667	7.6334	5.1776	3.8327	27.2486	24.3583	17.9750	5.5479	23.1939666666667	2.06373588427181	2.83326930275171e-08	1.05854480223886e-06	yes	--	--	-	-	-	-	-	-	-
Unigene0005698	33.3333333333333	109	0.4476	0.4299	0.6236	2.1001	1.3482	1.1066	0.500366666666667	1.5183	1.60139929155223	0.00021297026802854	0.00291123885992168	yes	TTLL7	PREDICTED: tubulin polyglutamylase TTLL7 isoform X4 [Anas platyrhynchos]	-	-	-	-	-	-	-
Unigene0005699	212.333333333333	116	4.9660	5.2066	4.7423	1.7670	1.9558	3.2588	4.97163333333333	2.3272	-1.09512469747669	0.00228239529684066	0.019767991644667	yes	--	--	-	-	-	-	-	-	-
Unigene0005701	16	57.6666666666667	0.4409	0.4683	0.6075	1.4447	1.4065	1.9131	0.505566666666667	1.5881	1.65132850833023	0.000662885239374433	0.00735108590081081	yes	--	--	-	-	-	-	-	-	-
Unigene0005704	1354	703	3.6839	5.4678	3.8649	2.3703	2.1996	1.7296	4.33886666666667	2.09983333333333	-1.04704342908921	9.75129557410705e-05	0.00150934343314361	yes	INADL	PREDICTED: inaD-like protein isoform X1 [Anser cygnoides domesticus]	Cellular Processes	Cellular commiunity	ko04530//Tight junction	K06092	-	-	-
Unigene0005705	52	343	4.3283	2.2901	3.8539	32.9114	18.7443	13.3596	3.49076666666667	21.6717666666667	2.63420093452213	1.49330795440777e-09	7.02508644646417e-08	yes	--	--	-	-	-	-	-	-	-
Unigene0005723	16.3333333333333	0.666666666666667	0.4541	0.7386	1.6425	0.0000	0.0590	0.0401	0.945066666666667	0.0330333333333333	-4.83842164136853	3.96669235325749e-05	0.000700955417456128	yes	--	--	-	-	-	-	-	-	-
Unigene0005743	1004.33333333333	3155.33333333333	20.6521	13.0796	18.2675	67.8816	39.6376	41.9477	17.3330666666667	49.8223	1.52326469673322	7.62041398662792e-08	2.58976005864472e-06	yes	RASD1	PREDICTED: dexamethasone-induced Ras-related protein 1 [Ficedula albicollis]	-	-	-	-	-	GO:1901363//heterocyclic compound binding;GO:0001882//nucleoside binding;GO:0097367//carbohydrate derivative binding;GO:0032550//purine ribonucleoside binding;GO:0005488//binding;GO:0001883//purine nucleoside binding;GO:0036094//small molecule binding;GO:0097159//organic cyclic compound binding;GO:0032549//ribonucleoside binding	GO:0051716//cellular response to stimulus;GO:1901360//organic cyclic compound metabolic process;GO:0008152//metabolic process;GO:0046483//heterocycle metabolic process;GO:0044237//cellular metabolic process;GO:0055086//nucleobase-containing small molecule metabolic process;GO:1901292//nucleoside phosphate catabolic process;GO:0044712//single-organism catabolic process;GO:0009117//nucleotide metab…
Unigene0005744	51	190	3.4127	1.2300	6.3449	13.7255	16.7112	7.3801	3.66253333333333	12.6056	1.78315099415688	0.00088709346004559	0.00931917260501296	yes	--	PREDICTED: uncharacterized protein LOC106488138 [Apteryx australis mantelli]	-	-	-	-	-	-	-
Unigene0005745	6	79.6666666666667	0.3879	0.1803	0.3118	1.2641	4.4326	4.3164	0.293333333333333	3.3377	3.50824135970392	7.33769871695677e-08	2.5082541289483e-06	yes	Mrap	PREDICTED: melanocortin-2 receptor accessory protein [Aquila chrysaetos canadensis]	-	-	-	-	-	GO:0005488//binding;GO:0071855//neuropeptide receptor binding;GO:0001664//G-protein coupled receptor binding;GO:0005515//protein binding;GO:0031779//melanocortin receptor binding;GO:0005102//receptor binding	-
Unigene0005753	12.6666666666667	41.3333333333333	0.1939	0.6849	0.5819	1.9814	1.4904	1.0410	0.4869	1.50426666666667	1.62736293561458	0.00659758132641721	0.0446643359291737	yes	--	--	-	-	-	-	-	-	-
Unigene0005756	9.66666666666667	148.666666666667	0.4045	0.6109	0.4335	6.3789	8.7176	5.6789	0.482966666666667	6.92513333333333	3.84184632255352	5.19402350045044e-16	5.58007724715739e-14	yes	--	PREDICTED: aspartate and glycine-rich protein-like [Coturnix japonica]	-	-	-	-	-	-	-
Unigene0005758	451.333333333333	181.666666666667	5.9007	5.6294	4.5540	1.8096	2.0265	2.0039	5.36136666666667	1.94666666666667	-1.4615949367579	8.71368819068913e-07	2.39283241384589e-05	yes	P65-C	PREDICTED: synaptotagmin-3 [Alligator sinensis]	-	-	-	-	-	-	-
Unigene0005760	3.33333333333333	34.6666666666667	0.0906	0.2946	0.0485	1.9356	0.7525	1.5033	0.144566666666667	1.39713333333333	3.27266286117186	1.963154248421e-05	0.000380222096929279	yes	--	--	-	-	-	-	-	-	-
Unigene0005765	495.333333333333	1393.33333333333	1.7590	1.5085	1.6612	5.3295	3.4543	3.8405	1.6429	4.2081	1.35692431976949	4.03102926377928e-07	1.20159367216234e-05	yes	MPDZ	PREDICTED: LOW QUALITY PROTEIN: multiple PDZ domain protein [Anas platyrhynchos]	Cellular Processes	Cellular commiunity	ko04530//Tight junction	K06095	-	-	-
Unigene0005773	3	35	0.1291	0.1200	0.3459	2.2209	1.0056	2.5989	0.198333333333333	1.9418	3.2913955420197	1.38773726616091e-05	0.000281298672180372	yes	LSMEM1	PREDICTED: leucine-rich single-pass membrane protein 1 [Anser cygnoides domesticus]	-	-	-	-	-	-	-
Unigene0005798	372	47	5.0967	4.7043	3.3234	0.4460	0.5800	0.4868	4.3748	0.504266666666667	-3.116958295985	8.73592959037976e-18	1.10547309013647e-15	yes	--	--	-	-	-	-	-	-	-
Unigene0005804	91.6666666666667	512.333333333333	0.6810	0.6119	0.7948	5.0181	2.4523	3.1485	0.6959	3.53963333333333	2.34664800835518	1.22153190661022e-10	6.747521786755e-09	yes	TRAF1	PREDICTED: TNF receptor-associated factor 1 isoform X2 [Anser cygnoides domesticus]	-	-	-	-	-	GO:0043167//ion binding;GO:0046914//transition metal ion binding;GO:0046872//metal ion binding;GO:0043169//cation binding;GO:0005488//binding	GO:2001141//regulation of RNA biosynthetic process;GO:0044763//single-organism cellular process;GO:0009987//cellular process;GO:0010557//positive regulation of macromolecule biosynthetic process;GO:1903506//regulation of nucleic acid-templated transcription;GO:0051254//positive regulation of RNA metabolic process;GO:0012501//programmed cell death;GO:0031328//positive regulation of cellular biosyn…
Unigene0005807	7.66666666666667	29.6666666666667	0.7307	0.2470	0.5696	1.4546	2.2080	1.6893	0.515766666666667	1.78396666666667	1.79029821708504	0.00389361220860386	0.0298395012207489	yes	--	--	-	-	-	-	-	-	-
Unigene0005809	2	34.6666666666667	0.0000	0.3399	0.0000	5.1471	1.2027	0.1722	0.1133	2.174	4.26213217409416	0.000959364143308431	0.00992587406290142	yes	EPO	erythropoietin [Gallus gallus]	Environmental Information Processing	Signal transduction;Signaling molecules and interaction	ko04060//Cytokine-cytokine receptor interaction;ko04630//Jak-STAT signaling pathway	K05437	-	-	GO:0050789//regulation of biological process;GO:0044260//cellular macromolecule metabolic process;GO:0044238//primary metabolic process;GO:0008152//metabolic process;GO:0071704//organic substance metabolic process;GO:0044237//cellular metabolic process;GO:0044763//single-organism cellular process;GO:0044699//single-organism process;GO:0009987//cellular process;GO:0065007//biological regulation;GO…
Unigene0005822	15.6666666666667	63.3333333333333	0.2863	0.4182	0.2411	1.8339	1.1258	0.7368	0.3152	1.23216666666667	1.96685797270933	0.000258829341968092	0.00341889578948806	yes	--	--	-	-	-	-	-	-	-
Unigene0005827	90.3333333333333	28.3333333333333	10.9347	6.0327	1.8146	1.6183	2.0518	1.7443	6.26066666666667	1.8048	-1.7944773177724	0.00208948821849795	0.0184239549364755	yes	--	--	-	-	-	-	-	-	-
Unigene0005829	331.333333333333	11.6666666666667	2.3280	2.9690	2.3210	0.1129	0.0482	0.0820	2.53933333333333	0.0810333333333333	-4.96979048942197	5.09262227631416e-30	1.76372251230086e-27	yes	PCDH8	PREDICTED: protocadherin-8 isoform X1 [Anser cygnoides domesticus]	-	-	-	-	GO:0031224//intrinsic component of membrane;GO:0044425//membrane part;GO:0016020//membrane	GO:0043167//ion binding;GO:0043169//cation binding;GO:0005488//binding;GO:0046872//metal ion binding	GO:0060429//epithelium development;GO:0048729//tissue morphogenesis;GO:0007155//cell adhesion;GO:0009888//tissue development;GO:0044699//single-organism process;GO:0044767//single-organism developmental process;GO:0032502//developmental process;GO:0002009//morphogenesis of an epithelium;GO:0048856//anatomical structure development;GO:0098609//cell-cell adhesion;GO:0009653//anatomical structure mo…
Unigene0005841	1259.66666666667	3975	10.0847	11.0223	14.6912	35.5305	35.6196	31.1760	11.9327333333333	34.1087	1.5152152227184	2.25610239723601e-10	1.20942711196841e-08	yes	Jph2	PREDICTED: junctophilin-2 [Lepidothrix coronata]	-	-	-	-	-	-	-
Unigene0005844	1387.33333333333	3370	9.3044	12.0460	9.8266	24.3412	24.2243	20.9726	10.3923333333333	23.1793666666667	1.15732153692986	4.47742858833358e-07	1.32416177385987e-05	yes	NME7	PREDICTED: nucleoside diphosphate kinase 7 isoform X2 [Anser cygnoides domesticus]	Metabolism	Nucleotide metabolism;Global and Overview	ko01100//Metabolic pathways;ko01110//Biosynthesis of secondary metabolites;ko01130//Biosynthesis of antibiotics;ko00230//Purine metabolism;ko00240//Pyrimidine metabolism	K00940	-	-	-
Unigene0005848	601.666666666667	322	6.1999	5.7043	4.1857	2.4395	1.8974	3.1975	5.3633	2.51146666666667	-1.09459082676282	0.000424195099022043	0.00511814769716214	yes	SKP2	S-phase kinase-associated protein 2 [Gallus gallus]	Cellular Processes;Environmental Information Processing;Genetic Information Processing	Signal transduction;Cell growth and death;Folding, sorting and degradation	ko04120//Ubiquitin mediated proteolysis;ko04110//Cell cycle;ko04068//FoxO signaling pathway	K03875	GO:0044424//intracellular part;GO:1990234//transferase complex;GO:0043234//protein complex;GO:1902494//catalytic complex;GO:0005623//cell;GO:0031461//cullin-RING ubiquitin ligase complex;GO:0032991//macromolecular complex;GO:0000151//ubiquitin ligase complex;GO:0044464//cell part;GO:0005622//intracellular	GO:0005488//binding;GO:0016740//transferase activity;GO:0003824//catalytic activity;GO:0019787//ubiquitin-like protein transferase activity;GO:0005515//protein binding	GO:0050789//regulation of biological process;GO:0009987//cellular process;GO:0044267//cellular protein metabolic process;GO:0044700//single organism signaling;GO:0044699//single-organism process;GO:0019941//modification-dependent protein catabolic process;GO:0008152//metabolic process;GO:0022402//cell cycle process;GO:0070887//cellular response to chemical stimulus;GO:0044248//cellular catabolic …
Unigene0005849	23	0.666666666666667	0.9622	0.9689	0.8164	0.0000	0.0000	0.0566	0.915833333333333	0.0188666666666667	-5.60117361789207	2.06364268169679e-08	7.964389886355e-07	yes	Wfdc8	PREDICTED: papilin-like isoform X2 [Meleagris gallopavo]	-	-	-	-	-	-	-
Unigene0005851	526	23.3333333333333	4.9443	8.7669	7.3153	0.1401	0.3349	0.3417	7.00883333333333	0.272233333333333	-4.68625868599301	6.68378702748224e-27	1.81364905515835e-24	yes	TPD52L1	PREDICTED: tumor protein D53 isoform X2 [Aquila chrysaetos canadensis]	-	-	-	-	GO:0044444//cytoplasmic part;GO:0043226//organelle;GO:0043227//membrane-bounded organelle;GO:0005623//cell;GO:0043231//intracellular membrane-bounded organelle;GO:0005622//intracellular;GO:0012505//endomembrane system;GO:0043229//intracellular organelle;GO:0044424//intracellular part;GO:0005737//cytoplasm;GO:0044464//cell part;GO:0005768//endosome	GO:0030234//enzyme regulator activity;GO:0046983//protein dimerization activity;GO:0005515//protein binding;GO:0061134//peptidase regulator activity;GO:0098772//molecular function regulator;GO:0016504//peptidase activator activity;GO:0008047//enzyme activator activity;GO:0005488//binding;GO:0016505//peptidase activator activity involved in apoptotic process	GO:0023051//regulation of signaling;GO:0008152//metabolic process;GO:0006139//nucleobase-containing compound metabolic process;GO:0022402//cell cycle process;GO:0051246//regulation of protein metabolic process;GO:0044699//single-organism process;GO:0007049//cell cycle;GO:0031098//stress-activated protein kinase signaling cascade;GO:0000278//mitotic cell cycle;GO:0000165//MAPK cascade;GO:0071704//…
Unigene0005852	434	1025.66666666667	8.3296	10.9145	9.8179	23.5982	23.9974	16.4952	9.68733333333333	21.3636	1.1409832877736	3.12602511641304e-05	0.000569762007762851	yes	Zfp36l3	PREDICTED: tristetraprolin-like [Gallus gallus]	-	-	-	-	-	-	-
Unigene0005853	90	445	0.6710	0.5912	0.6218	2.9226	2.2797	3.0614	0.628	2.75456666666667	2.13298891553878	3.19599426472132e-11	1.89891117475688e-09	yes	--	--	-	-	-	-	-	-	-
Unigene0005855	1208	579.666666666667	6.8888	6.6248	5.1111	1.9836	2.7082	3.1821	6.20823333333333	2.62463333333333	-1.24206689211714	6.99749772389552e-06	0.000152910865579621	yes	FANCA	PREDICTED: Fanconi anemia group A protein [Anser cygnoides domesticus]	Genetic Information Processing	Replication and repair	ko03460//Fanconi anemia pathway	K10888	-	-	-
Unigene0005860	1.66666666666667	20	0.1426	0.1988	0.0000	1.3379	1.1106	1.3596	0.1138	1.26936666666667	3.47953640056931	6.44793561789353e-05	0.00106138907691417	yes	--	--	-	-	-	-	-	-	-
Unigene0005867	41	121.666666666667	0.8097	0.3408	0.7532	1.1470	2.6026	1.3923	0.634566666666667	1.71396666666667	1.43349540747837	0.00298846982679749	0.024295289252394	yes	--	PREDICTED: proline-rich receptor-like protein kinase PERK1 [Calidris pugnax]	-	-	-	-	-	-	-
Unigene0005868	39	0	0.9321	1.3694	1.1924	0.0000	0.0000	0.0000	1.16463333333333	0.001	-10.1856601009624	1.89036451752328e-13	1.5262663946543e-11	yes	MUC15	PREDICTED: mucin-15 [Anser cygnoides domesticus]	-	-	-	-	-	-	-
Unigene0005872	301.666666666667	1508.33333333333	8.8394	4.7009	6.8116	36.1913	17.2475	35.2852	6.78396666666667	29.5746666666667	2.1241609218918	1.25743239005001e-09	5.95803383231436e-08	yes	--	--	-	-	-	-	-	-	-
Unigene0005881	0	14	0.0000	0.0000	0.0000	0.5708	2.2033	0.1450	0.001	0.973033333333333	9.92634541822508	0.000124236804524654	0.00185376243304615	yes	--	--	-	-	-	-	-	-	-
Unigene0005886	69.3333333333333	18	1.9833	1.7752	1.2859	0.6894	0.3306	0.2422	1.68146666666667	0.420733333333333	-1.99874215143225	0.000109494794235416	0.00166879703478308	yes	--	--	-	-	-	-	-	-	-
Unigene0005893	34.6666666666667	89.3333333333333	1.4059	0.7294	1.2966	2.8297	3.1585	2.1250	1.14396666666667	2.7044	1.2412635373275	0.00438370442329577	0.0327419484218381	yes	--	--	-	-	-	-	-	-	-
Unigene0005906	98.6666666666667	23	1.7805	2.1231	1.3493	0.6001	0.3363	0.2414	1.75096666666667	0.3926	-2.15701954138163	4.53808472624526e-06	0.000104047846759148	yes	CCSER1	PREDICTED: serine-rich coiled-coil domain-containing protein 1 isoform X1 [Anser cygnoides domesticus]	-	-	-	-	-	-	-
Unigene0005913	2.33333333333333	20.3333333333333	0.1046	0.1458	0.1121	2.5086	0.0543	0.5173	0.120833333333333	1.02673333333333	3.08697112913465	0.00643085918793239	0.0437990663991109	yes	--	--	-	-	-	-	-	-	-
Unigene0005916	385.333333333333	1622.66666666667	2.3680	3.2079	6.9198	16.6532	15.8282	14.4707	4.16523333333333	15.6507	1.90975796351425	1.23135762766421e-07	4.03367319449282e-06	yes	--	--	-	-	-	-	-	-	-
Unigene0005922	53	211.333333333333	0.4358	0.4532	0.2692	2.1489	1.0512	1.1376	0.386066666666667	1.4459	1.90504587617853	6.37138944432182e-06	0.000140807171758182	yes	--	--	-	-	-	-	-	-	-
Unigene0005927	44	196	0.6526	0.5183	0.3815	2.1156	2.0212	2.1206	0.517466666666667	2.0858	2.01106299203927	6.64398278719726e-08	2.29195636883118e-06	yes	--	--	-	-	-	-	-	-	-
Unigene0005931	154.333333333333	37	2.0872	1.8461	1.2027	0.4446	0.4546	0.2695	1.712	0.389566666666667	-2.13574055835412	3.05627598453294e-07	9.33769474044012e-06	yes	CR2	PREDICTED: complement receptor type 1-like [Anser cygnoides domesticus]	-	-	-	-	-	-	-
Unigene0005934	84.6666666666667	224	1.1452	0.7733	0.8221	2.9853	1.7843	1.8928	0.913533333333333	2.2208	1.28155019652666	0.000560927169520475	0.00639668621728769	yes	--	--	-	-	-	-	-	-	-
Unigene0005935	15	48.6666666666667	0.2158	0.8693	0.5012	1.6878	1.8681	1.2959	0.528766666666667	1.61726666666667	1.61285444280598	0.00433989836617743	0.0324841361854561	yes	--	PREDICTED: integrin beta-4 isoform X3 [Anas platyrhynchos]	Cellular Processes;Environmental Information Processing	Cell motility;Signaling molecules and interaction;Cellular commiunity	ko04510//Focal adhesion;ko04810//Regulation of actin cytoskeleton;ko04512//ECM-receptor interaction	K06525	GO:0031224//intrinsic component of membrane;GO:0005887//integral component of plasma membrane;GO:0016021//integral component of membrane;GO:0044425//membrane part;GO:0044459//plasma membrane part;GO:0071944//cell periphery;GO:0031226//intrinsic component of plasma membrane;GO:0016020//membrane;GO:0044464//cell part;GO:0005623//cell;GO:0005886//plasma membrane	-	GO:0007044//cell-substrate junction assembly;GO:0007165//signal transduction;GO:0044763//single-organism cellular process;GO:0007154//cell communication;GO:0044085//cellular component biogenesis;GO:0044707//single-multicellular organism process;GO:0007166//cell surface receptor signaling pathway;GO:0007155//cell adhesion;GO:0044700//single organism signaling;GO:0031589//cell-substrate adhesion;GO…
Unigene0005939	23.3333333333333	5.66666666666667	1.6562	0.7946	1.3170	0.1671	0.2775	0.3397	1.25593333333333	0.261433333333333	-2.26424488121671	0.000850710780910893	0.0090125008912681	yes	--	Kelch domain-containing protein 8B, partial [Opisthocomus hoazin]	-	-	-	-	-	-	-
Unigene0005950	54.6666666666667	151	0.6977	1.2249	0.5650	2.0692	2.2706	2.0152	0.8292	2.11833333333333	1.35313760294911	0.000774385757700192	0.00835523981489107	yes	--	PREDICTED: elastin-like [Anser cygnoides domesticus]	-	-	-	-	-	-	-
Unigene0005957	4.66666666666667	27.3333333333333	0.2645	0.2951	0.1701	1.6551	1.3190	1.0466	0.243233333333333	1.34023333333333	2.46207133621656	0.000271419675977427	0.00355071435954366	yes	--	--	-	-	-	-	-	-	-
Unigene0005958	6.66666666666667	91.6666666666667	0.1365	0.4652	0.2926	4.1278	3.6866	3.5359	0.2981	3.78343333333333	3.6658277436453	8.87809888268647e-12	5.67874703988312e-10	yes	KCNN4	PREDICTED: intermediate conductance calcium-activated potassium channel protein 4 isoform X2 [Python bivittatus]	-	-	-	-	-	-	-
Unigene0005963	378.333333333333	182.666666666667	4.0547	5.3200	3.8167	2.2671	2.2706	1.4695	4.39713333333333	2.0024	-1.13483308360802	0.000503824153159824	0.00587166505880882	yes	--	--	-	-	-	-	-	-	-
Unigene0005967	18	93.6666666666667	0.4810	0.3945	0.6671	2.9500	2.0865	2.1985	0.5142	2.41166666666667	2.22962900075164	7.66755622998005e-07	2.13563753999264e-05	yes	--	--	-	-	-	-	-	-	-
Unigene0005968	45.3333333333333	165.333333333333	0.4528	0.4591	0.4853	2.0602	1.2827	1.3376	0.465733333333333	1.56016666666667	1.74412410781576	5.4105320004235e-06	0.000121718472464228	yes	PLCG2	1-phosphatidylinositol-4,5-bisphosphate phosphodiesterase gamma-2, partial [Anas platyrhynchos]	Environmental Information Processing;Metabolism	Global and Overview;Carbohydrate metabolism;Signal transduction	ko01100//Metabolic pathways;ko04020//Calcium signaling pathway;ko04070//Phosphatidylinositol signaling system;ko00562//Inositol phosphate metabolism;ko04012//ErbB signaling pathway;ko04370//VEGF signaling pathway	K05859	-	GO:0042578//phosphoric ester hydrolase activity;GO:0003824//catalytic activity;GO:0016787//hydrolase activity;GO:0016788//hydrolase activity, acting on ester bonds;GO:0060089//molecular transducer activity	GO:0009987//cellular process;GO:0050789//regulation of biological process;GO:0019637//organophosphate metabolic process;GO:0008152//metabolic process;GO:0050896//response to stimulus;GO:0007154//cell communication;GO:0044763//single-organism cellular process;GO:0006793//phosphorus metabolic process;GO:0006796//phosphate-containing compound metabolic process;GO:0071704//organic substance metabolic…
Unigene0005977	191.333333333333	972.666666666667	2.4944	1.0799	3.0885	13.9547	6.8619	9.3577	2.22093333333333	10.0581	2.17911980953586	6.48285882861349e-08	2.24520167405179e-06	yes	AADAC	PREDICTED: arylacetamide deacetylase isoform X1 [Anser cygnoides domesticus]	-	-	-	-	-	-	-
Unigene0005982	88.6666666666667	245	3.0296	4.0784	1.9781	6.5723	9.0791	7.4539	3.0287	7.70176666666667	1.34649073298787	0.000303854826986158	0.00390706541333789	yes	--	--	-	-	-	-	-	-	-
Unigene0005983	167	16.6666666666667	3.0377	1.3246	1.9293	0.1955	0.1039	0.2384	2.0972	0.179266666666667	-3.54828529136464	1.33234282890588e-12	9.66077013763954e-11	yes	Cpne7	PREDICTED: copine-7 [Haliaeetus leucocephalus]	-	-	-	-	-	-	-
Unigene0005987	615	176	3.4830	3.6380	2.0975	0.9780	0.7899	0.6912	3.07283333333333	0.8197	-1.90640161605486	6.65047276467312e-09	2.79181967526254e-07	yes	Pak6	PREDICTED: serine/threonine-protein kinase PAK 6 [Anser cygnoides domesticus]	Environmental Information Processing;Cellular Processes	Cellular commiunity;Signal transduction;Cell motility	ko04510//Focal adhesion;ko04810//Regulation of actin cytoskeleton;ko04012//ErbB signaling pathway	K05735	-	GO:0032550//purine ribonucleoside binding;GO:0016740//transferase activity;GO:0016772//transferase activity, transferring phosphorus-containing groups;GO:0032549//ribonucleoside binding;GO:0001882//nucleoside binding;GO:1901363//heterocyclic compound binding;GO:0016301//kinase activity;GO:0005488//binding;GO:0003824//catalytic activity;GO:0097159//organic cyclic compound binding;GO:0097367//carbo…	GO:0019538//protein metabolic process;GO:0044260//cellular macromolecule metabolic process;GO:0008152//metabolic process;GO:0006464//cellular protein modification process;GO:0036211//protein modification process;GO:0006796//phosphate-containing compound metabolic process;GO:0006793//phosphorus metabolic process;GO:0043412//macromolecule modification;GO:0044237//cellular metabolic process;GO:00717…
Unigene0005990	1754	5224.66666666667	9.3008	7.0111	10.1939	27.3187	23.7283	20.8117	8.83526666666667	23.9529	1.43885475089931	2.52944476600622e-09	1.13034831385483e-07	yes	ARID5A	PREDICTED: AT-rich interactive domain-containing protein 5A [Meleagris gallopavo]	-	-	-	-	-	-	-
Unigene0005991	223.666666666667	43	3.7688	4.1065	4.1940	0.4889	0.6556	0.8662	4.0231	0.670233333333333	-2.585572254368	6.1256792930499e-12	4.00581378067991e-10	yes	Gpr87	PREDICTED: G-protein coupled receptor 87 [Anas platyrhynchos]	-	-	-	-	GO:0016020//membrane;GO:0044425//membrane part;GO:0031224//intrinsic component of membrane	GO:0004930//G-protein coupled receptor activity;GO:0004872//receptor activity;GO:0004888//transmembrane signaling receptor activity;GO:0060089//molecular transducer activity;GO:0004871//signal transducer activity;GO:0099600//transmembrane receptor activity;GO:0001608//G-protein coupled nucleotide receptor activity;GO:0038023//signaling receptor activity	GO:0050896//response to stimulus;GO:0035588//G-protein coupled purinergic receptor signaling pathway;GO:0007154//cell communication;GO:0044700//single organism signaling;GO:0050789//regulation of biological process;GO:0044763//single-organism cellular process;GO:0007186//G-protein coupled receptor signaling pathway;GO:0065007//biological regulation;GO:0035587//purinergic receptor signaling pathwa…
Unigene0005992	1476	4549.33333333333	5.8987	4.7389	6.9265	15.1753	18.9753	14.8299	5.8547	16.3268333333333	1.47957784773002	1.02517801829152e-09	4.91954614757541e-08	yes	ATP2A3	PREDICTED: sarcoplasmic/endoplasmic reticulum calcium ATPase 3 isoform X2 [Aquila chrysaetos canadensis]	Environmental Information Processing	Signal transduction	ko04020//Calcium signaling pathway	K05853	GO:0005635//nuclear envelope;GO:0005737//cytoplasm;GO:0031090//organelle membrane;GO:0005634//nucleus;GO:0098588//bounding membrane of organelle;GO:0044428//nuclear part;GO:0031967//organelle envelope;GO:0043227//membrane-bounded organelle;GO:0044446//intracellular organelle part;GO:0005622//intracellular;GO:0005623//cell;GO:0005789//endoplasmic reticulum membrane;GO:0016020//membrane;GO:0012505/…	GO:0097367//carbohydrate derivative binding;GO:0043169//cation binding;GO:0032549//ribonucleoside binding;GO:0015075//ion transmembrane transporter activity;GO:1901363//heterocyclic compound binding;GO:0042626//ATPase activity, coupled to transmembrane movement of substances;GO:0042625//ATPase coupled ion transmembrane transporter activity;GO:0016817//hydrolase activity, acting on acid anhydrides…	GO:0044765//single-organism transport;GO:0072511//divalent inorganic cation transport;GO:0070838//divalent metal ion transport;GO:0044699//single-organism process;GO:0006812//cation transport;GO:1902578//single-organism localization;GO:0030001//metal ion transport;GO:0051179//localization;GO:0051234//establishment of localization;GO:0006810//transport;GO:0006816//calcium ion transport;GO:0006811/…
Unigene0006003	46.6666666666667	16	2.0881	3.1539	1.9582	1.3064	0.5964	0.4794	2.40006666666667	0.794066666666667	-1.59574243965878	0.00410876026989599	0.0311303048543271	yes	--	--	-	-	-	-	-	-	-
Unigene0006013	0.333333333333333	36.6666666666667	0.0372	0.0000	0.0000	2.6798	0.2708	0.8946	0.0124	1.28173333333333	6.69161220733181	2.05481227691827e-07	6.48886789931204e-06	yes	--	--	-	-	-	-	-	-	-
Unigene0006026	603.666666666667	161.666666666667	4.6704	4.2023	2.7569	0.3590	1.0796	1.2482	3.87653333333333	0.8956	-2.11384063704302	9.00457596949913e-07	2.46371563506431e-05	yes	ERCC6L	PREDICTED: LOW QUALITY PROTEIN: DNA excision repair protein ERCC-6-like [Anser cygnoides domesticus]	-	-	-	-	-	GO:0016462//pyrophosphatase activity;GO:0017111//nucleoside-triphosphatase activity;GO:0001883//purine nucleoside binding;GO:0016787//hydrolase activity;GO:0097159//organic cyclic compound binding;GO:0016817//hydrolase activity, acting on acid anhydrides;GO:0003676//nucleic acid binding;GO:0032549//ribonucleoside binding;GO:0032550//purine ribonucleoside binding;GO:0016818//hydrolase activity, ac…	-
Unigene0006032	15	56.3333333333333	0.3957	0.3415	0.5452	2.2692	0.9981	1.1580	0.427466666666667	1.4751	1.78692893110838	0.000960864491480013	0.00993553890404456	yes	--	--	-	-	-	-	-	-	-
Unigene0006034	223.666666666667	2113.33333333333	8.6472	9.7058	18.6525	68.5605	174.8396	78.2226	12.3351666666667	107.207566666667	3.11955762035765	6.51502895952007e-14	5.53167991108154e-12	yes	Srgn	PREDICTED: serglycin [Anser cygnoides domesticus]	-	-	-	-	-	-	-
Unigene0006040	26.6666666666667	5.66666666666667	1.8926	1.0995	0.7607	0.0987	0.1966	0.3677	1.25093333333333	0.221	-2.50088663049603	0.000616992880777717	0.00692679446148445	yes	--	--	-	-	-	-	-	-	-
Unigene0006045	41.6666666666667	3	0.7413	0.5571	0.6762	0.0658	0.0164	0.0446	0.6582	0.0422666666666667	-3.9609337817061	2.84601535841466e-09	1.26430329533894e-07	yes	--	--	-	-	-	-	-	-	-
Unigene0006047	7.33333333333333	29	0.2984	0.4622	0.3198	1.8667	1.0331	1.0890	0.360133333333333	1.3296	1.88438924298254	0.00268155847019964	0.02239965106129	yes	--	--	-	-	-	-	-	-	-
Unigene0006048	84	232.666666666667	5.5424	4.0068	7.9203	8.6330	16.4181	16.7248	5.82316666666667	13.9253	1.25783259233139	0.00186989725561745	0.0169161593624701	yes	--	hypothetical protein Anapl_14651 [Anas platyrhynchos]	-	-	-	-	-	-	-
Unigene0006049	236	606	4.2600	2.1671	3.8562	6.4078	9.7917	7.4829	3.42776666666667	7.89413333333333	1.20351198048675	0.000358493616875975	0.00447093602927863	yes	--	--	-	-	-	-	-	-	-
Unigene0006060	48	19	5.7395	2.3791	3.0757	1.0514	1.2890	1.5342	3.73143333333333	1.29153333333333	-1.53064503220475	0.00402056455961485	0.0306296034077055	yes	--	PREDICTED: pentatricopeptide repeat-containing protein At1g10270-like, partial [Anser cygnoides domesticus]	-	-	-	-	-	-	-
Unigene0006068	10.3333333333333	51	0.4086	0.6215	0.0796	2.2852	0.7331	1.9680	0.3699	1.6621	2.16779997867813	0.00148477974227128	0.0140882795949252	yes	--	--	-	-	-	-	-	-	-
Unigene0006070	16.3333333333333	2.66666666666667	0.9976	0.5856	1.0129	0.0547	0.0000	0.2596	0.865366666666667	0.104766666666667	-3.04613177878631	0.000973076197938088	0.0100322517061999	yes	--	--	-	-	-	-	-	-	-
Unigene0006075	30.3333333333333	4	0.6269	1.4859	0.6719	0.0000	0.0000	0.2657	0.928233333333333	0.0885666666666667	-3.38965177924723	0.000520195089642514	0.00602643263841576	yes	--	--	-	-	-	-	-	-	-
Unigene0006076	7	35	0.2932	0.1363	0.3535	1.2228	0.6471	1.4497	0.261	1.10653333333333	2.08392519979177	0.00103954682537973	0.0105848789132765	yes	--	--	-	-	-	-	-	-	-
[truncated: 5,617 more rows]
