# Supplementary material for: De Novo Transcriptome Sequencing Analysis of Goose (Anser anser) Embryonic Skin and the Identification of Genes Related to Feather Follicle Morphogenesis at Three Stages of Development
Source: Int J Mol Sci. 2018 Oct 15;19(10):3170. doi: 10.3390/ijms19103170 (PMC6214020; doi:10.3390/ijms19103170)
Supplement: Supplementary file 1 [file ijms-19-03170-s001.zip › Supplementary File/Table S3: DEGs were identified in E13 vs. E28.xls]

GeneID	AA-E13_count	AA-E28_count	AA-E13-1_rpkm	AA-E13-2_rpkm	AA-E13-3_rpkm	AA-E28-1_rpkm	AA-E28-2_rpkm	AA-E28-3_rpkm	AA-E13_rpkm	AA-E28_rpkm	log2 Ratio(AA-E28/AA-E13)	Pvalue	FDR	significant	Symbol	Description	KEGG_A_class	KEGG_B_class	Pathway	K_ID	GO Component	GO Function	GO Process
Unigene0000001	775.333333333333	270.333333333333	11.5142	15.2082	12.9968	3.8662	4.1450	4.0876	13.2397333333333	4.03293333333333	-1.7149726020612	2.47118304244706e-09	4.86473198184226e-08	yes	WDR92	PREDICTED: WD repeat-containing protein 92 [Pseudopodoces humilis]	-	-	-	-	-	-	-
Unigene0000002	209.333333333333	0	11.2906	6.6395	7.1469	0.0000	0.0000	0.0000	8.359	0.001	-13.029114645469	1.93272287986052e-33	3.53654732797811e-31	yes	REG4	PREDICTED: regenerating islet-derived protein 4 [Anser cygnoides domesticus]	-	-	-	-	-	-	-
Unigene0000007	73.3333333333333	6.33333333333333	5.8529	6.6207	8.4118	0.5790	0.8652	0.2615	6.9618	0.568566666666667	-3.61405894283399	3.56252172337334e-10	8.05411120978342e-09	yes	--	--	-	-	-	-	-	-	-
Unigene0000010	62	16	1.1245	1.4372	2.0569	0.6573	0.1511	0.2741	1.53953333333333	0.360833333333333	-2.09308858012108	0.000407195629891313	0.0024724971194426	yes	PRRG4	PREDICTED: transmembrane gamma-carboxyglutamic acid protein 4 [Anser cygnoides domesticus]	-	-	-	-	-	-	-
Unigene0000013	211.333333333333	502	0.9074	1.5000	2.1664	3.5906	2.9392	3.0757	1.5246	3.20183333333333	1.07046743124139	0.00328451852983851	0.014325154514935	yes	PIGG	PREDICTED: GPI ethanolamine phosphate transferase 2 isoform X1 [Gallus gallus]	Metabolism	Glycan biosynthesis and metabolism	ko00563//Glycosylphosphatidylinositol(GPI)-anchor biosynthesis	K05310	-	-	-
Unigene0000016	0	7.66666666666667	0.0000	0.0000	0.0000	2.2302	0.2614	0.3555	0.001	0.949033333333333	9.89031495035108	0.00263678358926759	0.0119234476034677	yes	--	--	-	-	-	-	-	-	-
Unigene0000019	2716.66666666667	638.666666666667	51.8593	54.9510	45.2211	11.9277	11.1476	8.8750	50.6771333333333	10.6501	-2.250467940659	2.96537173503043e-18	1.75389590420167e-16	yes	LSR	lipolysis-stimulated lipoprotein receptor [Alligator mississippiensis]	-	-	-	-	-	-	-
Unigene0000020	19	2.66666666666667	1.6962	0.4537	1.1208	0.2314	0.1153	0.0784	1.09023333333333	0.1417	-2.94372527238354	0.000829318655369611	0.00451753877193036	yes	--	--	-	-	-	-	-	-	-
Unigene0000022	403	1354	9.4306	8.3446	10.8012	30.6021	30.9387	24.2262	9.52546666666667	28.589	1.58559847835132	8.80729437919454e-09	1.55959545191254e-07	yes	Plaur	PREDICTED: urokinase plasminogen activator surface receptor-like [Gekko japonicus]	-	-	-	-	-	-	-
Unigene0000024	7.66666666666667	48.3333333333333	0.1786	0.1154	0.3707	2.1785	1.1437	0.6382	0.221566666666667	1.32013333333333	2.574870890709	0.000156932010162943	0.00107923267696423	yes	--	PREDICTED: sarcolemmal membrane-associated protein-like, partial [Phaethon lepturus]	-	-	-	-	-	-	-
Unigene0000027	57.3333333333333	21.3333333333333	1.6005	1.5202	2.3472	0.7109	0.6760	0.4597	1.82263333333333	0.615533333333333	-1.56611546661527	0.00123878568677224	0.00633338625426233	yes	--	--	-	-	-	-	-	-	-
Unigene0000028	119	65.6666666666667	0.8623	1.2342	0.7633	0.3412	0.5018	0.5119	0.953266666666667	0.451633333333333	-1.0777278800195	0.00809318304839921	0.0301202438889541	yes	ndk	Nucleoside diphosphate kinase, partial [Anas platyrhynchos]	-	-	-	-	-	-	-
Unigene0000038	1195.66666666667	477.333333333333	131.5650	116.3841	97.6352	38.7043	54.1919	31.5060	115.194766666667	41.4674	-1.47402567777269	8.10005925499463e-07	9.91556382529528e-06	yes	D8Ertd738e	PREDICTED: leydig cell tumor 10 kDa protein homolog [Chelonia mydas]	-	-	-	-	-	-	-
Unigene0000042	163.333333333333	57	2.5756	1.4416	1.6041	0.5096	0.6461	0.5571	1.87376666666667	0.570933333333333	-1.71454711051209	2.35347341707014e-05	0.000204325692926161	yes	Clic6	PREDICTED: chloride intracellular channel protein 6 [Calidris pugnax]	-	-	-	-	-	-	GO:0044765//single-organism transport;GO:1902578//single-organism localization;GO:0006820//anion transport;GO:0051179//localization;GO:0006810//transport;GO:0006811//ion transport;GO:0051234//establishment of localization;GO:0044699//single-organism process;GO:0015698//inorganic anion transport
Unigene0000045	841.666666666667	27	11.4742	10.8598	9.8195	0.3225	0.2313	0.3321	10.7178333333333	0.2953	-5.18168812014458	3.3235347767651e-45	1.26918086377351e-42	yes	Pphln1	PREDICTED: fibrous sheath CABYR-binding protein-like [Anser cygnoides domesticus]	-	-	-	-	-	-	-
Unigene0000047	5255.33333333333	492.666666666667	38.2196	46.0656	38.7435	3.4358	2.9336	3.6042	41.0095666666667	3.32453333333333	-3.62473675130509	1.26179892785552e-44	4.58589942752126e-42	yes	ESRP2	PREDICTED: epithelial splicing regulatory protein 2 isoform X4 [Anas platyrhynchos]	-	-	-	-	-	GO:0097159//organic cyclic compound binding;GO:0005488//binding	-
Unigene0000048	696.333333333333	33601	9.0680	8.5778	7.4287	371.3679	368.2121	328.1046	8.35816666666667	355.894866666667	5.41212078660236	7.83354817915977e-93	2.75213436995694e-89	yes	Krt17	Keratin, type I cytoskeletal 17, partial [Anas platyrhynchos]	-	-	-	-	-	-	-
Unigene0000053	56.3333333333333	137.666666666667	0.6191	1.5524	1.3295	2.8932	2.4824	2.2606	1.167	2.5454	1.12508782715008	0.00947529177056109	0.0342458268305877	yes	--	PREDICTED: histone H3-like [Calidris pugnax]	-	-	-	-	-	-	-
Unigene0000057	48.3333333333333	2.66666666666667	0.8842	2.2212	2.5416	0.0795	0.0000	0.1616	1.88233333333333	0.0803666666666667	-4.54978107526612	1.18639609138226e-08	2.06138765643764e-07	yes	--	--	-	-	-	-	-	-	-
Unigene0000060	13.3333333333333	2	1.9313	0.6554	1.2028	0.0000	0.0000	0.3883	1.26316666666667	0.129433333333333	-3.28676389432048	0.00323955477036584	0.0141631378340904	yes	--	--	-	-	-	-	-	-	-
Unigene0000061	618	103.666666666667	9.4708	13.5892	8.3098	1.0811	1.9829	1.5346	10.4566	1.53286666666667	-2.77010971287134	7.1113036288055e-14	2.65597866714685e-12	yes	Trpc2	PREDICTED: DNA repair protein XRCC1 isoform X1 [Aquila chrysaetos canadensis]	Genetic Information Processing	Replication and repair	ko03410//Base excision repair	K10803	-	-	-
Unigene0000066	0.333333333333333	21.6666666666667	0.0634	0.0000	0.0000	0.7524	0.9370	1.6143	0.0211333333333333	1.10123333333333	5.70345603490748	1.56129466876177e-06	1.79844082511643e-05	yes	--	--	-	-	-	-	-	-	-
Unigene0000067	61.3333333333333	31.3333333333333	1.7693	2.1039	2.1111	0.8256	0.6909	1.0740	1.99476666666667	0.8635	-1.20795191745031	0.00694982222921069	0.0266111081637124	yes	--	--	-	-	-	-	-	-	-
Unigene0000073	31.6666666666667	84.6666666666667	0.5681	0.6779	0.7746	2.0967	0.9690	1.6402	0.673533333333333	1.56863333333333	1.21968691110621	0.00925235619636969	0.0335690133695343	yes	--	--	-	-	-	-	-	-	-
Unigene0000076	0	278.333333333333	0.0000	0.0000	0.0000	4.0249	2.0883	3.7589	0.001	3.2907	11.684178792364	4.81217745493134e-34	9.22170689808825e-32	yes	--	--	-	-	-	-	-	-	-
Unigene0000077	833.333333333333	456	7.6494	9.5180	6.9689	3.4655	3.7935	4.1452	8.04543333333333	3.8014	-1.08163928783053	0.00010228591644456	0.000740536544952861	yes	ACTR5	PREDICTED: actin-related protein 5 [Nipponia nippon]	-	-	-	-	GO:0043232//intracellular non-membrane-bounded organelle;GO:0044428//nuclear part;GO:0031974//membrane-enclosed lumen;GO:0044446//intracellular organelle part;GO:0044464//cell part;GO:0043226//organelle;GO:0044422//organelle part;GO:0000790//nuclear chromatin;GO:0044454//nuclear chromosome part;GO:0031981//nuclear lumen;GO:0044424//intracellular part;GO:0000785//chromatin;GO:0043231//intracellula…	-	GO:0051716//cellular response to stimulus;GO:0044237//cellular metabolic process;GO:0044271//cellular nitrogen compound biosynthetic process;GO:0044238//primary metabolic process;GO:0006950//response to stress;GO:0044763//single-organism cellular process;GO:1901362//organic cyclic compound biosynthetic process;GO:0043170//macromolecule metabolic process;GO:0006351//transcription, DNA-templated;GO…
Unigene0000079	138	930.333333333333	3.1939	1.3161	1.9738	11.1691	10.3708	15.2517	2.16126666666667	12.2638666666667	2.50446492274135	3.0809116289456e-11	8.11399110113964e-10	yes	RGCC	PREDICTED: regulator of cell cycle RGCC isoform X1 [Gallus gallus]	-	-	-	-	GO:0043229//intracellular organelle;GO:0044430//cytoskeletal part;GO:0005622//intracellular;GO:0043228//non-membrane-bounded organelle;GO:0005856//cytoskeleton;GO:0044422//organelle part;GO:0015630//microtubule cytoskeleton;GO:0043233//organelle lumen;GO:0044446//intracellular organelle part;GO:0005634//nucleus;GO:0044428//nuclear part;GO:0070013//intracellular organelle lumen;GO:0043227//membran…	GO:0019887//protein kinase regulator activity;GO:0005515//protein binding;GO:0019207//kinase regulator activity;GO:0005488//binding;GO:0030234//enzyme regulator activity;GO:0098772//molecular function regulator;GO:0046332//SMAD binding	GO:0001817//regulation of cytokine production;GO:0010638//positive regulation of organelle organization;GO:0009987//cellular process;GO:0050673//epithelial cell proliferation;GO:0045184//establishment of protein localization;GO:0044765//single-organism transport;GO:0051174//regulation of phosphorus metabolic process;GO:2000045//regulation of G1/S transition of mitotic cell cycle;GO:0032268//regul…
Unigene0000082	415	3539.33333333333	5.2301	3.2472	5.4617	33.8344	42.7016	29.6565	4.64633333333333	35.3975	2.92948290788257	4.68985435346893e-23	4.26857745377304e-21	yes	ICAM1	Intercellular adhesion molecule 1 [Anas platyrhynchos]	-	-	-	-	-	-	-
Unigene0000084	1.66666666666667	10.3333333333333	0.2907	0.0939	0.0928	0.8627	0.6684	0.9741	0.159133333333333	0.835066666666667	2.391655312523	0.012090415671932	0.0417113096370983	yes	--	--	-	-	-	-	-	-	-
Unigene0000092	38.6666666666667	0.333333333333333	1.7278	1.9641	3.0255	0.0000	0.0000	0.0399	2.23913333333333	0.0133	-7.39537038273965	1.24830064597616e-11	3.48987775821206e-10	yes	--	--	-	-	-	-	-	-	-
Unigene0000093	2	25	0.1074	0.1041	0.1029	0.5842	1.6930	1.1514	0.1048	1.14286666666667	3.44694647836298	6.296962376255e-05	0.000485704107253707	yes	--	--	-	-	-	-	-	-	-
Unigene0000094	0.333333333333333	7.66666666666667	0.0808	0.0000	0.0000	0.6397	0.3983	0.5418	0.0269333333333333	0.5266	4.28924282401543	0.00252637301795652	0.0115021452849495	yes	--	--	-	-	-	-	-	-	-
Unigene0000095	12.6666666666667	70.6666666666667	0.1358	0.3951	0.3037	1.3887	1.0487	1.5630	0.2782	1.33346666666667	2.26098743657715	2.48973554614502e-05	0.000214729643703126	yes	--	--	-	-	-	-	-	-	-
Unigene0000098	105	285.666666666667	1.4118	1.6055	2.3213	6.1556	3.6243	3.3760	1.77953333333333	4.3853	1.30117658440229	0.000860767333876837	0.00466730916019914	yes	--	--	-	-	-	-	-	-	-
Unigene0000110	0.333333333333333	11.6666666666667	0.0950	0.0000	0.0000	0.7516	1.4039	0.7638	0.0316666666666667	0.9731	4.9415511524241	0.000189027982937393	0.00126980059564279	yes	--	--	-	-	-	-	-	-	-
Unigene0000118	1.66666666666667	25	0.1755	0.0000	0.2522	2.0830	0.5188	2.6460	0.142566666666667	1.74926666666667	3.6170416258253	0.000196198258933782	0.00131244631220505	yes	--	--	-	-	-	-	-	-	-
Unigene0000121	32.3333333333333	87	0.2996	0.5257	0.5195	1.0727	1.4622	0.7745	0.448266666666667	1.10313333333333	1.29917804792319	0.00554065123352109	0.0221135094937388	yes	--	--	-	-	-	-	-	-	-
Unigene0000129	98.6666666666667	36.3333333333333	9.2767	8.5357	9.5232	2.9030	3.4515	2.6012	9.11186666666667	2.98523333333333	-1.60990293577645	7.35850281488176e-05	0.000555965218410687	yes	--	--	-	-	-	-	-	-	-
Unigene0000134	770.666666666667	293	2.0750	2.1130	2.5187	0.5183	0.6924	0.9318	2.23556666666667	0.714166666666667	-1.64630786540654	1.76940949743398e-07	2.46323868709703e-06	yes	LAMA1	PREDICTED: laminin subunit alpha-1 [Anser cygnoides domesticus]	Environmental Information Processing;Cellular Processes	Cellular commiunity;Signaling molecules and interaction	ko04510//Focal adhesion;ko04512//ECM-receptor interaction	K05637	GO:0043256//laminin complex;GO:0044421//extracellular region part;GO:0032991//macromolecular complex;GO:0044420//extracellular matrix component;GO:0005576//extracellular region;GO:0031012//extracellular matrix;GO:0005604//basement membrane;GO:0043234//protein complex;GO:0005578//proteinaceous extracellular matrix;GO:0030054//cell junction;GO:0005605//basal lamina	GO:0005198//structural molecule activity;GO:0005488//binding;GO:0008289//lipid binding;GO:0046625//sphingolipid binding;GO:0005515//protein binding	GO:0022612//gland morphogenesis;GO:0048869//cellular developmental process;GO:0030855//epithelial cell differentiation;GO:0050896//response to stimulus;GO:0030859//polarized epithelial cell differentiation;GO:0044700//single organism signaling;GO:0044707//single-multicellular organism process;GO:0044763//single-organism cellular process;GO:0048732//gland development;GO:0061138//morphogenesis of a…
Unigene0000135	8079.66666666667	29	154.6284	150.9543	158.8639	0.3109	0.6388	0.5003	154.815533333333	0.483333333333333	-8.32331602103186	3.20587667037525e-127	3.37892989304211e-123	yes	UPK3BL	PREDICTED: uroplakin-3b-like protein [Haliaeetus leucocephalus]	-	-	-	-	-	-	-
Unigene0000139	611.333333333333	1478	4.2403	5.0538	5.6686	13.8774	9.8520	8.8009	4.98756666666667	10.8434333333333	1.1204135960371	8.61094041376776e-05	0.000638059545648407	yes	KLHL5	PREDICTED: kelch-like protein 5 isoform X2 [Cuculus canorus]	-	-	-	-	-	-	-
Unigene0000140	1.33333333333333	25	0.2696	0.0000	0.0000	2.9334	0.6641	0.9485	0.0898666666666667	1.51533333333333	4.07570528252335	0.000141185724679036	0.000984309975845336	yes	--	--	-	-	-	-	-	-	-
Unigene0000143	385.666666666667	127.666666666667	2.0350	4.1615	4.1921	0.6588	1.1850	1.1221	3.46286666666667	0.988633333333333	-1.80845938429242	7.42603979103567e-06	7.31349039334309e-05	yes	GALNT6	PREDICTED: polypeptide N-acetylgalactosaminyltransferase 6 [Haliaeetus leucocephalus]	Metabolism	Glycan biosynthesis and metabolism;Global and Overview	ko01100//Metabolic pathways;ko00512//Mucin type O-glycan biosynthesis	K00710	GO:0044464//cell part;GO:0043227//membrane-bounded organelle;GO:0044425//membrane part;GO:0005622//intracellular;GO:0044444//cytoplasmic part;GO:0043231//intracellular membrane-bounded organelle;GO:0016020//membrane;GO:0044424//intracellular part;GO:0005623//cell;GO:0043229//intracellular organelle;GO:0031224//intrinsic component of membrane;GO:0043226//organelle;GO:0005737//cytoplasm	GO:0043169//cation binding;GO:0005488//binding;GO:0043167//ion binding	GO:0008152//metabolic process;GO:0006464//cellular protein modification process;GO:0019538//protein metabolic process;GO:0044237//cellular metabolic process;GO:0044267//cellular protein metabolic process;GO:0043412//macromolecule modification;GO:0044260//cellular macromolecule metabolic process;GO:0043170//macromolecule metabolic process;GO:0036211//protein modification process;GO:0044238//primar…
Unigene0000144	41.6666666666667	8	0.7889	2.5498	1.2238	0.1487	0.0740	0.4532	1.52083333333333	0.2253	-2.75494283947288	0.000198754199663488	0.00132651311652307	yes	POP1	PREDICTED: ribonucleases P/MRP protein subunit POP1 [Anser cygnoides domesticus]	Genetic Information Processing	Translation	ko03013//RNA transport;ko03008//Ribosome biogenesis in eukaryotes	K01164	-	GO:0003824//catalytic activity;GO:0004549//tRNA-specific ribonuclease activity;GO:0004518//nuclease activity;GO:0016788//hydrolase activity, acting on ester bonds;GO:0004540//ribonuclease activity;GO:0016787//hydrolase activity	GO:0044238//primary metabolic process;GO:0034641//cellular nitrogen compound metabolic process;GO:0090304//nucleic acid metabolic process;GO:0006725//cellular aromatic compound metabolic process;GO:0090501//RNA phosphodiester bond hydrolysis;GO:0071704//organic substance metabolic process;GO:1901360//organic cyclic compound metabolic process;GO:0010467//gene expression;GO:0044237//cellular metabo…
Unigene0000147	13.6666666666667	0	1.2724	2.6573	0.0000	0.0000	0.0000	0.0000	1.3099	0.001	-10.3552409628288	0.000514691308433465	0.00301475127966379	yes	--	--	-	-	-	-	-	-	-
Unigene0000150	804.333333333333	371	3.5768	4.4296	4.7252	1.8174	1.4900	1.7979	4.24386666666667	1.70176666666667	-1.31834609134539	3.04756648734963e-06	3.29781737816916e-05	yes	LRRC8D	PREDICTED: volume-regulated anion channel subunit LRRC8D isoform X1 [Anser cygnoides domesticus]	-	-	-	-	-	-	-
Unigene0000151	12	0	0.4437	1.6593	0.1215	0.0000	0.0000	0.0000	0.7415	0.001	-9.53430288245463	0.000236307252118142	0.00154161375085095	yes	--	--	-	-	-	-	-	-	-
Unigene0000164	648.666666666667	318	48.9205	71.2934	67.6941	20.4182	26.2071	31.7898	62.636	26.1383666666667	-1.26082309069414	6.27092569871311e-05	0.000483994600756418	yes	--	--	-	-	-	-	-	-	-
Unigene0000165	355.666666666667	1538	2.0969	1.7617	1.4532	7.7790	6.7812	5.8570	1.7706	6.80573333333333	1.94251229719192	7.72956519650927e-12	2.21983845390105e-10	yes	MAPK4	PREDICTED: mitogen-activated protein kinase 4 isoform X1 [Anser cygnoides domesticus]	-	-	-	-	-	-	-
Unigene0000168	70.3333333333333	30	1.5725	5.5397	3.6160	1.5556	0.6199	1.6863	3.57606666666667	1.28726666666667	-1.47406268284577	0.0109370997170574	0.0384608446542913	yes	--	--	-	-	-	-	-	-	-
Unigene0000169	10176.6666666667	4692.33333333333	32.9595	41.1013	37.5391	14.7812	13.3234	16.3174	37.1999666666667	14.8073333333333	-1.3289894808906	6.68798437140785e-09	1.21325331631264e-07	yes	PTBP1	PREDICTED: polypyrimidine tract-binding protein 1 isoform X2 [Anas platyrhynchos]	-	-	-	-	GO:0043231//intracellular membrane-bounded organelle;GO:0044464//cell part;GO:0043226//organelle;GO:0044424//intracellular part;GO:0043229//intracellular organelle;GO:0043227//membrane-bounded organelle;GO:0005622//intracellular;GO:0005623//cell	GO:0005488//binding;GO:0097159//organic cyclic compound binding;GO:0003676//nucleic acid binding;GO:1901363//heterocyclic compound binding	GO:0071704//organic substance metabolic process;GO:0009987//cellular process;GO:0044237//cellular metabolic process;GO:0006725//cellular aromatic compound metabolic process;GO:0006807//nitrogen compound metabolic process;GO:0008152//metabolic process;GO:0046483//heterocycle metabolic process;GO:0006396//RNA processing;GO:0090304//nucleic acid metabolic process;GO:0034641//cellular nitrogen compou…
Unigene0000170	950	419.333333333333	15.7661	14.3539	15.2310	4.6774	6.3786	6.2395	15.117	5.76516666666667	-1.39073764131173	5.45460311680658e-07	6.89168376055118e-06	yes	ZNF646	PREDICTED: zinc finger protein 316-like [Calidris pugnax]	-	-	-	-	-	-	-
Unigene0000174	356.666666666667	1527	4.8989	5.1215	7.3281	25.2038	24.2861	17.5669	5.78283333333333	22.3522666666667	1.95057270956834	5.6884120979986e-11	1.44608600652401e-09	yes	rergl	PREDICTED: ras-related and estrogen-regulated growth inhibitor-like protein [Anser cygnoides domesticus]	-	-	-	-	-	-	-
Unigene0000178	26.6666666666667	5.33333333333333	2.2199	3.5076	0.7090	0.0000	0.4861	0.5510	2.1455	0.3457	-2.63372139237335	0.00355312324753561	0.0153053818883341	yes	--	--	-	-	-	-	-	-	-
Unigene0000190	76	22.3333333333333	2.1691	1.9629	1.2470	0.2146	0.3800	0.6784	1.793	0.424333333333333	-2.07910556968817	8.96581353466817e-05	0.000660639551822536	yes	--	--	-	-	-	-	-	-	-
Unigene0000193	0.333333333333333	19.6666666666667	0.0000	0.0000	0.0892	1.1055	1.0095	2.2470	0.0297333333333333	1.454	5.61180224960781	5.55356400047778e-06	5.63038224819505e-05	yes	--	--	-	-	-	-	-	-	-
Unigene0000200	3.66666666666667	100.666666666667	0.1283	0.0000	0.1024	3.1302	1.0745	1.4759	0.0769	1.89353333333333	4.62195340991131	2.1922523632234e-10	5.12780769150066e-09	yes	Fam162b	Protein FAM162B, partial [Picoides pubescens]	-	-	-	-	-	-	-
Unigene0000201	13	2.33333333333333	1.2194	0.7094	1.1683	0.4021	0.1602	0.0000	1.03236666666667	0.187433333333333	-2.46150601389981	0.00785429229392243	0.0294134849683005	yes	--	--	-	-	-	-	-	-	-
Unigene0000206	0.666666666666667	8	0.1918	0.0000	0.0000	0.9489	0.2836	0.7072	0.0639333333333333	0.646566666666667	3.33815891252089	0.0116852459369224	0.04056925855655	yes	--	--	-	-	-	-	-	-	-
Unigene0000215	747	170.666666666667	3.8559	3.7674	5.3200	0.4636	0.6840	1.2564	4.31443333333333	0.801333333333333	-2.42869668994527	7.35461279482605e-10	1.59498246779645e-08	yes	SH3BGRL2	PREDICTED: SH3 domain-binding glutamic acid-rich-like protein 2 [Aquila chrysaetos canadensis]	-	-	-	-	-	-	-
Unigene0000217	0.666666666666667	25.3333333333333	0.1290	0.0000	0.0000	0.5745	1.6532	1.7730	0.043	1.33356666666667	4.9548094787823	3.8376675616485e-06	4.05455579052354e-05	yes	--	--	-	-	-	-	-	-	-
Unigene0000218	4	22	0.3811	0.3696	0.0000	1.3825	0.7512	1.3624	0.250233333333333	1.16536666666667	2.21943806315942	0.00838493363973397	0.0309984987355989	yes	--	hypothetical protein N323_05833, partial [Cathartes aura]	-	-	-	-	-	-	-
Unigene0000219	0.333333333333333	19	0.0000	0.0000	0.0978	1.1104	1.9107	1.8466	0.0326	1.62256666666667	5.63726198101181	2.66805668592267e-06	2.92559132940988e-05	yes	--	--	-	-	-	-	-	-	-
Unigene0000220	9.66666666666667	1	0.6123	1.1025	0.7543	0.0000	0.2586	0.0000	0.823033333333333	0.0862	-3.25519108739954	0.00422600567620911	0.0176751010421066	yes	--	--	-	-	-	-	-	-	-
Unigene0000221	55	1.66666666666667	1.4325	2.1914	1.4945	0.0945	0.0000	0.0427	1.70613333333333	0.0457333333333333	-5.22134051094286	1.38895366586523e-12	4.37777926061196e-11	yes	--	--	-	-	-	-	-	-	-
Unigene0000222	362	1429.66666666667	6.4743	6.0640	6.8886	22.6798	28.9911	17.6395	6.47563333333333	23.1034666666667	1.83501613970426	2.51591079823057e-10	5.82539469050759e-09	yes	Fam110d	PREDICTED: protein FAM110D [Coturnix japonica]	-	-	-	-	-	-	-
Unigene0000223	43	2060.33333333333	0.0801	0.1137	0.1644	9.4440	3.5276	3.0468	0.1194	5.33946666666667	5.48282090360917	2.55079083345819e-27	3.16292061488031e-25	yes	--	--	-	-	-	-	-	-	-
Unigene0000224	0	4.66666666666667	0.0000	0.0000	0.0000	0.2026	0.2018	0.6864	0.001	0.3636	8.50620838930674	0.0121664280125539	0.0419221265798898	yes	--	--	-	-	-	-	-	-	-
Unigene0000226	1261.33333333333	666.333333333333	7.0315	8.8345	7.6664	3.9198	5.1309	2.4034	7.84413333333333	3.81803333333333	-1.03878436019643	0.000875778087184251	0.00473457421178938	yes	Avp	RecName: Full=Neurophysin 2; AltName: Full=MSEL-neurophysin	Organismal Systems	Circulatory system	ko04270//Vascular smooth muscle contraction	K05242	-	GO:0005179//hormone activity;GO:0005184//neuropeptide hormone activity;GO:0005488//binding;GO:0005515//protein binding;GO:0005102//receptor binding	-
Unigene0000228	3475.33333333333	10657	16.6037	13.8201	21.2505	30.6315	64.0409	44.6932	17.2247666666667	46.4552	1.43135565511269	1.1574647751012e-06	1.36857159935065e-05	yes	PTGES	PREDICTED: prostaglandin E synthase isoform X2 [Anser cygnoides domesticus]	Metabolism	Global and Overview;Lipid metabolism	ko01100//Metabolic pathways;ko00590//Arachidonic acid metabolism	K15729	GO:0031975//envelope;GO:0043231//intracellular membrane-bounded organelle;GO:0044428//nuclear part;GO:0043229//intracellular organelle;GO:0044425//membrane part;GO:0005635//nuclear envelope;GO:0044464//cell part;GO:0005634//nucleus;GO:0005623//cell;GO:0043227//membrane-bounded organelle;GO:0044424//intracellular part;GO:0005622//intracellular;GO:0043226//organelle;GO:0044446//intracellular organe…	GO:0016853//isomerase activity;GO:0016860//intramolecular oxidoreductase activity;GO:0072341//modified amino acid binding;GO:0003824//catalytic activity;GO:0005488//binding	GO:0044699//single-organism process;GO:0008283//cell proliferation
Unigene0000230	221.666666666667	98.3333333333333	20.2886	25.4928	21.3237	5.9393	9.1808	10.1984	22.3683666666667	8.4395	-1.40623048116306	0.000140835378523195	0.000982250345790608	yes	ITPA	PREDICTED: inosine triphosphate pyrophosphatase [Calidris pugnax]	Metabolism	Xenobiotics biodegradation and metabolism;Global and Overview;Nucleotide metabolism	ko01100//Metabolic pathways;ko00230//Purine metabolism;ko00240//Pyrimidine metabolism;ko00983//Drug metabolism - other enzymes	K01519	GO:0005622//intracellular;GO:0044464//cell part;GO:0005623//cell;GO:0044424//intracellular part	GO:0043169//cation binding;GO:0016817//hydrolase activity, acting on acid anhydrides;GO:0016462//pyrophosphatase activity;GO:0003824//catalytic activity;GO:0016818//hydrolase activity, acting on acid anhydrides, in phosphorus-containing anhydrides;GO:0043167//ion binding;GO:0016787//hydrolase activity;GO:0047429//nucleoside-triphosphate diphosphatase activity;GO:0005488//binding	GO:0009259//ribonucleotide metabolic process;GO:1901360//organic cyclic compound metabolic process;GO:1901135//carbohydrate derivative metabolic process;GO:0019439//aromatic compound catabolic process;GO:0044281//small molecule metabolic process;GO:0044270//cellular nitrogen compound catabolic process;GO:0006796//phosphate-containing compound metabolic process;GO:0006793//phosphorus metabolic pro…
Unigene0000231	3	25.3333333333333	0.1066	0.0000	0.3574	2.3196	1.4704	0.1429	0.154666666666667	1.31096666666667	3.08339679355289	0.00642476359058694	0.0249836641425872	yes	--	--	-	-	-	-	-	-	-
Unigene0000237	2227.66666666667	38200.3333333333	21.2258	22.3007	19.3762	313.4113	374.4002	273.7433	20.9675666666667	320.518266666667	3.93417523161274	7.08873228725354e-54	4.39493062124676e-51	yes	TGFBI	PREDICTED: transforming growth factor-beta-induced protein ig-h3, partial [Anas platyrhynchos]	-	-	-	-	GO:0043226//organelle;GO:0031988//membrane-bounded vesicle;GO:0044421//extracellular region part;GO:0043227//membrane-bounded organelle;GO:0031012//extracellular matrix;GO:0005576//extracellular region;GO:0031982//vesicle	GO:0005488//binding	GO:0043062//extracellular structure organization;GO:0044699//single-organism process;GO:0071840//cellular component organization or biogenesis;GO:0009987//cellular process;GO:0016043//cellular component organization;GO:0022610//biological adhesion;GO:0044763//single-organism cellular process
Unigene0000241	71	31.3333333333333	1.2198	1.8102	2.1228	0.5664	0.9077	0.5673	1.7176	0.680466666666667	-1.33579769958136	0.0041025940998235	0.017230045143975	yes	--	--	-	-	-	-	-	-	-
Unigene0000249	553.666666666667	1752	1.5335	2.2866	2.4340	8.5506	4.9878	4.4564	2.0847	5.99826666666667	1.52470587522657	2.60405473067704e-06	2.86614620409251e-05	yes	DENND5A	PREDICTED: DENN domain-containing protein 5A [Pseudopodoces humilis]	-	-	-	-	-	-	-
Unigene0000250	2.33333333333333	14	0.0000	0.2293	0.3022	1.4039	1.4762	0.2642	0.177166666666667	1.0481	2.56459727590063	0.0138832273268892	0.0466661689564826	yes	--	PREDICTED: junctional adhesion molecule A isoform X2 [Columba livia]	-	-	-	-	-	-	-
Unigene0000251	8.66666666666667	1	1.0658	0.9186	1.0212	0.2343	0.0000	0.0794	1.00186666666667	0.104566666666667	-3.26019558679817	0.00439494001574967	0.0182599293511504	yes	--	--	-	-	-	-	-	-	-
Unigene0000253	2.33333333333333	33.3333333333333	0.0000	0.1298	0.1710	1.8096	1.9785	0.4186	0.100266666666667	1.40223333333333	3.80581246412808	2.37054924431611e-05	0.000205571128231388	yes	--	--	-	-	-	-	-	-	-
Unigene0000256	118	49.3333333333333	1.8271	1.6766	2.1257	1.2749	0.5466	0.3827	1.87646666666667	0.734733333333333	-1.3527260292736	0.00517822801404736	0.0208901047318596	yes	RUNX2	PREDICTED: runt-related transcription factor 2 isoform X1 [Anser cygnoides domesticus]	-	-	-	-	GO:0044424//intracellular part;GO:0005622//intracellular;GO:0043226//organelle;GO:0043227//membrane-bounded organelle;GO:0005623//cell;GO:0044464//cell part;GO:0043229//intracellular organelle;GO:0043231//intracellular membrane-bounded organelle	GO:0097159//organic cyclic compound binding;GO:0001883//purine nucleoside binding;GO:0097367//carbohydrate derivative binding;GO:0001071//nucleic acid binding transcription factor activity;GO:0032550//purine ribonucleoside binding;GO:1901363//heterocyclic compound binding;GO:0032549//ribonucleoside binding;GO:0005488//binding;GO:0001882//nucleoside binding;GO:0036094//small molecule binding	GO:0010467//gene expression;GO:0034654//nucleobase-containing compound biosynthetic process;GO:0044249//cellular biosynthetic process;GO:0097659//nucleic acid-templated transcription;GO:0044238//primary metabolic process;GO:0043170//macromolecule metabolic process;GO:0009987//cellular process;GO:0008152//metabolic process;GO:0090304//nucleic acid metabolic process;GO:0032774//RNA biosynthetic pro…
Unigene0000259	2	17.3333333333333	0.1881	0.0000	0.3604	1.7676	0.9267	1.4497	0.182833333333333	1.38133333333333	2.91746047728336	0.00123881374621003	0.00633338625426233	yes	--	--	-	-	-	-	-	-	-
Unigene0000260	775.333333333333	228.333333333333	2.9556	2.9502	2.3350	0.6458	0.5790	0.8337	2.74693333333333	0.686166666666667	-2.00119094943005	5.45794744603386e-11	1.39219928585933e-09	yes	grip2	PREDICTED: glutamate receptor-interacting protein 2 isoform X4 [Anas platyrhynchos]	-	-	-	-	-	-	-
Unigene0000261	21.6666666666667	4.33333333333333	0.7487	1.1342	1.0760	0.3703	0.0000	0.1568	0.9863	0.1757	-2.48891234235886	0.00236597115333496	0.0108970733970983	yes	--	--	-	-	-	-	-	-	-
Unigene0000266	45.3333333333333	121.333333333333	1.8151	1.7599	1.4493	2.5064	6.0369	3.4214	1.67476666666667	3.98823333333333	1.25178970858134	0.00566890991758179	0.022531554698442	yes	--	--	-	-	-	-	-	-	-
Unigene0000269	127	51.3333333333333	1.9221	2.0746	2.7277	1.2198	0.7326	0.5469	2.24146666666667	0.8331	-1.42788146192905	0.000958899510872006	0.00510451738430297	yes	VAT1L	PREDICTED: synaptic vesicle membrane protein VAT-1 homolog-like [Haliaeetus leucocephalus]	-	-	-	-	-	GO:0003824//catalytic activity	GO:0044699//single-organism process;GO:0044710//single-organism metabolic process;GO:0008152//metabolic process
Unigene0000270	3.33333333333333	21.6666666666667	0.3721	0.0000	0.2377	1.7179	0.5501	1.1639	0.203266666666667	1.14396666666667	2.49259946019594	0.00595853572448905	0.0234808101506654	yes	--	--	-	-	-	-	-	-	-
Unigene0000273	8028.33333333333	3037.33333333333	166.6464	212.8297	215.6163	58.9436	75.2975	63.8298	198.364133333333	66.0236333333333	-1.58709675383909	2.88454672614266e-11	7.63499386845765e-10	yes	ube2s	PREDICTED: ubiquitin-conjugating enzyme E2 S [Anolis carolinensis]	Genetic Information Processing	Folding, sorting and degradation	ko04120//Ubiquitin mediated proteolysis	K10583	GO:0044428//nuclear part;GO:1990234//transferase complex;GO:0005623//cell;GO:0044424//intracellular part;GO:0000151//ubiquitin ligase complex;GO:1902494//catalytic complex;GO:0005634//nucleus;GO:0043234//protein complex;GO:0043229//intracellular organelle;GO:0043231//intracellular membrane-bounded organelle;GO:0043227//membrane-bounded organelle;GO:0044446//intracellular organelle part;GO:0005622…	GO:0005488//binding;GO:1901363//heterocyclic compound binding;GO:0097367//carbohydrate derivative binding;GO:0016740//transferase activity;GO:0003824//catalytic activity;GO:0036094//small molecule binding;GO:0032549//ribonucleoside binding;GO:0001883//purine nucleoside binding;GO:0032550//purine ribonucleoside binding;GO:0001882//nucleoside binding;GO:0097159//organic cyclic compound binding;GO:0…	GO:0009057//macromolecule catabolic process;GO:0050790//regulation of catalytic activity;GO:0051340//regulation of ligase activity;GO:0006508//proteolysis;GO:0065009//regulation of molecular function;GO:0010993//regulation of ubiquitin homeostasis;GO:0019538//protein metabolic process;GO:0043085//positive regulation of catalytic activity;GO:0031323//regulation of cellular metabolic process;GO:005…
Unigene0000274	3	121	0.1583	0.0000	0.1896	3.0543	6.2022	3.3427	0.115966666666667	4.19973333333333	5.17851564194892	1.35804896272288e-14	5.50098557160129e-13	yes	CLEC17A	C-type lectin domain family 17, member A [Alligator mississippiensis]	-	-	-	-	-	-	-
Unigene0000275	551.666666666667	217	3.1256	4.1758	3.2261	1.2975	1.0675	1.2420	3.50916666666667	1.20233333333333	-1.54529154726889	5.70557951330939e-07	7.17296251219436e-06	yes	--	PREDICTED: E3 ubiquitin-protein ligase RNF130 isoform X3 [Equus przewalskii]	-	-	-	-	-	GO:0043169//cation binding;GO:0005488//binding;GO:0043167//ion binding	-
Unigene0000276	18	5.33333333333333	1.3403	0.9173	1.8885	0.1560	0.0777	0.6869	1.38203333333333	0.306866666666667	-2.17110856562871	0.0123718728046212	0.0424884538892624	yes	--	--	-	-	-	-	-	-	-
Unigene0000277	68.6666666666667	18.6666666666667	1.9846	3.0582	2.0713	0.5609	0.3492	0.7126	2.37136666666667	0.5409	-2.13228495059243	2.38361064369806e-05	0.000206533866018159	yes	MEGF6	PREDICTED: multiple epidermal growth factor-like domains protein 6 [Anser cygnoides domesticus]	-	-	-	-	-	-	-
Unigene0000279	76.6666666666667	244.666666666667	0.5421	1.9322	1.0846	2.7443	3.6450	3.5047	1.1863	3.298	1.47512250374661	0.00125808011153206	0.0064069230170637	yes	--	--	-	-	-	-	-	-	-
Unigene0000282	20.3333333333333	5.33333333333333	2.3021	2.6972	0.7353	0.0949	0.0945	0.9000	1.91153333333333	0.363133333333333	-2.39615908654957	0.00978275494690786	0.0351507277098454	yes	--	PREDICTED: BRISC and BRCA1-A complex member 1 [Anser cygnoides domesticus]	-	-	-	-	-	-	-
Unigene0000286	747.333333333333	402	49.5639	48.3993	56.5667	25.8097	25.5714	22.2721	51.5099666666667	24.5510666666667	-1.06906589999314	9.45465262654967e-05	0.000691534682535102	yes	--	--	-	-	-	-	-	-	-
Unigene0000288	0.333333333333333	9	0.0571	0.0000	0.0000	0.4519	0.6189	0.3061	0.0190333333333333	0.458966666666667	4.59178922897329	0.000899704482670922	0.00484032736457805	yes	--	--	-	-	-	-	-	-	-
Unigene0000289	482	5482.33333333333	1.5120	1.7500	3.4724	28.7146	22.5212	18.1414	2.2448	23.1257333333333	3.36484029604969	6.03553607663909e-22	5.03270119782917e-20	yes	ABI3BP	PREDICTED: target of Nesh-SH3 isoform X3 [Gallus gallus]	-	-	-	-	-	-	-
Unigene0000294	407.666666666667	219	1.9110	2.2492	2.1667	1.2656	1.0044	0.7969	2.10896666666667	1.0223	-1.04471766692747	0.00116232044869721	0.00600576373344175	yes	--	hypothetical protein Anapl_04346 [Anas platyrhynchos]	-	-	-	-	-	-	-
Unigene0000298	8.66666666666667	33.6666666666667	0.4590	0.1369	0.3045	0.7685	0.8699	1.2779	0.300133333333333	0.9721	1.69550117554135	0.00803903314106735	0.0299652714316812	yes	--	--	-	-	-	-	-	-	-
Unigene0000299	8337.33333333333	3374.33333333333	157.7475	121.3797	109.9226	36.3474	51.7190	48.0676	129.683266666667	45.378	-1.51492740743998	2.02355736929664e-09	4.04857440412162e-08	yes	DOHH	deoxyhypusine hydroxylase [Gallus gallus]	-	-	-	-	-	GO:0004497//monooxygenase activity;GO:0016491//oxidoreductase activity;GO:0003824//catalytic activity;GO:0043169//cation binding;GO:0043167//ion binding;GO:0005488//binding	GO:0043412//macromolecule modification;GO:0044237//cellular metabolic process;GO:0019538//protein metabolic process;GO:0036211//protein modification process;GO:0018193//peptidyl-amino acid modification;GO:0006464//cellular protein modification process;GO:0018205//peptidyl-lysine modification;GO:0044238//primary metabolic process;GO:0009987//cellular process;GO:0008152//metabolic process;GO:004426…
Unigene0000300	351.666666666667	2524.66666666667	3.9169	2.7103	2.4264	20.1631	15.4227	20.3321	3.01786666666667	18.6393	2.62674670829924	5.39165956967846e-19	3.46506180076201e-17	yes	--	--	-	-	-	-	-	-	-
Unigene0000307	6.33333333333333	0	0.0000	1.3951	0.3676	0.0000	0.0000	0.0000	0.587566666666667	0.001	-9.19860874224011	0.0103465438103384	0.0367297077979807	yes	--	--	-	-	-	-	-	-	-
Unigene0000309	2.66666666666667	24.6666666666667	0.0000	0.1216	0.3604	1.7986	0.9267	1.2606	0.160666666666667	1.32863333333333	3.04780046409985	0.00031330442411171	0.00196862165807357	yes	--	--	-	-	-	-	-	-	-
Unigene0000311	1.33333333333333	16.3333333333333	0.2842	0.0000	0.0000	0.4217	0.7702	1.5239	0.0947333333333333	0.905266666666667	3.25639877922938	0.00349179003175111	0.0150818656571799	yes	--	PREDICTED: nascent polypeptide-associated complex subunit alpha, muscle-specific form-like [Anser cygnoides domesticus]	-	-	-	-	-	-	-
Unigene0000312	2042.33333333333	1042.66666666667	45.6617	50.6813	47.7715	19.8057	20.1338	23.4577	48.0381666666667	21.1324	-1.18472446994012	1.31595010923882e-06	1.53770797245917e-05	yes	WDR74	PREDICTED: WD repeat-containing protein 74 [Chrysemys picta bellii]	-	-	-	-	-	-	-
Unigene0000317	677	360.666666666667	12.2590	10.7995	11.1345	4.6224	7.5611	4.2294	11.3976666666667	5.47096666666667	-1.05887083485464	0.000768772933334435	0.0042418139266874	yes	CHRNB2	neuronal acetylcholine receptor subunit beta-2 precursor [Gallus gallus]	Environmental Information Processing	Signaling molecules and interaction	ko04080//Neuroactive ligand-receptor interaction	K04813	GO:0098590//plasma membrane region;GO:0044456//synapse part;GO:0098589//membrane region;GO:0031226//intrinsic component of plasma membrane;GO:0044425//membrane part;GO:0005886//plasma membrane;GO:0005623//cell;GO:0044459//plasma membrane part;GO:0016021//integral component of membrane;GO:0097060//synaptic membrane;GO:0044464//cell part;GO:0031224//intrinsic component of membrane;GO:0016020//membr…	GO:0022891//substrate-specific transmembrane transporter activity;GO:0005488//binding;GO:0015075//ion transmembrane transporter activity;GO:0005215//transporter activity;GO:0015276//ligand-gated ion channel activity;GO:0015267//channel activity;GO:0038023//signaling receptor activity;GO:0060089//molecular transducer activity;GO:0004888//transmembrane signaling receptor activity;GO:0004872//recept…	GO:0002376//immune system process;GO:0030154//cell differentiation;GO:0048667//cell morphogenesis involved in neuron differentiation;GO:0050808//synapse organization;GO:0007416//synapse assembly;GO:0006811//ion transport;GO:0048468//cell development;GO:0031175//neuron projection development;GO:0022603//regulation of anatomical structure morphogenesis;GO:0044763//single-organism cellular process;G…
Unigene0000327	0	10.6666666666667	0.0000	0.0000	0.0000	0.7041	0.9019	1.0904	0.001	0.8988	9.81185631429254	5.55708297631971e-05	0.000435098210117222	yes	--	--	-	-	-	-	-	-	-
Unigene0000330	4114	378.666666666667	38.6237	70.1107	61.0136	2.4913	6.3855	4.7411	56.5826666666667	4.5393	-3.63981842714456	1.02457021874622e-22	9.13601116035651e-21	yes	KPNA2	PREDICTED: importin subunit alpha-1 [Anser cygnoides domesticus]	-	-	-	-	GO:0044464//cell part;GO:0005623//cell;GO:0044424//intracellular part;GO:0005622//intracellular	GO:0005215//transporter activity;GO:0022892//substrate-specific transporter activity;GO:0042277//peptide binding;GO:0005048//signal sequence binding;GO:0019899//enzyme binding;GO:0005488//binding;GO:0005515//protein binding;GO:0033218//amide binding	GO:0046907//intracellular transport;GO:0071702//organic substance transport;GO:0051170//nuclear import;GO:0072594//establishment of protein localization to organelle;GO:0017038//protein import;GO:0006913//nucleocytoplasmic transport;GO:0045184//establishment of protein localization;GO:0044744//protein targeting to nucleus;GO:0006886//intracellular protein transport;GO:0008104//protein localizatio…
Unigene0000340	45	12.6666666666667	2.3848	1.0277	3.5544	0.5243	0.8356	0.4262	2.3223	0.595366666666667	-1.96370399939719	0.00139771072713868	0.00699439346780753	yes	--	--	-	-	-	-	-	-	-
Unigene0000345	7679.66666666667	1378	126.6765	140.6482	121.3899	16.9882	20.2804	22.6132	129.571533333333	19.9606	-2.69852180243016	2.88146728785683e-28	3.81533780408962e-26	yes	--	--	-	-	-	-	-	-	-
Unigene0000348	7624.66666666667	3426.66666666667	162.8507	131.0162	111.9039	48.5941	51.1239	57.2403	135.256933333333	52.3194333333333	-1.3702837288223	1.19578010059684e-08	2.07700776273411e-07	yes	G6PD	PREDICTED: glucose-6-phosphate 1-dehydrogenase isoform X6 [Parus major]	Metabolism	Metabolism of other amino acids;Carbohydrate metabolism;Global and Overview	ko01100//Metabolic pathways;ko01110//Biosynthesis of secondary metabolites;ko01130//Biosynthesis of antibiotics;ko01120//Microbial metabolism in diverse environments;ko01200//Carbon metabolism;ko00480//Glutathione metabolism;ko00030//Pentose phosphate pathway	K00036	GO:0044422//organelle part;GO:0044464//cell part;GO:0043227//membrane-bounded organelle;GO:0005622//intracellular;GO:0005856//cytoskeleton;GO:0043232//intracellular non-membrane-bounded organelle;GO:0071944//cell periphery;GO:0005623//cell;GO:0016020//membrane;GO:0043226//organelle;GO:0043229//intracellular organelle;GO:0015630//microtubule cytoskeleton;GO:0044424//intracellular part;GO:0044430//…	GO:1901265//nucleoside phosphate binding;GO:1901363//heterocyclic compound binding;GO:0016614//oxidoreductase activity, acting on CH-OH group of donors;GO:0046983//protein dimerization activity;GO:0005515//protein binding;GO:0036094//small molecule binding;GO:0097159//organic cyclic compound binding;GO:0016491//oxidoreductase activity;GO:0005488//binding;GO:0016616//oxidoreductase activity, actin…	GO:0043412//macromolecule modification;GO:0010731//protein glutathionylation;GO:0032502//developmental process;GO:0048856//anatomical structure development;GO:0006629//lipid metabolic process;GO:0044237//cellular metabolic process;GO:0044281//small molecule metabolic process;GO:0016125//sterol metabolic process;GO:0071704//organic substance metabolic process;GO:0006753//nucleoside phosphate metab…
Unigene0000350	5317.33333333333	33614.6666666667	67.9618	58.8450	100.7931	342.1629	487.2658	427.5990	75.8666333333333	419.009233333333	2.4654446126106	3.20283162733355e-19	2.10982529911064e-17	yes	SCARA5	Scavenger receptor class A member 5 [Charadrius vociferus]	-	-	-	-	-	-	-
Unigene0000353	633.333333333333	1470.66666666667	2.4666	5.0772	4.8881	9.4937	7.4981	8.3967	4.14396666666667	8.46283333333333	1.03012835626391	0.00106655434224035	0.00559322791140651	yes	ZMYND11	PREDICTED: zinc finger MYND domain-containing protein 11 isoform X1 [Sturnus vulgaris]	-	-	-	-	GO:0005622//intracellular;GO:0044424//intracellular part;GO:0005623//cell;GO:0044464//cell part	GO:0043169//cation binding;GO:0046872//metal ion binding;GO:0043167//ion binding;GO:0046914//transition metal ion binding;GO:0005488//binding	GO:0006464//cellular protein modification process;GO:0035556//intracellular signal transduction;GO:0010648//negative regulation of cell communication;GO:0044260//cellular macromolecule metabolic process;GO:0009966//regulation of signal transduction;GO:0008152//metabolic process;GO:0031098//stress-activated protein kinase signaling cascade;GO:0044763//single-organism cellular process;GO:0006468//p…
Unigene0000354	78	197.333333333333	0.7064	1.1902	0.7434	2.1079	2.6019	1.3970	0.88	2.0356	1.20987866756518	0.00295351071002835	0.0131178154885469	yes	fam83d-a	PREDICTED: protein FAM83D-B isoform X1 [Gallus gallus]	-	-	-	-	-	-	-
Unigene0000356	24.6666666666667	4.33333333333333	1.4095	1.4805	1.3505	0.1162	0.2894	0.2362	1.4135	0.213933333333333	-2.72403868915789	9.28582842041868e-05	0.000680698110902273	yes	--	--	-	-	-	-	-	-	-
Unigene0000358	8	32.3333333333333	0.3668	0.3557	0.2343	1.2903	1.3255	0.8742	0.318933333333333	1.16333333333333	1.86693774178627	0.00210248781424672	0.00987513416425915	yes	--	--	-	-	-	-	-	-	-
Unigene0000361	1.33333333333333	28.3333333333333	0.0834	0.0000	0.2398	2.7230	3.2879	0.6708	0.107733333333333	2.22723333333333	4.36971610571592	1.03803687199661e-05	9.85648740853142e-05	yes	--	--	-	-	-	-	-	-	-
Unigene0000363	155.333333333333	3360	7.4735	3.1375	6.9391	160.4783	122.1654	68.4459	5.85003333333333	117.029866666667	4.32228810513742	1.8755869137896e-25	2.06781495334306e-23	yes	--	PREDICTED: keratin-associated protein 16-1-like [Ficedula albicollis]	-	-	-	-	-	-	GO:0009987//cellular process;GO:0050896//response to stimulus;GO:0065007//biological regulation;GO:0050789//regulation of biological process
Unigene0000366	152	20	1.4132	1.4199	1.7171	0.1216	0.1009	0.2608	1.51673333333333	0.1611	-3.23493905920599	1.36715195097655e-11	3.78998109755462e-10	yes	SLC5A9	PREDICTED: sodium/glucose cotransporter 4 isoform X1 [Anas platyrhynchos]	-	-	-	-	GO:0016020//membrane;GO:0031224//intrinsic component of membrane;GO:0044425//membrane part	-	GO:0051179//localization;GO:0044763//single-organism cellular process;GO:0051234//establishment of localization;GO:0009987//cellular process;GO:0044699//single-organism process
Unigene0000368	16.6666666666667	0.333333333333333	1.2933	1.4108	1.2392	0.0800	0.0000	0.0000	1.31443333333333	0.0266666666666667	-5.62325966234273	1.3996989984133e-06	1.6286760326205e-05	yes	--	--	-	-	-	-	-	-	-
Unigene0000372	52.6666666666667	13.6666666666667	1.7205	1.0055	0.9258	0.2798	0.3716	0.2053	1.21726666666667	0.285566666666667	-2.09174576106819	0.000114703940050167	0.000819965129775331	yes	--	--	-	-	-	-	-	-	-
Unigene0000373	11	78	0.7906	0.6899	1.0605	5.7874	5.9989	4.3978	0.847	5.3947	2.67110885880661	1.17104281898567e-07	1.68568111220229e-06	yes	--	--	-	-	-	-	-	-	-
Unigene0000379	0	4.66666666666667	0.0000	0.0000	0.0000	0.9226	0.5252	0.2679	0.001	0.5719	9.15961909531593	0.00591363969071185	0.023345786055946	yes	--	--	-	-	-	-	-	-	-
Unigene0000386	0.666666666666667	12.6666666666667	0.0000	0.0000	0.1751	2.8920	0.0900	0.3061	0.0583666666666667	1.09603333333333	4.23100318705466	0.00875519380712388	0.0321190364386788	yes	--	--	-	-	-	-	-	-	-
Unigene0000388	19.6666666666667	6.66666666666667	1.8955	2.2555	0.8255	0.2557	0.3396	0.7507	1.65883333333333	0.448666666666667	-1.88645303357525	0.0124708998455272	0.0427672252853151	yes	--	--	-	-	-	-	-	-	-
Unigene0000394	7	29.3333333333333	0.5404	0.6550	1.5534	3.0740	3.1953	3.7125	0.916266666666667	3.32726666666667	1.86049805602931	0.00380405662370289	0.0162101487989062	yes	--	--	-	-	-	-	-	-	-
Unigene0000400	1277.66666666667	356.666666666667	35.3131	38.4916	32.0454	7.6138	9.9826	8.3443	35.2833666666667	8.6469	-2.02873331649788	2.11130323072535e-13	7.43243613600503e-12	yes	--	--	-	-	-	-	-	-	-
Unigene0000401	367.666666666667	155.666666666667	3.0869	3.3429	2.2125	1.4912	0.5452	1.1285	2.88076666666667	1.05496666666667	-1.44925539589135	0.000354089313716431	0.00218707838063082	yes	FAM107A	PREDICTED: protein FAM107A isoform X2 [Anser cygnoides domesticus]	-	-	-	-	-	-	-
Unigene0000402	2464	27287.6666666667	21.9467	19.6475	29.2599	279.4678	218.7889	201.8310	23.6180333333333	233.362566666667	3.30461241703467	7.49331927712075e-35	1.5425407522851e-32	yes	SDPR	PREDICTED: serum deprivation-response protein [Pseudopodoces humilis]	-	-	-	-	-	-	-
Unigene0000405	1411.33333333333	82.6666666666667	20.1580	22.5156	16.5158	1.0622	1.2133	0.8348	19.7298	1.03676666666667	-4.25021318684804	5.93301763301244e-39	1.57911159718244e-36	yes	C14orf37	Chromosome 14 open reading frame 37 [Homo sapiens]	-	-	-	-	-	-	-
Unigene0000407	1.66666666666667	45.6666666666667	0.0752	0.0000	0.1081	2.6793	1.5940	0.5547	0.0611	1.60933333333333	4.71914698510249	1.17524868123363e-07	1.69127335478785e-06	yes	--	--	-	-	-	-	-	-	-
Unigene0000415	208.333333333333	92	14.9988	11.6116	8.9679	4.3708	5.5571	4.0132	11.8594333333333	4.64703333333333	-1.35165317827025	0.000300970052839675	0.00190018219894549	yes	--	--	-	-	-	-	-	-	-
Unigene0000416	59.6666666666667	21.6666666666667	1.3131	1.2461	2.3021	0.7462	0.4956	0.3745	1.62043333333333	0.538766666666667	-1.58864716802593	0.00214689172422411	0.0100407389931564	yes	--	--	-	-	-	-	-	-	-
Unigene0000420	1094	2490.33333333333	4.2270	5.1563	5.7063	11.3347	8.9921	9.8539	5.02986666666667	10.0602333333333	1.0000717046437	6.71321283653234e-05	0.000512798381319638	yes	FNDC3A	PREDICTED: fibronectin type-III domain-containing protein 3a-like [Anas platyrhynchos]	-	-	-	-	-	-	-
Unigene0000421	18	0	2.2994	0.4729	0.9346	0.0000	0.0000	0.0000	1.23563333333333	0.001	-10.2710349804441	1.84973386891119e-06	2.10629051766963e-05	yes	--	--	-	-	-	-	-	-	-
Unigene0000425	81	10.3333333333333	5.8090	7.0187	8.3059	0.8841	0.0000	1.2578	7.04453333333333	0.713966666666667	-3.30257551296359	1.23627465323307e-06	1.45392630999173e-05	yes	--	--	-	-	-	-	-	-	-
Unigene0000430	22	495.666666666667	0.0978	0.2276	0.2999	6.4154	3.2002	3.2254	0.208433333333333	4.28033333333333	4.36006523003762	2.37516382103468e-18	1.41753973051763e-16	yes	Sybu	PREDICTED: syntabulin isoform X1 [Anser cygnoides domesticus]	-	-	-	-	-	-	-
Unigene0000438	223.666666666667	82.3333333333333	1.6815	1.3443	1.8019	0.5180	0.6468	0.4300	1.60923333333333	0.5316	-1.59796051735183	1.21271302314313e-05	0.000113676207055531	yes	--	PREDICTED: sodium/myo-inositol cotransporter 2 isoform X3 [Corvus brachyrhynchos]	-	-	-	-	-	-	-
Unigene0000443	69.3333333333333	7.66666666666667	1.4864	1.4411	2.0078	0.1446	0.1441	0.1796	1.6451	0.1561	-3.39763284069265	4.18441433119955e-10	9.35779022665163e-09	yes	Gmeb2	Stathmin-3 [Chelonia mydas]	-	-	-	-	GO:0005622//intracellular;GO:0043227//membrane-bounded organelle;GO:0043226//organelle;GO:0044424//intracellular part;GO:0044464//cell part;GO:0043231//intracellular membrane-bounded organelle;GO:0043229//intracellular organelle;GO:0005623//cell	GO:0000989//transcription factor activity, transcription factor binding;GO:0003712//transcription cofactor activity;GO:0000988//transcription factor activity, protein binding	GO:0050789//regulation of biological process;GO:0009889//regulation of biosynthetic process;GO:0065007//biological regulation;GO:0019222//regulation of metabolic process;GO:0060255//regulation of macromolecule metabolic process;GO:0010556//regulation of macromolecule biosynthetic process
Unigene0000444	37.6666666666667	5	3.2341	2.1758	1.8972	0.0653	0.1301	0.5308	2.4357	0.242066666666667	-3.3308601159703	6.63325783360985e-06	6.61555742947399e-05	yes	--	--	-	-	-	-	-	-	-
Unigene0000445	60.3333333333333	29.3333333333333	1.6523	1.8957	1.3192	0.4904	0.4342	0.9966	1.6224	0.6404	-1.34108434448708	0.0076140443728755	0.0286608946004404	yes	--	--	-	-	-	-	-	-	-
Unigene0000449	4	80.6666666666667	0.2907	0.1057	0.0348	2.0488	3.2584	2.2891	0.143733333333333	2.5321	4.13886779963635	1.70210655906708e-10	4.03869038974678e-09	yes	--	--	-	-	-	-	-	-	-
Unigene0000450	0	8.66666666666667	0.0000	0.0000	0.0000	0.5321	0.1325	1.8926	0.001	0.8524	9.73538678289534	0.00342524826025153	0.0148297040804301	yes	--	--	-	-	-	-	-	-	-
Unigene0000454	4	18.3333333333333	0.2307	0.2237	0.2210	1.8826	0.5683	0.4638	0.225133333333333	0.971566666666667	2.10953331499339	0.0136549191237552	0.0460220377911727	yes	--	--	-	-	-	-	-	-	-
Unigene0000455	2464.33333333333	1393.33333333333	13.9196	19.5422	21.3492	10.1277	7.5347	9.3700	18.2703333333333	9.0108	-1.01977585278005	0.000107990490179594	0.000777368131072647	yes	PIAS2	PREDICTED: E3 SUMO-protein ligase PIAS2 isoform X2 [Haliaeetus leucocephalus]	Environmental Information Processing;Genetic Information Processing	Signal transduction;Folding, sorting and degradation	ko04630//Jak-STAT signaling pathway;ko04120//Ubiquitin mediated proteolysis	K16063	GO:0044446//intracellular organelle part;GO:0031974//membrane-enclosed lumen;GO:0043233//organelle lumen;GO:0070013//intracellular organelle lumen;GO:0044451//nucleoplasm part;GO:0005654//nucleoplasm;GO:0031981//nuclear lumen;GO:0005634//nucleus;GO:0044422//organelle part;GO:0044428//nuclear part;GO:0043229//intracellular organelle;GO:0044464//cell part;GO:0005623//cell;GO:0044424//intracellular …	GO:0019787//ubiquitin-like protein transferase activity;GO:0005488//binding;GO:0044389//ubiquitin-like protein ligase binding;GO:0043167//ion binding;GO:0046914//transition metal ion binding;GO:0046872//metal ion binding;GO:0043169//cation binding;GO:0016740//transferase activity;GO:0003824//catalytic activity;GO:0019899//enzyme binding;GO:0005515//protein binding	GO:0009725//response to hormone;GO:0046483//heterocycle metabolic process;GO:0033993//response to lipid;GO:0030521//androgen receptor signaling pathway;GO:0044699//single-organism process;GO:1901362//organic cyclic compound biosynthetic process;GO:0044238//primary metabolic process;GO:0044249//cellular biosynthetic process;GO:0034654//nucleobase-containing compound biosynthetic process;GO:0071495…
Unigene0000456	0.333333333333333	14.3333333333333	0.0999	0.0000	0.0000	1.2850	0.4923	1.6742	0.0333	1.1505	5.11059499604019	0.000128300772576135	0.000905493828042014	yes	--	--	-	-	-	-	-	-	-
Unigene0000458	151	387	0.8834	0.9250	1.3068	2.2302	2.4096	2.3493	1.0384	2.3297	1.16578189974409	0.000402548294980265	0.00245020189881851	yes	LAYN	PREDICTED: layilin isoform X2 [Anser cygnoides domesticus]	-	-	-	-	-	-	-
Unigene0000461	131.666666666667	371.666666666667	1.4085	3.8144	4.0718	12.1558	4.2358	7.0311	3.09823333333333	7.80756666666667	1.33342718298676	0.0055702900241409	0.0222048951575039	yes	--	--	-	-	-	-	-	-	-
Unigene0000462	121	380.666666666667	6.7146	7.1304	8.7618	10.5647	21.5524	27.1300	7.5356	19.7490333333333	1.38998774677868	0.000541774221772102	0.00315480217825061	yes	--	--	-	-	-	-	-	-	-
Unigene0000465	0	20	0.0000	0.0000	0.0000	4.2951	0.7960	0.6091	0.001	1.90006666666667	10.8918343232089	7.810160900457e-06	7.6460648206053e-05	yes	--	Uncharacterized protein C6orf81-like protein [Anas platyrhynchos]	-	-	-	-	-	-	-
Unigene0000470	28.3333333333333	435	0.2825	0.2620	0.4707	5.6255	4.4178	3.9265	0.3384	4.6566	3.7824754870071	1.95037131578622e-20	1.4255564212291e-18	yes	THPO	PREDICTED: thrombopoietin [Anser cygnoides domesticus]	Environmental Information Processing	Signaling molecules and interaction;Signal transduction	ko04060//Cytokine-cytokine receptor interaction;ko04630//Jak-STAT signaling pathway	K06854	-	-	-
Unigene0000472	22	60.6666666666667	3.2599	2.2888	1.7233	6.1161	4.6526	6.4038	2.424	5.72416666666667	1.2396759798353	0.0117561905172804	0.0407752720857023	yes	--	--	-	-	-	-	-	-	-
Unigene0000474	324.333333333333	8.33333333333333	14.1206	16.4294	15.6288	0.5780	0.3359	0.1958	15.3929333333333	0.3699	-5.3789890723892	4.28474485895252e-30	6.3606132203363e-28	yes	--	--	-	-	-	-	-	-	-
Unigene0000475	60.3333333333333	19	3.6736	6.6291	7.6263	1.2114	1.9107	1.7782	5.97633333333333	1.63343333333333	-1.87135304342319	0.000289327638168096	0.00183702134985789	yes	--	--	-	-	-	-	-	-	-
Unigene0000477	1268	678	8.3502	10.0695	9.3197	4.8852	3.7679	4.3277	9.24646666666666	4.32693333333333	-1.09555728404557	3.4031680759997e-05	0.000282564289328987	yes	MED15	PREDICTED: mediator of RNA polymerase II transcription subunit 15 [Aquila chrysaetos canadensis]	-	-	-	-	-	-	-
Unigene0000487	13.3333333333333	0.666666666666667	1.2621	1.5501	0.4837	0.0832	0.0000	0.0564	1.09863333333333	0.0465333333333333	-4.5613016241095	0.000180546319128666	0.00122044772598276	yes	--	--	-	-	-	-	-	-	-
Unigene0000490	73.6666666666667	384.333333333333	3.6970	2.2283	4.8347	24.0196	16.2963	11.2506	3.58666666666667	17.1888333333333	2.26075605017118	1.07913430790107e-07	1.56494831806767e-06	yes	--	--	-	-	-	-	-	-	-
Unigene0000494	363.666666666667	955.666666666667	1.2429	1.6933	1.8775	4.4245	3.4286	3.3867	1.60456666666667	3.7466	1.22339822669025	2.94996818974142e-05	0.000249374997804272	yes	UHRF1BP1L	PREDICTED: UHRF1-binding protein 1-like isoform X1 [Anas platyrhynchos]	-	-	-	-	-	-	-
Unigene0000496	22.3333333333333	0	1.8616	1.5041	1.7093	0.0000	0.0000	0.0000	1.69166666666667	0.001	-10.7242296062387	3.27403941234973e-09	6.30393142095062e-08	yes	--	--	-	-	-	-	-	-	-
Unigene0000498	16	81	0.1712	0.3135	0.4009	2.1826	1.1433	0.8413	0.2952	1.38906666666667	2.23435121496915	6.46810545787503e-05	0.000496522490203286	yes	--	--	-	-	-	-	-	-	-
Unigene0000501	234.666666666667	683.333333333333	1.6710	1.3666	1.9490	6.1089	4.2742	2.9361	1.6622	4.43973333333333	1.4173790444476	4.44853729973368e-05	0.000358515777884485	yes	ITGA9	PREDICTED: integrin alpha-9 [Picoides pubescens]	Cellular Processes;Environmental Information Processing	Cellular commiunity;Signaling molecules and interaction;Cell motility	ko04510//Focal adhesion;ko04810//Regulation of actin cytoskeleton;ko04512//ECM-receptor interaction;ko04514//Cell adhesion molecules (CAMs)	K06585	GO:0016021//integral component of membrane;GO:0005886//plasma membrane;GO:0031224//intrinsic component of membrane;GO:0016020//membrane;GO:0044425//membrane part;GO:0016323//basolateral plasma membrane;GO:0031226//intrinsic component of plasma membrane;GO:0044464//cell part;GO:0071944//cell periphery;GO:0044459//plasma membrane part;GO:0005623//cell;GO:0098805//whole membrane;GO:0098589//membrane…	-	GO:0044700//single organism signaling;GO:0051179//localization;GO:0023052//signaling;GO:0048870//cell motility;GO:0071621//granulocyte chemotaxis;GO:0060326//cell chemotaxis;GO:0007165//signal transduction;GO:0051674//localization of cell;GO:0007166//cell surface receptor signaling pathway;GO:0050900//leukocyte migration;GO:0006928//movement of cell or subcellular component;GO:0044699//single-org…
Unigene0000503	5486.33333333333	1544	171.9676	199.6255	213.1329	31.7149	46.8328	59.8890	194.908666666667	46.1455666666667	-2.07853428594424	7.22667651738366e-14	2.69524859015995e-12	yes	Cbx5	PREDICTED: chromobox protein homolog 5 [Gallus gallus]	-	-	-	-	GO:0000785//chromatin;GO:0032991//macromolecular complex;GO:0031981//nuclear lumen;GO:0044446//intracellular organelle part;GO:0043234//protein complex;GO:0005623//cell;GO:0031974//membrane-enclosed lumen;GO:0043227//membrane-bounded organelle;GO:0044427//chromosomal part;GO:0044424//intracellular part;GO:0000775//chromosome, centromeric region;GO:0044428//nuclear part;GO:0005634//nucleus;GO:0005…	GO:0046983//protein dimerization activity;GO:0042393//histone binding;GO:0005515//protein binding;GO:0019899//enzyme binding;GO:0008134//transcription factor binding;GO:0005488//binding	GO:0016070//RNA metabolic process;GO:0009058//biosynthetic process;GO:0008152//metabolic process;GO:0032774//RNA biosynthetic process;GO:0097659//nucleic acid-templated transcription;GO:0006139//nucleobase-containing compound metabolic process;GO:0009987//cellular process;GO:0044271//cellular nitrogen compound biosynthetic process;GO:0044237//cellular metabolic process;GO:0019438//aromatic compou…
Unigene0000513	893.333333333333	417.666666666667	42.3525	47.2751	35.4498	18.7262	24.2130	10.9889	41.6924666666667	17.9760333333333	-1.21371202451371	0.000231118431082543	0.00151338347410772	yes	CDC26	PREDICTED: anaphase-promoting complex subunit CDC26 [Coturnix japonica]	Cellular Processes;Organismal Systems;Genetic Information Processing	Cell growth and death;Folding, sorting and degradation;Endocrine system	ko04120//Ubiquitin mediated proteolysis;ko04110//Cell cycle;ko04114//Oocyte meiosis;ko04914//Progesterone-mediated oocyte maturation	K03359	-	-	GO:0044260//cellular macromolecule metabolic process;GO:0009987//cellular process;GO:0044238//primary metabolic process;GO:0044267//cellular protein metabolic process;GO:0071704//organic substance metabolic process;GO:0044237//cellular metabolic process;GO:0043170//macromolecule metabolic process;GO:0019538//protein metabolic process;GO:0008152//metabolic process
Unigene0000514	517.666666666667	2098.66666666667	4.2648	5.7069	6.4630	13.0983	24.9919	20.0378	5.47823333333333	19.376	1.8224881492493	4.77153986356356e-09	8.88925457194085e-08	yes	--	PREDICTED: Fc receptor-like protein 5 isoform X1 [Apteryx australis mantelli]	-	-	-	-	-	-	-
Unigene0000517	69	8	1.4417	2.5721	1.7958	0.1997	0.2557	0.1546	1.93653333333333	0.203333333333333	-3.2515576874626	5.32464643296622e-09	9.82161506373423e-08	yes	Caskin1	PREDICTED: caskin-1 isoform X1 [Coturnix japonica]	-	-	-	-	-	-	-
Unigene0000518	37	14	2.2613	1.2898	1.2745	0.0877	0.7865	0.6538	1.60853333333333	0.509333333333333	-1.65906379034555	0.0140302479007161	0.0470672884410107	yes	--	--	-	-	-	-	-	-	-
Unigene0000522	21	0.333333333333333	1.2245	0.4353	0.8604	0.0000	0.0402	0.0000	0.840066666666667	0.0134	-5.97019891715874	5.00331272576523e-07	6.37036910691234e-06	yes	ATP7B	PREDICTED: copper-transporting ATPase 2 isoform X4 [Anser cygnoides domesticus]	-	-	-	-	-	-	-
Unigene0000524	209.333333333333	119.333333333333	3.9314	4.2818	2.8036	1.3142	1.6453	2.2980	3.67226666666667	1.7525	-1.06725638159338	0.00469226843047559	0.019277917986874	yes	--	--	-	-	-	-	-	-	-
Unigene0000526	6	33	0.0000	0.3871	0.1913	0.9215	0.4262	1.2932	0.1928	0.8803	2.19089021622166	0.00970445609714893	0.0349208010832128	yes	--	--	-	-	-	-	-	-	-
Unigene0000529	0.333333333333333	37.3333333333333	0.0000	0.0676	0.0000	1.9989	2.8152	1.9614	0.0225333333333333	2.2585	6.64716035776385	7.08356951056645e-11	1.77760490303496e-09	yes	Gpr1	PREDICTED: probable G-protein coupled receptor 152 [Haliaeetus leucocephalus]	-	-	-	-	-	-	-
Unigene0000535	13.3333333333333	0.333333333333333	0.1964	2.0950	1.5056	0.0000	0.0968	0.0000	1.26566666666667	0.0322666666666667	-5.29370914123186	0.000337513637847016	0.00209946071776439	yes	--	--	-	-	-	-	-	-	-
Unigene0000539	12.3333333333333	1	0.5474	1.7439	0.5245	0.0774	0.0000	0.1048	0.9386	0.0607333333333333	-3.94995000194737	0.000496304705047402	0.00292395323099978	yes	Stk32b	PREDICTED: serine/threonine-protein kinase 32B isoform X6 [Anser cygnoides domesticus]	-	-	-	-	-	-	-
Unigene0000542	177	99.6666666666667	6.9728	6.2600	5.9032	2.9563	2.7268	3.5359	6.37866666666667	3.073	-1.05360712188399	0.0027454965528562	0.0123377609652058	yes	--	--	-	-	-	-	-	-	-
Unigene0000547	82018.3333333333	237503.666666667	337.2105	314.6544	275.6280	704.9160	836.6775	795.9788	309.1643	779.190766666667	1.33360284456943	2.31532294338055e-09	4.58359142724312e-08	yes	FSTL1	Follistatin-related protein 1, partial [Mesitornis unicolor]	-	-	-	-	-	-	-
Unigene0000552	108.666666666667	340.333333333333	0.4042	0.8440	0.7209	2.3744	1.9057	1.3502	0.656366666666667	1.87676666666667	1.51567541583636	0.000126965634359988	0.000896791578225035	yes	--	--	-	-	-	-	-	-	-
Unigene0000561	3507.33333333333	572	38.0709	35.8763	31.7192	4.0581	5.0152	5.6640	35.2221333333333	4.91243333333333	-2.841972559142	1.62818169102171e-27	2.05763901523149e-25	yes	EPN3	PREDICTED: epsin-3 [Anser cygnoides domesticus]	Cellular Processes	Transport and catabolism	ko04144//Endocytosis	K12471	-	-	-
Unigene0000563	10	2	0.8355	1.1701	0.7115	0.1837	0.0000	0.2489	0.9057	0.1442	-2.65096209299396	0.00791873254038224	0.0296153066599676	yes	--	--	-	-	-	-	-	-	-
Unigene0000566	4742.66666666667	2659	91.2333	99.3305	96.4526	46.5388	48.0116	46.4212	95.6721333333333	46.9905333333333	-1.02572862629087	4.08103116120143e-06	4.28504206344201e-05	yes	RUVBL2	PREDICTED: ruvB-like 2 [Crocodylus porosus]	-	-	-	-	GO:0005634//nucleus;GO:0070013//intracellular organelle lumen;GO:0043189//H4/H2A histone acetyltransferase complex;GO:0044422//organelle part;GO:0032991//macromolecular complex;GO:1902493//acetyltransferase complex;GO:0031988//membrane-bounded vesicle;GO:0000785//chromatin;GO:0031248//protein acetyltransferase complex;GO:0043232//intracellular non-membrane-bounded organelle;GO:0044427//chromosoma…	GO:0000975//regulatory region DNA binding;GO:0008026//ATP-dependent helicase activity;GO:0016817//hydrolase activity, acting on acid anhydrides;GO:0004386//helicase activity;GO:0003676//nucleic acid binding;GO:0017111//nucleoside-triphosphatase activity;GO:0003677//DNA binding;GO:0016887//ATPase activity;GO:0042623//ATPase activity, coupled;GO:0016818//hydrolase activity, acting on acid anhydride…	GO:0016569//covalent chromatin modification;GO:0010628//positive regulation of gene expression;GO:0045184//establishment of protein localization;GO:0080090//regulation of primary metabolic process;GO:1903506//regulation of nucleic acid-templated transcription;GO:0033554//cellular response to stress;GO:0051234//establishment of localization;GO:0019538//protein metabolic process;GO:1901700//respons…
Unigene0000569	701.666666666667	387.333333333333	20.7953	23.7602	19.4767	10.6407	9.7089	10.4687	21.3440666666667	10.2727666666667	-1.05501029645824	0.000133813552347717	0.000938895138456098	yes	NUP214	PREDICTED: nuclear pore complex protein Nup214 isoform X3 [Haliaeetus leucocephalus]	Genetic Information Processing	Translation	ko03013//RNA transport	K14317	-	-	-
Unigene0000570	0	13.6666666666667	0.0000	0.0000	0.0000	1.4426	0.5748	1.3032	0.001	1.10686666666667	10.1122657299757	1.58127425794993e-05	0.000143576106339944	yes	--	--	-	-	-	-	-	-	-
Unigene0000573	0	27.6666666666667	0.0000	0.0000	0.0000	1.9251	1.8015	0.7509	0.001	1.4925	10.5435152161522	4.24544042869524e-09	8.02476560802764e-08	yes	--	--	-	-	-	-	-	-	-
Unigene0000575	975.333333333333	409.666666666667	27.5608	34.7788	33.9149	11.0596	12.5150	11.8165	32.0848333333333	11.7970333333333	-1.44346738655496	1.28815401115129e-07	1.83968640199626e-06	yes	GNG2	PREDICTED: guanine nucleotide-binding protein G(I)/G(S)/G(O) subunit gamma-2 isoform X1 [Myotis brandtii]	Environmental Information Processing;Organismal Systems	Nervous system;Immune system;Environmental adaptation;Signal transduction	ko04728//Dopaminergic synapse;ko04151//PI3K-Akt signaling pathway;ko04014//Ras signaling pathway;ko04713//Circadian entrainment;ko04723//Retrograde endocannabinoid signaling;ko04724//Glutamatergic synapse;ko04062//Chemokine signaling pathway;ko04726//Serotonergic synapse;ko04725//Cholinergic synapse;ko04727//GABAergic synapse	K07826	GO:0031988//membrane-bounded vesicle;GO:0044464//cell part;GO:0009898//cytoplasmic side of plasma membrane;GO:0044425//membrane part;GO:0016020//membrane;GO:0005622//intracellular;GO:0031234//extrinsic component of cytoplasmic side of plasma membrane;GO:0098562//cytoplasmic side of membrane;GO:0031982//vesicle;GO:0044459//plasma membrane part;GO:0044424//intracellular part;GO:0005623//cell;GO:001…	GO:0005488//binding;GO:0060089//molecular transducer activity;GO:0005515//protein binding	GO:0050878//regulation of body fluid levels;GO:0050789//regulation of biological process;GO:0009150//purine ribonucleotide metabolic process;GO:0009259//ribonucleotide metabolic process;GO:0009056//catabolic process;GO:0043434//response to peptide hormone;GO:0034695//response to prostaglandin E;GO:1901652//response to peptide;GO:0019637//organophosphate metabolic process;GO:0009725//response to h…
Unigene0000579	3.66666666666667	19.3333333333333	0.3975	0.3083	0.1523	1.1010	1.5668	1.2787	0.286033333333333	1.3155	2.20135605991031	0.00360764190571547	0.0154996837428093	yes	--	--	-	-	-	-	-	-	-
Unigene0000580	2137.33333333333	913.333333333333	15.8208	13.5601	13.0495	4.4353	6.4072	5.0747	14.1434666666667	5.30573333333333	-1.41451170604071	6.11873126013503e-08	9.35454072172486e-07	yes	AHR	PREDICTED: aryl hydrocarbon receptor-like [Anser cygnoides domesticus]	-	-	-	-	-	-	-
Unigene0000584	645	3178	1.7642	1.5278	3.7887	9.9417	9.9370	10.5933	2.36023333333333	10.1573333333333	2.10552029530369	4.18833774412860e-10	9.36052632645602e-09	yes	Trim25	PREDICTED: E3 ubiquitin/ISG15 ligase TRIM25 isoform X3 [Anas platyrhynchos]	Organismal Systems	Immune system	ko04622//RIG-I-like receptor signaling pathway	K10652	-	GO:0043169//cation binding;GO:0046872//metal ion binding;GO:0043167//ion binding;GO:0046914//transition metal ion binding;GO:0005488//binding	-
Unigene0000586	102.666666666667	613	1.6491	0.8315	2.4649	10.7998	8.3857	7.3057	1.6485	8.8304	2.42132490363395	4.48895040856443e-09	8.43964315308372e-08	yes	paqr5b	PREDICTED: membrane progestin receptor gamma [Haliaeetus leucocephalus]	-	-	-	-	-	-	-
Unigene0000587	137.333333333333	60	2.6512	2.3564	2.3991	0.4918	1.0523	1.1723	2.4689	0.905466666666667	-1.44713496622099	0.000663246792948176	0.00374584103971449	yes	yvcT	PREDICTED: glyoxylate reductase/hydroxypyruvate reductase-like isoform X3 [Anser cygnoides domesticus]	-	-	-	-	-	-	-
Unigene0000588	28.3333333333333	1.33333333333333	0.7362	0.9932	0.9201	0.0633	0.0631	0.0000	0.883166666666667	0.0421333333333333	-4.3896517587536	8.63346976447524e-08	1.27622783483333e-06	yes	CLDN8	PREDICTED: claudin-8-like isoform X2 [Anser cygnoides domesticus]	Environmental Information Processing;Cellular Processes	Cellular commiunity;Signaling molecules and interaction	ko04530//Tight junction;ko04514//Cell adhesion molecules (CAMs)	K06087	GO:0044464//cell part;GO:0030054//cell junction;GO:0005911//cell-cell junction;GO:0043296//apical junction complex;GO:0044425//membrane part;GO:0005623//cell;GO:0016020//membrane;GO:0005622//intracellular;GO:0043226//organelle;GO:0031224//intrinsic component of membrane;GO:0044424//intracellular part;GO:0043227//membrane-bounded organelle;GO:0043231//intracellular membrane-bounded organelle;GO:00…	-	-
Unigene0000591	3	28.6666666666667	0.1816	0.0000	0.2174	2.3349	0.5815	0.6388	0.133	1.18506666666667	3.15547007027939	0.000793671067791105	0.00435185429211564	yes	--	--	-	-	-	-	-	-	-
Unigene0000597	0.666666666666667	7.66666666666667	0.0000	0.2022	0.0000	0.7220	0.6165	0.6988	0.0674	0.6791	3.33280353580216	0.00863860818853303	0.0317576569883154	yes	--	--	-	-	-	-	-	-	-
Unigene0000600	10363	5445.66666666667	92.9314	99.6330	91.8080	44.6540	49.2323	38.9316	94.7908	44.2726333333333	-1.09833185655542	9.56310661917502e-07	1.15244947570067e-05	yes	ATIC	PREDICTED: bifunctional purine biosynthesis protein PURH, partial [Anser cygnoides domesticus]	Metabolism	Metabolism of cofactors and vitamins;Nucleotide metabolism;Global and Overview	ko01100//Metabolic pathways;ko01110//Biosynthesis of secondary metabolites;ko01130//Biosynthesis of antibiotics;ko00230//Purine metabolism;ko00670//One carbon pool by folate	K00602	GO:0005623//cell;GO:0005737//cytoplasm;GO:0005622//intracellular;GO:0044424//intracellular part;GO:0043229//intracellular organelle;GO:0044444//cytoplasmic part;GO:0044464//cell part;GO:0043227//membrane-bounded organelle;GO:0043226//organelle;GO:0043231//intracellular membrane-bounded organelle	GO:0003824//catalytic activity;GO:0005488//binding;GO:0005515//protein binding;GO:0016740//transferase activity;GO:0016814//hydrolase activity, acting on carbon-nitrogen (but not peptide) bonds, in cyclic amidines;GO:0016741//transferase activity, transferring one-carbon groups;GO:0016810//hydrolase activity, acting on carbon-nitrogen (but not peptide) bonds;GO:0046983//protein dimerization activ…	GO:0006753//nucleoside phosphate metabolic process;GO:0006163//purine nucleotide metabolic process;GO:0019637//organophosphate metabolic process;GO:0044238//primary metabolic process;GO:0009259//ribonucleotide metabolic process;GO:0044281//small molecule metabolic process;GO:0006807//nitrogen compound metabolic process;GO:1901360//organic cyclic compound metabolic process;GO:0008152//metabolic pr…
Unigene0000603	5664.66666666667	2013.66666666667	175.4922	212.5052	198.1931	53.3637	60.3795	66.0920	195.396833333333	59.9450666666667	-1.70469415335463	3.30870743713473e-13	1.13445395725155e-11	yes	fbl	PREDICTED: rRNA 2'-O-methyltransferase fibrillarin [Sarcophilus harrisii]	Genetic Information Processing	Translation	ko03008//Ribosome biogenesis in eukaryotes	K14563	-	GO:0016741//transferase activity, transferring one-carbon groups;GO:0003824//catalytic activity;GO:0016740//transferase activity	GO:0090304//nucleic acid metabolic process;GO:0071704//organic substance metabolic process;GO:0006725//cellular aromatic compound metabolic process;GO:0016070//RNA metabolic process;GO:0034641//cellular nitrogen compound metabolic process;GO:0043170//macromolecule metabolic process;GO:0006399//tRNA metabolic process;GO:0071840//cellular component organization or biogenesis;GO:1901360//organic cyc…
Unigene0000606	31	138.666666666667	1.2285	0.7941	1.3554	4.8981	4.7325	3.8424	1.126	4.491	1.99582989469934	2.05201692485344e-06	2.31611137123263e-05	yes	--	--	-	-	-	-	-	-	-
Unigene0000607	9.33333333333333	35.3333333333333	0.0996	0.5149	0.2862	1.4447	0.9158	0.7563	0.300233333333333	1.03893333333333	1.79094701597961	0.00749630607541324	0.0283071515435628	yes	--	--	-	-	-	-	-	-	-
Unigene0000609	48.6666666666667	4.66666666666667	0.8241	1.4469	0.8963	0.0000	0.0000	0.2090	1.05576666666667	0.0696666666666667	-3.92167867546176	1.33372484314332e-05	0.000123851921601427	yes	--	PREDICTED: transcription factor 7 isoform X1 [Corvus cornix cornix]	Cellular Processes;Environmental Information Processing;Organismal Systems	Signal transduction;Cellular commiunity;Endocrine system	ko04310//Wnt signaling pathway;ko04916//Melanogenesis;ko04520//Adherens junction	K02620	-	-	-
Unigene0000613	2	80.3333333333333	0.0000	0.0509	0.1005	5.1641	0.3878	0.4747	0.0504666666666667	2.00886666666667	5.31490720237882	2.71772055905602e-06	2.97447883160318e-05	yes	--	hypothetical protein N339_04974, partial [Pterocles gutturalis]	-	-	-	-	-	-	-
Unigene0000617	35.6666666666667	91.6666666666667	0.7137	0.8155	1.1234	1.8155	2.6625	1.6571	0.8842	2.04503333333333	1.20967971938234	0.00608431260677791	0.0238706108458147	yes	--	--	-	-	-	-	-	-	-
Unigene0000618	614	38.3333333333333	37.5000	2.2846	6.0524	0.3472	0.0247	1.6800	15.279	0.683966666666667	-4.48148029622185	5.53923835232543e-05	0.000434005830997915	yes	Krt19	PREDICTED: keratin, type I cytoskeletal 19-like [Anser cygnoides domesticus]	-	-	-	-	-	-	-
Unigene0000620	53	14	1.3738	1.6825	0.6928	0.3815	0.2375	0.2584	1.2497	0.292466666666667	-2.09523769577266	0.000166834173902656	0.00113812221753994	yes	TMPRSS9	PREDICTED: transmembrane protease serine 9 isoform X2 [Anser cygnoides domesticus]	-	-	-	-	-	-	-
Unigene0000621	3.33333333333333	21.6666666666667	0.0000	0.3408	0.0842	1.0431	0.6061	0.7950	0.141666666666667	0.814733333333333	2.52382759411396	0.00509714330435757	0.0206134874527158	yes	--	--	-	-	-	-	-	-	-
Unigene0000622	44.3333333333333	175	0.7794	0.8154	1.0612	3.9567	2.8702	2.5844	0.885333333333333	3.1371	1.82513887212592	4.83282370100825e-06	4.97237360834505e-05	yes	MEF2B	PREDICTED: myocyte-specific enhancer factor 2B [Falco peregrinus]	-	-	-	-	-	-	-
Unigene0000625	108	0.666666666666667	4.5180	0.6709	1.3260	0.0000	0.0000	0.0273	2.17163333333333	0.0091	-7.89869827304675	1.83562935003952e-13	6.50543585189862e-12	yes	--	--	-	-	-	-	-	-	-
Unigene0000634	10096	23768.6666666667	61.1189	58.6881	67.5503	135.1837	119.9483	130.0237	62.4524333333333	128.385233333333	1.0396495857497	1.89549913524769e-06	2.15091679428796e-05	yes	STAT3	PREDICTED: signal transducer and activator of transcription 3 isoform X3 [Meleagris gallopavo]	Environmental Information Processing;Organismal Systems	Endocrine system;Signal transduction	ko04630//Jak-STAT signaling pathway;ko04068//FoxO signaling pathway;ko04920//Adipocytokine signaling pathway	K04692	GO:0043226//organelle;GO:0043231//intracellular membrane-bounded organelle;GO:0043227//membrane-bounded organelle;GO:0016020//membrane;GO:0044464//cell part;GO:0043229//intracellular organelle;GO:0005623//cell;GO:0044424//intracellular part;GO:0005622//intracellular	GO:0019899//enzyme binding;GO:0005488//binding;GO:0046872//metal ion binding;GO:0019902//phosphatase binding;GO:1901363//heterocyclic compound binding;GO:0097159//organic cyclic compound binding;GO:0060089//molecular transducer activity;GO:0003677//DNA binding;GO:0005515//protein binding;GO:0019900//kinase binding;GO:0001071//nucleic acid binding transcription factor activity;GO:0000975//regulato…	GO:0046483//heterocycle metabolic process;GO:0044767//single-organism developmental process;GO:0030334//regulation of cell migration;GO:0048856//anatomical structure development;GO:0071704//organic substance metabolic process;GO:0033500//carbohydrate homeostasis;GO:0050789//regulation of biological process;GO:0007154//cell communication;GO:0097659//nucleic acid-templated transcription;GO:0032501/…
Unigene0000645	0.333333333333333	8.33333333333333	0.0966	0.0000	0.0000	0.6687	0.1903	1.0355	0.0322	0.6315	4.2936501405603	0.00494463888062771	0.0201067706839776	yes	--	--	-	-	-	-	-	-	-
Unigene0000648	2.33333333333333	172.333333333333	0.0000	0.0292	0.0721	1.9366	2.0924	2.4827	0.0337666666666667	2.17056666666667	6.00632815559786	2.01568130404766e-22	1.75287770696382e-20	yes	--	--	-	-	-	-	-	-	-
Unigene0000650	48	13	0.9054	2.4810	2.1122	0.3894	0.2328	0.6068	1.83286666666667	0.409666666666667	-2.16157942471529	0.000432405461798042	0.00260396930994115	yes	--	--	-	-	-	-	-	-	-
Unigene0000651	1.66666666666667	12.3333333333333	0.3072	0.0000	0.1962	0.5065	1.0092	1.5100	0.1678	1.00856666666667	2.58749182894109	0.00981794644815949	0.03522131772111	yes	--	--	-	-	-	-	-	-	-
Unigene0000655	4.66666666666667	36.6666666666667	0.2589	0.2510	0.0000	1.1709	1.0935	1.1899	0.169966666666667	1.15143333333333	2.76010714080607	0.000152483083306727	0.00105234494593782	yes	--	--	-	-	-	-	-	-	-
Unigene0000656	50	11	6.0116	5.1599	3.3049	0.0000	0.5827	1.7834	4.82546666666667	0.7887	-2.61311992311524	0.00104541571584384	0.00549275800690474	yes	--	--	-	-	-	-	-	-	-
Unigene0000658	539.666666666667	228	11.2944	8.4850	11.8577	3.8234	4.3021	3.6641	10.5457	3.92986666666667	-1.42410259081334	3.99381964343108e-06	4.19932764144402e-05	yes	NCR3LG1	PREDICTED: natural cytotoxicity triggering receptor 3 ligand 1, partial [Cuculus canorus]	-	-	-	-	-	-	-
Unigene0000659	28.3333333333333	8	1.1234	1.9690	0.4968	0.2992	0.3832	0.2317	1.1964	0.3047	-1.97323841043287	0.00489824478218545	0.0199586542040696	yes	--	--	-	-	-	-	-	-	-
Unigene0000660	2239.33333333333	858	10.1584	10.4171	21.3833	3.7231	4.6281	5.4286	13.9862666666667	4.59326666666667	-1.60641846925231	9.83654416391394e-07	1.18161851126989e-05	yes	pol	PREDICTED: endogenous retrovirus group K member 19 Pol protein-like [Cuculus canorus]	-	-	-	-	-	-	-
Unigene0000662	5.33333333333333	25.3333333333333	0.4559	0.1105	0.3276	0.6765	1.7408	1.2603	0.298	1.22586666666667	2.04041783474613	0.00580081659309036	0.0229715210966011	yes	--	PDZ and LIM domain protein 7, partial [Anas platyrhynchos]	-	-	-	-	-	-	-
Unigene0000663	11.6666666666667	1.33333333333333	0.6431	0.3897	1.6944	0.3181	0.0000	0.0000	0.909066666666667	0.106033333333333	-3.09986822760044	0.00943324830331012	0.0341149294768145	yes	--	--	-	-	-	-	-	-	-
Unigene0000668	58	184	1.0389	1.3095	2.0405	3.6484	4.3510	4.1776	1.46296666666667	4.059	1.47222744163408	0.000223535867775485	0.0014708598696342	yes	--	--	-	-	-	-	-	-	-
Unigene0000669	1826.33333333333	939.333333333333	31.3747	39.4885	35.8245	14.2338	17.5271	16.1794	35.5625666666667	15.9801	-1.15408301557485	5.87208129190121e-06	5.92254185649573e-05	yes	Dnal4	dynein light chain 4, axonemal [Gallus gallus]	-	-	-	-	-	-	GO:0044699//single-organism process;GO:0009987//cellular process;GO:0044763//single-organism cellular process
Unigene0000670	208.666666666667	587	0.8923	1.2383	1.2664	3.8840	2.5940	2.1866	1.13233333333333	2.8882	1.35087193089869	7.60789393022164e-05	0.000571469774211723	yes	CCSER2	PREDICTED: serine-rich coiled-coil domain-containing protein 2 isoform X4 [Anser cygnoides domesticus]	-	-	-	-	-	-	-
Unigene0000674	41	130.333333333333	0.3296	0.4794	0.7045	2.1319	0.9370	1.2405	0.5045	1.43646666666667	1.5095983409513	0.00154688021231218	0.00761575488683105	yes	--	--	-	-	-	-	-	-	-
Unigene0000675	125.666666666667	2.66666666666667	1.6789	2.7080	1.3831	0.0310	0.0000	0.0631	1.92333333333333	0.0313666666666667	-5.93823278569167	6.71657491899432e-19	4.26968373529652e-17	yes	drd5	PREDICTED: D(1B) dopamine receptor [Anser cygnoides domesticus]	Environmental Information Processing	Signal transduction;Signaling molecules and interaction	ko04080//Neuroactive ligand-receptor interaction;ko04020//Calcium signaling pathway	K05840	GO:0016021//integral component of membrane;GO:0044425//membrane part;GO:0016020//membrane;GO:0031224//intrinsic component of membrane	GO:0099600//transmembrane receptor activity;GO:0060089//molecular transducer activity;GO:0004888//transmembrane signaling receptor activity;GO:0004872//receptor activity;GO:0004871//signal transducer activity;GO:0004930//G-protein coupled receptor activity;GO:0038023//signaling receptor activity	GO:0044700//single organism signaling;GO:0007186//G-protein coupled receptor signaling pathway;GO:0044699//single-organism process;GO:0051716//cellular response to stimulus;GO:0023052//signaling;GO:0050794//regulation of cellular process;GO:0050789//regulation of biological process;GO:0044763//single-organism cellular process;GO:0007165//signal transduction;GO:0065007//biological regulation;GO:00…
Unigene0000676	40.6666666666667	14	1.5416	1.6727	1.1606	0.5447	0.2532	0.4920	1.4583	0.429966666666667	-1.76199081619277	0.00134364354563045	0.00676365184938191	yes	--	--	-	-	-	-	-	-	-
Unigene0000677	909.666666666667	345	9.0703	7.1374	9.2212	3.3530	3.3966	2.0413	8.4763	2.9303	-1.53238627633077	5.60360822179092e-07	7.06132352176374e-06	yes	gag-pro-pol	PREDICTED: endogenous retrovirus group K member 5 Gag polyprotein-like [Apteryx australis mantelli]	-	-	-	-	-	-	-
Unigene0000679	20.3333333333333	55.3333333333333	1.8284	1.6957	1.2187	4.7970	4.3869	2.6106	1.58093333333333	3.9315	1.31430332267936	0.00904501427276849	0.0329483104417382	yes	--	PREDICTED: potassium voltage-gated channel subfamily H member 2 [Crocodylus porosus]	-	-	-	-	-	-	-
Unigene0000684	5	22.3333333333333	0.3921	0.6842	0.0751	0.9308	2.2409	1.3664	0.3838	1.5127	1.97869928272173	0.0129237168436822	0.0439994155917829	yes	--	--	-	-	-	-	-	-	-
Unigene0000690	218.666666666667	111.333333333333	6.1800	6.3301	7.7432	2.1633	2.0301	4.2482	6.7511	2.81386666666667	-1.26256861988635	0.00156925343846019	0.00770359449961933	yes	--	--	-	-	-	-	-	-	-
Unigene0000691	36	14.6666666666667	2.8603	4.2861	1.9932	1.1147	0.9396	1.1618	3.04653333333333	1.07203333333333	-1.50681876052336	0.00710805119538411	0.0271014729531896	yes	--	--	-	-	-	-	-	-	-
Unigene0000692	3	18	0.1428	0.2769	0.2053	0.9890	1.1963	1.1007	0.208333333333333	1.09533333333333	2.39440438540062	0.00243116261746743	0.0111525302912657	yes	--	--	-	-	-	-	-	-	-
Unigene0000693	2404	647.333333333333	27.3400	24.4440	21.0752	7.9043	3.6365	5.6253	24.2864	5.72203333333333	-2.08554884641205	1.91795273854603e-11	5.21269682148722e-10	yes	vwa2	PREDICTED: von Willebrand factor A domain-containing protein 2 [Anser cygnoides domesticus]	-	-	-	-	-	-	-
Unigene0000694	3427.33333333333	1071	227.7080	315.9668	320.9286	68.9892	79.0290	85.6029	288.201133333333	77.8737	-1.88786792929831	1.70515111915578e-13	6.07160532624259e-12	yes	snrpf	Small nuclear ribonucleoprotein F, partial [Bos mutus]	Genetic Information Processing	Transcription	ko03040//Spliceosome	K11098	GO:0044464//cell part;GO:0031974//membrane-enclosed lumen;GO:1902494//catalytic complex;GO:0043231//intracellular membrane-bounded organelle;GO:0043226//organelle;GO:0044444//cytoplasmic part;GO:0005634//nucleus;GO:0031981//nuclear lumen;GO:0030532//small nuclear ribonucleoprotein complex;GO:0044424//intracellular part;GO:0044428//nuclear part;GO:0044446//intracellular organelle part;GO:0005737//…	GO:0097159//organic cyclic compound binding;GO:0003676//nucleic acid binding;GO:0005488//binding;GO:1901363//heterocyclic compound binding	GO:0016070//RNA metabolic process;GO:0000377//RNA splicing, via transesterification reactions with bulged adenosine as nucleophile;GO:0009058//biosynthetic process;GO:0090304//nucleic acid metabolic process;GO:0034645//cellular macromolecule biosynthetic process;GO:0032774//RNA biosynthetic process;GO:0000398//mRNA splicing, via spliceosome;GO:0009059//macromolecule biosynthetic process;GO:004423…
Unigene0000703	0.666666666666667	14.6666666666667	0.0000	0.0000	0.1451	1.0488	0.8209	0.9643	0.0483666666666667	0.944666666666667	4.28772033373864	0.000105281726149778	0.000759824936506044	yes	--	--	-	-	-	-	-	-	-
Unigene0000704	55.3333333333333	165.333333333333	1.6320	4.3250	2.8145	8.6103	6.6474	7.7293	2.92383333333333	7.66233333333333	1.38992271248496	0.0014403034768748	0.00717114710342618	yes	--	--	-	-	-	-	-	-	-
Unigene0000705	48.3333333333333	9.66666666666667	1.8344	1.6674	1.9040	0.1512	0.5649	0.2561	1.80193333333333	0.324066666666667	-2.47518309780075	2.22315398304588e-05	0.000194163062234894	yes	PPFIA4	PREDICTED: liprin-alpha-4-like, partial [Balearica regulorum gibbericeps]	-	-	-	-	-	-	-
Unigene0000712	0.333333333333333	12.3333333333333	0.0746	0.0000	0.0000	0.8113	0.1469	1.1992	0.0248666666666667	0.719133333333333	4.85397424831715	0.00108870479561327	0.00569239547812518	yes	--	--	-	-	-	-	-	-	-
Unigene0000718	652.333333333333	189.666666666667	5.2298	4.9397	5.9499	1.7803	0.6744	1.5572	5.37313333333333	1.3373	-2.00644049342288	1.26214075711854e-07	1.80645181312846e-06	yes	RAB19	PREDICTED: ras-related protein Rab-19 [Anser cygnoides domesticus]	-	-	-	-	-	GO:0097367//carbohydrate derivative binding;GO:0001883//purine nucleoside binding;GO:0036094//small molecule binding;GO:0032549//ribonucleoside binding;GO:0097159//organic cyclic compound binding;GO:1901363//heterocyclic compound binding;GO:0032550//purine ribonucleoside binding;GO:0001882//nucleoside binding;GO:0005488//binding	GO:0008104//protein localization;GO:0044700//single organism signaling;GO:0044763//single-organism cellular process;GO:0050794//regulation of cellular process;GO:0045184//establishment of protein localization;GO:0007154//cell communication;GO:0051179//localization;GO:0050896//response to stimulus;GO:0009987//cellular process;GO:0051234//establishment of localization;GO:0044699//single-organism pr…
Unigene0000719	531.333333333333	96.3333333333333	5.3741	4.3807	3.9993	0.6809	1.0870	0.5086	4.5847	0.758833333333333	-2.59497237547393	4.7853623916042e-12	1.41517291063496e-10	yes	TRAK1	PREDICTED: huntingtin-associated protein 1 [Haliaeetus leucocephalus]	-	-	-	-	-	-	-
Unigene0000724	2861	1633.66666666667	34.5191	39.9607	34.7620	20.7343	15.1502	18.5170	36.4139333333333	18.1338333333333	-1.00580665476583	3.50423859895089e-05	0.000289996655034725	yes	DDX19B	PREDICTED: ATP-dependent RNA helicase DDX19B isoform X2 [Mesitornis unicolor]	-	-	-	-	-	GO:0016818//hydrolase activity, acting on acid anhydrides, in phosphorus-containing anhydrides;GO:0097367//carbohydrate derivative binding;GO:0032549//ribonucleoside binding;GO:0001883//purine nucleoside binding;GO:0005488//binding;GO:1901363//heterocyclic compound binding;GO:0017111//nucleoside-triphosphatase activity;GO:0001882//nucleoside binding;GO:0097159//organic cyclic compound binding;GO:…	-
Unigene0000729	99.3333333333333	2808.33333333333	0.4852	0.6048	0.9164	23.9082	15.9277	12.1053	0.6688	17.3137333333333	4.69419818668787	1.21348903428996e-35	2.57861526685671e-33	yes	FGL1	PREDICTED: fibrinogen-like protein 1 [Anser cygnoides domesticus]	-	-	-	-	-	-	-
Unigene0000733	86.6666666666667	39.3333333333333	7.0084	9.9869	9.8690	2.5211	4.1858	3.8431	8.95476666666667	3.51666666666667	-1.34844724746225	0.00190555218798421	0.00907470583359658	yes	--	--	-	-	-	-	-	-	-
Unigene0000737	21	123.333333333333	0.8144	1.7373	0.7803	3.2765	7.2769	6.2955	1.11066666666667	5.6163	2.33819410064461	6.25119303615096e-06	6.26414949252937e-05	yes	--	--	-	-	-	-	-	-	-
Unigene0000744	217	3586.66666666667	3.2502	2.2189	2.2860	35.0065	33.9846	40.9557	2.58503333333333	36.6489333333333	3.82551642040156	3.67424818598983e-40	1.06977461410761e-37	yes	POPDC2	PREDICTED: popeye domain-containing protein 2 isoform X1 [Anser cygnoides domesticus]	-	-	-	-	-	-	-
Unigene0000748	42	184.333333333333	0.4285	0.6165	0.6489	2.8304	1.6617	2.0750	0.564633333333333	2.18903333333333	1.95490771677304	2.21383446099431e-06	2.47858215976076e-05	yes	--	--	-	-	-	-	-	-	-
Unigene0000749	3043.33333333333	168.333333333333	16.9308	18.0521	15.1441	0.7401	0.8037	0.8558	16.709	0.799866666666667	-4.38472205257779	1.17737241948413e-55	8.1639933071571e-53	yes	--	PREDICTED: high mobility group protein B1-like [Macaca mulatta]	-	-	-	-	-	-	-
Unigene0000750	1	17	0.0829	0.0804	0.0795	1.1486	1.2259	1.2228	0.0809333333333333	1.1991	3.88907415260708	3.78924654663278e-05	0.000311285274763836	yes	--	--	-	-	-	-	-	-	-
Unigene0000755	34	10.6666666666667	1.2212	1.4573	0.4500	0.0620	0.1851	0.5037	1.04283333333333	0.250266666666667	-2.05897054875582	0.00679708628897315	0.0261345141064203	yes	--	hypothetical protein Anapl_13825 [Anas platyrhynchos]	-	-	-	-	-	-	-
Unigene0000756	16819	5347.66666666667	155.9735	181.7607	163.7523	53.6882	45.8979	42.0167	167.162166666667	47.2009333333333	-1.8243610710505	3.09341099935543e-15	1.35173852616113e-13	yes	DKC1	PREDICTED: H/ACA ribonucleoprotein complex subunit 4 isoform X2 [Calidris pugnax]	Genetic Information Processing	Translation	ko03008//Ribosome biogenesis in eukaryotes	K11131	-	-	-
Unigene0000760	59.3333333333333	1980	0.2645	0.2462	0.4055	16.3457	6.2150	5.7623	0.3054	9.441	4.95016771211009	5.60547150933262e-26	6.39399876775584e-24	yes	--	--	-	-	-	-	-	-	-
Unigene0000766	3	25.6666666666667	0.1683	0.1632	0.1612	1.2208	0.9950	1.3910	0.164233333333333	1.20226666666667	2.87193804996467	9.46770232161499e-05	0.000692326071143508	yes	--	--	-	-	-	-	-	-	-
Unigene0000768	37.6666666666667	325	0.5608	0.1299	0.2406	2.5835	1.7404	2.5357	0.310433333333333	2.28653333333333	2.8808065681538	1.22053002047635e-08	2.11650910000273e-07	yes	--	--	-	-	-	-	-	-	-
Unigene0000780	0.666666666666667	21	0.1626	0.0000	0.0000	2.7342	0.4807	1.2531	0.0542	1.48933333333333	4.78023002329565	5.30372902536866e-05	0.000418164595912482	yes	--	--	-	-	-	-	-	-	-
Unigene0000785	71.6666666666667	31.3333333333333	1.5486	1.3447	1.9489	0.4573	1.0478	0.4338	1.61406666666667	0.6463	-1.32042427152976	0.00772678244334716	0.0290044666986219	yes	SYT1	PREDICTED: synaptotagmin-8 [Anser cygnoides domesticus]	-	-	-	-	-	-	-
Unigene0000787	1334.33333333333	407.333333333333	5.8396	8.9936	8.2790	1.3796	1.7136	2.7604	7.70406666666667	1.9512	-1.98125852426138	2.3022053642708e-09	4.56104964254537e-08	yes	CNTNAP1	PREDICTED: contactin-associated protein 1 [Gallus gallus]	Environmental Information Processing	Signaling molecules and interaction	ko04514//Cell adhesion molecules (CAMs)	K07379	GO:0071944//cell periphery;GO:0033267//axon part;GO:0016020//membrane;GO:0044464//cell part;GO:0044425//membrane part;GO:0044459//plasma membrane part;GO:0031224//intrinsic component of membrane;GO:0005887//integral component of plasma membrane;GO:0005886//plasma membrane;GO:0042995//cell projection;GO:0005623//cell;GO:0097458//neuron part;GO:0031226//intrinsic component of plasma membrane;GO:003…	-	GO:0044767//single-organism developmental process;GO:0044763//single-organism cellular process;GO:0032502//developmental process;GO:0016043//cellular component organization;GO:0030182//neuron differentiation;GO:0050905//neuromuscular process;GO:0032501//multicellular organismal process;GO:0003008//system process;GO:0007043//cell-cell junction assembly;GO:0010970//establishment of localization by …
Unigene0000789	6.33333333333333	71.3333333333333	0.2673	0.0370	0.0549	1.4734	1.0162	1.0494	0.119733333333333	1.17966666666667	3.30048250657145	9.43589602988229e-07	1.13868166906061e-05	yes	--	--	-	-	-	-	-	-	-
Unigene0000794	908.666666666667	251.666666666667	18.6740	26.9637	25.6412	5.4490	6.5667	5.4385	23.7596333333333	5.81806666666667	-2.0299008393011	8.1932322610072e-12	2.34788008114638e-10	yes	Yeats4	PREDICTED: YEATS domain-containing protein 4 isoform X2 [Taeniopygia guttata]	-	-	-	-	GO:0044422//organelle part;GO:0032991//macromolecular complex;GO:0043233//organelle lumen;GO:1902493//acetyltransferase complex;GO:0000123//histone acetyltransferase complex;GO:0005623//cell;GO:0043229//intracellular organelle;GO:0031248//protein acetyltransferase complex;GO:0043231//intracellular membrane-bounded organelle;GO:1902562//H4 histone acetyltransferase complex;GO:0031974//membrane-enc…	GO:0003676//nucleic acid binding;GO:0001071//nucleic acid binding transcription factor activity;GO:0005515//protein binding;GO:0005488//binding;GO:0005198//structural molecule activity;GO:1901363//heterocyclic compound binding;GO:0097159//organic cyclic compound binding	GO:0009987//cellular process;GO:0008152//metabolic process;GO:0016043//cellular component organization;GO:0051276//chromosome organization;GO:0019438//aromatic compound biosynthetic process;GO:0018130//heterocycle biosynthetic process;GO:0018393//internal peptidyl-lysine acetylation;GO:0043170//macromolecule metabolic process;GO:0044699//single-organism process;GO:0034645//cellular macromolecule …
Unigene0000800	115.333333333333	47.6666666666667	3.4815	2.6372	3.0751	1.1570	1.0722	1.0938	3.0646	1.10766666666667	-1.46817498938031	0.000158774413261297	0.00108962792088255	yes	Ccsap	PREDICTED: centriole, cilia and spindle-associated protein [Lepidothrix coronata]	-	-	-	-	-	-	-
Unigene0000806	3.66666666666667	37	0.3098	0.0751	0.0371	2.0690	1.1069	0.7268	0.140666666666667	1.3009	3.20915766322912	6.38798759853085e-05	0.000491302624715379	yes	--	--	-	-	-	-	-	-	-
Unigene0000811	320.333333333333	153	4.3569	5.1845	4.7291	1.4317	2.4470	2.0522	4.75683333333333	1.97696666666667	-1.26671293181444	0.000227731556660314	0.00149444276974229	yes	STARD5	PREDICTED: stAR-related lipid transfer protein 5 [Aquila chrysaetos canadensis]	-	-	-	-	-	-	-
Unigene0000812	65.3333333333333	20.6666666666667	4.4146	4.9938	6.1880	1.7792	1.1279	1.4246	5.1988	1.4439	-1.84820782607146	9.0380628514239e-05	0.000665312018727738	yes	--	zfp6 [Nipponia nippon]	-	-	-	-	-	-	-
Unigene0000815	15.3333333333333	2	0.6074	0.5890	2.1825	0.2253	0.0000	0.1527	1.1263	0.126	-3.16009551439377	0.00208807930871597	0.00981533239586327	yes	ST6GAL2	PREDICTED: beta-galactoside alpha-2,6-sialyltransferase 2, partial [Colius striatus]	Metabolism	Glycan biosynthesis and metabolism;Global and Overview	ko01100//Metabolic pathways;ko00510//N-Glycan biosynthesis;ko00514//Other types of O-glycan biosynthesis	K00779	GO:0043227//membrane-bounded organelle;GO:0031224//intrinsic component of membrane;GO:0044424//intracellular part;GO:0043226//organelle;GO:0005622//intracellular;GO:0016020//membrane;GO:0044425//membrane part;GO:0043231//intracellular membrane-bounded organelle;GO:0005623//cell;GO:0044464//cell part;GO:0043229//intracellular organelle	GO:0003824//catalytic activity;GO:0016740//transferase activity;GO:0016757//transferase activity, transferring glycosyl groups	GO:0071704//organic substance metabolic process;GO:0008152//metabolic process;GO:0043412//macromolecule modification;GO:0044699//single-organism process;GO:0005975//carbohydrate metabolic process;GO:0036211//protein modification process;GO:0044267//cellular protein metabolic process;GO:0044723//single-organism carbohydrate metabolic process;GO:0044710//single-organism metabolic process;GO:0019538…
Unigene0000816	46.6666666666667	23.6666666666667	1.5529	1.4750	1.3057	0.7211	0.6246	0.5947	1.44453333333333	0.6468	-1.15921191127623	0.0135308123902168	0.0456738587081753	yes	SPTBN4	PREDICTED: spectrin beta chain, non-erythrocytic 4 [Anas platyrhynchos]	-	-	-	-	-	-	-
Unigene0000822	3.66666666666667	27.3333333333333	0.4868	0.0000	0.1037	1.0702	1.0128	1.5589	0.196833333333333	1.21396666666667	2.62468234432193	0.00232982158102251	0.0107644456863322	yes	--	--	-	-	-	-	-	-	-
Unigene0000823	57.6666666666667	1000	0.5334	0.3670	0.5523	8.2977	6.7569	7.0804	0.484233333333333	7.37833333333333	3.92952066844892	4.54996782574968e-31	7.28810803796906e-29	yes	Kbtbd13	PREDICTED: kelch repeat and BTB domain-containing protein 13 [Anas platyrhynchos]	-	-	-	-	-	-	-
Unigene0000826	870.333333333333	445.666666666667	56.7092	67.3322	55.1441	23.5258	29.8145	26.8316	59.7285	26.7239666666667	-1.16028532645326	2.47016574824629e-05	0.000213262229303459	yes	tarbp2	PREDICTED: RISC-loading complex subunit TARBP2 isoform X1 [Gallus gallus]	-	-	-	-	-	-	-
Unigene0000829	2.66666666666667	50	0.0000	0.2052	0.0676	2.0583	0.8688	1.5600	0.0909333333333333	1.4957	4.03986778695685	3.45207389412878e-07	4.52539408325106e-06	yes	--	--	-	-	-	-	-	-	-
Unigene0000832	44.3333333333333	135.666666666667	0.9427	0.5612	0.6497	3.0758	1.9395	1.1084	0.717866666666667	2.04123333333333	1.50765329189281	0.00156797983135598	0.0076982403044728	yes	--	--	-	-	-	-	-	-	-
Unigene0000833	1283	677.333333333333	10.1139	9.4550	9.3950	4.4536	4.1174	4.6809	9.65463333333333	4.4173	-1.12805665305999	1.03512590838661e-05	9.837709692708e-05	yes	--	--	-	-	-	-	-	-	-
Unigene0000835	3.33333333333333	26	0.2444	0.1185	0.2342	3.6265	0.1806	0.6142	0.199033333333333	1.47376666666667	2.88842615547305	0.00663186892708801	0.0256257785132724	yes	--	--	-	-	-	-	-	-	-
Unigene0000842	2	16.3333333333333	0.0782	0.1516	0.2248	0.2321	1.3100	1.5199	0.151533333333333	1.02066666666667	2.75180469356931	0.00539449164730896	0.0216268022306227	yes	--	--	-	-	-	-	-	-	-
Unigene0000843	3827.66666666667	9011	47.2665	64.9050	55.5607	130.0255	102.0402	114.2026	55.9107333333333	115.422766666667	1.04573064492076	1.01551692567869e-05	9.6792777114019e-05	yes	FRZB	secreted frizzled-related protein 3 precursor [Gallus gallus]	-	-	-	-	GO:0044421//extracellular region part;GO:0005576//extracellular region	GO:0005515//protein binding;GO:0005488//binding	GO:0008219//cell death;GO:0044707//single-multicellular organism process;GO:0045444//fat cell differentiation;GO:0009987//cellular process;GO:0043583//ear development;GO:0042471//ear morphogenesis;GO:0048523//negative regulation of cellular process;GO:0044767//single-organism developmental process;GO:0010646//regulation of cell communication;GO:0009966//regulation of signal transduction;GO:000727…
Unigene0000846	1.33333333333333	31.3333333333333	0.1140	0.0000	0.1092	3.1004	1.1231	0.7256	0.0744	1.6497	4.47075726087417	3.33109956203147e-06	3.57017725888746e-05	yes	--	--	-	-	-	-	-	-	-
Unigene0000848	15.6666666666667	59.3333333333333	0.3374	0.2117	0.3613	1.0798	0.5281	1.2769	0.303466666666667	0.9616	1.66389883912576	0.00241784790835907	0.0111049474396562	yes	--	--	-	-	-	-	-	-	-
Unigene0000852	617.666666666667	349.666666666667	27.5150	31.6187	28.5485	13.0097	15.1118	15.0261	29.2274	14.3825333333333	-1.02300368227836	0.00029291221236508	0.00185776635930044	yes	Lsm10	PREDICTED: U7 snRNA-associated Sm-like protein LSm10 [Pygoscelis adeliae]	-	-	-	-	GO:0005634//nucleus;GO:0031981//nuclear lumen;GO:0005654//nucleoplasm;GO:0016604//nuclear body;GO:0044424//intracellular part;GO:0044422//organelle part;GO:0031974//membrane-enclosed lumen;GO:0043227//membrane-bounded organelle;GO:0070013//intracellular organelle lumen;GO:0043231//intracellular membrane-bounded organelle;GO:0044451//nucleoplasm part;GO:0043229//intracellular organelle;GO:0043226/…	GO:1901363//heterocyclic compound binding;GO:0003723//RNA binding;GO:0097159//organic cyclic compound binding;GO:0005488//binding;GO:0003676//nucleic acid binding	-
Unigene0000856	2567.33333333333	7474	4.6317	5.5638	7.0775	21.9289	11.5165	11.9565	5.75766666666667	15.1339666666667	1.39423399933623	2.55582809007648e-06	2.81777373470587e-05	yes	UTRN	PREDICTED: utrophin isoform X1 [Anas platyrhynchos]	-	-	-	-	-	GO:0046872//metal ion binding;GO:0005488//binding;GO:0043167//ion binding;GO:0043169//cation binding;GO:0046914//transition metal ion binding	-
Unigene0000859	623.666666666667	110.666666666667	6.2258	10.5160	8.8938	0.6410	1.2215	1.8692	8.5452	1.2439	-2.78024374996862	4.47262595960276e-11	1.15540644826032e-09	yes	Dck	PREDICTED: deoxycytidine kinase [Apteryx australis mantelli]	Metabolism	Nucleotide metabolism;Global and Overview	ko01100//Metabolic pathways;ko00230//Purine metabolism;ko00240//Pyrimidine metabolism	K00893	-	GO:0001883//purine nucleoside binding;GO:0046983//protein dimerization activity;GO:0005488//binding;GO:0003824//catalytic activity;GO:0001882//nucleoside binding;GO:1901363//heterocyclic compound binding;GO:0036094//small molecule binding;GO:0097367//carbohydrate derivative binding;GO:0005515//protein binding;GO:0097159//organic cyclic compound binding;GO:0032549//ribonucleoside binding;GO:001677…	GO:0006796//phosphate-containing compound metabolic process;GO:0009987//cellular process;GO:0006793//phosphorus metabolic process;GO:0055086//nucleobase-containing small molecule metabolic process;GO:0044238//primary metabolic process;GO:0006139//nucleobase-containing compound metabolic process;GO:0008152//metabolic process;GO:1901360//organic cyclic compound metabolic process;GO:0006753//nucleos…
Unigene0000860	220.333333333333	58.6666666666667	3.5432	2.0700	1.7518	0.4718	0.5036	0.6774	2.455	0.550933333333333	-2.15577336594552	2.86227605441854e-07	3.81871103270386e-06	yes	--	--	-	-	-	-	-	-	-
Unigene0000862	8	33.6666666666667	0.3220	0.1951	0.4242	1.3537	1.2295	0.9711	0.313766666666667	1.18476666666667	1.91683895685161	0.00165244537525853	0.00805272968658676	yes	COCH	PREDICTED: cochlin [Anser cygnoides domesticus]	-	-	-	-	-	-	-
Unigene0000871	49.3333333333333	8.33333333333333	1.2039	1.9204	2.4558	0.4994	0.0000	0.3123	1.86003333333333	0.270566666666667	-2.78127245794643	0.000205029031656829	0.00136286893785106	yes	--	--	-	-	-	-	-	-	-
Unigene0000877	870.666666666667	477.666666666667	5.0494	8.3643	6.7034	3.2649	2.8936	3.4213	6.7057	3.19326666666667	-1.07035490516853	0.000257891321760906	0.00166434644989947	yes	ASB3	PREDICTED: ankyrin repeat and SOCS box protein 3 [Anser cygnoides domesticus]	-	-	-	-	-	-	-
Unigene0000879	178	86	4.3810	5.0671	2.1734	1.8920	1.5998	1.4756	3.87383333333333	1.6558	-1.22623346140576	0.00301588890729836	0.0133423715182771	yes	CBLN1	PREDICTED: cerebellin-1 [Pseudopodoces humilis]	-	-	-	-	GO:0044456//synapse part;GO:0005886//plasma membrane;GO:0044425//membrane part;GO:0044464//cell part;GO:0097060//synaptic membrane;GO:0045202//synapse;GO:0098589//membrane region;GO:0071944//cell periphery;GO:0016020//membrane;GO:0098590//plasma membrane region;GO:0044459//plasma membrane part;GO:0098805//whole membrane;GO:0005623//cell	GO:0046983//protein dimerization activity;GO:0005515//protein binding;GO:0005488//binding	GO:0008104//protein localization;GO:0044700//single organism signaling;GO:0033036//macromolecule localization;GO:0007275//multicellular organism development;GO:0030154//cell differentiation;GO:0007399//nervous system development;GO:0051179//localization;GO:0030902//hindbrain development;GO:0007154//cell communication;GO:0023052//signaling;GO:0032502//developmental process;GO:0044699//single-organ…
Unigene0000882	186.666666666667	98.3333333333333	3.8500	3.3901	3.5006	1.8266	1.4712	1.6456	3.58023333333333	1.6478	-1.1195124672818	0.00127515110900431	0.00648139208173315	yes	CRYZL1	PREDICTED: quinone oxidoreductase-like protein 1 isoform X1 [Anser cygnoides domesticus]	-	-	-	-	-	GO:0043167//ion binding;GO:0046872//metal ion binding;GO:0046914//transition metal ion binding;GO:0003824//catalytic activity;GO:0043169//cation binding;GO:0005488//binding	GO:0008152//metabolic process;GO:0044699//single-organism process;GO:0044710//single-organism metabolic process
Unigene0000883	119.333333333333	65.6666666666667	1.3927	1.9046	1.8119	0.9281	0.5201	0.9530	1.70306666666667	0.8004	-1.08934183816627	0.00801563939271646	0.0298992200139273	yes	--	--	-	-	-	-	-	-	-
Unigene0000887	8	93	0.5873	0.3254	1.0450	4.4818	8.9292	6.5788	0.652566666666667	6.66326666666667	3.35203243095131	7.33388052090876e-09	1.31772304661224e-07	yes	--	--	-	-	-	-	-	-	-
Unigene0000889	22.6666666666667	141.666666666667	2.1865	1.2993	1.2164	8.9310	10.0089	7.2325	1.5674	8.72413333333333	2.47663841712272	2.70659011037755e-08	4.41456490952605e-07	yes	--	--	-	-	-	-	-	-	-
Unigene0000893	410.333333333333	1151.66666666667	1.6778	1.3637	1.9674	7.1262	1.9536	3.5077	1.66963333333333	4.19583333333333	1.32942606386823	0.00116535352683691	0.00601851876820642	yes	TUB	PREDICTED: tubby protein homolog [Sturnus vulgaris]	-	-	-	-	-	-	-
Unigene0000895	353.333333333333	144.666666666667	4.1244	7.2253	12.7083	2.7123	3.0483	2.9056	8.01933333333333	2.88873333333333	-1.47304527589261	0.000452963392967733	0.00270459073714101	yes	DHFR	dihydrofolate reductase [Gallus gallus]	Metabolism	Global and Overview;Metabolism of cofactors and vitamins	ko01100//Metabolic pathways;ko00670//One carbon pool by folate;ko00790//Folate biosynthesis	K00287	-	GO:0036094//small molecule binding;GO:0044822//poly(A) RNA binding;GO:0005488//binding;GO:0003676//nucleic acid binding;GO:0016646//oxidoreductase activity, acting on the CH-NH group of donors, NAD or NADP as acceptor;GO:0000166//nucleotide binding;GO:1901363//heterocyclic compound binding;GO:0016645//oxidoreductase activity, acting on the CH-NH group of donors;GO:1901265//nucleoside phosphate bi…	GO:0006520//cellular amino acid metabolic process;GO:0043603//cellular amide metabolic process;GO:0009396//folic acid-containing compound biosynthetic process;GO:0006760//folic acid-containing compound metabolic process;GO:0018130//heterocycle biosynthetic process;GO:0042559//pteridine-containing compound biosynthetic process;GO:0009108//coenzyme biosynthetic process;GO:0043604//amide biosyntheti…
Unigene0000898	14743.3333333333	5967.66666666667	339.1040	293.2908	243.4722	74.6249	121.4565	109.8297	291.955666666667	101.970366666667	-1.51759935777157	5.28409895127845e-09	9.76733534315759e-08	yes	CCM1	PREDICTED: calmodulin-like protein 3 [Meleagris gallopavo]	Cellular Processes;Organismal Systems;Environmental Information Processing	Endocrine system;Sensory system;Circulatory system;Signal transduction;Cell growth and death	ko04020//Calcium signaling pathway;ko04261//Adrenergic signaling in cardiomyocytes;ko04270//Vascular smooth muscle contraction;ko04910//Insulin signaling pathway;ko04070//Phosphatidylinositol signaling system;ko04912//GnRH signaling pathway;ko04916//Melanogenesis;ko04114//Oocyte meiosis;ko04744//Phototransduction	K02183	-	-	-
Unigene0000901	329	1121	0.8916	0.9560	1.5076	3.8153	2.5602	3.5550	1.1184	3.31016666666667	1.56546759263251	7.88704052646617e-07	9.68630036598091e-06	yes	ZHX1	PREDICTED: LOW QUALITY PROTEIN: zinc fingers and homeoboxes protein 1 [Anser cygnoides domesticus]	-	-	-	-	-	-	-
Unigene0000902	278.666666666667	844.333333333333	3.1673	4.0684	3.7869	8.4091	7.9233	11.8932	3.6742	9.40853333333333	1.3565396835916	7.97291193236277e-06	7.79525947910178e-05	yes	--	--	-	-	-	-	-	-	-
Unigene0000904	2061	1188.66666666667	18.2067	22.9267	18.8069	8.4301	9.7109	11.4494	19.9801	9.86346666666667	-1.0183971056617	6.42309757475694e-05	0.000493426849988507	yes	FAM76A	PREDICTED: protein FAM76A isoform X1 [Haliaeetus leucocephalus]	-	-	-	-	-	-	-
Unigene0000905	7745.66666666667	1876.33333333333	58.0343	71.6594	61.3583	10.8214	16.7475	13.0971	63.684	13.5553333333333	-2.23207036428235	2.63314645890553e-18	1.56265974366962e-16	yes	Pold1	PREDICTED: DNA polymerase delta catalytic subunit [Anolis carolinensis]	Genetic Information Processing;Metabolism	Nucleotide metabolism;Replication and repair;Global and Overview	ko01100//Metabolic pathways;ko00230//Purine metabolism;ko00240//Pyrimidine metabolism;ko03420//Nucleotide excision repair;ko03440//Homologous recombination;ko03030//DNA replication;ko03410//Base excision repair;ko03430//Mismatch repair	K02327	-	-	-
Unigene0000914	5284	3017	24.4684	28.1791	23.6663	12.0833	12.0710	13.5414	25.4379333333333	12.5652333333333	-1.01754400382862	6.84017555358665e-06	6.79235748065693e-05	yes	NUP188	Nucleoporin NUP188, partial [Phoenicopterus ruber ruber]	Genetic Information Processing	Translation	ko03013//RNA transport	K14311	-	-	-
Unigene0000918	82.6666666666667	34.3333333333333	4.0121	6.5059	6.1639	1.3686	1.9087	2.5499	5.56063333333333	1.9424	-1.51740888264966	0.000896579275857243	0.00482769660660782	yes	MKI67	PREDICTED: antigen KI-67 [Chaetura pelagica]	-	-	-	-	-	-	-
Unigene0000920	1010.33333333333	2683.33333333333	4.8429	6.9405	8.3943	16.7038	12.7245	16.9866	6.7259	15.4716333333333	1.20182627519699	1.45795434028009e-05	0.000133715168427463	yes	GOLIM4	PREDICTED: Golgi integral membrane protein 4 isoform X1 [Anser cygnoides domesticus]	-	-	-	-	-	-	-
Unigene0000921	1918	1077.66666666667	44.4687	47.1943	46.3540	22.8471	22.2505	22.6825	46.0056666666667	22.5933666666667	-1.02591230893011	1.91286216489634e-05	0.000170337822284339	yes	gpatch4	PREDICTED: G patch domain-containing protein 4 [Sturnus vulgaris]	-	-	-	-	-	-	-
Unigene0000922	64.6666666666667	7.33333333333333	4.2913	4.3239	7.2558	0.3330	0.2488	0.8459	5.29033333333333	0.4759	-3.47462826692418	1.55081054934669e-08	2.6320826132052e-07	yes	--	--	-	-	-	-	-	-	-
Unigene0000924	39	13.6666666666667	1.1104	0.5981	1.8027	0.4882	0.1824	0.3928	1.1704	0.354466666666667	-1.7232798037768	0.0054668308531133	0.0218718887889628	yes	--	--	-	-	-	-	-	-	-
Unigene0000928	74.6666666666667	14	4.2524	4.4620	4.0186	0.3458	0.6889	0.9370	4.24433333333333	0.657233333333333	-2.69106040696056	1.7696392093492e-07	2.46323868709703e-06	yes	Gdpd5	PREDICTED: glycerophosphodiester phosphodiesterase domain-containing protein 5-like, partial [Tauraco erythrolophus]	-	-	-	-	-	-	-
Unigene0000936	335.666666666667	157.666666666667	5.5567	9.8584	7.7483	1.7310	3.4720	3.9619	7.72113333333333	3.05496666666667	-1.3376559879527	0.000833110775375959	0.00453507951157295	yes	--	--	-	-	-	-	-	-	-
Unigene0000940	30	155	1.2280	1.5012	1.9439	8.9787	4.3669	7.5859	1.5577	6.97716666666667	2.16322388720253	1.82152367558946e-06	2.07775922467293e-05	yes	--	--	-	-	-	-	-	-	-
Unigene0000942	11.6666666666667	37.6666666666667	0.6530	0.4522	0.4916	1.6610	1.7006	1.2504	0.532266666666667	1.53733333333333	1.53020888720187	0.00494475697953187	0.0201067706839776	yes	--	--	-	-	-	-	-	-	-
Unigene0000944	32.6666666666667	89	1.2877	0.5861	0.6547	2.5478	1.5539	1.9199	0.842833333333333	2.0072	1.25186509811568	0.00902530012420808	0.0328969630132551	yes	--	--	-	-	-	-	-	-	-
Unigene0000951	152.666666666667	1075	3.2067	2.7637	3.3938	17.0640	24.3722	17.1656	3.1214	19.5339333333333	2.64571732594928	1.0025966420935e-17	5.68738863742577e-16	yes	Selp	PREDICTED: LOW QUALITY PROTEIN: P-selectin-like [Anser cygnoides domesticus]	Environmental Information Processing	Signaling molecules and interaction	ko04514//Cell adhesion molecules (CAMs)	K06496	-	-	-
Unigene0000962	2.66666666666667	30.3333333333333	0.1985	0.0000	0.1902	1.4725	0.2934	1.8289	0.129566666666667	1.19826666666667	3.20918249444378	0.000880413310080046	0.00475635821074818	yes	--	--	-	-	-	-	-	-	-
Unigene0000963	1770.66666666667	667.666666666667	18.2067	21.0955	20.9579	6.9442	5.4491	7.2169	20.0867	6.53673333333333	-1.6195988177217	7.58593139063104e-10	1.63907748402979e-08	yes	usp22-a	PREDICTED: ubiquitin carboxyl-terminal hydrolase 22 isoform X1 [Chrysemys picta bellii]	-	-	-	-	GO:0043226//organelle;GO:0044464//cell part;GO:0005622//intracellular;GO:0043229//intracellular organelle;GO:0044424//intracellular part;GO:0043231//intracellular membrane-bounded organelle;GO:0043227//membrane-bounded organelle;GO:0005623//cell	GO:0005488//binding;GO:0046914//transition metal ion binding;GO:0046872//metal ion binding;GO:0043169//cation binding;GO:0043167//ion binding;GO:0070011//peptidase activity, acting on L-amino acid peptides;GO:0003824//catalytic activity;GO:0008233//peptidase activity;GO:0016787//hydrolase activity	GO:0010467//gene expression;GO:0043632//modification-dependent macromolecule catabolic process;GO:0044249//cellular biosynthetic process;GO:0051603//proteolysis involved in cellular protein catabolic process;GO:0034641//cellular nitrogen compound metabolic process;GO:0019438//aromatic compound biosynthetic process;GO:0043933//macromolecular complex subunit organization;GO:0043170//macromolecule m…
Unigene0000964	279	96.6666666666667	4.6903	6.1364	5.8676	1.8236	1.4734	1.7434	5.56476666666667	1.68013333333333	-1.72774546787389	5.17869117579814e-07	6.57302134569813e-06	yes	C12orf43	chromosome 12 open reading frame 43, isoform CRA_e, partial [Homo sapiens]	-	-	-	-	-	-	-
Unigene0000973	59.3333333333333	274.666666666667	0.5593	1.0496	1.5039	3.7659	2.1336	5.9613	1.0376	3.9536	1.92991653107708	8.15675570981428e-05	0.000608108797884333	yes	SEC24D	PREDICTED: LOW QUALITY PROTEIN: protein transport protein Sec24D-like [Anas platyrhynchos]	Genetic Information Processing	Folding, sorting and degradation	ko04141//Protein processing in endoplasmic reticulum	K14007	-	-	-
Unigene0000976	2.33333333333333	24.6666666666667	0.1461	0.0000	0.1866	1.3487	0.6718	1.0443	0.1109	1.0216	3.20349915954101	0.000188548858992088	0.00126748944863731	yes	--	PREDICTED: deoxynucleoside triphosphate triphosphohydrolase SAMHD1 isoform X1 [Anas platyrhynchos]	-	-	-	-	-	-	-
Unigene0000985	0	17	0.0000	0.0000	0.0000	1.1949	1.6105	0.5238	0.001	1.10973333333333	10.1159973261947	1.61845244517625e-06	1.86062010053105e-05	yes	--	--	-	-	-	-	-	-	-
Unigene0000986	0	14	0.0000	0.0000	0.0000	1.5728	1.0967	0.4262	0.001	1.0319	10.0110874526187	1.29433856246455e-05	0.000120598210578712	yes	--	PREDICTED: spermatogenesis-associated protein 1 isoform X3 [Lepidothrix coronata]	-	-	-	-	-	-	-
Unigene0000990	2	19	0.2411	0.1559	0.0770	1.9880	1.2674	0.8620	0.158	1.37246666666667	3.11877464715905	0.000522540468007968	0.00305597160398978	yes	--	--	-	-	-	-	-	-	-
Unigene0000991	102.333333333333	7.66666666666667	4.0244	0.3526	2.9268	0.0000	0.4539	0.0650	2.4346	0.172966666666667	-3.8151188195466	0.000218062218009237	0.00143879564628381	yes	--	hypothetical protein L345_15777 [Ophiophagus hannah]	-	-	-	-	-	-	-
Unigene0000992	1533.66666666667	838.666666666667	10.2271	11.7279	10.2948	5.3608	5.1703	4.9710	10.7499333333333	5.16736666666667	-1.05682654939365	2.5960305061864e-05	0.000222633379406863	yes	ZNF512B	PREDICTED: zinc finger protein 512B [Apteryx australis mantelli]	-	-	-	-	-	-	-
Unigene0001000	1226.33333333333	499.666666666667	5.7613	7.2274	8.2745	3.5078	2.3530	1.9904	7.08773333333333	2.61706666666667	-1.43737364960846	2.57784752234765e-06	2.83967363252924e-05	yes	PFKFB2	PREDICTED: 6-phosphofructo-2-kinase/fructose-2,6-bisphosphatase 2 isoform X1 [Aquila chrysaetos canadensis]	Metabolism	Carbohydrate metabolism	ko00051//Fructose and mannose metabolism	K19029	-	GO:1901363//heterocyclic compound binding;GO:0036094//small molecule binding;GO:0097367//carbohydrate derivative binding;GO:0032549//ribonucleoside binding;GO:0050308//sugar-phosphatase activity;GO:0016788//hydrolase activity, acting on ester bonds;GO:0001882//nucleoside binding;GO:0019900//kinase binding;GO:0001883//purine nucleoside binding;GO:0032550//purine ribonucleoside binding;GO:0005488//…	GO:0044237//cellular metabolic process;GO:0009987//cellular process;GO:0006793//phosphorus metabolic process;GO:0006796//phosphate-containing compound metabolic process;GO:0044710//single-organism metabolic process;GO:0005975//carbohydrate metabolic process;GO:0008152//metabolic process;GO:0006091//generation of precursor metabolites and energy;GO:0005996//monosaccharide metabolic process;GO:0044…
Unigene0001001	1305.33333333333	710.666666666667	6.1660	8.4435	7.3298	2.7483	3.0382	4.2906	7.3131	3.35903333333333	-1.12243697749187	8.72194161257935e-05	0.000644924373567166	yes	RBM12B	PREDICTED: RNA-binding protein 12B [Anser cygnoides domesticus]	-	-	-	-	-	GO:0097159//organic cyclic compound binding;GO:0005488//binding	-
Unigene0001008	24.6666666666667	2730	1.2148	0.3681	1.1640	77.5537	101.6116	86.7393	0.915633333333333	88.6348666666667	6.59696053447225	1.40517481582776e-57	1.08898981793099e-54	yes	CLEC4G	PREDICTED: C-type lectin domain family 4 member G-like [Coturnix japonica]	-	-	-	-	-	-	-
Unigene0001010	76.3333333333333	229.333333333333	0.6747	0.7300	0.7776	2.0023	1.8983	1.8612	0.727433333333333	1.9206	1.40067014137276	5.38207891348974e-05	0.000423581506364987	yes	--	--	-	-	-	-	-	-	-
Unigene0001017	162.666666666667	633	1.2145	1.9945	1.9814	7.4687	4.9493	5.5000	1.73013333333333	5.97266666666667	1.78749198355765	2.06554810058266e-07	2.8346958164741e-06	yes	--	--	-	-	-	-	-	-	-
Unigene0001019	315.666666666667	1527.33333333333	1.7232	1.6377	1.8908	7.7301	5.4139	8.5456	1.75056666666667	7.22986666666667	2.04614703638044	1.92990137940741e-12	5.94064677531490e-11	yes	--	--	-	-	-	-	-	-	-
Unigene0001020	354.333333333333	56	2.3468	5.2553	3.9404	0.5085	0.3414	0.6816	3.8475	0.5105	-2.91393846033777	2.98582530303726e-11	7.87931936127996e-10	yes	CDC45	PREDICTED: cell division control protein 45 homolog [Coturnix japonica]	Cellular Processes	Cell growth and death	ko04110//Cell cycle	K06628	-	-	-
Unigene0001021	4.33333333333333	23.6666666666667	0.1066	0.2067	0.3574	2.0033	1.2079	0.3572	0.223566666666667	1.18946666666667	2.41153783613981	0.00498608076187399	0.0202498050300553	yes	--	--	-	-	-	-	-	-	-
Unigene0001023	268.666666666667	1648	2.1633	2.0036	2.1810	14.7968	13.0377	7.8553	2.11596666666667	11.8966	2.49116051043279	1.63385915516374e-15	7.37181024126488e-14	yes	--	--	-	-	-	-	-	-	-
Unigene0001024	2.33333333333333	19	0.0000	0.1392	0.3438	0.7809	0.7072	1.7315	0.161	1.0732	2.73678636625854	0.00341439887889464	0.0147961028302663	yes	--	--	-	-	-	-	-	-	-
Unigene0001027	12177.6666666667	6641.33333333333	105.1462	127.0371	104.5202	50.1479	44.5726	61.9075	112.2345	52.2093333333333	-1.1041365752105	2.89266109867391e-06	3.14634359626453e-05	yes	HSPA9	stress-70 protein, mitochondrial precursor [Gallus gallus]	Genetic Information Processing	Folding, sorting and degradation	ko03018//RNA degradation	K04043	GO:0043233//organelle lumen;GO:0031974//membrane-enclosed lumen;GO:0005622//intracellular;GO:0005759//mitochondrial matrix;GO:0044424//intracellular part;GO:0043229//intracellular organelle;GO:0043226//organelle;GO:0044446//intracellular organelle part;GO:0005623//cell;GO:0005737//cytoplasm;GO:0044429//mitochondrial part;GO:0044444//cytoplasmic part;GO:0005739//mitochondrion;GO:0070013//intracell…	GO:0097159//organic cyclic compound binding;GO:0005488//binding;GO:0005515//protein binding;GO:0001883//purine nucleoside binding;GO:0036094//small molecule binding;GO:0032549//ribonucleoside binding;GO:0097367//carbohydrate derivative binding;GO:1901363//heterocyclic compound binding;GO:0001882//nucleoside binding;GO:0032550//purine ribonucleoside binding	GO:0019538//protein metabolic process;GO:0008104//protein localization;GO:0034613//cellular protein localization;GO:0071702//organic substance transport;GO:0051234//establishment of localization;GO:0043170//macromolecule metabolic process;GO:0051649//establishment of localization in cell;GO:0033036//macromolecule localization;GO:0044238//primary metabolic process;GO:0051641//cellular localization…
Unigene0001033	7.66666666666667	0.333333333333333	0.0880	0.6826	1.1805	0.0871	0.0000	0.0000	0.650366666666667	0.0290333333333333	-4.48547119344232	0.0064325326649121	0.0250083392776247	yes	--	--	-	-	-	-	-	-	-
Unigene0001035	3469.66666666667	21111	59.3960	35.1758	40.5262	176.4181	219.6834	293.7070	45.0326666666667	229.936166666667	2.35218958910637	2.71661183804441e-16	1.32680933506119e-14	yes	CLEC3B	PREDICTED: LOW QUALITY PROTEIN: tetranectin [Anas platyrhynchos]	-	-	-	-	GO:0044424//intracellular part;GO:0005622//intracellular;GO:0043231//intracellular membrane-bounded organelle;GO:0043228//non-membrane-bounded organelle;GO:0070013//intracellular organelle lumen;GO:0043229//intracellular organelle;GO:0044422//organelle part;GO:0043226//organelle;GO:0044428//nuclear part;GO:0031974//membrane-enclosed lumen;GO:0005634//nucleus;GO:0043232//intracellular non-membrane…	GO:0005515//protein binding;GO:0097367//carbohydrate derivative binding;GO:0043169//cation binding;GO:0019904//protein domain specific binding;GO:0046872//metal ion binding;GO:0043167//ion binding;GO:0005539//glycosaminoglycan binding;GO:0005488//binding	GO:0071363//cellular response to growth factor stimulus;GO:0044707//single-multicellular organism process;GO:0010033//response to organic substance;GO:0051716//cellular response to stimulus;GO:0044699//single-organism process;GO:0070887//cellular response to chemical stimulus;GO:0071310//cellular response to organic substance;GO:0032501//multicellular organismal process;GO:0001503//ossification;G…
Unigene0001036	67.3333333333333	30.6666666666667	1.3147	1.0445	1.2421	0.6322	0.2699	0.5140	1.20043333333333	0.472033333333333	-1.34659463865575	0.00440571925417282	0.0182989438032514	yes	ARMC2	PREDICTED: armadillo repeat-containing protein 2 isoform X4 [Anser cygnoides domesticus]	-	-	-	-	-	-	-
Unigene0001039	1.33333333333333	12.6666666666667	0.0723	0.1402	0.0693	1.0014	0.3563	0.9207	0.0939333333333333	0.759466666666667	3.01527753465676	0.00284827354320167	0.0127258302207024	yes	Trank1	PREDICTED: LOW QUALITY PROTEIN: TPR and ankyrin repeat-containing protein 1 [Anser cygnoides domesticus]	-	-	-	-	-	-	-
Unigene0001044	4361.66666666667	18.3333333333333	11.5192	19.4649	14.1099	0.0911	0.0628	0.0261	15.0313333333333	0.06	-7.96879477111074	1.45976606932889e-76	2.33115794204737e-73	yes	COL7A1	PREDICTED: collagen alpha-1(VII) chain-like isoform X5 [Calidris pugnax]	-	-	-	-	-	-	-
Unigene0001046	290	26.6666666666667	2.3283	4.0296	2.8562	0.1507	0.2359	0.3208	3.07136666666667	0.2358	-3.70324513134668	9.59922841670416e-17	4.92091185147755e-15	yes	EXO1	PREDICTED: exonuclease 1 [Anser cygnoides domesticus]	Genetic Information Processing	Replication and repair	ko03430//Mismatch repair	K10746	GO:0043227//membrane-bounded organelle;GO:0005622//intracellular;GO:0043226//organelle;GO:0044424//intracellular part;GO:0005623//cell;GO:0043229//intracellular organelle;GO:0043231//intracellular membrane-bounded organelle;GO:0044464//cell part	GO:0003824//catalytic activity;GO:0016788//hydrolase activity, acting on ester bonds;GO:0016787//hydrolase activity	GO:1901360//organic cyclic compound metabolic process;GO:0006139//nucleobase-containing compound metabolic process;GO:0046483//heterocycle metabolic process;GO:0044260//cellular macromolecule metabolic process;GO:0008152//metabolic process;GO:0006807//nitrogen compound metabolic process;GO:0044237//cellular metabolic process;GO:0006725//cellular aromatic compound metabolic process;GO:0071704//org…
Unigene0001049	93.6666666666667	41.6666666666667	1.4197	1.5950	3.1307	0.6242	1.0215	0.7703	2.04846666666667	0.805333333333333	-1.34688646305214	0.00426108712053872	0.0177893551584623	yes	MTHFD2L	PREDICTED: probable bifunctional methylenetetrahydrofolate dehydrogenase/cyclohydrolase 2 [Aquila chrysaetos canadensis]	Metabolism	Global and Overview;Metabolism of cofactors and vitamins	ko01100//Metabolic pathways;ko00670//One carbon pool by folate	K13403	-	-	-
Unigene0001050	57.6666666666667	10.3333333333333	1.5555	2.0909	2.3033	0.6995	0.0348	0.2369	1.98323333333333	0.323733333333333	-2.61497659895405	0.000212727606093518	0.00140977516518137	yes	--	--	-	-	-	-	-	-	-
Unigene0001051	1661.33333333333	10542.6666666667	12.7614	13.8615	15.9583	92.9342	66.4665	77.7523	14.1937333333333	79.051	2.47752960599835	1.89594337945937e-23	1.7841842884666e-21	yes	ANXA5	PREDICTED: annexin A5 isoform X3 [Anser cygnoides domesticus]	-	-	-	-	-	GO:0005543//phospholipid binding;GO:0008289//lipid binding;GO:0005488//binding;GO:0043167//ion binding;GO:0043168//anion binding	GO:0044707//single-multicellular organism process;GO:0032501//multicellular organismal process;GO:0044699//single-organism process;GO:0050817//coagulation
Unigene0001052	788.666666666667	5405.33333333333	25.2020	27.8669	29.3531	188.1340	134.0422	169.8907	27.474	164.0223	2.5777530968873	3.06256728797371e-24	3.06833143553093e-22	yes	ANXA5	Annexin A5, partial [Egretta garzetta]	-	-	-	-	-	GO:0043168//anion binding;GO:0008289//lipid binding;GO:0043167//ion binding;GO:0005543//phospholipid binding;GO:0005488//binding	GO:0032501//multicellular organismal process;GO:0044699//single-organism process;GO:0050817//coagulation;GO:0044707//single-multicellular organism process
Unigene0001053	528.666666666667	15	3.9124	5.2064	8.1416	0.1331	0.1105	0.1728	5.75346666666667	0.1388	-5.37335201968263	2.09540946558916e-30	3.17316044330699e-28	yes	Gcnt1	PREDICTED: beta-1,3-galactosyl-O-glycosyl-glycoprotein beta-1,6-N-acetylglucosaminyltransferase [Anser cygnoides domesticus]	Metabolism	Glycan biosynthesis and metabolism;Global and Overview	ko01100//Metabolic pathways;ko00512//Mucin type O-glycan biosynthesis	K00727	GO:0043229//intracellular organelle;GO:0044422//organelle part;GO:0043227//membrane-bounded organelle;GO:0044444//cytoplasmic part;GO:0044446//intracellular organelle part;GO:0005794//Golgi apparatus;GO:0043226//organelle;GO:0005623//cell;GO:0031984//organelle subcompartment;GO:0044464//cell part;GO:0005622//intracellular;GO:0098791//Golgi subcompartment;GO:0044424//intracellular part;GO:0005737/…	GO:0016757//transferase activity, transferring glycosyl groups;GO:0003824//catalytic activity;GO:0016740//transferase activity;GO:0008194//UDP-glycosyltransferase activity	GO:0044707//single-multicellular organism process;GO:0048513//animal organ development;GO:1901135//carbohydrate derivative metabolic process;GO:0098609//cell-cell adhesion;GO:0044767//single-organism developmental process;GO:0044699//single-organism process;GO:0019538//protein metabolic process;GO:0001655//urogenital system development;GO:0007159//leukocyte cell-cell adhesion;GO:0007275//multicel…
Unigene0001054	1.66666666666667	16	0.0000	0.1109	0.1644	0.7357	0.1691	1.2270	0.0917666666666667	0.7106	2.95299557945682	0.00637929599334982	0.0248361790450312	yes	--	--	-	-	-	-	-	-	-
Unigene0001055	11	0	0.6540	0.5435	1.7904	0.0000	0.0000	0.0000	0.995966666666667	0.001	-9.95995364829355	5.62734385816349e-05	0.000439993166144447	yes	--	--	-	-	-	-	-	-	-
Unigene0001060	13252	5974.33333333333	370.6770	384.7745	407.6292	138.2715	159.3574	158.3964	387.693566666667	152.008433333333	-1.35076542969334	1.0919294620693e-09	2.29348707539219e-08	yes	CYC1	PREDICTED: cytochrome c1, heme protein, mitochondrial [Anolis carolinensis]	Organismal Systems;Metabolism	Energy metabolism;Circulatory system;Global and Overview	ko01100//Metabolic pathways;ko00190//Oxidative phosphorylation;ko04260//Cardiac muscle contraction	K00413	-	GO:0097159//organic cyclic compound binding;GO:0005488//binding;GO:0046872//metal ion binding;GO:0046906//tetrapyrrole binding;GO:0046914//transition metal ion binding;GO:0043167//ion binding;GO:0043169//cation binding;GO:1901363//heterocyclic compound binding	-
Unigene0001061	32.6666666666667	394	0.2173	0.4405	0.2839	3.2434	4.0387	2.8791	0.3139	3.38706666666667	3.43165944923367	4.88746797329592e-17	2.5833969380614e-15	yes	MAMDC2	PREDICTED: MAM domain-containing protein 2, partial [Anser cygnoides domesticus]	-	-	-	-	GO:0005623//cell;GO:0044424//intracellular part;GO:0043227//membrane-bounded organelle;GO:0031012//extracellular matrix;GO:0005622//intracellular;GO:0005578//proteinaceous extracellular matrix;GO:0044464//cell part;GO:0043226//organelle;GO:0044421//extracellular region part;GO:0005576//extracellular region;GO:0043231//intracellular membrane-bounded organelle;GO:0043229//intracellular organelle	-	GO:0044237//cellular metabolic process;GO:0018149//peptide cross-linking;GO:0044267//cellular protein metabolic process;GO:0006464//cellular protein modification process;GO:0043170//macromolecule metabolic process;GO:0071704//organic substance metabolic process;GO:0036211//protein modification process;GO:0044260//cellular macromolecule metabolic process;GO:0043412//macromolecule modification;GO:0…
Unigene0001062	21.6666666666667	61.3333333333333	2.5825	1.2520	2.0326	7.3906	3.1812	4.2035	1.9557	4.9251	1.3324679364978	0.0123003501546891	0.0422758855280743	yes	--	--	-	-	-	-	-	-	-
Unigene0001073	5.33333333333333	50	0.0000	0.0703	0.4862	0.8605	1.6429	1.9432	0.1855	1.4822	2.99824903823588	0.000502833382811406	0.00295712715553825	yes	--	--	-	-	-	-	-	-	-
Unigene0001076	15.3333333333333	5	0.8264	0.7070	0.6520	0.2404	0.0479	0.2932	0.728466666666667	0.193833333333333	-1.91004626767494	0.014952614661538	0.0495901724385396	yes	--	--	-	-	-	-	-	-	-
Unigene0001077	24	7.66666666666667	0.4032	0.8886	1.2645	0.2901	0.2168	0.2211	0.8521	0.242666666666667	-1.8120468012157	0.00725423744990761	0.0275743695450578	yes	--	--	-	-	-	-	-	-	-
Unigene0001086	44.6666666666667	5	1.3457	1.4720	1.6861	0.0341	0.2720	0.1388	1.50126666666667	0.1483	-3.33958975953456	3.90810398388918e-07	5.0752383402409e-06	yes	--	--	-	-	-	-	-	-	-
Unigene0001087	2354.66666666667	1180	8.7834	11.8163	10.0996	4.6909	4.3300	4.4607	10.2331	4.49386666666667	-1.18721403376831	1.23758873805264e-06	1.45482241594102e-05	yes	SLC39A6	PREDICTED: zinc transporter ZIP6 isoform X1 [Anser cygnoides domesticus]	-	-	-	-	-	-	-
Unigene0001089	0	18	0.0000	0.0000	0.0000	2.3774	0.4251	0.3304	0.001	1.0443	10.0283205045575	1.80191238879278e-05	0.000161439954058127	yes	--	--	-	-	-	-	-	-	-
Unigene0001091	152	64.6666666666667	2.7828	3.5567	3.0299	1.3973	1.5997	0.7065	3.12313333333333	1.2345	-1.3390673259718	0.00121879721668462	0.00625333697148145	yes	SLAMF8	PREDICTED: SLAM family member 8, partial [Meleagris gallopavo]	-	-	-	-	-	-	-
Unigene0001093	142	70	1.4338	1.6597	1.5229	0.6048	0.7777	0.6258	1.5388	0.669433333333333	-1.2007934401915	0.00111853079807327	0.00582062353388599	yes	--	hypothetical protein Anapl_10794 [Anas platyrhynchos]	-	-	-	-	-	-	-
Unigene0001094	2.66666666666667	18.3333333333333	0.0600	0.2906	0.1149	2.4316	0.3545	0.3214	0.155166666666667	1.03583333333333	2.73890131838105	0.012835562953798	0.0437586577889897	yes	--	--	-	-	-	-	-	-	-
Unigene0001100	16067.3333333333	8641.33333333333	135.6699	159.5913	146.3425	66.0650	65.2467	74.1549	147.201233333333	68.4888666666667	-1.10384836683561	6.06488927381143e-07	7.59177196770995e-06	yes	YWHAQ	14-3-3 protein theta [Gallus gallus]	Cellular Processes	Cell growth and death	ko04110//Cell cycle;ko04114//Oocyte meiosis	K16197	GO:0043226//organelle;GO:0005737//cytoplasm;GO:0044464//cell part;GO:0044422//organelle part;GO:0044424//intracellular part;GO:0043227//membrane-bounded organelle;GO:0032991//macromolecular complex;GO:0031090//organelle membrane;GO:0044444//cytoplasmic part;GO:0012506//vesicle membrane;GO:0005622//intracellular;GO:0031982//vesicle;GO:0016020//membrane;GO:0031988//membrane-bounded vesicle;GO:00056…	GO:0003824//catalytic activity;GO:0005515//protein binding;GO:0005488//binding	GO:0097659//nucleic acid-templated transcription;GO:0034641//cellular nitrogen compound metabolic process;GO:0050896//response to stimulus;GO:0007417//central nervous system development;GO:0010821//regulation of mitochondrion organization;GO:0048513//animal organ development;GO:0033043//regulation of organelle organization;GO:0051130//positive regulation of cellular component organization;GO:0006…
Unigene0001102	887	488.333333333333	4.2960	7.2555	8.4848	3.7819	3.3700	2.7597	6.67876666666667	3.30386666666667	-1.01542624681205	0.00142670998569973	0.00711788218653699	yes	MAP7D2	PREDICTED: MAP7 domain-containing protein 2 isoform X3 [Anser cygnoides domesticus]	-	-	-	-	-	-	-
Unigene0001104	1254.66666666667	595.666666666667	43.1452	50.9793	51.8263	18.0728	20.3177	21.6075	48.6502666666667	19.9993333333333	-1.28249580350742	1.08843164060431e-06	1.29586904602488e-05	yes	--	--	-	-	-	-	-	-	-
Unigene0001108	24.3333333333333	74.3333333333333	1.1091	0.7847	0.2585	1.8682	2.6881	1.3862	0.717433333333333	1.98083333333333	1.46519081509325	0.00894442628723322	0.0326767640146207	yes	--	--	-	-	-	-	-	-	-
Unigene0001116	131.666666666667	30.3333333333333	9.8262	3.6295	9.1346	3.5295	0.8069	0.6272	7.5301	1.65453333333333	-2.1862446666258	0.000772822641016638	0.00425969881382029	yes	--	hypothetical protein N340_02955, partial [Tauraco erythrolophus]	Environmental Information Processing	Signal transduction	ko04630//Jak-STAT signaling pathway	K18026	-	-	-
Unigene0001121	52.3333333333333	184.666666666667	0.3878	0.7676	1.3004	2.3976	2.8502	2.4366	0.8186	2.56146666666667	1.64573954568545	0.000323210648701477	0.00202218662898245	yes	--	POL-like, partial [Gallus gallus]	-	-	-	-	-	-	-
Unigene0001124	585	2135	2.3783	3.0380	3.0163	7.8637	9.7738	9.2068	2.81086666666667	8.9481	1.67056635824032	2.24118363752062e-10	5.23528973908241e-09	yes	Slc27a4	PREDICTED: long-chain fatty acid transport protein 1, partial [Calidris pugnax]	Organismal Systems	Endocrine system	ko03320//PPAR signaling pathway	K08745	GO:0043231//intracellular membrane-bounded organelle;GO:0005622//intracellular;GO:0005623//cell;GO:0044464//cell part;GO:0043227//membrane-bounded organelle;GO:0043226//organelle;GO:0043229//intracellular organelle;GO:0044424//intracellular part	GO:0015645//fatty acid ligase activity;GO:0046983//protein dimerization activity;GO:0016874//ligase activity;GO:0003824//catalytic activity;GO:0005515//protein binding;GO:0016877//ligase activity, forming carbon-sulfur bonds;GO:0005215//transporter activity;GO:0022892//substrate-specific transporter activity;GO:0005319//lipid transporter activity;GO:0005488//binding	GO:0044249//cellular biosynthetic process;GO:0071495//cellular response to endogenous stimulus;GO:0010243//response to organonitrogen compound;GO:0031399//regulation of protein modification process;GO:1901576//organic substance biosynthetic process;GO:0044255//cellular lipid metabolic process;GO:0008610//lipid biosynthetic process;GO:0046337//phosphatidylethanolamine metabolic process;GO:0048871/…
Unigene0001134	2648.33333333333	335.333333333333	4.9981	5.7533	3.9158	0.4395	0.5291	0.6170	4.88906666666667	0.528533333333333	-3.20949271096313	7.82972396299919e-29	1.08015346368088e-26	yes	pol	ORF2 [Acanthochelys spixii]	-	-	-	-	-	-	-
Unigene0001136	53	3.66666666666667	1.6870	2.1390	1.2123	0.0000	0.1918	0.1087	1.67943333333333	0.100166666666667	-4.06750013226093	9.01838114285423e-09	1.59429610146687e-07	yes	--	DNA-dependent protein kinase catalytic subunit, partial [Gallus gallus]	Metabolism	Metabolism of cofactors and vitamins;Global and Overview	ko01100//Metabolic pathways;ko00785//Lipoic acid metabolism	K03644	-	-	-
Unigene0001155	23.3333333333333	6.66666666666667	1.3029	1.4830	1.0855	0.0000	0.6141	0.3417	1.29046666666667	0.3186	-2.01807470447673	0.0114953061819292	0.0400215609828015	yes	--	--	-	-	-	-	-	-	-
Unigene0001158	186	80.3333333333333	11.1032	8.9878	7.7104	1.3100	4.5675	4.2328	9.26713333333333	3.3701	-1.45933172827889	0.00189441830029782	0.00903474660700405	yes	--	PREDICTED: enteropeptidase [Pygoscelis adeliae]	-	-	-	-	-	-	-
Unigene0001161	82.6666666666667	876.666666666667	0.3778	0.3508	0.5557	5.6588	2.6639	3.7339	0.4281	4.01886666666667	3.23076897346736	9.00872688585091e-17	4.6407712429859e-15	yes	SYNPO2L	PREDICTED: synaptopodin 2-like protein isoform X1 [Anser cygnoides domesticus]	-	-	-	-	-	-	-
Unigene0001163	10.3333333333333	86.6666666666667	0.0398	0.4438	0.1144	1.4372	1.4317	1.5205	0.199333333333333	1.46313333333333	2.87580635747206	1.37107843710533e-05	0.00012696061174093	yes	--	PREDICTED: neurotrypsin [Anas platyrhynchos]	-	-	-	-	-	-	-
Unigene0001166	2	12.3333333333333	0.3906	0.2525	0.1248	1.4169	2.3097	0.6982	0.255966666666667	1.47493333333333	2.52662189425512	0.012012535519461	0.041479328225828	yes	--	DNA-dependent protein kinase catalytic subunit, partial [Gallus gallus]	Environmental Information Processing	Signal transduction	ko04630//Jak-STAT signaling pathway	K18026	-	-	-
Unigene0001168	160.666666666667	652	1.0729	0.9566	0.8744	3.9161	3.0200	3.3763	0.967966666666667	3.43746666666667	1.82831645151091	3.40654880338552e-09	6.53281351490587e-08	yes	Mical2	PREDICTED: protein-methionine sulfoxide oxidase MICAL2 isoform X4 [Anser cygnoides domesticus]	-	-	-	-	-	-	-
Unigene0001172	62.6666666666667	10.3333333333333	3.9980	1.1501	2.9466	0.5650	0.0000	0.5300	2.69823333333333	0.365	-2.88604674355718	0.000253004413088684	0.00163656309873089	yes	--	Dysferlin, partial [Eurypyga helias]	-	-	-	-	-	-	-
Unigene0001177	107.333333333333	587.333333333333	2.9962	2.6178	4.7005	9.3155	21.1877	18.1613	3.43816666666667	16.2215	2.23819584463579	3.68953091064897e-08	5.87770826663513e-07	yes	--	--	-	-	-	-	-	-	-
Unigene0001178	62.6666666666667	357.333333333333	0.2244	0.3711	0.6070	2.4022	1.7362	1.9327	0.400833333333333	2.0237	2.33592104271104	2.58406843073302e-08	4.2357020911726e-07	yes	--	Zinc finger CCCH domain-containing protein 11A [Chaetura pelagica]	Genetic Information Processing	Replication and repair;Folding, sorting and degradation	ko04120//Ubiquitin mediated proteolysis;ko03420//Nucleotide excision repair	K10570	-	-	-
Unigene0001180	3216.33333333333	10278.6666666667	47.2456	49.2648	33.2816	90.5764	153.9983	118.3213	43.264	120.965333333333	1.48335469231639	4.22914066114877e-08	6.67279891322991e-07	yes	TMEM119	PREDICTED: RNA-directed DNA polymerase from mobile element jockey-like, partial [Aptenodytes forsteri]	-	-	-	-	-	-	-
Unigene0001182	1201	3068	23.7525	25.9460	13.7688	36.3595	63.6025	43.1959	21.1557666666667	47.7193	1.17352191146509	0.000133686276011417	0.000938350167757816	yes	--	hypothetical protein AS27_13285, partial [Aptenodytes forsteri]	Metabolism;Organismal Systems	Endocrine system;Global and Overview;Lipid metabolism	ko01100//Metabolic pathways;ko00561//Glycerolipid metabolism;ko03320//PPAR signaling pathway	K00864	-	-	-
Unigene0001184	1.33333333333333	19.3333333333333	0.1328	0.0000	0.0424	1.0073	0.8726	0.4451	0.0584	0.775	3.73015603616895	8.55966784376278e-05	0.000634974571647599	yes	--	--	-	-	-	-	-	-	-
Unigene0001187	166.666666666667	2202	2.4324	1.5976	5.4881	22.7431	48.9846	38.1264	3.1727	36.6180333333333	3.52877129317424	1.0640308770993e-14	4.3670843607676e-13	yes	--	PREDICTED: zinc finger protein Rlf [Pterocles gutturalis]	-	-	-	-	-	-	-
Unigene0001190	617	15440	2.9539	4.7755	4.3029	70.5411	84.1007	102.4802	4.01076666666667	85.7073333333333	4.4174687077964	1.97458414518085e-50	1.1189097835149e-47	yes	OGN	PREDICTED: mimecan [Anser cygnoides domesticus]	-	-	-	-	-	-	-
Unigene0001192	26.6666666666667	8	1.8779	1.9815	0.4763	0.1093	0.3266	0.5923	1.44523333333333	0.342733333333333	-2.07614401857633	0.00813347845746849	0.0302403119253656	yes	--	--	-	-	-	-	-	-	-
Unigene0001194	228.333333333333	111	1.6932	2.0183	1.4809	0.6762	1.0257	0.5778	1.7308	0.7599	-1.18755754298823	0.00138211144689568	0.00693344989433181	yes	KIAA2022	PREDICTED: protein KIAA2022 homolog isoform X3 [Anser cygnoides domesticus]	-	-	-	-	-	-	-
Unigene0001196	38.3333333333333	97.3333333333333	0.4090	1.1198	1.1527	1.8566	2.5845	1.6932	0.893833333333333	2.04476666666667	1.19385847045385	0.0138310525428663	0.0465174955617149	yes	--	--	-	-	-	-	-	-	-
Unigene0001197	10.3333333333333	2.66666666666667	0.7975	0.3866	0.8278	0.1315	0.1310	0.1782	0.670633333333333	0.1469	-2.19068979710858	0.0139834129422852	0.0469388492615113	yes	--	--	-	-	-	-	-	-	-
Unigene0001198	3	34.3333333333333	0.4749	0.1842	0.1820	3.0065	2.9950	2.4824	0.280366666666667	2.82796666666667	3.33437837529206	2.58719152834966e-06	2.8487757282177e-05	yes	--	--	-	-	-	-	-	-	-
Unigene0001199	1745.33333333333	33384.6666666667	35.2825	17.8089	100.4017	576.5373	945.1630	997.7576	51.1643666666667	839.8193	4.03686764069234	5.84535869049849e-15	2.4623865518032e-13	yes	--	Cartilage intermediate layer protein 2 [Anas platyrhynchos]	-	-	-	-	-	-	-
Unigene0001204	44.6666666666667	113.333333333333	1.6308	0.7541	0.9135	3.5740	2.0521	1.9001	1.09946666666667	2.50873333333333	1.19015526151713	0.0110669129024556	0.0388137390554045	yes	--	--	-	-	-	-	-	-	-
Unigene0001205	22546	9501.66666666667	412.6684	444.7258	471.0996	146.1459	180.0207	163.5453	442.831266666667	163.2373	-1.43978633579665	1.17295449126194e-10	2.84592673733946e-09	yes	Marcksl1	PREDICTED: MARCKS-related protein [Aquila chrysaetos canadensis]	-	-	-	-	-	-	-
Unigene0001208	10.3333333333333	168.666666666667	0.5674	1.1003	0.7767	16.5994	9.1067	10.0508	0.8148	11.9189666666667	3.8706693740045	2.56408779405466e-14	1.00614194087034e-12	yes	--	--	-	-	-	-	-	-	-
Unigene0001209	0.333333333333333	12.3333333333333	0.0000	0.0915	0.0000	0.3733	0.1860	1.9603	0.0305	0.839866666666667	4.78327916271393	0.00311138856172575	0.0137004567024052	yes	--	--	-	-	-	-	-	-	-
Unigene0001210	7067	3487	45.8525	42.6802	41.8863	17.0669	18.2744	20.1862	43.473	18.5091666666667	-1.23187971446366	3.84049514710669e-08	6.10344552947454e-07	yes	PI4KB	PREDICTED: phosphatidylinositol 4-kinase beta isoform X3 [Anser cygnoides domesticus]	-	-	-	-	-	GO:0016740//transferase activity;GO:0003824//catalytic activity;GO:0016772//transferase activity, transferring phosphorus-containing groups	GO:0050789//regulation of biological process;GO:0071704//organic substance metabolic process;GO:0008654//phospholipid biosynthetic process;GO:0065007//biological regulation;GO:0090407//organophosphate biosynthetic process;GO:0044699//single-organism process;GO:0046488//phosphatidylinositol metabolic process;GO:0044700//single organism signaling;GO:0006796//phosphate-containing compound metabolic …
Unigene0001212	28.3333333333333	98	0.8341	0.5661	0.3397	1.5265	1.9111	1.7749	0.579966666666667	1.7375	1.58297108837406	0.000649554974428284	0.00368113749837576	yes	--	PREDICTED: transforming acidic coiled-coil-containing protein 1 [Apteryx australis mantelli]	-	-	-	-	-	-	-
Unigene0001213	2.33333333333333	55.3333333333333	0.5794	0.0936	0.0000	6.3049	2.8549	4.5304	0.224333333333333	4.5634	4.34639320800686	5.75534477935168e-08	8.84775129892224e-07	yes	--	--	-	-	-	-	-	-	-
Unigene0001214	14.6666666666667	0.666666666666667	0.0940	2.6443	1.2615	0.0000	0.0927	0.0630	1.33326666666667	0.0519	-4.68308701391494	0.00126849658832453	0.00645255807993384	yes	--	--	-	-	-	-	-	-	-
Unigene0001222	27	75	0.7402	0.8046	0.2364	1.6641	1.5472	1.2026	0.593733333333333	1.4713	1.3092044278264	0.0111959236502259	0.0391711638098021	yes	--	--	-	-	-	-	-	-	-
Unigene0001228	6985.66666666667	3935.66666666667	45.6893	63.4668	57.8017	24.1777	27.5280	29.6457	55.6526	27.1171333333333	-1.03724441638405	1.22322267651916e-05	0.000114559466553906	yes	SRSF7	serine/arginine-rich splicing factor 7 [Taeniopygia guttata]	Genetic Information Processing	Transcription	ko03040//Spliceosome	K12896	GO:0044464//cell part;GO:0005634//nucleus;GO:0070013//intracellular organelle lumen;GO:0031974//membrane-enclosed lumen;GO:0043227//membrane-bounded organelle;GO:0031981//nuclear lumen;GO:0043233//organelle lumen;GO:0044428//nuclear part;GO:0043226//organelle;GO:0005622//intracellular;GO:0044422//organelle part;GO:0043229//intracellular organelle;GO:0044446//intracellular organelle part;GO:004442…	GO:0003676//nucleic acid binding;GO:0003723//RNA binding;GO:0043167//ion binding;GO:0097159//organic cyclic compound binding;GO:0046872//metal ion binding;GO:0046914//transition metal ion binding;GO:0043169//cation binding;GO:0005488//binding;GO:1901363//heterocyclic compound binding	GO:0006810//transport;GO:0018130//heterocycle biosynthetic process;GO:0051236//establishment of RNA localization;GO:0051234//establishment of localization;GO:0071705//nitrogen compound transport;GO:0034654//nucleobase-containing compound biosynthetic process;GO:0006366//transcription from RNA polymerase II promoter;GO:0006403//RNA localization;GO:0050657//nucleic acid transport;GO:1901360//organi…
Unigene0001229	33.6666666666667	0.666666666666667	1.2245	1.9429	2.2932	0.0000	0.1097	0.0000	1.8202	0.0365666666666667	-5.63742404949773	1.66903792064452e-09	3.38946548670695e-08	yes	--	PREDICTED: nuclear factor erythroid 2-related factor 3 isoform X1 [Calidris pugnax]	-	-	-	-	-	-	-
Unigene0001230	22	4.33333333333333	0.7530	1.6689	1.0307	0.0000	0.4771	0.1442	1.15086666666667	0.2071	-2.4743212414531	0.00397115752465444	0.0167971771724668	yes	--	--	-	-	-	-	-	-	-
Unigene0001232	30	0.666666666666667	0.0000	10.2613	0.1139	0.0000	0.1172	0.0797	3.4584	0.0656333333333333	-5.71953222571551	0.00243079291772109	0.0111525302912657	yes	--	--	-	-	-	-	-	-	-
Unigene0001235	0.333333333333333	74.6666666666667	0.0000	0.0590	0.0000	1.5648	4.0170	5.3416	0.0196666666666667	3.64113333333333	7.53249130729456	2.3802596179903e-13	8.28515862671538e-12	yes	--	--	-	-	-	-	-	-	-
Unigene0001236	2	11.3333333333333	0.0742	0.0719	0.2842	0.8804	0.5116	0.7456	0.143433333333333	0.712533333333333	2.31257716752575	0.0141697591031926	0.0474537452325334	yes	GOLGB1	PREDICTED: golgin subfamily B member 1-like isoform X4 [Anser cygnoides domesticus]	-	-	-	-	-	-	-
Unigene0001239	2029	1093.33333333333	5.4229	8.3282	9.0687	3.4531	3.4056	3.8232	7.6066	3.56063333333333	-1.09511786401475	5.41429622719322e-05	0.000425608587226813	yes	CSE1L	PREDICTED: exportin-2 [Anser cygnoides domesticus]	-	-	-	-	-	GO:0031267//small GTPase binding;GO:0019899//enzyme binding;GO:0005515//protein binding;GO:0005488//binding;GO:0017016//Ras GTPase binding;GO:0051020//GTPase binding	GO:0051234//establishment of localization;GO:0033036//macromolecule localization;GO:0045184//establishment of protein localization;GO:0015031//protein transport;GO:0006810//transport;GO:0051179//localization;GO:0008104//protein localization;GO:0071702//organic substance transport
Unigene0001244	12	58	0.2502	0.3639	0.1199	1.0727	1.1713	0.9084	0.244666666666667	1.0508	2.10259863812421	0.000152981597368122	0.00105524506137376	yes	TSHZ2	PREDICTED: teashirt homolog 2 isoform X2 [Anser cygnoides domesticus]	-	-	-	-	-	GO:0003677//DNA binding;GO:0097159//organic cyclic compound binding;GO:0003676//nucleic acid binding;GO:0043169//cation binding;GO:0043167//ion binding;GO:0005488//binding;GO:1901363//heterocyclic compound binding	GO:0097659//nucleic acid-templated transcription;GO:0008152//metabolic process;GO:0009058//biosynthetic process;GO:0006139//nucleobase-containing compound metabolic process;GO:0006725//cellular aromatic compound metabolic process;GO:0044271//cellular nitrogen compound biosynthetic process;GO:0034641//cellular nitrogen compound metabolic process;GO:0071704//organic substance metabolic process;GO:0…
Unigene0001245	2672.66666666667	6673.66666666667	20.8871	21.1362	29.1713	38.7990	45.1758	65.3792	23.7315333333333	49.7846666666667	1.06889615216351	6.93954320367184e-05	0.000527487360868747	yes	SNTA1	PREDICTED: alpha-1-syntrophin [Gallus gallus]	-	-	-	-	GO:0005886//plasma membrane;GO:0044425//membrane part;GO:0016020//membrane;GO:0032991//macromolecular complex;GO:0005623//cell;GO:0071944//cell periphery;GO:0044456//synapse part;GO:0044464//cell part;GO:0097060//synaptic membrane;GO:0098590//plasma membrane region;GO:0098805//whole membrane;GO:0098589//membrane region;GO:0044459//plasma membrane part;GO:0045202//synapse	GO:0016247//channel regulator activity;GO:0005488//binding;GO:0005515//protein binding;GO:0098772//molecular function regulator;GO:0019899//enzyme binding	GO:0050794//regulation of cellular process;GO:0016043//cellular component organization;GO:0034762//regulation of transmembrane transport;GO:0003018//vascular process in circulatory system;GO:0006941//striated muscle contraction;GO:0006936//muscle contraction;GO:0019229//regulation of vasoconstriction;GO:0050789//regulation of biological process;GO:0035150//regulation of tube size;GO:0003116//regu…
Unigene0001252	13606.3333333333	33.6666666666667	397.3137	118.1545	9.5260	0.3078	0.2172	0.5213	174.998066666667	0.348766666666667	-8.97086110699245	1.43283619355239e-17	7.99037402793836e-16	yes	selenbp1	PREDICTED: selenium-binding protein 1-like [Gallus gallus]	-	-	-	-	-	-	-
Unigene0001253	22.6666666666667	1.33333333333333	0.5923	1.2443	1.4188	0.1465	0.0486	0.0000	1.08513333333333	0.0650333333333333	-4.06054913915201	1.00235236745206e-05	9.57111205152308e-05	yes	--	--	-	-	-	-	-	-	-
Unigene0001259	63.6666666666667	10.3333333333333	1.4517	2.4085	2.1328	0.2872	0.4133	0.1946	1.99766666666667	0.298366666666667	-2.74315760044681	4.45645255938411e-07	5.71830030258056e-06	yes	--	PREDICTED: septin-9 isoform X1 [Coturnix japonica]	-	-	-	-	-	-	-
Unigene0001261	4	18.6666666666667	0.4076	0.3162	0.2343	2.3387	1.0444	0.7649	0.319366666666667	1.38266666666667	2.11416774646443	0.00903884377783776	0.0329349393796773	yes	--	--	-	-	-	-	-	-	-
Unigene0001271	6200.66666666667	17932	27.2145	24.0094	26.0711	75.6835	66.5166	56.9700	25.765	66.3900333333333	1.36555408372254	2.47785076088964e-09	4.87603649171482e-08	yes	olfml2a	PREDICTED: olfactomedin-like protein 2A, partial [Calidris pugnax]	-	-	-	-	-	-	-
Unigene0001272	27.3333333333333	2.66666666666667	1.3385	3.6152	2.6564	0.2837	0.3769	0.0641	2.5367	0.241566666666667	-3.39245961205387	2.49001471122755e-05	0.000214729643703126	yes	--	--	-	-	-	-	-	-	-
Unigene0001273	82	249	1.2972	2.6182	2.4097	5.4474	8.2180	3.9744	2.10836666666667	5.87993333333333	1.47967400956903	0.000483993457954646	0.00286262303487676	yes	--	--	-	-	-	-	-	-	-
Unigene0001274	585.333333333333	73	26.1690	24.9296	27.2652	1.2220	2.1641	4.4154	26.1212666666667	2.6005	-3.32836391438164	8.13550650611862e-14	3.02350534108565e-12	yes	--	--	-	-	-	-	-	-	-
Unigene0001276	3614	798.666666666667	20.6772	21.1669	21.0480	3.8945	5.6436	3.0730	20.9640333333333	4.2037	-2.31818468886864	9.81848851747242e-17	5.02842105327774e-15	yes	EMILIN3	PREDICTED: EMILIN-3 [Haliaeetus leucocephalus]	-	-	-	-	-	-	-
Unigene0001285	20.6666666666667	4.33333333333333	0.7227	1.3377	1.8885	0.2600	0.1295	0.3082	1.3163	0.232566666666667	-2.5007720954069	0.000936221899599024	0.00500537261712174	yes	--	PREDICTED: CXXC-type zinc finger protein 4, partial [Gallus gallus]	Environmental Information Processing	Signal transduction	ko04310//Wnt signaling pathway	K03344	GO:0005622//intracellular;GO:0043231//intracellular membrane-bounded organelle;GO:0044464//cell part;GO:0005623//cell;GO:0043226//organelle;GO:0043229//intracellular organelle;GO:0043227//membrane-bounded organelle;GO:0044424//intracellular part	GO:0043169//cation binding;GO:0046872//metal ion binding;GO:0005488//binding;GO:0046914//transition metal ion binding;GO:0043167//ion binding	GO:0009987//cellular process;GO:0007154//cell communication;GO:0044699//single-organism process;GO:0065007//biological regulation;GO:0023052//signaling;GO:0044700//single organism signaling;GO:0007165//signal transduction;GO:0050789//regulation of biological process;GO:0050794//regulation of cellular process;GO:0051716//cellular response to stimulus;GO:0007166//cell surface receptor signaling pat…
Unigene0001290	4465.33333333333	1134.33333333333	20.0488	8.5484	17.8078	7.2711	2.1014	1.7236	15.4683333333333	3.6987	-2.06422756515133	1.96355077640809e-05	0.000174350736926588	yes	Tspear	PREDICTED: thrombospondin-type laminin G domain and EAR repeat-containing protein [Anser cygnoides domesticus]	-	-	-	-	-	-	-
Unigene0001294	0	10	0.0000	0.0000	0.0000	0.6943	0.6052	0.8820	0.001	0.727166666666667	9.50614225765534	8.84550480754691e-05	0.000653117917067065	yes	--	--	-	-	-	-	-	-	-
Unigene0001295	71.6666666666667	24.6666666666667	1.0390	0.9676	0.8645	0.5410	0.1212	0.2291	0.957033333333333	0.2971	-1.68762056927382	0.00223145412631301	0.0103699648150414	yes	Bai1	PREDICTED: brain-specific angiogenesis inhibitor 1 [Anas platyrhynchos]	Cellular Processes	Cell growth and death	ko04115//p53 signaling pathway	K04596	-	-	-
Unigene0001299	70	22.6666666666667	7.9935	8.4799	2.8834	1.8606	1.2974	2.1430	6.45226666666667	1.767	-1.86850402518918	0.000616638332511292	0.0035210990882016	yes	--	--	-	-	-	-	-	-	-
Unigene0001301	107	276.333333333333	11.3812	7.2670	10.3728	23.3416	26.7171	17.4263	9.67366666666667	22.495	1.21746963527052	0.000800931062434826	0.00438800977848559	yes	--	--	-	-	-	-	-	-	-
Unigene0001306	138.333333333333	441.333333333333	4.8831	2.7098	4.8553	12.9426	13.1654	9.5301	4.1494	11.8793666666667	1.51748327865977	2.35967374558894e-05	0.000204796519629103	yes	CCM2L	PREDICTED: cerebral cavernous malformations 2 protein-like [Aquila chrysaetos canadensis]	-	-	-	-	-	-	-
Unigene0001310	8.66666666666667	324.666666666667	0.2502	0.7279	1.1189	0.8251	77.8419	0.9504	0.699	26.5391333333333	5.24668499274506	0.00011248879035113	0.000805441136238343	yes	--	ribosomal protein S2-like isoform 3 [Callorhinchus milii]	Organismal Systems;Environmental Information Processing;Cellular Processes	Endocrine system;Cell motility;Signal transduction;Immune system;Cellular commiunity;Transport and catabolism	ko04510//Focal adhesion;ko04810//Regulation of actin cytoskeleton;ko04145//Phagosome;ko04530//Tight junction;ko04520//Adherens junction;ko04921//Oxytocin signaling pathway;ko04015//Rap1 signaling pathway;ko04611//Platelet activation;ko04670//Leukocyte transendothelial migration;ko04919//Thyroid hormone signaling pathway;ko04390//Hippo signaling pathway	K05692	-	-	-
Unigene0001332	8	41.6666666666667	0.1916	0.1858	0.3672	0.9163	0.9128	1.4342	0.2482	1.08776666666667	2.13179410131537	0.000433444520008489	0.00260814030143039	yes	--	--	-	-	-	-	-	-	-
Unigene0001336	1.33333333333333	41.3333333333333	0.0000	0.1459	0.0000	1.7490	0.6673	1.4875	0.0486333333333333	1.30126666666667	4.74182735408173	1.65283029882476e-07	2.31225123222102e-06	yes	--	--	-	-	-	-	-	-	-
Unigene0001337	1.33333333333333	10	0.1782	0.1728	0.0000	1.0576	1.0536	0.3583	0.117	0.823166666666667	2.81467603307388	0.00923540284298912	0.03352365989962	yes	Lamp5	Lysosome-associated membrane glycoprotein 5, partial [Mesitornis unicolor]	-	-	-	-	GO:0032589//neuron projection membrane;GO:0043229//intracellular organelle;GO:0071944//cell periphery;GO:0043226//organelle;GO:0044440//endosomal part;GO:0012505//endomembrane system;GO:0005769//early endosome;GO:0044459//plasma membrane part;GO:0044446//intracellular organelle part;GO:0005737//cytoplasm;GO:0043231//intracellular membrane-bounded organelle;GO:0005623//cell;GO:0031982//vesicle;GO:…	-	-
Unigene0001340	2	31	0.0888	0.0000	0.4255	2.7238	1.1378	2.9168	0.171433333333333	2.25946666666667	3.72026271537344	2.64332751708718e-05	0.000226247712884485	yes	--	--	-	-	-	-	-	-	-
Unigene0001343	12	38	0.7640	1.3169	0.8947	3.3590	3.5971	1.7637	0.991866666666667	2.9066	1.55111444249756	0.00742219702103865	0.0280710751264329	yes	--	--	-	-	-	-	-	-	-
Unigene0001345	144.666666666667	1.33333333333333	2.6034	1.7165	3.0266	0.0000	0.0000	0.0465	2.44883333333333	0.0155	-7.30368256224172	1.04972690137684e-23	1.00948098495726e-21	yes	--	--	-	-	-	-	-	-	-
Unigene0001359	969	470.666666666667	34.9152	46.6856	41.6709	17.7008	16.6461	17.8862	41.0905666666667	17.4110333333333	-1.23880539785363	5.49729913802999e-06	5.57870532014331e-05	yes	--	--	-	-	-	-	-	-	-
Unigene0001362	43.3333333333333	386	0.3451	0.1968	0.3177	2.5904	1.7003	2.3400	0.286533333333333	2.21023333333333	2.94742379516241	8.8562926921317e-14	3.28443186898415e-12	yes	CHL1	PREDICTED: neural cell adhesion molecule L1-like protein isoform X3 [Anser cygnoides domesticus]	-	-	-	-	-	-	-
Unigene0001363	1391	213.666666666667	12.8105	9.7019	9.3703	1.1127	1.6319	1.4920	10.6275666666667	1.4122	-2.91179498203308	1.43624903252669e-21	1.16265572603877e-19	yes	Cdk18	PREDICTED: cyclin-dependent kinase 18-like, partial [Tyto alba]	-	-	-	-	-	-	-
Unigene0001364	3	30.3333333333333	0.1760	0.5973	0.0000	2.0023	3.8158	1.4155	0.257766666666667	2.4112	3.22561370460915	0.000252634827694587	0.00163457369977619	yes	--	--	-	-	-	-	-	-	-
Unigene0001367	6	43	0.2205	0.0000	0.4226	1.9633	1.3401	0.9360	0.214366666666667	1.41313333333333	2.72074510079424	0.000418002872489667	0.00252734435260818	yes	--	--	-	-	-	-	-	-	-
Unigene0001368	4.66666666666667	128	0.2828	0.2057	0.4742	7.5541	9.0580	6.9186	0.3209	7.84356666666667	4.61131413846215	3.50044648723031e-17	1.88607400494324e-15	yes	--	--	-	-	-	-	-	-	-
Unigene0001369	98.3333333333333	355.666666666667	0.5710	0.7816	1.0540	2.8991	2.0357	2.6564	0.8022	2.5304	1.65733158970288	7.08380970339834e-06	7.00787849745428e-05	yes	--	hypothetical protein Anapl_15109 [Anas platyrhynchos]	-	-	-	-	-	-	-
Unigene0001381	1.33333333333333	28	0.0000	0.2891	0.0000	0.1475	5.8774	0.0999	0.0963666666666667	2.0416	4.40502222100898	0.0062159596261445	0.0242953983785648	yes	--	--	-	-	-	-	-	-	-
Unigene0001387	115	30.3333333333333	11.2198	11.9866	11.7455	3.5970	2.8666	1.9496	11.6506333333333	2.8044	-2.05464433745393	1.43032422618279e-06	1.65954769695303e-05	yes	--	--	-	-	-	-	-	-	-
Unigene0001388	137.666666666667	34	8.7881	13.1990	12.6303	3.2388	5.2641	0.1155	11.5391333333333	2.8728	-2.0060054087057	0.00894653581902497	0.0326786432423084	yes	--	--	-	-	-	-	-	-	-
Unigene0001389	1309.66666666667	10464.6666666667	4.7981	4.7292	5.6696	61.7290	25.6130	24.2633	5.06563333333333	37.2017666666667	2.87655657571101	3.59334497114337e-16	1.72936700122634e-14	yes	SLC43A2	PREDICTED: large neutral amino acids transporter small subunit 4 [Anser cygnoides domesticus]	-	-	-	-	-	-	GO:0044699//single-organism process;GO:0044763//single-organism cellular process;GO:0009987//cellular process
Unigene0001391	922	2086	2.1308	2.6827	3.1835	6.8384	4.3637	4.8640	2.66566666666667	5.35536666666667	1.00648896839424	0.000355658339136394	0.00219496882704635	yes	NIPBL	PREDICTED: LOW QUALITY PROTEIN: nipped-B-like protein [Anser cygnoides domesticus]	-	-	-	-	-	-	-
Unigene0001393	50.3333333333333	220.666666666667	1.0828	2.1634	1.5720	4.8041	8.3426	5.6299	1.60606666666667	6.25886666666667	1.96236966338939	3.54490386533704e-06	3.77476033136788e-05	yes	Slc12a6	PREDICTED: solute carrier family 12 member 6, partial [Hipposideros armiger]	-	-	-	-	GO:0016020//membrane	-	GO:0006810//transport;GO:0051179//localization;GO:0006811//ion transport;GO:0044699//single-organism process;GO:1902578//single-organism localization;GO:0044765//single-organism transport;GO:0051234//establishment of localization
Unigene0001396	197	89.3333333333333	17.6684	17.9791	14.8336	6.8357	4.9994	7.6795	16.8270333333333	6.50486666666667	-1.37118945599263	0.000167261523029172	0.00114014807316118	yes	CCDC61	PREDICTED: coiled-coil domain-containing protein 61 isoform X2 [Coturnix japonica]	-	-	-	-	-	-	-
Unigene0001403	440	226	7.1054	9.5234	10.2119	4.0107	2.6361	4.9863	8.9469	3.8777	-1.20618669837532	0.000538129705319219	0.00313600545622222	yes	METTL6	PREDICTED: methyltransferase-like protein 6 [Anser cygnoides domesticus]	-	-	-	-	-	-	-
Unigene0001404	135	380.666666666667	0.8016	1.2630	1.8721	3.5882	3.0807	3.1428	1.31223333333333	3.27056666666667	1.31751634837339	0.000454424496254651	0.00271239285628314	yes	IFNAR1	PREDICTED: interferon alpha/beta receptor 1, partial [Anser cygnoides domesticus]	Organismal Systems;Environmental Information Processing	Signaling molecules and interaction;Immune system;Signal transduction	ko04060//Cytokine-cytokine receptor interaction;ko04630//Jak-STAT signaling pathway;ko04620//Toll-like receptor signaling pathway	K05130	-	-	-
Unigene0001416	0.666666666666667	9.33333333333333	0.0000	0.0848	0.0838	1.5575	0.1724	0.4690	0.0562	0.732966666666667	3.70510555443984	0.00805037951511858	0.0299948934135542	yes	--	--	-	-	-	-	-	-	-
Unigene0001418	1.33333333333333	14.6666666666667	0.0000	0.0000	0.3479	1.4369	1.1630	0.9126	0.115966666666667	1.17083333333333	3.33575364126312	0.00154286278985682	0.00760094663575436	yes	--	--	-	-	-	-	-	-	-
Unigene0001424	578.666666666667	3620.66666666667	2.4225	1.0652	5.9970	13.8883	22.1072	16.5681	3.16156666666667	17.5212	2.47039003981687	2.08496674761233e-07	2.85911170003701e-06	yes	PTPRM	PREDICTED: receptor-type tyrosine-protein phosphatase kappa-like [Coturnix japonica]	-	-	-	-	-	-	-
Unigene0001425	341	0	12.8023	23.8006	1.2302	0.0000	0.0000	0.0000	12.6110333333333	0.001	-13.6223988728046	1.1126434660332e-16	5.65976814830923e-15	yes	--	--	-	-	-	-	-	-	-
Unigene0001433	10.6666666666667	264	0.6524	0.9839	0.6251	13.7677	27.7870	10.2506	0.7538	17.2684333333333	4.51781159606684	7.43058654355339e-17	3.85417795530236e-15	yes	--	PREDICTED: LOW QUALITY PROTEIN: coronin-1B [Columba livia]	-	-	-	-	-	-	-
Unigene0001440	16	1.33333333333333	2.3981	1.3176	0.0766	0.1582	0.0788	0.0536	1.2641	0.0968666666666667	-3.70596648890399	0.00285656492925162	0.0127507243178284	yes	--	--	-	-	-	-	-	-	-
Unigene0001442	1287.66666666667	8892	4.8149	3.5062	4.2125	30.6292	27.7760	19.7274	4.17786666666667	26.0442	2.64012376671533	5.26023288334707e-23	4.77123946160942e-21	yes	VWF	PREDICTED: LOW QUALITY PROTEIN: von Willebrand factor [Anser cygnoides domesticus]	Environmental Information Processing;Cellular Processes	Cellular commiunity;Signaling molecules and interaction	ko04510//Focal adhesion;ko04512//ECM-receptor interaction	K03900	-	-	-
Unigene0001454	9.33333333333333	0.666666666666667	0.8361	0.9458	0.1335	0.0000	0.0687	0.0467	0.638466666666667	0.0384666666666667	-4.05293057780903	0.00368225896292442	0.0157637177162594	yes	--	--	-	-	-	-	-	-	-
Unigene0001456	21	2.66666666666667	0.4568	1.1388	2.3758	0.0000	0.5144	0.0000	1.3238	0.171466666666667	-2.94868512886169	0.0103801451346003	0.0368365837338925	yes	RERGL	PREDICTED: ras-related and estrogen-regulated growth inhibitor-like protein [Anser cygnoides domesticus]	-	-	-	-	-	-	GO:0006796//phosphate-containing compound metabolic process;GO:0034655//nucleobase-containing compound catabolic process;GO:1901360//organic cyclic compound metabolic process;GO:1901361//organic cyclic compound catabolic process;GO:0035556//intracellular signal transduction;GO:0009261//ribonucleotide catabolic process;GO:0072523//purine-containing compound catabolic process;GO:0055086//nucleobase…
Unigene0001458	9.33333333333333	65.6666666666667	0.6434	0.4537	0.5044	3.8188	3.5736	2.7048	0.533833333333333	3.36573333333333	2.65645957924143	4.41937675929478e-07	5.67348930178016e-06	yes	SAT2	PREDICTED: diamine acetyltransferase 2-like [Gallus gallus]	Metabolism	Amino acid metabolism;Global and Overview	ko01100//Metabolic pathways;ko00330//Arginine and proline metabolism	K00657	-	-	-
Unigene0001462	126.666666666667	377.666666666667	0.8821	1.1558	2.3529	4.0095	3.3715	4.0427	1.4636	3.8079	1.37947427145958	0.000680817573066488	0.00382825493843692	yes	RBM43	PREDICTED: RNA-binding protein 43 [Anser cygnoides domesticus]	-	-	-	-	-	GO:0005488//binding;GO:0097159//organic cyclic compound binding	-
Unigene0001466	4.66666666666667	131	0.2016	0.0279	0.1656	4.3884	4.1161	1.8148	0.1317	3.43976666666667	4.70698345367959	1.81675520159613e-13	6.44287902886369e-12	yes	--	PREDICTED: putative per-hexamer repeat protein 5 [Anas platyrhynchos]	-	-	-	-	-	-	-
Unigene0001472	0.333333333333333	21	0.0000	0.0000	0.0843	1.7411	1.2141	1.7104	0.0281	1.5552	5.79038618338485	5.52634011954999e-07	6.97229106919237e-06	yes	--	--	-	-	-	-	-	-	-
Unigene0001474	105.333333333333	41	3.0681	2.0516	3.0410	1.2559	0.5734	0.9395	2.72023333333333	0.922933333333333	-1.55943206087671	0.000511518868903933	0.00300083856978385	yes	--	--	-	-	-	-	-	-	-
Unigene0001475	142.333333333333	84	1.4027	1.9752	1.2586	0.5616	0.7570	0.9849	1.5455	0.767833333333333	-1.00920855697517	0.0118050978462886	0.0409018311243632	yes	--	--	-	-	-	-	-	-	-
Unigene0001477	1	27	0.0989	0.0000	0.0474	1.5652	1.2669	0.7622	0.0487666666666667	1.1981	4.61870915452857	4.32742739296214e-07	5.56493646124236e-06	yes	--	--	-	-	-	-	-	-	-
Unigene0001478	15.3333333333333	5.33333333333333	1.2740	1.1626	0.9334	0.2965	0.2216	0.4520	1.12333333333333	0.323366666666667	-1.79654321521325	0.0139583303028119	0.0468677953888427	yes	--	--	-	-	-	-	-	-	-
Unigene0001479	807.666666666667	458	7.9086	9.9649	11.6725	4.5256	4.1253	5.6701	9.84866666666667	4.77366666666667	-1.04483059257026	0.000330583012024177	0.00206219154245527	yes	tmem69	PREDICTED: transmembrane protein 69 [Anser cygnoides domesticus]	-	-	-	-	-	-	-
Unigene0001483	3181	9295	32.2472	23.1752	37.9128	121.9971	62.8749	62.0415	31.1117333333333	82.3045	1.40351253795277	4.93995641519449e-06	5.0707199673614e-05	yes	Ppap2b	Lipid phosphate phosphohydrolase 3, partial [Anas platyrhynchos]	Metabolism	Global and Overview;Lipid metabolism	ko01100//Metabolic pathways;ko01110//Biosynthesis of secondary metabolites;ko00564//Glycerophospholipid metabolism;ko00561//Glycerolipid metabolism;ko00565//Ether lipid metabolism;ko00600//Sphingolipid metabolism	K01080	-	GO:0016788//hydrolase activity, acting on ester bonds;GO:0003824//catalytic activity;GO:0016787//hydrolase activity;GO:0005488//binding;GO:0005102//receptor binding;GO:0042578//phosphoric ester hydrolase activity;GO:0016791//phosphatase activity;GO:0005515//protein binding	GO:0010594//regulation of endothelial cell migration;GO:0007275//multicellular organism development;GO:0009653//anatomical structure morphogenesis;GO:0050896//response to stimulus;GO:2000147//positive regulation of cell motility;GO:2000145//regulation of cell motility;GO:0030334//regulation of cell migration;GO:0010562//positive regulation of phosphorus metabolic process;GO:0050789//regulation of…
Unigene0001492	23.6666666666667	86.6666666666667	0.2443	0.4738	0.4849	1.7436	0.8255	1.2983	0.401	1.28913333333333	1.68472734563885	0.000739994368184267	0.00410580787628371	yes	--	--	-	-	-	-	-	-	-
Unigene0001493	4	22.3333333333333	0.2807	0.0000	0.5380	1.5275	1.3833	1.1760	0.2729	1.36226666666667	2.31956484196623	0.00548385240249458	0.0219299998299485	yes	--	PREDICTED: protein NLRC5 [Anser cygnoides domesticus]	-	-	-	-	-	-	-
Unigene0001494	15.3333333333333	1	0.4818	0.7644	0.7134	0.0000	0.1295	0.0000	0.6532	0.0431666666666667	-3.91953519370893	0.000159349637895092	0.00109314847271979	yes	--	--	-	-	-	-	-	-	-
Unigene0001496	23	5.33333333333333	0.2579	2.1501	1.0377	0.1020	0.4066	0.2074	1.14856666666667	0.238666666666667	-2.26676560613047	0.00974669620069241	0.0350488668086175	yes	--	--	-	-	-	-	-	-	-
Unigene0001500	1989	6845	21.5826	20.4055	23.1232	80.2009	70.8300	51.4787	21.7037666666667	67.5032	1.63701045231576	5.12788964077373e-11	1.31245583379861e-09	yes	--	--	-	-	-	-	-	-	-
Unigene0001501	0	35	0.0000	0.0000	0.0000	4.6164	3.0658	0.8688	0.001	2.85033333333333	11.4769149303347	3.08278847052362e-09	5.9727893238281e-08	yes	--	--	-	-	-	-	-	-	-
Unigene0001503	560.666666666667	2507	1.4796	2.1823	2.3722	9.1400	6.0760	8.2746	2.01136666666667	7.8302	1.96087305249782	1.81099586334605e-11	4.94239621970345e-10	yes	RBMS3	PREDICTED: RNA-binding motif, single-stranded-interacting protein 3 isoform X1 [Ficedula albicollis]	-	-	-	-	GO:0043226//organelle;GO:0043227//membrane-bounded organelle	GO:0005488//binding;GO:0097159//organic cyclic compound binding;GO:1901363//heterocyclic compound binding;GO:0003676//nucleic acid binding	-
Unigene0001504	13	2.33333333333333	0.6427	0.8308	1.2315	0.2119	0.1407	0.0957	0.901666666666667	0.149433333333333	-2.59309218955086	0.0037172781641898	0.0158852450514627	yes	--	--	-	-	-	-	-	-	-
Unigene0001506	77.6666666666667	234.666666666667	1.6860	2.2617	1.3056	5.0035	3.6188	5.0461	1.7511	4.55613333333333	1.37954849347586	0.0002994386565222	0.00189346265419527	yes	--	--	-	-	-	-	-	-	-
Unigene0001507	47.6666666666667	23	1.0389	1.7124	0.8710	0.4368	0.5631	0.5222	1.20743333333333	0.507366666666667	-1.25084289053107	0.0149052886530384	0.0494674605911248	yes	--	--	-	-	-	-	-	-	-
Unigene0001511	64	164	0.7679	1.2231	1.4189	2.5502	2.2521	2.7692	1.13663333333333	2.52383333333333	1.15084971191535	0.00335402023024823	0.0145752050889627	yes	--	--	-	-	-	-	-	-	-
Unigene0001512	12.6666666666667	1	0.5942	0.8231	1.7080	0.0840	0.1673	0.0000	1.04176666666667	0.0837666666666667	-3.63651210551993	0.000740553642531146	0.00410847840906926	yes	--	--	-	-	-	-	-	-	-
Unigene0001514	25.3333333333333	225.333333333333	0.1047	0.1904	0.6648	2.9918	2.4643	2.2288	0.319966666666667	2.56163333333333	3.0010704645388	2.47060397550866e-07	3.34614132370421e-06	yes	MYZAP	PREDICTED: myocardial zonula adherens protein isoform X1 [Gallus gallus]	-	-	-	-	-	-	-
Unigene0001526	3739	11735.6666666667	12.5086	13.3720	10.1508	39.9992	28.0246	31.4531	12.0104666666667	33.1589666666667	1.46510684076228	2.13866222242252e-09	4.2578526807497e-08	yes	COL7A1	PREDICTED: collagen alpha-1(VII) chain isoform X1 [Parus major]	-	-	-	-	-	-	-
Unigene0001534	2669	1229.33333333333	21.6914	22.7750	19.6977	7.3423	7.6135	10.1413	21.3880333333333	8.3657	-1.3542456623531	6.22733172697002e-08	9.50127836362458e-07	yes	Hectd3	PREDICTED: E3 ubiquitin-protein ligase HECTD3-like [Anser cygnoides domesticus]	-	-	-	-	-	-	-
Unigene0001536	0.333333333333333	8.33333333333333	0.1377	0.0000	0.0000	0.8173	0.2714	1.5688	0.0459	0.885833333333333	4.27046922717086	0.00639011241251477	0.0248746147161409	yes	--	--	-	-	-	-	-	-	-
Unigene0001544	2927.33333333333	1345.33333333333	18.7145	20.9053	17.1128	8.7230	7.2217	7.0855	18.9108666666667	7.67673333333333	-1.30065104292887	7.86913370237415e-08	1.17344503956258e-06	yes	--	--	-	-	-	-	-	-	-
Unigene0001547	170.666666666667	55	0.7862	1.8512	1.6555	0.2051	0.6896	0.3474	1.43096666666667	0.414033333333333	-1.78917123873647	0.000478253530916929	0.00283280688162203	yes	ncapg2	PREDICTED: condensin-2 complex subunit G2 [Anser cygnoides domesticus]	-	-	-	-	GO:0005622//intracellular;GO:0044424//intracellular part;GO:0005623//cell;GO:0043227//membrane-bounded organelle;GO:0043231//intracellular membrane-bounded organelle;GO:0043226//organelle;GO:0043229//intracellular organelle;GO:0044464//cell part	GO:0042393//histone binding;GO:0005488//binding;GO:0005515//protein binding	-
Unigene0001550	1952.33333333333	1029.66666666667	41.3089	38.5290	32.5783	14.2435	16.2021	19.9976	37.4720666666667	16.8144	-1.15611824857074	8.70566610063958e-06	8.43655567924982e-05	yes	--	C7orf43 protein, partial [Homo sapiens]	-	-	-	-	-	-	-
Unigene0001551	3571.33333333333	2007.33333333333	14.8792	17.7393	16.6572	8.1836	7.1012	8.6724	16.4252333333333	7.98573333333333	-1.04041706316892	8.95631038581323e-06	8.64923219758056e-05	yes	Cherp	PREDICTED: calcium homeostasis endoplasmic reticulum protein isoform X2 [Calidris pugnax]	Genetic Information Processing	Transcription	ko03040//Spliceosome	K12841	-	-	-
Unigene0001552	674.666666666667	7814.66666666667	10.1651	9.1640	9.4465	131.5620	60.1756	98.7663	9.59186666666667	96.8346333333333	3.33563961645067	2.61310626438929e-27	3.23258420251294e-25	yes	--	--	-	-	-	-	-	-	-
Unigene0001554	11124	3965	60.0180	78.4740	60.9710	19.3221	19.2420	22.6970	66.4876666666667	20.4203666666667	-1.70307797691851	5.80563531095889e-13	1.93273010266723e-11	yes	EIF5A2	PREDICTED: eukaryotic translation initiation factor 5A-2, partial [Meleagris gallopavo]	-	-	-	-	GO:0005634//nucleus;GO:0044424//intracellular part;GO:0043227//membrane-bounded organelle;GO:0044446//intracellular organelle part;GO:0031967//organelle envelope;GO:0031975//envelope;GO:0012505//endomembrane system;GO:0043231//intracellular membrane-bounded organelle;GO:0044422//organelle part;GO:0005622//intracellular;GO:0005623//cell;GO:0005635//nuclear envelope;GO:0016020//membrane;GO:0044464/…	GO:0003676//nucleic acid binding;GO:1901363//heterocyclic compound binding;GO:0005488//binding;GO:0003723//RNA binding;GO:0008135//translation factor activity, RNA binding;GO:0044877//macromolecular complex binding;GO:0097159//organic cyclic compound binding;GO:0043021//ribonucleoprotein complex binding	GO:0006414//translational elongation;GO:0044249//cellular biosynthetic process;GO:0044271//cellular nitrogen compound biosynthetic process;GO:0044763//single-organism cellular process;GO:0034645//cellular macromolecule biosynthetic process;GO:1901576//organic substance biosynthetic process;GO:0008152//metabolic process;GO:0015931//nucleobase-containing compound transport;GO:0006415//translational…
Unigene0001556	0	25.3333333333333	0.0000	0.0000	0.0000	1.2604	0.0612	0.6873	0.001	0.669633333333333	9.38722753462498	5.27236317461069e-06	5.37632095469831e-05	yes	--	--	-	-	-	-	-	-	-
Unigene0001567	40	304	0.1593	0.1765	0.5450	3.3240	1.4650	1.3878	0.2936	2.05893333333333	2.80997324408462	4.02191992430084e-07	5.20182468056214e-06	yes	FXN	PREDICTED: frataxin, mitochondrial isoform X8 [Cercocebus atys]	Metabolism	Metabolism of cofactors and vitamins	ko00860//Porphyrin and chlorophyll metabolism	K19054	GO:0043231//intracellular membrane-bounded organelle;GO:0005623//cell;GO:0044464//cell part;GO:0005622//intracellular;GO:0044444//cytoplasmic part;GO:0044429//mitochondrial part;GO:0044446//intracellular organelle part;GO:0043229//intracellular organelle;GO:0043226//organelle;GO:0005737//cytoplasm;GO:0044422//organelle part;GO:0005739//mitochondrion;GO:0044424//intracellular part;GO:0043227//memb…	GO:0051536//iron-sulfur cluster binding;GO:0005506//iron ion binding;GO:0016724//oxidoreductase activity, oxidizing metal ions, oxygen as acceptor;GO:0043169//cation binding;GO:0046872//metal ion binding;GO:0016722//oxidoreductase activity, oxidizing metal ions;GO:0051540//metal cluster binding;GO:0043167//ion binding;GO:0046914//transition metal ion binding;GO:0003824//catalytic activity;GO:0016…	GO:0050794//regulation of cellular process;GO:0016265//death;GO:0044699//single-organism process;GO:0045333//cellular respiration;GO:0006810//transport;GO:0019438//aromatic compound biosynthetic process;GO:0006950//response to stress;GO:0044708//single-organism behavior;GO:0055076//transition metal ion homeostasis;GO:0065007//biological regulation;GO:0071840//cellular component organization or bi…
Unigene0001575	89	20	4.7261	2.0366	2.4151	0.7273	0.7245	0.4223	3.05926666666667	0.6247	-2.29195043255665	1.03149261854437e-05	9.81202698640244e-05	yes	C19orf57	--	-	-	-	-	-	-	-
Unigene0001580	229.666666666667	1625.66666666667	4.5452	2.7526	2.3904	21.1202	25.4477	15.2506	3.2294	20.6061666666667	2.6737380952581	4.77436108411779e-15	2.04224070431756e-13	yes	SPINK5	PREDICTED: serine protease inhibitor Kazal-type 5 isoform X4 [Anas platyrhynchos]	-	-	-	-	-	-	-
Unigene0001585	304.666666666667	870.333333333333	9.7181	7.8064	10.5165	24.6097	30.6829	17.4950	9.347	24.2625333333333	1.37615489597092	1.02255143205087e-05	9.73752040434567e-05	yes	IL1RN	PREDICTED: interleukin-36 receptor antagonist protein-like isoform X2 [Aquila chrysaetos canadensis]	-	-	-	-	-	-	-
Unigene0001587	331	106.666666666667	4.6302	7.6754	3.7685	1.6910	2.0116	1.0455	5.35803333333333	1.5827	-1.75931573722578	1.5733052661101e-05	0.000142926416512216	yes	Vps29	PREDICTED: LOW QUALITY PROTEIN: vacuolar protein sorting-associated protein 29-like, partial [Anas platyrhynchos]	Cellular Processes	Transport and catabolism	ko04144//Endocytosis	K18467	-	-	-
Unigene0001588	19.6666666666667	181	1.2613	0.9512	0.4924	7.2093	7.5039	7.0133	0.901633333333333	7.24216666666667	3.00580862050924	2.74482442863727e-11	7.27979378785887e-10	yes	--	--	-	-	-	-	-	-	-
Unigene0001590	6	277	0.2475	0.2400	0.5929	19.3458	7.1963	16.4663	0.360133333333333	14.3361333333333	5.31498101101738	2.62838263432383e-19	1.74449794012886e-17	yes	--	--	-	-	-	-	-	-	-
Unigene0001591	14.6666666666667	0	1.9846	0.4441	0.8776	0.0000	0.0000	0.0000	1.1021	0.001	-10.106039418697	8.50923117224952e-06	8.26595342942631e-05	yes	--	--	-	-	-	-	-	-	-
Unigene0001596	5.33333333333333	0	0.8261	0.4005	0.9235	0.0000	0.0000	0.0000	0.7167	0.001	-9.48522554429013	0.00186086751937415	0.00890400940126011	yes	--	--	-	-	-	-	-	-	-
Unigene0001605	530.333333333333	301.666666666667	19.4510	24.8014	24.5510	11.2465	10.8095	11.9649	22.9344666666667	11.3403	-1.01605855210969	0.000576115672174625	0.00332402574012029	yes	--	--	-	-	-	-	-	-	-
Unigene0001606	20.3333333333333	204.666666666667	0.3001	0.4547	0.3595	4.0642	3.3831	2.6654	0.371433333333333	3.3709	3.18195863227711	1.67813349834507e-13	5.98753941972152e-12	yes	C1QTNF7	PREDICTED: complement C1q tumor necrosis factor-related protein 7 [Anser cygnoides domesticus]	-	-	-	-	-	-	-
Unigene0001610	0	7.66666666666667	0.0000	0.0000	0.0000	1.7862	0.0000	0.5294	0.001	0.771866666666667	9.59220784562036	0.00692156248677513	0.0265240998756953	yes	--	--	-	-	-	-	-	-	-
Unigene0001611	0	15.3333333333333	0.0000	0.0000	0.0000	1.0604	0.8126	1.2710	0.001	1.048	10.0334230015375	2.50744616777227e-06	2.77026038621307e-05	yes	--	--	-	-	-	-	-	-	-
Unigene0001616	18	2.66666666666667	1.8399	1.2845	0.7757	0.0000	0.0000	0.3946	1.30003333333333	0.131533333333333	-3.30504825450706	0.00188204175363038	0.00898385130204414	yes	--	PREDICTED: basic salivary proline-rich protein 2-like, partial [Lepidothrix coronata]	-	-	-	-	-	-	-
Unigene0001617	73.3333333333333	16.6666666666667	7.2517	9.2633	8.1613	0.9110	2.0418	1.8515	8.22543333333333	1.60143333333333	-2.36072794422339	1.88619201551413e-06	2.14231635644528e-05	yes	--	--	-	-	-	-	-	-	-
Unigene0001621	409	1385.66666666667	6.7913	4.5340	5.9280	16.3120	20.4323	15.1401	5.7511	17.2948	1.58842850162969	3.23989153617321e-08	5.20545866051196e-07	yes	GPR174	purinergic receptor P2Y G-protein coupled 10-like [Mus musculus]	Environmental Information Processing	Signaling molecules and interaction	ko04080//Neuroactive ligand-receptor interaction	K04274	-	-	-
Unigene0001622	25.3333333333333	97.3333333333333	0.4540	0.6889	0.3215	2.3821	1.7311	1.0715	0.488133333333333	1.72823333333333	1.8239508346742	0.000268807039859403	0.00172516860620386	yes	--	PREDICTED: CTD small phosphatase-like protein isoform X3 [Haliaeetus albicilla]	-	-	-	-	-	-	-
Unigene0001626	224.333333333333	531.333333333333	1.4741	0.9492	1.3197	2.3085	3.2756	2.2888	1.24766666666667	2.6243	1.07270010527952	0.00111365487729374	0.00580097839067931	yes	PIK3R6	PREDICTED: LOW QUALITY PROTEIN: phosphoinositide 3-kinase regulatory subunit 6 [Anser cygnoides domesticus]	-	-	-	-	-	GO:0052813//phosphatidylinositol bisphosphate kinase activity;GO:0035014//phosphatidylinositol 3-kinase regulator activity;GO:0016301//kinase activity;GO:0016772//transferase activity, transferring phosphorus-containing groups;GO:0098772//molecular function regulator;GO:0003824//catalytic activity;GO:0030234//enzyme regulator activity;GO:0016740//transferase activity;GO:0019207//kinase regulator …	GO:0050896//response to stimulus;GO:0071900//regulation of protein serine/threonine kinase activity;GO:0001932//regulation of protein phosphorylation;GO:0072359//circulatory system development;GO:0007154//cell communication;GO:0023051//regulation of signaling;GO:0048731//system development;GO:0044763//single-organism cellular process;GO:0031323//regulation of cellular metabolic process;GO:0019220…
Unigene0001628	2.33333333333333	50.6666666666667	0.1608	0.2078	0.0000	4.3470	1.6371	1.4007	0.122866666666667	2.4616	4.32443087342398	2.29387040080922e-07	3.12282811294872e-06	yes	--	--	-	-	-	-	-	-	-
Unigene0001631	54.6666666666667	3.33333333333333	1.8417	1.6964	3.7939	0.1822	0.1815	0.0617	2.444	0.1418	-4.10731484746658	4.2823232591684e-09	8.08867933458479e-08	yes	--	--	-	-	-	-	-	-	-
Unigene0001640	2.66666666666667	20.6666666666667	0.1351	0.0000	0.3883	1.0692	1.2648	1.2224	0.174466666666667	1.18546666666667	2.76443176844925	0.00183802213370928	0.00881043554887624	yes	--	--	-	-	-	-	-	-	-
Unigene0001644	354.333333333333	157	3.6570	5.2086	4.1926	1.6966	1.3670	1.9016	4.35273333333333	1.65506666666667	-1.3950323068292	3.29925696846002e-05	0.000274932863663622	yes	FERMT1	PREDICTED: fermitin family homolog 1 [Anser cygnoides domesticus]	-	-	-	-	GO:0030054//cell junction;GO:0044424//intracellular part;GO:0044422//organelle part;GO:0015629//actin cytoskeleton;GO:0043229//intracellular organelle;GO:0043228//non-membrane-bounded organelle;GO:0005622//intracellular;GO:0030055//cell-substrate junction;GO:0043232//intracellular non-membrane-bounded organelle;GO:0043226//organelle;GO:0005924//cell-substrate adherens junction;GO:0005856//cytoske…	-	GO:0010631//epithelial cell migration;GO:0001667//ameboidal-type cell migration;GO:0032501//multicellular organismal process;GO:0009987//cellular process;GO:0022610//biological adhesion;GO:0006928//movement of cell or subcellular component;GO:0048870//cell motility;GO:0090132//epithelium migration;GO:0044707//single-multicellular organism process;GO:0051674//localization of cell;GO:0016477//cell …
Unigene0001647	7177.33333333333	2006.66666666667	97.6725	85.9043	88.9509	21.8637	20.6301	23.4568	90.8425666666667	21.9835333333333	-2.04694518448999	5.44366429459639e-19	3.4942224684645e-17	yes	RTKN	PREDICTED: rhotekin isoform X3 [Coturnix japonica]	-	-	-	-	-	-	-
Unigene0001653	1.33333333333333	132	0.0698	0.0677	0.0000	4.4567	3.9922	3.5343	0.0458333333333333	3.9944	6.44543778875187	4.41462706883204e-22	3.72234291040607e-20	yes	--	--	-	-	-	-	-	-	-
Unigene0001655	1242.66666666667	384.666666666667	2.9363	4.8878	4.6813	1.1606	1.1527	1.0985	4.16846666666667	1.13726666666667	-1.87394622121889	2.35143742698595e-10	5.46859668864662e-09	yes	ST8SIA5	PREDICTED: alpha-2,8-sialyltransferase 8E isoform X1 [Anser cygnoides domesticus]	Metabolism	Global and Overview;Glycan biosynthesis and metabolism	ko01100//Metabolic pathways;ko00604//Glycosphingolipid biosynthesis - ganglio series	K03369	GO:0012505//endomembrane system;GO:0044444//cytoplasmic part;GO:0044464//cell part;GO:0031224//intrinsic component of membrane;GO:0098588//bounding membrane of organelle;GO:0005794//Golgi apparatus;GO:0044446//intracellular organelle part;GO:0043231//intracellular membrane-bounded organelle;GO:0016020//membrane;GO:0044425//membrane part;GO:0031228//intrinsic component of Golgi membrane;GO:0031090…	GO:0016740//transferase activity;GO:0016757//transferase activity, transferring glycosyl groups;GO:0008373//sialyltransferase activity;GO:0003824//catalytic activity	GO:0043170//macromolecule metabolic process;GO:0036211//protein modification process;GO:0019538//protein metabolic process;GO:0044260//cellular macromolecule metabolic process;GO:0043412//macromolecule modification;GO:0009987//cellular process;GO:0006464//cellular protein modification process;GO:0044238//primary metabolic process;GO:0071704//organic substance metabolic process;GO:0044267//cellula…
Unigene0001660	0	10	0.0000	0.0000	0.0000	1.1541	0.3832	1.5638	0.001	1.0337	10.0136018326835	0.000327288102199303	0.0020438151081646	yes	--	--	-	-	-	-	-	-	-
Unigene0001671	112.333333333333	35.3333333333333	3.9101	5.4099	5.0935	1.4777	1.6019	1.0306	4.8045	1.37006666666667	-1.81014020321778	1.54927078121519e-05	0.000141034757124303	yes	--	PREDICTED: glutamine-rich protein 2 isoform X4 [Meleagris gallopavo]	-	-	-	-	-	-	-
Unigene0001677	743	426.333333333333	22.2116	31.9420	31.1127	11.9004	13.8306	16.2303	28.4221	13.9871	-1.02291627980708	0.000504351631488419	0.00296506321149132	yes	MRPL14	PREDICTED: 39S ribosomal protein L14, mitochondrial isoform X1 [Anas platyrhynchos]	Genetic Information Processing	Translation	ko03010//Ribosome	K02874	-	-	-
Unigene0001683	3.66666666666667	122.666666666667	0.9874	0.0000	0.5406	6.4192	14.3182	20.7048	0.509333333333333	13.8140666666667	4.76138414345813	7.92870661154845e-11	1.97744869721719e-09	yes	--	--	-	-	-	-	-	-	-
Unigene0001684	3.66666666666667	19.6666666666667	0.1076	0.3129	0.1546	1.3303	0.8481	0.6489	0.1917	0.942433333333333	2.29754023037138	0.00367792659781087	0.0157464500591466	yes	--	--	-	-	-	-	-	-	-
Unigene0001685	2233.66666666667	12707	4.2151	4.5551	4.3228	22.9422	24.1967	19.1860	4.36433333333333	22.1083	2.34075489528682	1.67064938324286e-23	1.57780558866515e-21	yes	DNMBP	PREDICTED: dynamin-binding protein [Anser cygnoides domesticus]	-	-	-	-	GO:0005623//cell;GO:0005622//intracellular;GO:0044464//cell part;GO:0044424//intracellular part	GO:0005088//Ras guanyl-nucleotide exchange factor activity;GO:0005085//guanyl-nucleotide exchange factor activity;GO:0098772//molecular function regulator	GO:0065009//regulation of molecular function;GO:0050790//regulation of catalytic activity;GO:0051336//regulation of hydrolase activity;GO:0019222//regulation of metabolic process;GO:0023052//signaling;GO:0065007//biological regulation;GO:0050794//regulation of cellular process;GO:0007266//Rho protein signal transduction;GO:0051716//cellular response to stimulus;GO:0044763//single-organism cellula…
Unigene0001686	7464.66666666667	31881.6666666667	51.4973	43.0972	47.1980	153.3841	157.6138	204.5443	47.2641666666667	171.8474	1.86230930064584	2.64423230752336e-15	1.1660953838843e-13	yes	Itga5	integrin alpha 5 [Gallus gallus]	Cellular Processes;Environmental Information Processing	Signaling molecules and interaction;Transport and catabolism;Cellular commiunity;Cell motility	ko04510//Focal adhesion;ko04810//Regulation of actin cytoskeleton;ko04145//Phagosome;ko04512//ECM-receptor interaction	K06484	GO:0005887//integral component of plasma membrane;GO:0001726//ruffle;GO:0005622//intracellular;GO:0005886//plasma membrane;GO:0016020//membrane;GO:0031252//cell leading edge;GO:0005623//cell;GO:0044424//intracellular part;GO:0031226//intrinsic component of plasma membrane;GO:0030055//cell-substrate junction;GO:0030054//cell junction;GO:0044425//membrane part;GO:0044459//plasma membrane part;GO:00…	GO:0005102//receptor binding;GO:0005488//binding;GO:0005515//protein binding	GO:0032501//multicellular organismal process;GO:0051674//localization of cell;GO:0030155//regulation of cell adhesion;GO:0042327//positive regulation of phosphorylation;GO:0007611//learning or memory;GO:0032270//positive regulation of cellular protein metabolic process;GO:0044708//single-organism behavior;GO:0007155//cell adhesion;GO:0048518//positive regulation of biological process;GO:0023052//…
Unigene0001687	101.333333333333	588	6.2917	3.7502	5.2871	19.7947	22.8189	32.0408	5.10966666666667	24.8848	2.28396370813108	2.94674388667524e-10	6.73711306220817e-09	yes	--	--	-	-	-	-	-	-	-
Unigene0001703	312.666666666667	726	1.8520	2.7961	3.3884	6.3688	5.2667	4.9768	2.67883333333333	5.53743333333333	1.04761259971665	0.000975131724811627	0.0051745510790301	yes	MFSD11	PREDICTED: UNC93-like protein MFSD11 [Anas platyrhynchos]	-	-	-	-	-	-	-
Unigene0001707	3733.33333333333	1845	15.9096	21.5385	22.4049	9.4476	8.9297	7.8987	19.951	8.75866666666666	-1.18767789023649	1.32923979072194e-06	1.55183003392237e-05	yes	KANK1	PREDICTED: KN motif and ankyrin repeat domain-containing protein 1 isoform X1 [Anser cygnoides domesticus]	-	-	-	-	GO:0031252//cell leading edge;GO:0005623//cell;GO:0044464//cell part;GO:0042995//cell projection;GO:0001726//ruffle	-	GO:0007399//nervous system development;GO:0071417//cellular response to organonitrogen compound;GO:0030029//actin filament-based process;GO:0051128//regulation of cellular component organization;GO:0051674//localization of cell;GO:0017038//protein import;GO:0007166//cell surface receptor signaling pathway;GO:0009987//cellular process;GO:0008154//actin polymerization or depolymerization;GO:0048870…
Unigene0001709	1042.33333333333	399.666666666667	7.3347	11.1700	10.9638	3.4890	2.7404	3.5586	9.82283333333333	3.26266666666667	-1.59008762001147	7.85094607499602e-08	1.17139583014217e-06	yes	NUP107	PREDICTED: nuclear pore complex protein Nup107 [Anser cygnoides domesticus]	Genetic Information Processing	Translation	ko03013//RNA transport	K14301	-	-	-
Unigene0001714	1	347	0.0000	0.0412	0.0000	4.4949	3.9057	4.1742	0.0137333333333333	4.1916	8.25367540165396	3.37455479073081e-39	9.1667867482847e-37	yes	--	--	-	-	-	-	-	-	-
Unigene0001715	0	8	0.0000	0.0000	0.0000	2.6237	0.3921	0.0889	0.001	1.0349	10.0152756548272	0.00449058141553773	0.0185898782417457	yes	--	--	-	-	-	-	-	-	-
Unigene0001716	9	1.66666666666667	1.0963	1.3286	1.1817	0.0000	0.0000	0.4592	1.2022	0.153066666666667	-2.97344487876708	0.0129876405496695	0.0441913526166732	yes	--	--	-	-	-	-	-	-	-
Unigene0001717	82.3333333333333	356	0.5721	0.8494	0.7281	3.3606	2.0703	2.7142	0.716533333333333	2.71503333333333	1.92186418482464	1.59359927974843e-07	2.23770552740375e-06	yes	Arhgef3	PREDICTED: rho guanine nucleotide exchange factor 3 isoform X3 [Anser cygnoides domesticus]	-	-	-	-	-	GO:0098772//molecular function regulator;GO:0005088//Ras guanyl-nucleotide exchange factor activity;GO:0005085//guanyl-nucleotide exchange factor activity	GO:0007264//small GTPase mediated signal transduction;GO:0050896//response to stimulus;GO:0044763//single-organism cellular process;GO:0044700//single organism signaling;GO:0023052//signaling;GO:0009987//cellular process;GO:0035556//intracellular signal transduction;GO:0050790//regulation of catalytic activity;GO:0050794//regulation of cellular process;GO:0007165//signal transduction;GO:0065009//…
Unigene0001722	0	13.6666666666667	0.0000	0.0000	0.0000	0.9683	1.5433	0.9840	0.001	1.1652	10.186361891253	5.73333800153579e-06	5.79591750130317e-05	yes	--	--	-	-	-	-	-	-	-
Unigene0001729	85.6666666666667	42.6666666666667	2.1386	1.9516	3.7667	0.6222	1.0538	1.5598	2.61896666666667	1.0786	-1.27983775870345	0.00965182530471887	0.0347575195936435	yes	--	--	-	-	-	-	-	-	-
Unigene0001731	1	12.3333333333333	0.0000	0.0886	0.1751	0.4519	0.6302	1.5307	0.0879	0.870933333333333	3.30862721969713	0.00357876186197815	0.0153908878813952	yes	--	--	-	-	-	-	-	-	-
Unigene0001732	0	7	0.0000	0.0000	0.0000	0.9444	1.4784	0.2742	0.001	0.899	9.81217730551445	0.00158663795093408	0.00777563037101234	yes	--	--	-	-	-	-	-	-	-
Unigene0001736	137.666666666667	53.3333333333333	10.7913	8.9130	12.4840	3.4003	3.7024	3.7502	10.7294333333333	3.61763333333333	-1.56845578773983	4.35258193646472e-05	0.000351804778327844	yes	--	--	-	-	-	-	-	-	-
Unigene0001739	4	24.3333333333333	0.3590	0.2320	0.1146	1.3021	1.5918	0.9623	0.2352	1.2854	2.45025741220025	0.000740975988405433	0.00411038880136609	yes	--	--	-	-	-	-	-	-	-
Unigene0001743	26.6666666666667	178	0.3560	0.1151	0.3032	1.7022	1.2181	1.5575	0.2581	1.4926	2.53182554469173	8.25236101969239e-08	1.22470057273098e-06	yes	--	--	-	-	-	-	-	-	-
Unigene0001747	3.66666666666667	0	0.3488	0.4228	0.1671	0.0000	0.0000	0.0000	0.3129	0.001	-8.28955784835356	0.0084890192404067	0.0312950559601394	yes	--	--	-	-	-	-	-	-	-
Unigene0001748	0.666666666666667	18	0.0000	0.0906	0.0895	1.8485	1.6573	1.0019	0.0600333333333333	1.50256666666667	4.6455214169718	1.06722310688576e-05	0.000101081219464005	yes	--	--	-	-	-	-	-	-	-
Unigene0001755	7	0.333333333333333	0.5208	0.2525	1.8714	0.1288	0.0000	0.0000	0.881566666666667	0.0429333333333333	-4.35989958178584	0.00816717398459631	0.030342044541011	yes	--	--	-	-	-	-	-	-	-
Unigene0001763	2587.33333333333	996	9.6020	12.9417	14.0952	3.9982	3.7343	4.4680	12.2129666666667	4.06683333333333	-1.58643591701106	7.36719345415115e-10	1.59639690723812e-08	yes	Atrip	PREDICTED: ATR-interacting protein isoform X2 [Anas platyrhynchos]	Genetic Information Processing	Replication and repair	ko03460//Fanconi anemia pathway	K10905	-	-	-
Unigene0001764	7	27.6666666666667	0.2116	0.4924	0.1622	0.7536	1.0843	1.1061	0.288733333333333	0.981333333333333	1.76500559387681	0.00739519252337291	0.0279930506241366	yes	SH3TC1	PREDICTED: SH3 domain and tetratricopeptide repeat-containing protein 1 isoform X2 [Anser cygnoides domesticus]	-	-	-	-	-	-	-
Unigene0001767	62.3333333333333	163	2.8654	1.4288	3.1769	5.3048	7.3014	4.8560	2.49036666666667	5.82073333333333	1.22484275285639	0.00409621311978414	0.0172097432591963	yes	NME4	PREDICTED: LOW QUALITY PROTEIN: nucleoside diphosphate kinase, mitochondrial [Cuculus canorus]	Metabolism	Global and Overview;Nucleotide metabolism	ko01100//Metabolic pathways;ko01110//Biosynthesis of secondary metabolites;ko01130//Biosynthesis of antibiotics;ko00230//Purine metabolism;ko00240//Pyrimidine metabolism	K00940	GO:0005623//cell;GO:0044464//cell part;GO:0043227//membrane-bounded organelle;GO:0044424//intracellular part;GO:0043231//intracellular membrane-bounded organelle;GO:0005622//intracellular;GO:0043226//organelle;GO:0043229//intracellular organelle	GO:0032550//purine ribonucleoside binding;GO:0032549//ribonucleoside binding;GO:0097159//organic cyclic compound binding;GO:0097367//carbohydrate derivative binding;GO:0001883//purine nucleoside binding;GO:0001882//nucleoside binding;GO:0036094//small molecule binding;GO:0005488//binding;GO:1901363//heterocyclic compound binding	GO:0072522//purine-containing compound biosynthetic process;GO:0009147//pyrimidine nucleoside triphosphate metabolic process;GO:0046390//ribose phosphate biosynthetic process;GO:0009208//pyrimidine ribonucleoside triphosphate metabolic process;GO:0044711//single-organism biosynthetic process;GO:0055086//nucleobase-containing small molecule metabolic process;GO:0006139//nucleobase-containing compo…
Unigene0001772	26	5	1.2468	1.7408	0.8123	0.2467	0.2457	0.1671	1.26663333333333	0.219833333333333	-2.52651688780824	0.000215152896781242	0.00142298475244411	yes	--	PREDICTED: acyl-CoA-binding protein [Anser cygnoides domesticus]	-	-	-	-	-	-	-
Unigene0001774	4	54	0.1204	0.0584	0.5191	2.9778	2.7291	2.6630	0.232633333333333	2.78996666666667	3.58411814926641	2.31686989690124e-07	3.15251037172214e-06	yes	--	--	-	-	-	-	-	-	-
Unigene0001776	6947.66666666667	1251.66666666667	62.8201	53.8616	62.7598	12.1917	8.4676	8.1830	59.8138333333333	9.6141	-2.63725546493151	2.73604963040727e-24	2.75166182200062e-22	yes	GJA5	PREDICTED: gap junction alpha-5 protein [Anser cygnoides domesticus]	-	-	-	-	GO:0016021//integral component of membrane;GO:0016020//membrane;GO:0044291//cell-cell contact zone;GO:0005921//gap junction;GO:0030054//cell junction;GO:0031224//intrinsic component of membrane;GO:0005911//cell-cell junction;GO:0044425//membrane part	GO:0005215//transporter activity;GO:0005243//gap junction channel activity;GO:0086075//gap junction channel activity involved in cardiac conduction electrical coupling;GO:0015267//channel activity;GO:0022803//passive transmembrane transporter activity;GO:0022829//wide pore channel activity;GO:1903763//gap junction channel activity involved in cell communication by electrical coupling;GO:0022857//…	GO:0003179//heart valve morphogenesis;GO:1903522//regulation of blood circulation;GO:0044767//single-organism developmental process;GO:0009790//embryo development;GO:0034329//cell junction assembly;GO:0072358//cardiovascular system development;GO:0042311//vasodilation;GO:0032501//multicellular organismal process;GO:0003013//circulatory system process;GO:0009653//anatomical structure morphogenesis…
Unigene0001777	18340.6666666667	6902.66666666667	832.4018	964.9836	915.0622	236.5967	282.6377	349.3979	904.1492	289.5441	-1.64277776198095	7.6486300207565e-12	2.19779254887594e-10	yes	Nme2	PREDICTED: nucleoside diphosphate kinase B [Anser cygnoides domesticus]	Metabolism	Global and Overview;Nucleotide metabolism	ko01100//Metabolic pathways;ko01110//Biosynthesis of secondary metabolites;ko01130//Biosynthesis of antibiotics;ko00230//Purine metabolism;ko00240//Pyrimidine metabolism	K00940	-	-	-
Unigene0001780	1	13.6666666666667	0.0725	0.0000	0.1389	0.3585	1.5001	0.7287	0.0704666666666667	0.862433333333333	3.61340006380867	0.00125711130628351	0.00640391577862106	yes	--	--	-	-	-	-	-	-	-
Unigene0001783	15	85.3333333333333	0.3260	0.6772	1.0261	3.5930	3.2580	3.3393	0.676433333333333	3.39676666666667	2.32814245904444	6.16061804574321e-06	6.18161482088007e-05	yes	--	--	-	-	-	-	-	-	-
Unigene0001784	71.3333333333333	23.3333333333333	6.0020	7.4139	3.7813	1.0574	1.5395	2.0940	5.7324	1.56363333333333	-1.87423703738887	0.000192075697343174	0.00128764752248924	yes	--	--	-	-	-	-	-	-	-
Unigene0001785	12.3333333333333	0.333333333333333	0.0000	0.2499	2.7984	0.0850	0.0000	0.0000	1.0161	0.0283333333333333	-5.16439824191141	0.00676180769456717	0.0260178797472377	yes	--	--	-	-	-	-	-	-	-
Unigene0001789	8.33333333333333	0.666666666666667	0.1235	1.4370	1.4200	0.0000	0.2434	0.0000	0.9935	0.0811333333333333	-3.61415330014446	0.0135481611840038	0.0457213652792136	yes	--	--	-	-	-	-	-	-	-
Unigene0001790	521	1995	2.7878	3.4415	5.3349	14.9195	11.4470	12.6604	3.85473333333333	13.0089666666667	1.75480340541075	8.51508421916822e-09	1.51242474980096e-07	yes	DAB2	PREDICTED: disabled homolog 2 [Anser cygnoides domesticus]	Cellular Processes	Transport and catabolism	ko04144//Endocytosis	K12475	-	-	-
Unigene0001796	28.6666666666667	124.333333333333	1.7789	3.9570	3.0079	5.0724	17.9432	10.5200	2.9146	11.1785333333333	1.93936110693694	0.000363622099374766	0.00223939710353521	yes	--	--	-	-	-	-	-	-	-
Unigene0001797	26	5.66666666666667	0.5985	2.2727	0.9079	0.2467	0.1474	0.3008	1.2597	0.231633333333333	-2.44316540873476	0.00142522041798361	0.00711247072038999	yes	--	--	-	-	-	-	-	-	-
Unigene0001799	8	0.666666666666667	1.0186	1.1111	0.8540	0.1260	0.0000	0.0853	0.994566666666667	0.0704333333333333	-3.81973781284902	0.00238674640694516	0.0109812422646764	yes	--	--	-	-	-	-	-	-	-
Unigene0001801	877.666666666667	246	6.0191	7.1361	5.9741	1.4812	1.7765	1.4728	6.37643333333333	1.57683333333333	-2.01571949661671	1.92670627666113e-12	5.93427785352221e-11	yes	FAM83H	PREDICTED: LOW QUALITY PROTEIN: protein FAM83H [Anser cygnoides domesticus]	-	-	-	-	-	-	-
Unigene0001803	6.33333333333333	0	0.2439	1.3005	0.7010	0.0000	0.0000	0.0000	0.748466666666667	0.001	-9.54779425635163	0.00181707882244791	0.00872432916036647	yes	--	--	-	-	-	-	-	-	-
Unigene0001810	14.6666666666667	106	0.0000	0.6493	0.1426	1.2881	2.3831	1.4711	0.263966666666667	1.7141	2.69902361350362	0.00137630323615137	0.00691023287366055	yes	--	--	-	-	-	-	-	-	-
Unigene0001811	2385	7552.66666666667	13.0144	12.2425	13.4144	40.0378	26.5021	38.9856	12.8904333333333	35.1751666666667	1.44825649613749	4.43846067640711e-09	8.35664305773413e-08	yes	GXYLT2	PREDICTED: glucoside xylosyltransferase 2 isoform X2 [Anser cygnoides domesticus]	Metabolism	Glycan biosynthesis and metabolism	ko00514//Other types of O-glycan biosynthesis	K13676	-	-	-
Unigene0001813	1.33333333333333	22.3333333333333	0.0000	0.0000	0.2583	3.0001	0.1992	0.8582	0.0861	1.3525	3.9734715462047	0.00162021323146165	0.00791248420765431	yes	--	PREDICTED: LOW QUALITY PROTEIN: RNA-directed DNA polymerase from mobile element jockey-like [Chlamydotis macqueenii]	Metabolism	Global and Overview;Nucleotide metabolism	ko01100//Metabolic pathways;ko00240//Pyrimidine metabolism	K13809	-	-	-
Unigene0001815	2186.66666666667	5720.33333333333	33.4814	39.0303	44.4099	86.4714	96.7291	86.1767	38.9738666666667	89.7924	1.20408626993728	2.74818814039512e-07	3.68047692022065e-06	yes	ST6GALNAC6	PREDICTED: alpha-N-acetylgalactosaminide alpha-2,6-sialyltransferase 6 [Gallus gallus]	Metabolism	Global and Overview;Glycan biosynthesis and metabolism	ko01100//Metabolic pathways;ko00604//Glycosphingolipid biosynthesis - ganglio series	K03376	GO:0044425//membrane part;GO:0016020//membrane;GO:0031224//intrinsic component of membrane	GO:0016740//transferase activity;GO:0003824//catalytic activity;GO:0016757//transferase activity, transferring glycosyl groups	GO:0043170//macromolecule metabolic process;GO:0071704//organic substance metabolic process;GO:0008152//metabolic process;GO:0044237//cellular metabolic process;GO:0009987//cellular process;GO:0044260//cellular macromolecule metabolic process;GO:0036211//protein modification process;GO:0019538//protein metabolic process;GO:0044267//cellular protein metabolic process;GO:0043412//macromolecule modi…
Unigene0001819	14	0	0.1626	1.1823	1.9472	0.0000	0.0000	0.0000	1.09736666666667	0.001	-10.0998299433071	5.65440639553748e-05	0.000441519577179478	yes	--	--	-	-	-	-	-	-	-
Unigene0001824	2137	1086.33333333333	18.5914	22.9105	20.9448	8.9487	9.3182	9.4323	20.8155666666667	9.23306666666667	-1.17278102514255	1.43076764001862e-06	1.65969676120056e-05	yes	XRCC6	PREDICTED: X-ray repair cross-complementing protein 6, partial [Anser cygnoides domesticus]	Genetic Information Processing	Replication and repair	ko03450//Non-homologous end-joining	K10884	GO:0070013//intracellular organelle lumen;GO:0005623//cell;GO:0031981//nuclear lumen;GO:0043234//protein complex;GO:0032991//macromolecular complex;GO:0043231//intracellular membrane-bounded organelle;GO:0044428//nuclear part;GO:0044422//organelle part;GO:0044424//intracellular part;GO:0043227//membrane-bounded organelle;GO:0044446//intracellular organelle part;GO:0044464//cell part;GO:0043229//i…	GO:0016829//lyase activity;GO:0032550//purine ribonucleoside binding;GO:0003677//DNA binding;GO:0001883//purine nucleoside binding;GO:0017111//nucleoside-triphosphatase activity;GO:0001882//nucleoside binding;GO:0003824//catalytic activity;GO:0032549//ribonucleoside binding;GO:0016817//hydrolase activity, acting on acid anhydrides;GO:0043565//sequence-specific DNA binding;GO:0003676//nucleic acid…	GO:0006351//transcription, DNA-templated;GO:0006974//cellular response to DNA damage stimulus;GO:0009058//biosynthetic process;GO:1901362//organic cyclic compound biosynthetic process;GO:0045597//positive regulation of cell differentiation;GO:0044249//cellular biosynthetic process;GO:0044260//cellular macromolecule metabolic process;GO:0009987//cellular process;GO:0050794//regulation of cellular …
Unigene0001832	4.33333333333333	95.3333333333333	0.0309	0.0299	0.1331	1.1760	1.8865	0.8795	0.0646333333333333	1.314	4.34554306782406	4.13652745947918e-11	1.07331787585964e-09	yes	Tmem184a	PREDICTED: transmembrane protein 184A [Anser cygnoides domesticus]	-	-	-	-	-	-	-
Unigene0001836	4029.66666666667	991.666666666667	22.6489	24.2050	21.5950	4.8795	5.3011	4.6593	22.8163	4.94663333333333	-2.20554598674716	2.16939733900587e-20	1.5812596178184e-18	yes	FARP2	PREDICTED: LOW QUALITY PROTEIN: FERM, RhoGEF and pleckstrin domain-containing protein 2 [Anser cygnoides domesticus]	Cellular Processes	Cellular commiunity	ko04520//Adherens junction	K06082	GO:0005622//intracellular;GO:0043226//organelle;GO:0043229//intracellular organelle;GO:0005623//cell;GO:0044464//cell part;GO:0043232//intracellular non-membrane-bounded organelle;GO:0044424//intracellular part;GO:0043228//non-membrane-bounded organelle	-	GO:0007165//signal transduction;GO:0035556//intracellular signal transduction;GO:0050790//regulation of catalytic activity;GO:0007266//Rho protein signal transduction;GO:0044700//single organism signaling;GO:0007264//small GTPase mediated signal transduction;GO:0009987//cellular process;GO:0051336//regulation of hydrolase activity;GO:0050794//regulation of cellular process;GO:0043087//regulation …
Unigene0001844	451	231	18.3175	22.8579	31.6018	7.0622	16.1425	9.9401	24.2590666666667	11.0482666666667	-1.13470399911072	0.00296875464254893	0.0131692256656301	yes	SRXN1	PREDICTED: sulfiredoxin-1 [Gallus gallus]	-	-	-	-	GO:0005623//cell;GO:0044464//cell part;GO:0044444//cytoplasmic part;GO:0044424//intracellular part;GO:0005737//cytoplasm;GO:0005622//intracellular	GO:0003824//catalytic activity;GO:0005488//binding;GO:0016209//antioxidant activity;GO:0001883//purine nucleoside binding;GO:1901363//heterocyclic compound binding;GO:0032550//purine ribonucleoside binding;GO:0097159//organic cyclic compound binding;GO:0097367//carbohydrate derivative binding;GO:0016491//oxidoreductase activity;GO:0032549//ribonucleoside binding;GO:0001882//nucleoside binding;GO:…	GO:0050896//response to stimulus;GO:0006950//response to stress;GO:0044699//single-organism process;GO:0044710//single-organism metabolic process;GO:0008152//metabolic process
Unigene0001845	927	99.6666666666667	3.3437	5.2561	6.4021	0.5330	0.4653	0.4355	5.00063333333333	0.477933333333333	-3.38722952809825	6.29479330210971e-22	5.22408365713196e-20	yes	SLC4A8	PREDICTED: electroneutral sodium bicarbonate exchanger 1 isoform X1 [Anser cygnoides domesticus]	-	-	-	-	GO:0016020//membrane;GO:0031224//intrinsic component of membrane;GO:0044425//membrane part	GO:0022892//substrate-specific transporter activity;GO:0022891//substrate-specific transmembrane transporter activity;GO:0022857//transmembrane transporter activity;GO:0099516//ion antiporter activity;GO:0022804//active transmembrane transporter activity;GO:0005215//transporter activity;GO:0015291//secondary active transmembrane transporter activity;GO:0015075//ion transmembrane transporter activ…	GO:0006811//ion transport;GO:0044699//single-organism process;GO:0044765//single-organism transport;GO:1902578//single-organism localization;GO:0006810//transport;GO:0051234//establishment of localization;GO:0051179//localization
Unigene0001847	1.66666666666667	23.6666666666667	0.3206	0.0777	0.0000	0.8723	1.1849	2.4176	0.132766666666667	1.4916	3.48989581813061	0.000415893830612716	0.00251632479672325	yes	--	--	-	-	-	-	-	-	-
Unigene0001850	461.333333333333	200.333333333333	11.3738	11.7937	12.3607	4.2715	4.9815	4.3232	11.8427333333333	4.5254	-1.38788487440196	4.43386753021436e-06	4.59780371851174e-05	yes	SRRD	PREDICTED: SRR1-like protein isoform X1 [Coturnix japonica]	-	-	-	-	-	-	-
Unigene0001853	4203	35133	31.8711	16.4092	45.0987	106.4547	235.8585	304.5364	31.1263333333333	215.616533333333	2.79226026406775	1.29860438593106e-11	3.62115649189356e-10	yes	GBP1	PREDICTED: guanylate-binding protein 4-like [Coturnix japonica]	-	-	-	-	-	-	-
Unigene0001854	839	7702	31.0744	14.7177	46.5188	115.1748	251.5886	334.1599	30.7703	233.6411	2.92468366758502	2.49694206439728e-11	6.66935376845779e-10	yes	GBP2	PREDICTED: guanylate-binding protein 3-like, partial [Anser cygnoides domesticus]	-	-	-	-	-	-	-
Unigene0001858	54.3333333333333	8.33333333333333	0.8620	2.6550	0.5101	0.3762	0.0999	0.1020	1.34236666666667	0.1927	-2.80035031992497	0.000327107103464191	0.00204316904651646	yes	Tmprss9	PREDICTED: transmembrane protease serine 9 isoform X3 [Anser cygnoides domesticus]	-	-	-	-	-	-	-
Unigene0001859	569	2686.33333333333	5.4036	5.9461	7.8714	29.4063	32.7941	20.2716	6.40703333333333	27.4906666666667	2.10121349215201	3.06912183721659e-13	1.05436539569411e-11	yes	Rasa4	PREDICTED: ras GTPase-activating protein 4-like [Anser cygnoides domesticus]	-	-	-	-	GO:0044464//cell part;GO:0005623//cell	-	GO:0007154//cell communication;GO:0050789//regulation of biological process;GO:0007264//small GTPase mediated signal transduction;GO:0050794//regulation of cellular process;GO:0035556//intracellular signal transduction;GO:0044700//single organism signaling;GO:0050896//response to stimulus;GO:0051716//cellular response to stimulus;GO:0009987//cellular process;GO:0044699//single-organism process;GO…
Unigene0001862	370	27.6666666666667	59.0681	47.5262	42.8752	2.3156	4.7490	2.8607	49.8231666666667	3.30843333333333	-3.91259660557478	8.20303615955088e-21	6.19329230046092e-19	yes	--	PREDICTED: semaphorin-4A isoform X1 [Corvus brachyrhynchos]	-	-	-	-	-	-	-
Unigene0001864	185.333333333333	54.6666666666667	0.7666	3.6364	1.9549	0.1867	0.6392	0.7351	2.1193	0.520333333333333	-2.02607978796179	0.00087489125108937	0.00473075046595102	yes	--	--	-	-	-	-	-	-	-
Unigene0001876	12	56	1.9185	1.1958	1.7068	7.4558	10.9383	2.9389	1.60703333333333	7.111	2.14565260234509	0.000434465814511475	0.00261268908067487	yes	--	--	-	-	-	-	-	-	-
Unigene0001878	54	227.333333333333	0.2824	0.5974	1.1314	3.7077	1.9985	1.9958	0.6704	2.56733333333333	1.93717656826384	0.000153206275428277	0.00105664409223855	yes	--	--	-	-	-	-	-	-	-
Unigene0001879	16	2.33333333333333	2.4081	2.1014	1.1536	0.0000	0.5933	0.1614	1.8877	0.251566666666667	-2.90761682608861	0.00237975052521121	0.0109547932327136	yes	--	--	-	-	-	-	-	-	-
Unigene0001880	61	33567.3333333333	0.4836	0.4689	0.8399	292.2619	291.5580	283.7496	0.597466666666667	289.189833333333	8.91894289314105	5.31778754979493e-141	7.00605215216608e-137	yes	Adipoq	PREDICTED: adiponectin [Anser cygnoides domesticus]	Organismal Systems	Endocrine system	ko03320//PPAR signaling pathway;ko04920//Adipocytokine signaling pathway	K07296	-	-	-
Unigene0001881	605.333333333333	150.666666666667	4.0414	8.3393	5.9175	0.7073	1.4195	1.6946	6.0994	1.2738	-2.25952855418882	4.00710914120574e-08	6.35099683104966e-07	yes	VRK1	PREDICTED: serine/threonine-protein kinase VRK1 [Anser cygnoides domesticus]	-	-	-	-	-	GO:0097159//organic cyclic compound binding;GO:0036094//small molecule binding;GO:0001883//purine nucleoside binding;GO:0003824//catalytic activity;GO:0016740//transferase activity;GO:0032549//ribonucleoside binding;GO:0016773//phosphotransferase activity, alcohol group as acceptor;GO:0032550//purine ribonucleoside binding;GO:0016772//transferase activity, transferring phosphorus-containing group…	GO:0044237//cellular metabolic process;GO:0071704//organic substance metabolic process;GO:0036211//protein modification process;GO:0044260//cellular macromolecule metabolic process;GO:0009987//cellular process;GO:0019538//protein metabolic process;GO:0044238//primary metabolic process;GO:0044267//cellular protein metabolic process;GO:0008152//metabolic process;GO:0006464//cellular protein modific…
Unigene0001884	19.3333333333333	0.333333333333333	1.5508	0.9468	0.7705	0.0000	0.0566	0.0000	1.08936666666667	0.0188666666666667	-5.85150626564083	5.87830606075174e-07	7.37924847774073e-06	yes	CASKIN1	PREDICTED: caskin-1 [Aquila chrysaetos canadensis]	-	-	-	-	-	-	-
Unigene0001886	4.33333333333333	0	0.8106	0.2620	0.6472	0.0000	0.0000	0.0000	0.573266666666667	0.001	-9.16306258387702	0.0051547209975586	0.0208064217103509	yes	--	--	-	-	-	-	-	-	-
Unigene0001891	324.666666666667	19.6666666666667	5.0659	3.8655	5.3134	0.0593	0.4283	0.2612	4.74826666666667	0.2496	-4.24971112091435	2.04969598667651e-15	9.15397701710723e-14	yes	NCAN	PREDICTED: neurocan core protein isoform X1 [Aquila chrysaetos canadensis]	-	-	-	-	-	-	-
Unigene0001916	6	584.666666666667	0.1910	0.0926	0.1373	7.7961	20.6629	8.7390	0.1403	12.3993333333333	6.46560373509441	9.99049873104203e-29	1.37106586621662e-26	yes	--	PREDICTED: immunoglobulin superfamily member 1-like isoform X3 [Aquila chrysaetos canadensis]	-	-	-	-	-	-	-
Unigene0001919	551	3887.33333333333	9.2809	9.0270	5.2991	40.8681	58.4714	46.6030	7.869	48.6475	2.62811345322898	7.22328921015262e-19	4.55335069480662e-17	yes	TGFB1I1	PREDICTED: transforming growth factor beta-1-induced transcript 1 protein [Python bivittatus]	-	-	-	-	GO:0044464//cell part;GO:0005623//cell;GO:0070161//anchoring junction;GO:0005622//intracellular;GO:0030054//cell junction;GO:0044424//intracellular part;GO:0005912//adherens junction;GO:0005924//cell-substrate adherens junction;GO:0030055//cell-substrate junction	GO:0005488//binding;GO:0005515//protein binding	GO:0048729//tissue morphogenesis;GO:0032502//developmental process;GO:0050794//regulation of cellular process;GO:0051716//cellular response to stimulus;GO:0050789//regulation of biological process;GO:0044763//single-organism cellular process;GO:0044699//single-organism process;GO:0030154//cell differentiation;GO:0007165//signal transduction;GO:0060429//epithelium development;GO:0048856//anatomica…
Unigene0001920	341	170.666666666667	2.2419	3.1257	2.7831	1.2384	1.1127	1.2119	2.7169	1.18766666666667	-1.19383148300891	0.000221525517475994	0.00145854238449118	yes	TBCK	PREDICTED: TBC domain-containing protein kinase-like protein isoform X1 [Anser cygnoides domesticus]	-	-	-	-	-	GO:0097367//carbohydrate derivative binding;GO:0005488//binding;GO:0005096//GTPase activator activity;GO:0036094//small molecule binding;GO:0032549//ribonucleoside binding;GO:0008047//enzyme activator activity;GO:1901363//heterocyclic compound binding;GO:0060589//nucleoside-triphosphatase regulator activity;GO:0098772//molecular function regulator;GO:0097159//organic cyclic compound binding;GO:00…	GO:0051336//regulation of hydrolase activity;GO:0019538//protein metabolic process;GO:0043412//macromolecule modification;GO:0050789//regulation of biological process;GO:0044267//cellular protein metabolic process;GO:0065007//biological regulation;GO:0008152//metabolic process;GO:0009987//cellular process;GO:0036211//protein modification process;GO:0065009//regulation of molecular function;GO:001…
Unigene0001922	13	2.66666666666667	2.5081	1.5359	1.0118	0.3918	0.3903	0.1769	1.68526666666667	0.319666666666667	-2.39833667339727	0.00749607085785563	0.0283071515435628	yes	--	--	-	-	-	-	-	-	-
Unigene0001923	47.3333333333333	109.666666666667	0.6292	0.6743	0.9836	1.7526	1.5990	1.3760	0.762366666666667	1.57586666666667	1.04758852813941	0.0100204725665071	0.0358085633540624	yes	Snx10	PREDICTED: sorting nexin-10 isoform X1 [Anser cygnoides domesticus]	-	-	-	-	GO:0043231//intracellular membrane-bounded organelle;GO:0043227//membrane-bounded organelle;GO:0044464//cell part;GO:0005623//cell;GO:0016020//membrane;GO:0015630//microtubule cytoskeleton;GO:0098588//bounding membrane of organelle;GO:0043232//intracellular non-membrane-bounded organelle;GO:0044430//cytoskeletal part;GO:0005768//endosome;GO:0044444//cytoplasmic part;GO:0044440//endosomal part;GO:…	GO:0005515//protein binding;GO:0019899//enzyme binding;GO:0005488//binding	GO:0033036//macromolecule localization;GO:0051179//localization;GO:0048646//anatomical structure formation involved in morphogenesis;GO:0002573//myeloid leukocyte differentiation;GO:0044380//protein localization to cytoskeleton;GO:0048869//cellular developmental process;GO:0034613//cellular protein localization;GO:0002376//immune system process;GO:0048856//anatomical structure development;GO:0032…
Unigene0001928	784.666666666667	392.333333333333	31.8902	36.0953	34.0922	14.0798	11.8343	17.4981	34.0259	14.4707333333333	-1.23349528697461	1.58375808680837e-05	0.000143752096825205	yes	C19orf54	PREDICTED: UPF0692 protein C19orf54 homolog [Alligator mississippiensis]	-	-	-	-	-	-	-
Unigene0001936	577.333333333333	97.3333333333333	4.8764	3.8166	4.2402	0.7259	0.7231	0.5123	4.31106666666667	0.653766666666667	-2.72119714664435	4.38232998731913e-16	2.08810495480769e-14	yes	KIF21B	PREDICTED: kinesin-like protein KIF21B isoform X2 [Coturnix japonica]	-	-	-	-	GO:0044446//intracellular organelle part;GO:0015630//microtubule cytoskeleton;GO:0032991//macromolecular complex;GO:0044430//cytoskeletal part;GO:0005623//cell;GO:0043234//protein complex;GO:0043226//organelle;GO:0044464//cell part;GO:0044422//organelle part;GO:0005856//cytoskeleton;GO:0043229//intracellular organelle;GO:0005875//microtubule associated complex;GO:0044424//intracellular part;GO:00…	GO:1901363//heterocyclic compound binding;GO:0097159//organic cyclic compound binding;GO:0032549//ribonucleoside binding;GO:0032550//purine ribonucleoside binding;GO:0097367//carbohydrate derivative binding;GO:0005488//binding;GO:0005515//protein binding;GO:0008092//cytoskeletal protein binding;GO:0036094//small molecule binding;GO:0001882//nucleoside binding;GO:0001883//purine nucleoside binding…	GO:0007017//microtubule-based process;GO:0044699//single-organism process;GO:0044763//single-organism cellular process;GO:0009987//cellular process
Unigene0001937	1501.33333333333	877.333333333333	41.2285	41.5373	31.6319	16.2011	17.8297	22.7538	38.1325666666667	18.9282	-1.01048641801822	0.000195047530784326	0.00130507996759817	yes	Tspo	PREDICTED: translocator protein [Anser cygnoides domesticus]	Environmental Information Processing	Signaling molecules and interaction	ko04080//Neuroactive ligand-receptor interaction	K05770	GO:0031224//intrinsic component of membrane;GO:0044425//membrane part;GO:0016020//membrane	-	-
Unigene0001939	0.666666666666667	10.3333333333333	0.1599	0.0000	0.0000	1.0280	0.4726	0.6429	0.0533	0.7145	3.744726573224	0.00205760644716071	0.00968937558385511	yes	--	--	-	-	-	-	-	-	-
Unigene0001941	270.333333333333	1835.33333333333	1.8613	1.5418	2.3872	10.7143	10.2833	12.7890	1.9301	11.2622	2.54474117465041	3.68266224842709e-18	2.16116500924119e-16	yes	SLC1A6	PREDICTED: excitatory amino acid transporter 4-like isoform X2 [Anser cygnoides domesticus]	-	-	-	-	GO:0005622//intracellular;GO:0043231//intracellular membrane-bounded organelle;GO:0044464//cell part;GO:0044424//intracellular part;GO:0043227//membrane-bounded organelle;GO:0043226//organelle;GO:0043229//intracellular organelle;GO:0005623//cell	GO:0008509//anion transmembrane transporter activity;GO:0005215//transporter activity;GO:0005342//organic acid transmembrane transporter activity;GO:0005310//dicarboxylic acid transmembrane transporter activity;GO:0022891//substrate-specific transmembrane transporter activity;GO:0008514//organic anion transmembrane transporter activity;GO:0046943//carboxylic acid transmembrane transporter activit…	GO:0065008//regulation of biological quality;GO:0065007//biological regulation
Unigene0001953	2207	914.333333333333	12.3962	8.3534	8.5580	4.1339	3.9576	2.8219	9.7692	3.6378	-1.42517419642993	3.28673686685333e-07	4.32262905281516e-06	yes	Casz1	PREDICTED: zinc finger protein castor homolog 1 isoform X4 [Anas platyrhynchos]	-	-	-	-	GO:0005623//cell;GO:0005622//intracellular;GO:0044424//intracellular part;GO:0044464//cell part	GO:0043169//cation binding;GO:0043167//ion binding;GO:0005488//binding	-
Unigene0001962	488.333333333333	218.666666666667	4.0442	5.9508	4.5077	1.6888	1.5922	2.2406	4.83423333333333	1.84053333333333	-1.39316323099956	1.90662527235801e-05	0.000169811129335803	yes	Mrpl22	PREDICTED: 39S ribosomal protein L22, mitochondrial [Anser cygnoides domesticus]	Genetic Information Processing	Translation	ko03010//Ribosome	K02890	GO:0043229//intracellular organelle;GO:0043226//organelle;GO:1990904//ribonucleoprotein complex;GO:0044422//organelle part;GO:0044444//cytoplasmic part;GO:0005622//intracellular;GO:0005840//ribosome;GO:0032991//macromolecular complex;GO:0030529//intracellular ribonucleoprotein complex;GO:0005623//cell;GO:0044424//intracellular part;GO:0044391//ribosomal subunit;GO:0044464//cell part;GO:0043232//i…	-	GO:0071704//organic substance metabolic process;GO:0008152//metabolic process;GO:0043170//macromolecule metabolic process;GO:0010467//gene expression
Unigene0001967	12661.3333333333	6806.33333333333	95.9842	88.0366	79.9487	32.6621	52.2511	39.6939	87.9898333333334	41.5357	-1.08298497079555	1.11180315359004e-05	0.000104870081244033	yes	EPHB3	PREDICTED: ephrin type-B receptor 3 [Anser cygnoides domesticus]	-	-	-	-	-	-	-
Unigene0001971	2712.33333333333	452.333333333333	24.2735	24.8501	18.6810	4.0499	3.3200	2.7552	22.6015333333333	3.37503333333333	-2.74344699523891	3.83710302196375e-23	3.522848295374e-21	yes	Frmd4a	RIKEN cDNA 5730559C18 gene [Mus musculus]	-	-	-	-	-	-	-
Unigene0001977	1626.66666666667	5600.66666666667	6.2589	4.8243	6.7807	23.8647	14.7912	16.0274	5.95463333333333	18.2277666666667	1.61405322833892	2.07477951287817e-09	4.14162142231693e-08	yes	PLA2R1	PREDICTED: secretory phospholipase A2 receptor isoform X1 [Anas platyrhynchos]	Cellular Processes	Transport and catabolism	ko04145//Phagosome	K06560	GO:0044464//cell part;GO:0016020//membrane;GO:0005623//cell	GO:0019899//enzyme binding;GO:0005515//protein binding;GO:0005488//binding	GO:0032502//developmental process;GO:0065007//biological regulation;GO:0032304//negative regulation of icosanoid secretion;GO:0007154//cell communication;GO:0044237//cellular metabolic process;GO:0072331//signal transduction by p53 class mediator;GO:0051046//regulation of secretion;GO:0006810//transport;GO:0048519//negative regulation of biological process;GO:0070887//cellular response to chemica…
Unigene0001981	285.666666666667	896.666666666667	1.4336	1.5438	1.9252	5.0449	3.4681	4.8158	1.6342	4.44293333333333	1.44292793658654	1.4252578280671e-06	1.65403352304135e-05	yes	--	--	-	-	-	-	-	-	-
Unigene0001982	66	13.6666666666667	1.8978	2.7413	2.8203	0.7663	0.5343	0.1817	2.48646666666667	0.4941	-2.33122212974109	3.46609979802029e-05	0.00028733678347628	yes	--	--	-	-	-	-	-	-	-
Unigene0001983	108	389.666666666667	2.6939	1.3971	2.5211	10.5772	5.8446	5.2206	2.20403333333333	7.21413333333333	1.71068004451751	3.01770378099207e-05	0.00025424455884013	yes	--	PREDICTED: membrane-spanning 4-domains subfamily A member 14 isoform X3 [Mus musculus]	-	-	-	-	-	-	-
Unigene0001987	70.3333333333333	28.3333333333333	1.0516	1.5213	0.8636	0.2807	0.5922	0.3580	1.1455	0.4103	-1.4812263992995	0.00248733588397028	0.0113518761366026	yes	PHACTR3	PREDICTED: phosphatase and actin regulator 3 isoform X2 [Anser cygnoides domesticus]	-	-	-	-	-	-	-
Unigene0001988	1495.33333333333	6612	15.8641	8.4845	25.9703	38.5157	68.7602	80.4154	16.7729666666667	62.5637666666667	1.8991894893629	7.19220721906734e-07	8.88471936797069e-06	yes	GBP1	PREDICTED: guanylate-binding protein 1-like [Coturnix japonica]	-	-	-	-	-	-	-
Unigene0001989	1123	2507.66666666667	12.1256	11.9238	16.2958	37.1174	34.5513	13.3606	13.4484	28.3431	1.07556301944565	0.00200561433086916	0.00948313674041889	yes	SIL1	PREDICTED: nucleotide exchange factor SIL1 isoform X1 [Anser cygnoides domesticus]	Genetic Information Processing	Folding, sorting and degradation	ko04141//Protein processing in endoplasmic reticulum	K14001	-	-	-
Unigene0001992	75	671.333333333333	1.4707	0.5498	1.8676	14.6896	12.7124	5.3205	1.29603333333333	10.9075	3.07314574450249	9.18377684152976e-10	1.95230276632423e-08	yes	MUSTN1	PREDICTED: musculoskeletal embryonic nuclear protein 1 [Apteryx australis mantelli]	-	-	-	-	-	-	-
Unigene0001993	3926.66666666667	592.666666666667	15.1039	24.4717	21.8409	1.4528	3.4279	3.0714	20.4721666666667	2.6507	-2.94921849399161	1.13530505804615e-17	6.39887072235018e-16	yes	tpx2-b	PREDICTED: targeting protein for Xklp2 isoform X1 [Anser cygnoides domesticus]	-	-	-	-	GO:0005622//intracellular;GO:0043232//intracellular non-membrane-bounded organelle;GO:0043228//non-membrane-bounded organelle;GO:0043229//intracellular organelle;GO:0044464//cell part;GO:0043226//organelle;GO:0005856//cytoskeleton;GO:0015630//microtubule cytoskeleton;GO:0005623//cell;GO:0044424//intracellular part	-	GO:0044699//single-organism process;GO:0007049//cell cycle;GO:0044763//single-organism cellular process;GO:0000278//mitotic cell cycle;GO:0009987//cellular process
Unigene0001995	8129	3604.66666666667	178.7729	220.1548	182.4393	67.7709	84.9790	73.4927	193.789	75.4142	-1.36157857750029	4.7348251455501e-09	8.83258585293255e-08	yes	--	PREDICTED: prothymosin alpha [Calidris pugnax]	-	-	-	-	-	-	-
Unigene0001997	790.666666666667	281.666666666667	9.1941	11.7775	10.0566	3.2132	3.3861	3.1215	10.3427333333333	3.24026666666667	-1.67443305164841	3.72434201259082e-09	7.08759076859568e-08	yes	Kars	PREDICTED: lysine--tRNA ligase isoform X2 [Coturnix japonica]	Genetic Information Processing	Translation	ko00970//Aminoacyl-tRNA biosynthesis	K04567	GO:0043229//intracellular organelle;GO:0043226//organelle;GO:0043232//intracellular non-membrane-bounded organelle;GO:0044464//cell part;GO:0005856//cytoskeleton;GO:0043231//intracellular membrane-bounded organelle;GO:0043228//non-membrane-bounded organelle;GO:0044424//intracellular part;GO:0043227//membrane-bounded organelle;GO:0005623//cell;GO:0005622//intracellular	GO:0001882//nucleoside binding;GO:0097367//carbohydrate derivative binding;GO:0005488//binding;GO:1901363//heterocyclic compound binding;GO:0016874//ligase activity;GO:0004812//aminoacyl-tRNA ligase activity;GO:0003824//catalytic activity;GO:0001883//purine nucleoside binding;GO:0016875//ligase activity, forming carbon-oxygen bonds;GO:0032549//ribonucleoside binding;GO:0016876//ligase activity, f…	GO:0090304//nucleic acid metabolic process;GO:0044237//cellular metabolic process;GO:0006518//peptide metabolic process;GO:0016070//RNA metabolic process;GO:0044238//primary metabolic process;GO:0006520//cellular amino acid metabolic process;GO:1901360//organic cyclic compound metabolic process;GO:0043043//peptide biosynthetic process;GO:0044699//single-organism process;GO:0046483//heterocycle me…
Unigene0001998	1692.33333333333	4197.66666666667	13.9681	14.2874	16.9371	44.4999	28.5835	27.5157	15.0642	33.5330333333333	1.15445893329055	1.20840840622475e-05	0.00011333318134835	yes	RHOU	PREDICTED: rho-related GTP-binding protein RhoU [Aquila chrysaetos canadensis]	-	-	-	-	-	-	-
Unigene0002006	230.666666666667	121	1.5735	1.6989	1.3694	0.8497	0.5688	0.7092	1.54726666666667	0.709233333333333	-1.12538961396217	0.00117922312876423	0.00608359076483075	yes	ULK4	PREDICTED: serine/threonine-protein kinase ULK4 isoform X3 [Anser cygnoides domesticus]	-	-	-	-	-	-	-
Unigene0002008	34.3333333333333	11.6666666666667	1.9730	1.3531	1.5215	0.1904	0.3320	0.7740	1.61586666666667	0.432133333333333	-1.90275973388726	0.00253133947689231	0.0115187858641523	yes	--	--	-	-	-	-	-	-	-
Unigene0002009	49.3333333333333	11.3333333333333	3.0756	0.7198	1.3549	0.3847	0.1394	0.4502	1.71676666666667	0.324766666666667	-2.402218499413	0.000506223076304694	0.00297440627697414	yes	AGPAT5	PREDICTED: 1-acyl-sn-glycerol-3-phosphate acyltransferase epsilon, partial [Acanthisitta chloris]	Metabolism	Global and Overview;Lipid metabolism	ko01100//Metabolic pathways;ko01110//Biosynthesis of secondary metabolites;ko00564//Glycerophospholipid metabolism;ko00561//Glycerolipid metabolism	K19007	GO:0043231//intracellular membrane-bounded organelle;GO:0005623//cell;GO:0043227//membrane-bounded organelle;GO:0044464//cell part;GO:0044424//intracellular part;GO:0043229//intracellular organelle;GO:0043226//organelle;GO:0005622//intracellular	GO:0016740//transferase activity;GO:0003824//catalytic activity	GO:0071704//organic substance metabolic process;GO:0009987//cellular process;GO:0044238//primary metabolic process;GO:0044763//single-organism cellular process;GO:0044710//single-organism metabolic process;GO:0008152//metabolic process;GO:0044237//cellular metabolic process;GO:0006629//lipid metabolic process;GO:0044699//single-organism process;GO:0044255//cellular lipid metabolic process;GO:0006…
Unigene0002013	54	15.3333333333333	1.4923	0.8440	1.5967	0.1476	0.1961	0.5334	1.311	0.292366666666667	-2.16481694445081	0.000334875588287502	0.00208452735969325	yes	GATA5	PREDICTED: LOW QUALITY PROTEIN: transcription factor GATA-5, partial [Anas platyrhynchos]	-	-	-	-	GO:0044424//intracellular part;GO:0043229//intracellular organelle;GO:0043231//intracellular membrane-bounded organelle;GO:0043226//organelle;GO:0005622//intracellular;GO:0043227//membrane-bounded organelle;GO:0005623//cell;GO:0044464//cell part	GO:0000981//RNA polymerase II transcription factor activity, sequence-specific DNA binding;GO:0046872//metal ion binding;GO:0005488//binding;GO:0046914//transition metal ion binding;GO:0043167//ion binding;GO:0097159//organic cyclic compound binding;GO:0003677//DNA binding;GO:0003676//nucleic acid binding;GO:0043169//cation binding;GO:1901363//heterocyclic compound binding;GO:0001071//nucleic aci…	GO:0009059//macromolecule biosynthetic process;GO:0044238//primary metabolic process;GO:0044699//single-organism process;GO:0044249//cellular biosynthetic process;GO:0018130//heterocycle biosynthetic process;GO:0048869//cellular developmental process;GO:0070848//response to growth factor;GO:0010033//response to organic substance;GO:0097659//nucleic acid-templated transcription;GO:0070887//cellula…
Unigene0002014	139.333333333333	1546	2.8710	2.4168	3.7744	36.8780	27.0425	25.8051	3.02073333333333	29.9085333333333	3.30758642929793	7.20340021991981e-25	7.53198389264988e-23	yes	Dram2	PREDICTED: DNA damage-regulated autophagy modulator protein 2 isoform X1 [Anser cygnoides domesticus]	-	-	-	-	GO:0005773//vacuole;GO:0044444//cytoplasmic part;GO:0044425//membrane part;GO:0043226//organelle;GO:0016020//membrane;GO:0044424//intracellular part;GO:0043231//intracellular membrane-bounded organelle;GO:0005622//intracellular;GO:0044464//cell part;GO:0043227//membrane-bounded organelle;GO:0031224//intrinsic component of membrane;GO:0000323//lytic vacuole;GO:0043229//intracellular organelle;GO:0…	-	GO:0044699//single-organism process;GO:0012501//programmed cell death;GO:0009987//cellular process;GO:0097194//execution phase of apoptosis;GO:0006921//cellular component disassembly involved in execution phase of apoptosis;GO:0022411//cellular component disassembly;GO:0016043//cellular component organization;GO:0008219//cell death;GO:0016265//death;GO:0006915//apoptotic process;GO:0071840//cellu…
Unigene0002016	21	64.6666666666667	1.0214	0.8612	0.8510	1.4937	4.1575	1.9346	0.9112	2.5286	1.47249918252615	0.00631949026992145	0.0246324569330319	yes	--	PREDICTED: spidroin-2 [Cuculus canorus]	-	-	-	-	-	-	-
Unigene0002017	899.333333333333	389.666666666667	6.4122	7.4379	6.7207	2.2279	2.2348	3.0974	6.85693333333333	2.52003333333333	-1.44412067877487	3.63071140362132e-07	4.74188005599604e-06	yes	ASNS	PREDICTED: asparagine synthetase [glutamine-hydrolyzing] [Anser cygnoides domesticus]	Metabolism	Global and Overview;Amino acid metabolism	ko01100//Metabolic pathways;ko01110//Biosynthesis of secondary metabolites;ko00250//Alanine, aspartate and glutamate metabolism	K01953	-	GO:1901363//heterocyclic compound binding;GO:0005488//binding;GO:0016874//ligase activity;GO:0036094//small molecule binding;GO:0016884//carbon-nitrogen ligase activity, with glutamine as amido-N-donor;GO:0097159//organic cyclic compound binding;GO:0001883//purine nucleoside binding;GO:0003824//catalytic activity;GO:0032549//ribonucleoside binding;GO:0097367//carbohydrate derivative binding;GO:00…	GO:0043603//cellular amide metabolic process;GO:0043604//amide biosynthetic process;GO:0009064//glutamine family amino acid metabolic process;GO:0016053//organic acid biosynthetic process;GO:0009066//aspartate family amino acid metabolic process;GO:0044711//single-organism biosynthetic process;GO:0008152//metabolic process;GO:0006529//asparagine biosynthetic process;GO:0008219//cell death;GO:0046…
Unigene0002019	502.666666666667	2405	2.4772	2.8751	2.3685	13.5511	11.5389	8.3507	2.5736	11.1469	2.11478280012163	5.21367576652109e-14	1.9795064785295e-12	yes	AATK	PREDICTED: serine/threonine-protein kinase LMTK1 isoform X3 [Gallus gallus]	-	-	-	-	-	-	-
Unigene0002024	6453	119.333333333333	232.1161	69.5061	88.2815	1.1330	1.7938	2.9197	129.9679	1.94883333333333	-6.05940081955622	6.13839022219996e-31	9.62759006903915e-29	yes	--	PREDICTED: keratin, type I cytoskeletal 13-like, partial [Pterocles gutturalis]	-	-	-	-	-	-	-
Unigene0002026	170	586.666666666667	2.2222	5.3975	3.5056	13.8785	10.0427	10.2451	3.70843333333333	11.3887666666667	1.6187297815425	1.70853888049017e-05	0.000153937921803644	yes	--	--	-	-	-	-	-	-	-
Unigene0002027	1004	3489	6.0256	1.6664	7.5192	8.2243	18.5894	18.1002	5.0704	14.9713	1.56202803014985	0.00061333004314075	0.0035051668292242	yes	SIGLEC1	PREDICTED: sialoadhesin [Aquila chrysaetos canadensis]	Environmental Information Processing	Signaling molecules and interaction	ko04514//Cell adhesion molecules (CAMs)	K06548	-	-	-
Unigene0002030	438	42.3333333333333	3.7213	2.6636	6.0670	0.4626	0.4512	0.2089	4.15063333333333	0.374233333333333	-3.47132151829911	4.80244356209771e-14	1.83128779507227e-12	yes	fibcd1	PREDICTED: fibrinogen C domain-containing protein 1 [Pseudopodoces humilis]	-	-	-	-	-	-	-
Unigene0002034	116.333333333333	272.666666666667	0.5482	0.5738	0.5299	1.5597	0.9991	0.9234	0.550633333333333	1.16073333333333	1.07587271258749	0.00260150741025606	0.0117932764742438	yes	FAT3	PREDICTED: protocadherin Fat 3 isoform X7 [Anser cygnoides domesticus]	-	-	-	-	-	-	-
Unigene0002042	2545.66666666667	6498	11.2068	11.0822	8.5260	22.4424	24.5863	22.0238	10.2716666666667	23.0175	1.16406085614018	6.10076258895311e-07	7.63123872953334e-06	yes	Kank4	PREDICTED: KN motif and ankyrin repeat domain-containing protein 4 [Anser cygnoides domesticus]	-	-	-	-	-	-	-
Unigene0002047	273	628	8.9948	8.3351	9.1907	22.8858	16.1908	15.3938	8.8402	18.1568	1.03835904631813	0.00066509251888625	0.0037546556671437	yes	PCDHGA12	PREDICTED: LOW QUALITY PROTEIN: protocadherin gamma-A12 [Anas platyrhynchos]	-	-	-	-	-	-	-
Unigene0002048	4.66666666666667	28.6666666666667	0.2547	0.0823	0.2440	1.5535	0.5019	1.0525	0.193666666666667	1.03596666666667	2.41933001549705	0.00122654451573955	0.00628160052817867	yes	PCDHGA8	PREDICTED: LOW QUALITY PROTEIN: protocadherin gamma-A8-like [Coturnix japonica]	-	-	-	-	-	-	-
Unigene0002051	327.666666666667	67.6666666666667	9.9479	8.9744	8.7579	0.9984	2.8415	1.3141	9.22673333333333	1.718	-2.42508992472392	1.74845437998335e-08	2.95042578836832e-07	yes	--	--	-	-	-	-	-	-	-
Unigene0002052	1184.66666666667	131.666666666667	3.7098	6.6557	6.0226	0.6758	0.3974	0.5278	5.4627	0.533666666666667	-3.35560338829965	2.1735519286336e-21	1.72506043805817e-19	yes	COL24A1	PREDICTED: LOW QUALITY PROTEIN: collagen alpha-1(XXIV) chain [Anser cygnoides domesticus]	-	-	-	-	-	-	-
Unigene0002057	892	87	5.1330	6.4502	5.6461	0.3006	0.6706	0.4959	5.7431	0.489033333333333	-3.55382497227709	1.75983662790796e-22	1.54312197095044e-20	yes	HEBP2	PREDICTED: heme-binding protein 2-like [Coturnix japonica]	-	-	-	-	-	-	-
Unigene0002061	87.6666666666667	244.333333333333	2.0182	2.2100	1.8654	4.4628	5.6857	4.7739	2.0312	4.97413333333333	1.29211287990562	0.000189323129639503	0.00127148479796772	yes	MYO18A	PREDICTED: unconventional myosin-XVIIIa-like, partial [Acanthisitta chloris]	-	-	-	-	GO:0044464//cell part;GO:0043226//organelle;GO:0005622//intracellular;GO:0043229//intracellular organelle;GO:0044424//intracellular part;GO:0043228//non-membrane-bounded organelle;GO:0005623//cell;GO:0005856//cytoskeleton;GO:0015629//actin cytoskeleton;GO:0043232//intracellular non-membrane-bounded organelle	GO:1901363//heterocyclic compound binding;GO:0016818//hydrolase activity, acting on acid anhydrides, in phosphorus-containing anhydrides;GO:0016817//hydrolase activity, acting on acid anhydrides;GO:0005488//binding;GO:0001883//purine nucleoside binding;GO:0032549//ribonucleoside binding;GO:0097159//organic cyclic compound binding;GO:0097367//carbohydrate derivative binding;GO:0016462//pyrophospha…	-
Unigene0002062	52.6666666666667	2.66666666666667	1.8062	1.1359	0.8419	0.0724	0.0241	0.0654	1.26133333333333	0.0539666666666667	-4.54673719792419	1.90129903764144e-10	4.47905936453583e-09	yes	CACNA1A	PREDICTED: voltage-dependent P/Q-type calcium channel subunit alpha-1A-like, partial [Struthio camelus australis]	Environmental Information Processing	Signal transduction	ko04010//MAPK signaling pathway;ko04020//Calcium signaling pathway	K04344	-	-	-
Unigene0002065	724	1989.33333333333	2.6405	3.6965	3.6122	10.9606	6.3637	7.0724	3.3164	8.13223333333333	1.29403358547652	1.19065516555072e-05	0.000111787522838691	yes	Zmiz1	PREDICTED: zinc finger MIZ domain-containing protein 1 isoform X1 [Anas platyrhynchos]	-	-	-	-	-	-	-
Unigene0002067	22.3333333333333	56	0.4869	0.6211	0.5647	1.0647	1.4394	1.1850	0.557566666666667	1.2297	1.1410901763888	0.0146383905430504	0.0487721150172734	yes	--	--	-	-	-	-	-	-	-
Unigene0002068	345	822.333333333333	2.4706	1.7901	2.4499	3.3638	4.9544	5.3324	2.23686666666667	4.5502	1.02445069511981	0.000850807546839329	0.0046213880551315	yes	DLC1	PREDICTED: LOW QUALITY PROTEIN: rho GTPase-activating protein 7-like [Anser cygnoides domesticus]	-	-	-	-	-	-	-
Unigene0002069	1.66666666666667	37	0.1362	0.0000	0.0870	1.0776	1.4313	1.6731	0.0744	1.394	4.22778412964775	1.86014027073091e-07	2.57831489024851e-06	yes	--	--	-	-	-	-	-	-	-
Unigene0002074	1281.66666666667	4899.66666666667	10.0811	7.6667	9.9132	36.0201	33.1514	25.6481	9.22033333333333	31.6065333333333	1.77733199329689	2.6602411307586e-12	8.09890510397732e-11	yes	EPHB4	PREDICTED: ephrin type-B receptor 4 [Anolis carolinensis]	-	-	-	-	GO:0016021//integral component of membrane;GO:0016020//membrane;GO:0044425//membrane part;GO:0031224//intrinsic component of membrane	GO:0004871//signal transducer activity;GO:0016301//kinase activity;GO:0019199//transmembrane receptor protein kinase activity;GO:0038023//signaling receptor activity;GO:0003824//catalytic activity;GO:0004672//protein kinase activity;GO:0004872//receptor activity;GO:0016772//transferase activity, transferring phosphorus-containing groups;GO:0016773//phosphotransferase activity, alcohol group as ac…	GO:0023052//signaling;GO:0007167//enzyme linked receptor protein signaling pathway;GO:0008152//metabolic process;GO:0071704//organic substance metabolic process;GO:0009987//cellular process;GO:0007165//signal transduction;GO:0007169//transmembrane receptor protein tyrosine kinase signaling pathway;GO:0006793//phosphorus metabolic process;GO:0007154//cell communication;GO:0019538//protein metaboli…
Unigene0002075	1.66666666666667	20.3333333333333	0.1630	0.0395	0.0000	0.9274	0.6829	0.5737	0.0675	0.728	3.43097904314787	0.000279478108770651	0.00178458946493451	yes	--	rCG20998 [Rattus norvegicus]	-	-	-	-	-	-	-
Unigene0002077	9366	5299.66666666667	17.1485	18.6920	18.0416	8.2817	8.2829	9.7112	17.9607	8.7586	-1.0360713899333	3.02884056371157e-06	3.2802480243945e-05	yes	SESN3	DEAH (Asp-Glu-Ala-His) box polypeptide 30 [Mus musculus]	-	-	-	-	GO:0005623//cell;GO:0005759//mitochondrial matrix;GO:0044446//intracellular organelle part;GO:0005739//mitochondrion;GO:0044422//organelle part;GO:0043227//membrane-bounded organelle;GO:0043233//organelle lumen;GO:0005737//cytoplasm;GO:0044424//intracellular part;GO:0031974//membrane-enclosed lumen;GO:0043229//intracellular organelle;GO:0070013//intracellular organelle lumen;GO:0043231//intracell…	GO:0003676//nucleic acid binding;GO:0016462//pyrophosphatase activity;GO:0042623//ATPase activity, coupled;GO:0097367//carbohydrate derivative binding;GO:0097159//organic cyclic compound binding;GO:0036094//small molecule binding;GO:1901363//heterocyclic compound binding;GO:0005488//binding;GO:0001882//nucleoside binding;GO:0003824//catalytic activity;GO:0003723//RNA binding;GO:0016817//hydrolase…	-
Unigene0002079	227	738.333333333333	0.8601	1.0542	1.6637	4.3183	2.4787	3.4187	1.19266666666667	3.40523333333333	1.51356277127774	2.11351595125154e-05	0.000185983473428264	yes	PJA2	PREDICTED: E3 ubiquitin-protein ligase Praja-2 isoform X1 [Anser cygnoides domesticus]	-	-	-	-	-	-	-
Unigene0002080	3096.33333333333	1719.66666666667	103.7558	103.3243	136.3688	60.9163	55.8939	51.9825	114.482966666667	56.2642333333333	-1.02484295255235	2.38837999400176e-05	0.000206913097655596	yes	MRPL16	PREDICTED: 39S ribosomal protein L16, mitochondrial [Haliaeetus leucocephalus]	Genetic Information Processing	Translation	ko03010//Ribosome	K02878	-	-	-
Unigene0002081	2344	7652	31.4271	24.0359	23.1062	60.7212	70.7780	86.4878	26.1897333333333	72.6623333333333	1.472206324242	4.01060799563817e-09	7.61365384589827e-08	yes	FLNC	PREDICTED: filamin-C [Falco peregrinus]	Cellular Processes;Environmental Information Processing	Cellular commiunity;Signal transduction	ko04010//MAPK signaling pathway;ko04510//Focal adhesion	K04437	-	-	-
Unigene0002082	1931.66666666667	5035	6.0998	6.7689	7.9433	16.8734	14.5481	16.0092	6.93733333333333	15.8102333333333	1.18840554798	4.37792424088785e-07	5.62575541503411e-06	yes	ITGAV	PREDICTED: integrin alpha-V [Coturnix japonica]	Cellular Processes;Environmental Information Processing	Cell motility;Cellular commiunity;Transport and catabolism;Signaling molecules and interaction	ko04510//Focal adhesion;ko04810//Regulation of actin cytoskeleton;ko04145//Phagosome;ko04512//ECM-receptor interaction;ko04514//Cell adhesion molecules (CAMs)	K06487	-	-	-
Unigene0002083	0.666666666666667	18	0.0579	0.0561	0.0000	0.6301	0.7418	1.1642	0.038	0.845366666666667	4.47550590345879	2.36893996798267e-05	0.0002054992055518	yes	--	PREDICTED: maestro heat-like repeat-containing protein family member 7 [Meleagris gallopavo]	-	-	-	-	-	-	-
Unigene0002088	1578.66666666667	902	6.1890	10.0340	8.3857	4.0781	3.6468	4.4414	8.2029	4.05543333333333	-1.01627796264496	0.000225667087003131	0.00148303152736975	yes	PSEN1	PREDICTED: presenilin-1 isoform X1 [Anser cygnoides domesticus]	Environmental Information Processing	Signal transduction	ko04310//Wnt signaling pathway;ko04330//Notch signaling pathway	K04505	GO:0031224//intrinsic component of membrane;GO:0016020//membrane;GO:0044425//membrane part	-	GO:0050789//regulation of biological process;GO:0044699//single-organism process;GO:0019538//protein metabolic process;GO:0006508//proteolysis;GO:0007165//signal transduction;GO:0008152//metabolic process;GO:0051604//protein maturation;GO:0050896//response to stimulus;GO:0044763//single-organism cellular process;GO:0050794//regulation of cellular process;GO:0051716//cellular response to stimulus;…
Unigene0002089	1182.33333333333	459.333333333333	16.0792	18.5500	10.9809	6.0528	5.3812	4.3918	15.2033666666667	5.27526666666667	-1.52707490304252	3.49581270612481e-07	4.5793147849881e-06	yes	ERVV-2	PREDICTED: LOW QUALITY PROTEIN: endogenous retrovirus group V member 2 Env polyprotein-like [Opisthocomus hoazin]	-	-	-	-	-	-	-
Unigene0002090	2341	5987.66666666667	10.9726	14.3007	22.5034	43.5714	35.4567	30.7216	15.9255666666667	36.5832333333333	1.1998378826804	3.36943809360984e-05	0.000280147965005712	yes	REEP5	receptor expression-enhancing protein 5 [Gallus gallus]	-	-	-	-	-	-	-
Unigene0002095	74	336	0.7365	0.8018	1.2505	4.2312	4.0876	3.0831	0.9296	3.80063333333333	2.03155787383942	5.40001300720151e-08	8.3649407838481e-07	yes	SLC44A3	PREDICTED: choline transporter-like protein 3 isoform X1 [Anas platyrhynchos]	-	-	-	-	GO:0016020//membrane;GO:0044425//membrane part;GO:0031224//intrinsic component of membrane	-	-
Unigene0002102	1016.33333333333	412.666666666667	20.3869	20.8103	18.1204	5.3820	7.7181	7.6399	19.7725333333333	6.91333333333333	-1.51604433314	8.89640124714308e-08	1.31215071179175e-06	yes	--	PREDICTED: deoxyhypusine hydroxylase, partial [Egretta garzetta]	-	-	-	-	-	-	-
Unigene0002108	6247.33333333333	2624.33333333333	81.3682	109.7691	101.9335	29.5161	28.5642	45.3108	97.6902666666667	34.4637	-1.50313723030946	1.2399839090313e-08	2.14953657967238e-07	yes	CCT8	PREDICTED: T-complex protein 1 subunit theta isoform X2 [Falco peregrinus]	-	-	-	-	GO:0016234//inclusion body;GO:0043229//intracellular organelle;GO:0043234//protein complex;GO:0005623//cell;GO:0044424//intracellular part;GO:0032991//macromolecular complex;GO:0043232//intracellular non-membrane-bounded organelle;GO:0043226//organelle;GO:0015630//microtubule cytoskeleton;GO:0043228//non-membrane-bounded organelle;GO:0005622//intracellular;GO:0044464//cell part;GO:0044422//organe…	GO:0036094//small molecule binding;GO:0032550//purine ribonucleoside binding;GO:0097367//carbohydrate derivative binding;GO:0005488//binding;GO:0032549//ribonucleoside binding;GO:0001883//purine nucleoside binding;GO:1901363//heterocyclic compound binding;GO:0097159//organic cyclic compound binding;GO:0005515//protein binding;GO:0001882//nucleoside binding	GO:0044260//cellular macromolecule metabolic process;GO:0009566//fertilization;GO:0043170//macromolecule metabolic process;GO:0008152//metabolic process;GO:0008037//cell recognition;GO:0007338//single fertilization;GO:0044763//single-organism cellular process;GO:0044699//single-organism process;GO:0019953//sexual reproduction;GO:0000003//reproduction;GO:0019538//protein metabolic process;GO:00350…
Unigene0002113	8	132.333333333333	0.1056	0.2389	0.0675	2.1068	2.6190	1.4745	0.137333333333333	2.06676666666667	3.9116217791141	2.59800882320484e-12	7.91401543202729e-11	yes	--	PREDICTED: COX assembly mitochondrial protein homolog [Calypte anna]	-	-	-	-	-	-	-
Unigene0002114	18.6666666666667	130.666666666667	0.4688	0.3846	0.1382	1.9442	1.0306	2.7190	0.330533333333333	1.89793333333333	2.52156164143301	6.40460596893906e-06	6.40326939778258e-05	yes	TNFRSF13B	PREDICTED: tumor necrosis factor receptor superfamily member 13B [Anas platyrhynchos]	Organismal Systems;Environmental Information Processing	Signaling molecules and interaction;Immune system	ko04060//Cytokine-cytokine receptor interaction;ko04672//Intestinal immune network for IgA production	K05150	GO:0031224//intrinsic component of membrane;GO:0005623//cell;GO:0016021//integral component of membrane;GO:0071944//cell periphery;GO:0016020//membrane;GO:0005886//plasma membrane;GO:0044464//cell part;GO:0044425//membrane part	-	GO:0070663//regulation of leukocyte proliferation;GO:0002682//regulation of immune system process;GO:0032944//regulation of mononuclear cell proliferation;GO:0002694//regulation of leukocyte activation;GO:0050789//regulation of biological process;GO:0065007//biological regulation;GO:0050865//regulation of cell activation;GO:0050670//regulation of lymphocyte proliferation;GO:0050794//regulation of…
Unigene0002120	3297.66666666667	1208	14.4370	15.8329	14.3823	5.6212	4.3320	4.4844	14.8840666666667	4.81253333333333	-1.62890031904637	1.96590064034153e-11	5.33201224114041e-10	yes	RAB27B	PREDICTED: ras-related protein Rab-27B isoform X1 [Anser cygnoides domesticus]	-	-	-	-	-	GO:0036094//small molecule binding;GO:1901363//heterocyclic compound binding;GO:0097159//organic cyclic compound binding;GO:0001883//purine nucleoside binding;GO:0032549//ribonucleoside binding;GO:0005488//binding;GO:0032550//purine ribonucleoside binding;GO:0097367//carbohydrate derivative binding;GO:0001882//nucleoside binding	GO:0035556//intracellular signal transduction;GO:0033036//macromolecule localization;GO:0044699//single-organism process;GO:0050794//regulation of cellular process;GO:0051234//establishment of localization;GO:0045184//establishment of protein localization;GO:0044763//single-organism cellular process;GO:0065007//biological regulation;GO:0044700//single organism signaling;GO:0050896//response to st…
Unigene0002128	88	235.666666666667	0.7907	0.5111	1.2065	1.4002	2.2895	2.1197	0.8361	1.93646666666667	1.21167925949994	0.00372463295697656	0.0159115136348661	yes	COL9A3	PREDICTED: collagen alpha-3(IX) chain isoform X2 [Anas platyrhynchos]	Environmental Information Processing;Cellular Processes	Cellular commiunity;Signaling molecules and interaction	ko04510//Focal adhesion;ko04512//ECM-receptor interaction	K08131	GO:0031012//extracellular matrix	-	-
Unigene0002129	1092.33333333333	4255.33333333333	7.7325	7.0812	8.0530	25.0569	27.0544	25.8259	7.62223333333333	25.9790666666667	1.76906392292541	4.20946339766527e-14	1.61451609602301e-12	yes	Fhod1	PREDICTED: LOW QUALITY PROTEIN: FH1/FH2 domain-containing protein 1 [Anas platyrhynchos]	-	-	-	-	-	-	-
Unigene0002132	1272	245.666666666667	6.2163	6.3989	5.6877	0.6611	0.9492	1.3339	6.10096666666667	0.9814	-2.63612467184795	3.38633004900372e-16	1.635712257126e-14	yes	Cdh22	PREDICTED: cadherin-22 isoform X1 [Anser cygnoides domesticus]	-	-	-	-	GO:0044425//membrane part;GO:0031224//intrinsic component of membrane;GO:0016020//membrane	-	GO:0022610//biological adhesion;GO:0098609//cell-cell adhesion;GO:0007155//cell adhesion
Unigene0002133	111.333333333333	471.666666666667	0.6331	0.9583	0.9173	3.1088	2.8153	3.3016	0.836233333333333	3.07523333333333	1.87871842177727	2.22795054663478e-08	3.67713015524917e-07	yes	CHPT1	PREDICTED: cholinephosphotransferase 1 isoform X1 [Aquila chrysaetos canadensis]	Metabolism	Global and Overview;Lipid metabolism	ko01100//Metabolic pathways;ko00564//Glycerophospholipid metabolism;ko00565//Ether lipid metabolism	K00994	-	-	-
Unigene0002135	2328.66666666667	541.333333333333	217.4552	6.3199	17.4734	6.8597	2.6650	31.2770	80.4161666666667	13.6005666666667	-2.56381880387775	0.0108856128332736	0.0383207021176143	yes	--	PREDICTED: keratin-associated protein 20-1-like [Anas platyrhynchos]	-	-	-	-	-	-	-
Unigene0002143	371	77	1.9814	3.7590	2.7056	0.5865	0.5458	0.4392	2.81533333333333	0.523833333333333	-2.42612597500255	1.66623998675864e-10	3.96072084177689e-09	yes	--	--	-	-	-	-	-	-	-
Unigene0002146	116	357	1.0516	1.5129	1.2676	4.2953	4.0337	2.4629	1.27736666666667	3.5973	1.49374177083362	4.11115010225545e-05	0.000334269826358536	yes	--	--	-	-	-	-	-	-	-
Unigene0002148	5747	1635.33333333333	109.8293	102.6303	79.2012	18.6589	26.3122	26.3612	97.2202666666667	23.7774333333333	-2.03166410025121	4.66403528952397e-15	1.99991859823127e-13	yes	GLTP	PREDICTED: glycolipid transfer protein [Meleagris gallopavo]	-	-	-	-	-	GO:0008289//lipid binding;GO:0005215//transporter activity;GO:0005488//binding;GO:0022892//substrate-specific transporter activity;GO:0005319//lipid transporter activity	GO:0051234//establishment of localization;GO:0010876//lipid localization;GO:0071702//organic substance transport;GO:0044765//single-organism transport;GO:0006869//lipid transport;GO:0006810//transport;GO:0044699//single-organism process;GO:1902578//single-organism localization;GO:0051179//localization;GO:0033036//macromolecule localization
Unigene0002150	116	21.6666666666667	1.7538	1.9607	2.3491	0.5134	0.2645	0.2519	2.0212	0.343266666666667	-2.55781041054165	3.3101879768155e-08	5.31192436632766e-07	yes	--	PREDICTED: homeobox protein DLX-3, partial [Corvus brachyrhynchos]	-	-	-	-	-	-	-
Unigene0002152	3817.33333333333	1354	107.3052	114.8359	112.9620	35.6514	46.1897	26.1245	111.701033333333	35.9885333333333	-1.63403331870651	7.88391293391854e-10	1.69650603391006e-08	yes	Arl2	PREDICTED: ADP-ribosylation factor-like protein 2 [Cavia porcellus]	-	-	-	-	GO:0044464//cell part;GO:0005623//cell	GO:0036094//small molecule binding;GO:0032549//ribonucleoside binding;GO:0097159//organic cyclic compound binding;GO:0005488//binding;GO:0001883//purine nucleoside binding;GO:1901363//heterocyclic compound binding;GO:0032550//purine ribonucleoside binding;GO:0097367//carbohydrate derivative binding;GO:0001882//nucleoside binding	GO:0065007//biological regulation;GO:0044699//single-organism process;GO:0007154//cell communication;GO:0044700//single organism signaling;GO:0023052//signaling;GO:0050896//response to stimulus;GO:0009987//cellular process;GO:0050789//regulation of biological process;GO:0035556//intracellular signal transduction;GO:0051716//cellular response to stimulus;GO:0007165//signal transduction;GO:0050794/…
Unigene0002155	11.3333333333333	218	0.2439	0.0752	0.0531	1.9300	2.8184	1.6345	0.124066666666667	2.12763333333333	4.10006208495997	3.74087233925161e-13	1.27378089850823e-11	yes	KLHL30	PREDICTED: kelch-like protein 30 [Anser cygnoides domesticus]	-	-	-	-	-	-	-
Unigene0002159	279.333333333333	11.6666666666667	4.3808	6.3909	5.6222	0.2584	0.4357	0.0000	5.46463333333333	0.231366666666667	-4.56187176365895	9.69736288836601e-12	2.76238555056217e-10	yes	HORMAD1	PREDICTED: HORMA domain-containing protein 1 isoform X4 [Anser cygnoides domesticus]	-	-	-	-	-	-	-
Unigene0002160	24.6666666666667	0	5.2072	2.3916	2.3633	0.0000	0.0000	0.0000	3.3207	0.001	-11.6972716768607	5.88570669529568e-09	1.07848003176421e-07	yes	--	--	-	-	-	-	-	-	-
Unigene0002162	39.3333333333333	8.66666666666667	1.4479	1.8426	1.9075	0.4924	0.3567	0.2123	1.73266666666667	0.3538	-2.29198817994795	6.64732615802771e-05	0.000508428797100004	yes	--	--	-	-	-	-	-	-	-
Unigene0002163	0.333333333333333	10.6666666666667	0.0000	0.1274	0.0000	1.1699	1.8129	0.7926	0.0424666666666667	1.25846666666667	4.88919232198116	0.000334042116847541	0.00208087388035386	yes	--	--	-	-	-	-	-	-	-
Unigene0002168	840.666666666667	292.333333333333	3.7186	4.7891	5.3606	1.5598	1.2865	1.3901	4.62276666666667	1.41213333333333	-1.71088023062974	5.01495710756575e-09	9.30574734547915e-08	yes	KIAA1210	A-kinase anchor protein 17B [Chelonia mydas]	-	-	-	-	-	-	-
Unigene0002169	2902.33333333333	1551.33333333333	107.4163	131.5186	119.6408	47.0281	77.4965	47.2397	119.525233333333	57.2547666666667	-1.06184750916243	8.47426248722527e-05	0.000629525174533809	yes	MRPL11	PREDICTED: 39S ribosomal protein L11, mitochondrial [Pelodiscus sinensis]	Genetic Information Processing	Translation	ko03010//Ribosome	K02867	-	-	-
Unigene0002171	17674.6666666667	7905.33333333333	127.6161	132.8027	123.8749	46.3757	48.4744	53.6832	128.0979	49.5111	-1.37142291727632	4.38096624244058e-10	9.73759251253458e-09	yes	SUPT16H	FACT complex subunit SPT16, partial [Charadrius vociferus]	-	-	-	-	-	-	-
Unigene0002172	210.333333333333	96.6666666666667	1.6094	1.7470	2.0197	0.8307	0.4482	0.8324	1.79203333333333	0.703766666666667	-1.348428384245	0.000413115824890878	0.00250210215560561	yes	ccdc77	PREDICTED: coiled-coil domain-containing protein 77 isoform X1 [Anser cygnoides domesticus]	-	-	-	-	-	-	-
Unigene0002175	2	16.6666666666667	0.0000	0.4024	0.3977	2.3267	2.3178	1.4836	0.2667	2.0427	2.93718760902179	0.000961748497608288	0.00511692923528109	yes	--	--	-	-	-	-	-	-	-
Unigene0002176	49.6666666666667	160.333333333333	0.3573	0.4949	0.9904	1.5023	1.7732	1.8902	0.6142	1.7219	1.48722094267578	0.00096803547272811	0.00514518420345927	yes	Sgk223	Tyrosine-protein kinase SgK223, partial [Nipponia nippon]	-	-	-	-	-	-	-
Unigene0002181	74.6666666666667	22.6666666666667	2.3513	3.1985	2.1183	0.4513	1.2104	0.4704	2.55603333333333	0.7107	-1.8465940462396	0.000421099725111163	0.00254344233967143	yes	--	PREDICTED: transmembrane protein 251 [Anas platyrhynchos]	-	-	-	-	-	-	-
Unigene0002184	5013.66666666667	12590.6666666667	15.4711	13.8221	14.9794	34.4106	31.8386	31.3798	14.7575333333333	32.543	1.1408956525745	1.94810314939692e-07	2.69033249135399e-06	yes	SOGA1	PREDICTED: protein SOGA1 [Anser cygnoides domesticus]	-	-	-	-	-	-	-
Unigene0002185	164.333333333333	549	1.9155	1.8714	3.2223	5.4389	7.8245	7.1345	2.3364	6.7993	1.54109893610162	1.04790892381827e-05	9.93948026931231e-05	yes	--	hypothetical protein N308_07647, partial [Struthio camelus australis]	Metabolism	Global and Overview;Nucleotide metabolism;Amino acid metabolism	ko01100//Metabolic pathways;ko00230//Purine metabolism;ko00250//Alanine, aspartate and glutamate metabolism	K01939	-	-	-
Unigene0002186	346	64.3333333333333	1.3957	3.2612	3.0254	0.6489	0.3232	0.3272	2.56076666666667	0.4331	-2.56380372513262	1.81412629529748e-08	3.04855362359318e-07	yes	Wipf3	PREDICTED: WAS/WASL-interacting protein family member 3 [Anser cygnoides domesticus]	-	-	-	-	GO:0044428//nuclear part;GO:0043227//membrane-bounded organelle;GO:0005634//nucleus;GO:0005622//intracellular;GO:0044422//organelle part;GO:0043226//organelle;GO:0044424//intracellular part;GO:0070013//intracellular organelle lumen;GO:0043231//intracellular membrane-bounded organelle;GO:0043229//intracellular organelle;GO:0043233//organelle lumen;GO:0005623//cell;GO:0031974//membrane-enclosed lum…	-	-
Unigene0002187	315.666666666667	1966.66666666667	2.5104	2.3034	2.9622	19.6757	11.5974	12.0937	2.592	14.4556	2.47949086780839	6.94720113935555e-16	3.27469188589354e-14	yes	CLEC2L	PREDICTED: C-type lectin domain family 2 member L-like [Anser cygnoides domesticus]	-	-	-	-	-	-	-
Unigene0002190	808.333333333333	2580	9.4462	8.7778	8.3728	23.5675	26.1558	24.5111	8.8656	24.7448	1.48083520439361	1.06428238226313e-09	2.23809326667536e-08	yes	xynB	hypothetical protein N308_12456, partial [Struthio camelus australis]	Metabolism	Global and Overview;Amino acid metabolism	ko01100//Metabolic pathways;ko00350//Tyrosine metabolism	K00431	-	-	-
Unigene0002193	0.666666666666667	23.3333333333333	0.0000	0.1088	0.0000	1.2763	1.6031	0.6767	0.0362666666666667	1.18536666666667	5.03054543262304	1.46586294508405e-06	1.69704550401986e-05	yes	TMEM178B	PREDICTED: transmembrane protein 178B [Haliaeetus leucocephalus]	-	-	-	-	GO:0030054//cell junction;GO:0043296//apical junction complex;GO:0016020//membrane;GO:0031224//intrinsic component of membrane;GO:0005911//cell-cell junction;GO:0044425//membrane part	-	-
Unigene0002197	23	5	0.8499	1.0596	2.1522	0.4805	0.2393	0.1221	1.3539	0.280633333333333	-2.27036289833031	0.002855668057191	0.0127502203631202	yes	--	--	-	-	-	-	-	-	-
Unigene0002200	148	439.333333333333	0.4478	0.6885	0.8148	2.1926	1.3016	1.6249	0.650366666666667	1.70636666666667	1.39160246670432	0.000142514419033815	0.000992122505767899	yes	KIAA2026	KIAA2026, partial [Homo sapiens]	-	-	-	-	-	-	-
Unigene0002203	161.333333333333	402.333333333333	0.4151	1.0171	1.1986	1.5704	2.0398	2.0866	0.876933333333333	1.89893333333333	1.11465018239932	0.00619613710745109	0.0242358961942823	yes	--	PREDICTED: transformer-2 protein homolog alpha [Gekko japonicus]	Genetic Information Processing	Transcription	ko03040//Spliceosome	K12897	-	-	-
Unigene0002204	68	27	1.1772	2.2194	0.9400	0.3019	0.6875	0.5114	1.44553333333333	0.500266666666667	-1.53083264483738	0.00389692083191345	0.0165335988182117	yes	--	--	-	-	-	-	-	-	-
Unigene0002212	267.333333333333	803.666666666667	4.1351	4.0230	2.8704	10.8528	10.8666	7.9843	3.67616666666667	9.90123333333333	1.42940606799122	2.89126796349895e-06	3.14634359626453e-05	yes	Lsamp	PREDICTED: limbic system-associated membrane protein isoform X3 [Geospiza fortis]	-	-	-	-	-	-	-
Unigene0002213	28.3333333333333	571.333333333333	2.1510	1.6346	1.0583	28.2376	25.0357	30.6250	1.61463333333333	27.9661	4.11440059146623	2.33841710130851e-25	2.54612071945986e-23	yes	--	PREDICTED: protein PBMUCL2-like, partial [Lepidothrix coronata]	-	-	-	-	-	-	-
Unigene0002214	441.333333333333	5398.33333333333	4.0976	3.3165	7.6061	66.0011	43.4178	52.4692	5.00673333333333	53.9627	3.43002101238175	1.62213900156935e-23	1.53750185690113e-21	yes	ADA	PREDICTED: adenosine deaminase [Anser cygnoides domesticus]	Metabolism	Nucleotide metabolism;Global and Overview	ko01100//Metabolic pathways;ko00230//Purine metabolism	K01488	-	-	-
Unigene0002218	3067.33333333333	1408.33333333333	9.5453	8.4503	10.1148	4.7740	3.5707	3.2050	9.37013333333333	3.8499	-1.28324860429441	4.00367545633094e-07	5.18529596640905e-06	yes	PTCHD2	PREDICTED: patched domain-containing protein 2 isoform X1 [Anser cygnoides domesticus]	-	-	-	-	GO:0031224//intrinsic component of membrane;GO:0044425//membrane part;GO:0016020//membrane	GO:0004871//signal transducer activity;GO:0099600//transmembrane receptor activity;GO:0038023//signaling receptor activity;GO:0004888//transmembrane signaling receptor activity;GO:0004872//receptor activity;GO:0060089//molecular transducer activity	-
Unigene0002219	20.3333333333333	2.33333333333333	2.2136	2.4682	1.9088	0.2190	0.1091	0.2967	2.19686666666667	0.208266666666667	-3.398943453776	2.40906093391997e-05	0.000208464863968224	yes	--	--	-	-	-	-	-	-	-
Unigene0002220	10.6666666666667	61.3333333333333	1.0576	0.2698	0.4266	1.7070	4.9367	2.3502	0.584666666666667	2.99796666666667	2.35829809549645	0.000303930382248765	0.0019161176234152	yes	--	PREDICTED: myelin-oligodendrocyte glycoprotein-like, partial [Anser cygnoides domesticus]	-	-	-	-	-	-	-
Unigene0002241	54.6666666666667	182	1.3652	0.9665	1.1419	4.1587	2.2849	3.5582	1.15786666666667	3.33393333333333	1.52575612556017	0.000162373487322306	0.0011118659574322	yes	GRAMD2	PREDICTED: GRAM domain-containing protein 3-like isoform X1 [Struthio camelus australis]	-	-	-	-	-	-	-
Unigene0002242	2562	944	10.9655	11.6277	8.3728	3.6839	3.0683	3.2449	10.322	3.33236666666667	-1.63110347869467	1.42252107278683e-10	3.41839662630156e-09	yes	B4GALNT3	PREDICTED: beta-1,4-N-acetylgalactosaminyltransferase 3 [Anser cygnoides domesticus]	-	-	-	-	GO:0043226//organelle;GO:0031090//organelle membrane;GO:0005794//Golgi apparatus;GO:0043227//membrane-bounded organelle;GO:0012505//endomembrane system;GO:0016020//membrane;GO:0098588//bounding membrane of organelle;GO:0000139//Golgi membrane;GO:0043231//intracellular membrane-bounded organelle;GO:0043229//intracellular organelle;GO:0044424//intracellular part;GO:0044444//cytoplasmic part;GO:0005…	GO:0016757//transferase activity, transferring glycosyl groups;GO:0016740//transferase activity;GO:0003824//catalytic activity	-
Unigene0002244	66.3333333333333	878	0.8952	0.5902	0.8348	6.9546	7.7865	11.0633	0.7734	8.60146666666667	3.47529601031825	6.09828486219231e-22	5.07699074174838e-20	yes	Hrh2	PREDICTED: histamine H2 receptor [Anser cygnoides domesticus]	Environmental Information Processing	Signal transduction;Signaling molecules and interaction	ko04080//Neuroactive ligand-receptor interaction;ko04020//Calcium signaling pathway	K04150	-	-	-
Unigene0002245	140	907.333333333333	0.9572	1.3713	1.1981	6.5944	7.0450	6.4732	1.17553333333333	6.7042	2.51174973970223	2.02208831813459e-16	9.96838468450654e-15	yes	CCDC138	PREDICTED: coiled-coil domain-containing protein 138 [Cuculus canorus]	-	-	-	-	-	-	-
Unigene0002249	49	261.333333333333	0.5601	0.8305	0.9627	3.9271	4.9185	2.6496	0.784433333333333	3.83173333333333	2.28827441413059	3.16902119778361e-08	5.10924376131936e-07	yes	--	--	-	-	-	-	-	-	-
Unigene0002251	140	347.666666666667	1.4861	1.4512	1.4137	3.8118	3.5984	2.3904	1.45033333333333	3.26686666666667	1.1715230579134	0.000555178085338943	0.00322004511548283	yes	GRAMD1B	PREDICTED: GRAM domain-containing protein 1B isoform X14 [Anas platyrhynchos]	-	-	-	-	-	-	-
Unigene0002256	592.666666666667	183.333333333333	6.0618	7.5285	6.0909	1.4711	1.6668	2.0542	6.5604	1.7307	-1.92242811213853	1.09854314739958e-09	2.30554063420192e-08	yes	--	Guanine nucleotide-binding protein G(o) subunit alpha [Anas platyrhynchos]	-	-	-	-	-	-	-
Unigene0002258	972	433	34.2605	52.8156	60.8987	18.1862	27.9982	14.1062	49.3249333333333	20.0968666666667	-1.2953465148916	0.000143406386628366	0.000997355403575468	yes	--	--	-	-	-	-	-	-	-
Unigene0002262	7089	3893	216.0611	195.0259	199.8268	96.0565	110.4472	90.1230	203.637933333333	98.8755666666667	-1.04232036629982	3.50079188356768e-06	3.73004916037471e-05	yes	F11R	PREDICTED: junctional adhesion molecule A [Aptenodytes forsteri]	Environmental Information Processing;Cellular Processes	Cellular commiunity;Signaling molecules and interaction	ko04530//Tight junction;ko04514//Cell adhesion molecules (CAMs)	K06089	-	-	-
Unigene0002269	135	556.333333333333	4.2888	6.2153	7.6442	19.2065	20.1327	24.8811	6.04943333333333	21.4067666666667	1.82319499108286	1.11431249909918e-07	1.61106047709266e-06	yes	--	PREDICTED: salivary glue protein Sgs-3-like [Astyanax mexicanus]	-	-	-	-	-	-	-
Unigene0002272	70.6666666666667	251	0.2226	0.5540	0.7465	1.9820	1.2724	1.5368	0.5077	1.59706666666667	1.65337637152761	0.000286727733836365	0.00182299970018955	yes	CCDC88A	PREDICTED: girdin isoform X8 [Anas platyrhynchos]	-	-	-	-	-	-	-
Unigene0002280	28.6666666666667	122.333333333333	0.5056	0.4476	0.8847	1.5223	2.4047	2.7405	0.612633333333333	2.2225	1.85908764794189	7.00718949514387e-05	0.000531785540329186	yes	--	--	-	-	-	-	-	-	-
Unigene0002283	3929.33333333333	2159.33333333333	16.7638	17.1066	16.4435	9.7676	6.9624	7.6408	16.7713	8.1236	-1.04580341212393	1.22462071951783e-05	0.000114649648779303	yes	KDM5B	PREDICTED: lysine-specific demethylase 5B isoform X4 [Anser cygnoides domesticus]	-	-	-	-	GO:0005622//intracellular;GO:0043229//intracellular organelle;GO:0044464//cell part;GO:0044428//nuclear part;GO:0043226//organelle;GO:0070013//intracellular organelle lumen;GO:0044422//organelle part;GO:0043227//membrane-bounded organelle;GO:0044446//intracellular organelle part;GO:0044424//intracellular part;GO:0005623//cell;GO:0005634//nucleus;GO:0031974//membrane-enclosed lumen;GO:0043233//org…	GO:0003712//transcription cofactor activity;GO:0046914//transition metal ion binding;GO:0043169//cation binding;GO:0000988//transcription factor activity, protein binding;GO:0043167//ion binding;GO:0000989//transcription factor activity, transcription factor binding;GO:0016491//oxidoreductase activity;GO:0005488//binding;GO:0046872//metal ion binding;GO:0003824//catalytic activity;GO:0032451//dem…	GO:0070988//demethylation;GO:0008214//protein dealkylation;GO:0097659//nucleic acid-templated transcription;GO:0043933//macromolecular complex subunit organization;GO:0044249//cellular biosynthetic process;GO:0016577//histone demethylation;GO:0043170//macromolecule metabolic process;GO:0016570//histone modification;GO:0006807//nitrogen compound metabolic process;GO:0010467//gene expression;GO:003…
Unigene0002288	26.3333333333333	8	0.9040	1.0591	0.9383	0.2608	0.3712	0.1767	0.967133333333333	0.269566666666667	-1.84307268908027	0.00269427547773675	0.0121469435709854	yes	--	--	-	-	-	-	-	-	-
Unigene0002290	353	127.666666666667	5.3472	7.3097	6.8251	2.0187	1.7503	2.2921	6.494	2.02036666666667	-1.68449024007416	5.2008407642382e-07	6.59954508631324e-06	yes	EEF2KMT	PREDICTED: protein-lysine N-methyltransferase EEF2KMT, partial [Anas platyrhynchos]	-	-	-	-	-	-	-
Unigene0002291	113	770.333333333333	2.6141	1.8165	2.7760	15.4945	14.3402	13.4905	2.4022	14.4417333333333	2.58781573288371	1.55742634926748e-15	7.05110061684252e-14	yes	WISP1	PREDICTED: WNT1-inducible-signaling pathway protein 1 [Anser cygnoides domesticus]	-	-	-	-	GO:0005622//intracellular;GO:0044424//intracellular part;GO:0044464//cell part;GO:0005623//cell	GO:0005515//protein binding;GO:0019838//growth factor binding;GO:0005488//binding	-
Unigene0002303	9.33333333333333	0	1.0062	0.7805	0.9641	0.0000	0.0000	0.0000	0.916933333333333	0.001	-9.8406730346466	4.11153345311302e-05	0.000334269826358536	yes	--	PREDICTED: gastrin/cholecystokinin-like peptide [Anser cygnoides domesticus]	-	-	-	-	-	-	-
Unigene0002304	5.66666666666667	204.666666666667	0.1208	0.0586	0.1544	4.7214	2.4012	3.4551	0.111266666666667	3.5259	4.98589819907434	9.86841908664727e-20	6.78924043664784e-18	yes	--	--	-	-	-	-	-	-	-
Unigene0002311	20	61	0.8150	0.4905	0.3500	1.1954	1.0524	1.9211	0.551833333333333	1.38963333333333	1.33239975569434	0.0115968603012195	0.0403101999217707	yes	AQP9	PREDICTED: aquaporin-9 isoform X1 [Anser cygnoides domesticus]	-	-	-	-	GO:0031224//intrinsic component of membrane;GO:0016020//membrane;GO:0044425//membrane part	GO:0015166//polyol transmembrane transporter activity;GO:0015205//nucleobase transmembrane transporter activity;GO:0022891//substrate-specific transmembrane transporter activity;GO:0022857//transmembrane transporter activity;GO:0015168//glycerol transmembrane transporter activity;GO:0022892//substrate-specific transporter activity;GO:1901476//carbohydrate transporter activity;GO:0015144//carbohyd…	GO:1901698//response to nitrogen compound;GO:0051591//response to cAMP;GO:0046683//response to organophosphorus;GO:0006810//transport;GO:0014070//response to organic cyclic compound;GO:0071705//nitrogen compound transport;GO:0055085//transmembrane transport;GO:0009987//cellular process;GO:0010243//response to organonitrogen compound;GO:0071702//organic substance transport;GO:0014074//response to …
Unigene0002312	156	416.666666666667	0.8307	1.2529	1.1497	2.9079	2.5329	2.2556	1.07776666666667	2.56546666666667	1.25117640795191	0.000155790107397055	0.00107291987319882	yes	--	--	-	-	-	-	-	-	-
Unigene0002313	224	16.3333333333333	2.7657	3.2052	2.6626	0.3127	0.2726	0.0353	2.87783333333333	0.206866666666667	-3.79820994108555	2.936026811083e-11	7.75956253346353e-10	yes	PAX3	paired box 3 [Anas platyrhynchos]	-	-	-	-	GO:0005622//intracellular;GO:0044464//cell part;GO:0005623//cell;GO:0043229//intracellular organelle;GO:0043227//membrane-bounded organelle;GO:0044424//intracellular part;GO:0043231//intracellular membrane-bounded organelle;GO:0043226//organelle	GO:0097159//organic cyclic compound binding;GO:0001071//nucleic acid binding transcription factor activity;GO:0003677//DNA binding;GO:0005488//binding;GO:1901363//heterocyclic compound binding;GO:0003676//nucleic acid binding	GO:0034654//nucleobase-containing compound biosynthetic process;GO:0071704//organic substance metabolic process;GO:1901362//organic cyclic compound biosynthetic process;GO:0006725//cellular aromatic compound metabolic process;GO:0044699//single-organism process;GO:0032501//multicellular organismal process;GO:0008152//metabolic process;GO:0006351//transcription, DNA-templated;GO:0090304//nucleic a…
Unigene0002317	18.6666666666667	895.666666666667	0.2194	0.2320	0.0955	6.2735	7.3402	8.7144	0.1823	7.4427	5.35143961855023	2.61488745416463e-37	6.1794598182521e-35	yes	SLC38A3	PREDICTED: sodium-coupled neutral amino acid transporter 3 isoform X1 [Meleagris gallopavo]	-	-	-	-	-	-	-
Unigene0002319	24.6666666666667	2.66666666666667	6.2806	0.4429	1.6412	0.1130	0.3376	0.3061	2.78823333333333	0.252233333333333	-3.46652044868508	0.000825217686341644	0.00449815337738088	yes	--	--	-	-	-	-	-	-	-
Unigene0002320	0.666666666666667	10.6666666666667	0.0000	0.0000	0.1808	0.1867	0.9298	1.2647	0.0602666666666667	0.793733333333333	3.71922221661292	0.00631939841879556	0.0246324569330319	yes	--	--	-	-	-	-	-	-	-
Unigene0002329	9583.66666666667	5477.33333333333	38.0882	28.7432	35.1436	10.8604	18.0980	20.3284	33.9916666666667	16.4289333333333	-1.04894228653914	0.000108165626564631	0.000778293330738595	yes	Ptprv	PREDICTED: receptor-type tyrosine-protein phosphatase V-like [Anser cygnoides domesticus]	-	-	-	-	-	-	-
Unigene0002332	216.666666666667	599	1.0271	0.6487	1.3091	1.9249	2.4421	2.7092	0.994966666666667	2.35873333333333	1.2452922253989	0.000343972681056333	0.00213384535832698	yes	Dock2	PREDICTED: dedicator of cytokinesis protein 2-like [Aquila chrysaetos canadensis]	-	-	-	-	-	-	-
Unigene0002333	1382.66666666667	290	7.3315	9.2320	8.6506	1.3950	1.9307	1.3800	8.4047	1.56856666666667	-2.42174947697097	7.56010782327478e-17	3.91365542415282e-15	yes	CEP85	PREDICTED: centrosomal protein of 85 kDa isoform X2 [Anser cygnoides domesticus]	-	-	-	-	-	-	-
Unigene0002334	23	122.666666666667	0.0997	0.0966	1.4562	2.1197	3.2410	2.5048	0.550833333333333	2.62183333333333	2.25088820714288	0.00556451432770085	0.0221892226738041	yes	--	--	-	-	-	-	-	-	-
Unigene0002339	4418	1865.66666666667	26.7939	26.5768	28.7716	10.0089	10.4277	9.9671	27.3807666666667	10.1345666666667	-1.43387843946083	2.61626705822539e-10	6.04183425510166e-09	yes	SRPK1	PREDICTED: SRSF protein kinase 1 [Anser cygnoides domesticus]	-	-	-	-	GO:0043229//intracellular organelle;GO:0005622//intracellular;GO:0005623//cell;GO:0043227//membrane-bounded organelle;GO:0044424//intracellular part;GO:0044464//cell part;GO:0043231//intracellular membrane-bounded organelle;GO:0043226//organelle	GO:0003824//catalytic activity;GO:0016301//kinase activity;GO:0005488//binding;GO:0004672//protein kinase activity;GO:0016740//transferase activity;GO:0001883//purine nucleoside binding;GO:0036094//small molecule binding;GO:0032550//purine ribonucleoside binding;GO:0097367//carbohydrate derivative binding;GO:0043169//cation binding;GO:0001882//nucleoside binding;GO:1901363//heterocyclic compound …	GO:0044237//cellular metabolic process;GO:0043170//macromolecule metabolic process;GO:0044699//single-organism process;GO:0046483//heterocycle metabolic process;GO:0044764//multi-organism cellular process;GO:0016071//mRNA metabolic process;GO:0019538//protein metabolic process;GO:0044403//symbiosis, encompassing mutualism through parasitism;GO:0006725//cellular aromatic compound metabolic process…
Unigene0002340	134.666666666667	6.66666666666667	2.1346	1.2935	1.8407	0.1056	0.1315	0.0179	1.75626666666667	0.085	-4.36890526484913	4.85013217971054e-14	1.84679996920929e-12	yes	GCNT2	PREDICTED: N-acetyllactosaminide beta-1,6-N-acetylglucosaminyl-transferase isoform X1 [Anas platyrhynchos]	Metabolism	Glycan biosynthesis and metabolism;Global and Overview	ko01100//Metabolic pathways;ko00601//Glycosphingolipid biosynthesis - lacto and neolacto series	K00742	-	-	-
Unigene0002349	44.6666666666667	181	0.2699	0.6184	0.7052	1.6624	1.4989	2.3184	0.531166666666667	1.82656666666667	1.78189789225258	8.16381008561174e-05	0.000608521397032041	yes	PIP5K1B	PREDICTED: phosphatidylinositol 4-phosphate 5-kinase type-1 beta [Anser cygnoides domesticus]	Environmental Information Processing;Cellular Processes;Metabolism	Transport and catabolism;Signal transduction;Carbohydrate metabolism;Global and Overview;Cell motility	ko01100//Metabolic pathways;ko04144//Endocytosis;ko04810//Regulation of actin cytoskeleton;ko04070//Phosphatidylinositol signaling system;ko00562//Inositol phosphate metabolism	K00889	GO:0005623//cell;GO:0044464//cell part	GO:0032549//ribonucleoside binding;GO:0001883//purine nucleoside binding;GO:0097367//carbohydrate derivative binding;GO:0001882//nucleoside binding;GO:0005488//binding;GO:0097159//organic cyclic compound binding;GO:0016301//kinase activity;GO:1901363//heterocyclic compound binding;GO:0016773//phosphotransferase activity, alcohol group as acceptor;GO:0016772//transferase activity, transferring pho…	-
Unigene0002351	766.333333333333	1980.66666666667	6.5706	5.8807	5.8503	13.5322	14.5166	13.4242	6.10053333333333	13.8243333333333	1.18020262985581	2.0033640104337e-06	2.26507787997953e-05	yes	FOXRED2	PREDICTED: FAD-dependent oxidoreductase domain-containing protein 2, partial [Anser cygnoides domesticus]	-	-	-	-	-	GO:1901265//nucleoside phosphate binding;GO:0097159//organic cyclic compound binding;GO:1901363//heterocyclic compound binding;GO:0005488//binding;GO:0000166//nucleotide binding;GO:0036094//small molecule binding	GO:0044267//cellular protein metabolic process;GO:0043170//macromolecule metabolic process;GO:0019941//modification-dependent protein catabolic process;GO:0051603//proteolysis involved in cellular protein catabolic process;GO:0009987//cellular process;GO:0044260//cellular macromolecule metabolic process;GO:0071704//organic substance metabolic process;GO:0043632//modification-dependent macromolecu…
Unigene0002353	29.3333333333333	3	3.0681	3.1800	2.8383	0.8373	0.0000	0.0709	3.0288	0.302733333333333	-3.32262687500053	0.000108449392229333	0.000780015630011411	yes	--	--	-	-	-	-	-	-	-
Unigene0002359	11	2	0.9624	0.9332	1.1988	0.2856	0.2845	0.0000	1.03146666666667	0.190033333333333	-2.44037279334379	0.00808049952719102	0.0300836626339413	yes	--	--	-	-	-	-	-	-	-
Unigene0002362	1.66666666666667	14.3333333333333	0.2239	0.3257	0.0000	0.3323	2.6483	1.2007	0.1832	1.39376666666667	2.92749764834094	0.00746646848968869	0.0282121906458811	yes	--	--	-	-	-	-	-	-	-
Unigene0002366	859	402.333333333333	7.5140	12.5596	8.8447	4.0131	3.2708	4.3795	9.63943333333333	3.8878	-1.30999433391049	1.59160222306467e-05	0.000144314944172892	yes	SMPD4	PREDICTED: sphingomyelin phosphodiesterase 4 isoform X1 [Anser cygnoides domesticus]	Metabolism	Global and Overview;Lipid metabolism	ko01100//Metabolic pathways;ko00600//Sphingolipid metabolism	K12353	GO:0044424//intracellular part;GO:0043226//organelle;GO:0005623//cell;GO:0043227//membrane-bounded organelle;GO:0044464//cell part;GO:0005622//intracellular;GO:0043231//intracellular membrane-bounded organelle;GO:0043229//intracellular organelle	GO:0016788//hydrolase activity, acting on ester bonds;GO:0016298//lipase activity;GO:0003824//catalytic activity;GO:0016787//hydrolase activity;GO:0004620//phospholipase activity	GO:1901564//organonitrogen compound metabolic process;GO:0044699//single-organism process;GO:0009987//cellular process;GO:0044281//small molecule metabolic process;GO:0006672//ceramide metabolic process;GO:0044763//single-organism cellular process;GO:0006793//phosphorus metabolic process;GO:0008152//metabolic process;GO:0044106//cellular amine metabolic process;GO:0071704//organic substance metab…
Unigene0002368	23.3333333333333	0.666666666666667	0.8877	2.0083	2.1264	0.0000	0.0000	0.0992	1.67413333333333	0.0330666666666667	-5.66189300319524	1.25517487128703e-07	1.79843557754092e-06	yes	--	--	-	-	-	-	-	-	-
Unigene0002372	31.3333333333333	113.666666666667	0.2067	0.4007	0.5693	1.8399	1.3492	0.7877	0.392233333333333	1.3256	1.75686145664884	0.00056297956316106	0.00325633410152834	yes	--	PREDICTED: feline leukemia virus subgroup C receptor-related protein 2, partial [Merops nubicus]	-	-	-	-	-	-	-
Unigene0002376	15.3333333333333	194	0.1407	0.1818	0.2022	2.9453	0.7162	2.0897	0.1749	1.91706666666667	3.45429831373299	1.47610633097567e-09	3.02917942118719e-08	yes	ADRA1B	PREDICTED: alpha-1B adrenergic receptor [Anas platyrhynchos]	Environmental Information Processing;Organismal Systems	Signal transduction;Signaling molecules and interaction;Circulatory system	ko04080//Neuroactive ligand-receptor interaction;ko04020//Calcium signaling pathway;ko04261//Adrenergic signaling in cardiomyocytes;ko04270//Vascular smooth muscle contraction	K04136	GO:0005634//nucleus;GO:0031967//organelle envelope;GO:0043226//organelle;GO:0016020//membrane;GO:0005635//nuclear envelope;GO:0031975//envelope;GO:0043231//intracellular membrane-bounded organelle;GO:0044425//membrane part;GO:0005623//cell;GO:0044424//intracellular part;GO:0005622//intracellular;GO:0012505//endomembrane system;GO:0044428//nuclear part;GO:0044464//cell part;GO:0043227//membrane-bo…	GO:0004936//alpha-adrenergic receptor activity;GO:0046983//protein dimerization activity;GO:0004871//signal transducer activity;GO:0005515//protein binding;GO:0004935//adrenergic receptor activity;GO:0099600//transmembrane receptor activity;GO:0005488//binding;GO:0008227//G-protein coupled amine receptor activity;GO:0038023//signaling receptor activity;GO:0004872//receptor activity;GO:0004888//tr…	GO:0023014//signal transduction by protein phosphorylation;GO:0001976//neurological system process involved in regulation of systemic arterial blood pressure;GO:0044699//single-organism process;GO:0044057//regulation of system process;GO:0030534//adult behavior;GO:0090257//regulation of muscle system process;GO:0050896//response to stimulus;GO:0007610//behavior;GO:0003321//positive regulation of …
Unigene0002383	4559.33333333333	2436	92.7506	110.2058	102.7306	38.0400	43.1591	57.1839	101.895666666667	46.1276666666667	-1.14338847736719	3.56678382910175e-06	3.79575809793685e-05	yes	Ahsa1	PREDICTED: activator of 90 kDa heat shock protein ATPase homolog 1 isoform X1 [Haliaeetus leucocephalus]	-	-	-	-	GO:0044424//intracellular part;GO:0005622//intracellular;GO:0005623//cell;GO:0044464//cell part	GO:0005488//binding;GO:0005515//protein binding	GO:0019222//regulation of metabolic process;GO:0050789//regulation of biological process;GO:0065009//regulation of molecular function;GO:0050896//response to stimulus;GO:0051336//regulation of hydrolase activity;GO:0043462//regulation of ATPase activity;GO:0050790//regulation of catalytic activity;GO:0065007//biological regulation
Unigene0002392	36956.6666666667	20252.6666666667	2704.7367	3300.2197	4008.2629	1584.7299	2101.8199	1276.9667	3337.73976666667	1654.5055	-1.01247138903119	9.44664919711113e-05	0.000691141144021323	yes	--	--	-	-	-	-	-	-	-
Unigene0002395	646	344.666666666667	4.1341	5.7611	5.3979	2.5420	2.5163	2.1840	5.0977	2.4141	-1.07836103462759	0.000215051931013364	0.00142267407889446	yes	ABAT	PREDICTED: 4-aminobutyrate aminotransferase, mitochondrial [Anser cygnoides domesticus]	Metabolism	Carbohydrate metabolism;Global and Overview;Amino acid metabolism;Metabolism of other amino acids	ko01100//Metabolic pathways;ko01120//Microbial metabolism in diverse environments;ko00280//Valine, leucine and isoleucine degradation;ko00250//Alanine, aspartate and glutamate metabolism;ko00410//beta-Alanine metabolism;ko00640//Propanoate metabolism;ko00650//Butanoate metabolism	K13524	-	GO:0003824//catalytic activity;GO:0043168//anion binding;GO:0016769//transferase activity, transferring nitrogenous groups;GO:0016740//transferase activity;GO:0005488//binding;GO:0008483//transaminase activity;GO:0043167//ion binding	GO:0019752//carboxylic acid metabolic process;GO:1901564//organonitrogen compound metabolic process;GO:0071704//organic substance metabolic process;GO:0009987//cellular process;GO:0043436//oxoacid metabolic process;GO:0044710//single-organism metabolic process;GO:0006082//organic acid metabolic process;GO:0006520//cellular amino acid metabolic process;GO:0044237//cellular metabolic process;GO:000…
Unigene0002396	2.66666666666667	23	0.4568	0.0633	0.0000	1.4847	1.1575	1.2246	0.173366666666667	1.28893333333333	2.89427920371945	0.00149544014404004	0.00740295738059753	yes	--	--	-	-	-	-	-	-	-
Unigene0002397	1.66666666666667	13.6666666666667	0.1066	0.2067	0.2042	1.3707	1.6805	0.8572	0.1725	1.3028	2.91694735784301	0.00130208286918135	0.00658400164296566	yes	--	--	-	-	-	-	-	-	-
Unigene0002402	3340	997.333333333333	15.5562	17.3716	15.2354	1.8426	5.6037	4.8217	16.0544	4.08933333333333	-1.97303117733107	2.48835084848958e-08	4.08770577819677e-07	yes	IQGAP3	PREDICTED: ras GTPase-activating-like protein IQGAP3 isoform X1 [Nipponia nippon]	Cellular Processes	Cell motility	ko04810//Regulation of actin cytoskeleton	K05767	-	-	-
Unigene0002403	23	0	2.9231	0.6298	0.8714	0.0000	0.0000	0.0000	1.47476666666667	0.001	-10.5262709981388	2.50597157939259e-07	3.39142774171572e-06	yes	--	--	-	-	-	-	-	-	-
Unigene0002409	2050.33333333333	675	17.1157	21.7718	18.8831	5.3007	6.4865	5.0768	19.2568666666667	5.62133333333333	-1.77638870636264	1.30917690498694e-11	3.64460188673571e-10	yes	ZNF665	zfp6 [Nipponia nippon]	-	-	-	-	-	-	-
Unigene0002410	6.33333333333333	0	0.9404	0.5471	0.2703	0.0000	0.0000	0.0000	0.585933333333333	0.001	-9.19459271595676	0.00122347737186011	0.0062713776889073	yes	--	--	-	-	-	-	-	-	-
Unigene0002411	2757	1465.66666666667	18.1010	18.0016	16.8032	8.6810	10.0750	6.5797	17.6352666666667	8.44523333333333	-1.06225420232355	2.37833089146754e-05	0.000206178087924738	yes	LLGL2	PREDICTED: lethal(2) giant larvae protein homolog 2 isoform X2 [Anser cygnoides domesticus]	Cellular Processes	Cellular commiunity	ko04530//Tight junction	K06094	-	-	-
Unigene0002412	2.66666666666667	17.3333333333333	0.3399	0.5492	0.0000	1.9053	2.1213	1.2149	0.296366666666667	1.74716666666667	2.55956213993732	0.00488422585179081	0.019917497342995	yes	--	--	-	-	-	-	-	-	-
Unigene0002415	14.3333333333333	1.66666666666667	0.4508	1.0199	1.6558	0.3716	0.0000	0.0000	1.04216666666667	0.123866666666667	-3.07272611041584	0.00574550545211831	0.0227981621731182	yes	--	--	-	-	-	-	-	-	-
Unigene0002416	36.3333333333333	11	1.6467	1.4769	1.2622	0.4073	0.3651	0.3863	1.46193333333333	0.386233333333333	-1.92033293884949	0.000400099004158724	0.00243783297724137	yes	--	--	-	-	-	-	-	-	-
Unigene0002417	7.33333333333333	287.666666666667	0.1342	0.0000	0.1543	5.5236	2.5792	2.2669	0.0961666666666667	3.45656666666667	5.16765902785425	2.96068559155259e-14	1.15403232240555e-12	yes	--	--	-	-	-	-	-	-	-
Unigene0002421	8.66666666666667	344.333333333333	0.1567	0.0570	0.0375	3.5463	1.6505	3.2560	0.0837333333333333	2.8176	5.07252094566074	3.06394637165997e-19	2.02086245106519e-17	yes	--	--	-	-	-	-	-	-	-
Unigene0002426	15	51.6666666666667	0.2587	0.4703	0.6816	2.0791	1.7206	0.7801	0.4702	1.5266	1.69897565233847	0.00452476763335656	0.0187137599678431	yes	--	--	-	-	-	-	-	-	-
Unigene0002427	3.66666666666667	18.6666666666667	0.1288	0.1248	0.4318	0.8279	0.8247	1.2944	0.228466666666667	0.982333333333333	2.10422896349219	0.0101372867068753	0.0361404658535193	yes	--	--	-	-	-	-	-	-	-
Unigene0002430	55.3333333333333	148.666666666667	0.6937	0.5207	0.6003	1.3282	1.7862	1.2298	0.6049	1.44806666666667	1.25935945751586	0.00121905284366446	0.00625356427609005	yes	SEZ6	PREDICTED: seizure protein 6 homolog isoform X2 [Gallus gallus]	-	-	-	-	-	-	-
Unigene0002433	17	0	2.4666	0.3986	0.5908	0.0000	0.0000	0.0000	1.152	0.001	-10.1699250014423	9.10957325248744e-06	8.78597000060094e-05	yes	--	--	-	-	-	-	-	-	-
Unigene0002434	78	11	10.0719	6.0786	7.3854	2.2367	0.5064	0.4133	7.8453	1.05213333333333	-2.8985110719948	4.81031781563659e-06	4.95115114387173e-05	yes	--	--	-	-	-	-	-	-	-
Unigene0002436	396.333333333333	225	20.9365	11.6788	18.2974	7.7994	9.1938	8.2783	16.9709	8.42383333333333	-1.01051427800269	0.00270469748943401	0.012190801658885	yes	ACP5	PREDICTED: tartrate-resistant acid phosphatase type 5, partial [Falco peregrinus]	Cellular Processes;Metabolism	Transport and catabolism;Global and Overview	ko01100//Metabolic pathways;ko04142//Lysosome	K14379	-	GO:0003824//catalytic activity;GO:0046914//transition metal ion binding;GO:0046872//metal ion binding;GO:0043169//cation binding;GO:0005488//binding;GO:0005506//iron ion binding;GO:0043167//ion binding	GO:0032611//interleukin-1 beta production;GO:0009653//anatomical structure morphogenesis;GO:0044707//single-multicellular organism process;GO:0051241//negative regulation of multicellular organismal process;GO:0060249//anatomical structure homeostasis;GO:0065007//biological regulation;GO:0009617//response to bacterium;GO:0001816//cytokine production;GO:0006954//inflammatory response;GO:1903409//r…
Unigene0002438	9	1.33333333333333	0.7040	1.3652	0.2530	0.0871	0.0867	0.1180	0.774066666666667	0.0972666666666667	-2.99244044162254	0.0118906463949189	0.0411225340835958	yes	--	PREDICTED: myelin protein zero-like protein 3 [Anser cygnoides domesticus]	-	-	-	-	-	-	-
Unigene0002448	6.66666666666667	0	0.0000	0.2122	1.8871	0.0000	0.0000	0.0000	0.699766666666667	0.001	-9.45073013331783	0.0124755066409804	0.0427746730301255	yes	--	--	-	-	-	-	-	-	-
Unigene0002450	4412.33333333333	84147.6666666667	32.2885	24.3657	35.1462	444.5891	496.7566	563.7122	30.6001333333333	501.685966666667	4.03517473883231	4.28764029033032e-52	2.48301489736393e-49	yes	Ptrf	PREDICTED: polymerase I and transcript release factor [Anser cygnoides domesticus]	-	-	-	-	GO:0044464//cell part;GO:0043231//intracellular membrane-bounded organelle;GO:0016020//membrane;GO:0005622//intracellular;GO:0043227//membrane-bounded organelle;GO:0071944//cell periphery;GO:0044459//plasma membrane part;GO:0044425//membrane part;GO:0005886//plasma membrane;GO:0043229//intracellular organelle;GO:0005623//cell;GO:0043226//organelle;GO:0044424//intracellular part	GO:0097159//organic cyclic compound binding;GO:1901363//heterocyclic compound binding;GO:0019843//rRNA binding;GO:0003723//RNA binding;GO:0005488//binding;GO:0003676//nucleic acid binding	GO:0008152//metabolic process;GO:0006351//transcription, DNA-templated;GO:0090304//nucleic acid metabolic process;GO:0018130//heterocycle biosynthetic process;GO:0009059//macromolecule biosynthetic process;GO:0006139//nucleobase-containing compound metabolic process;GO:0034645//cellular macromolecule biosynthetic process;GO:0019438//aromatic compound biosynthetic process;GO:0046483//heterocycle m…
Unigene0002455	17.6666666666667	67.3333333333333	0.2915	0.3836	0.3990	1.3183	1.1902	1.1165	0.358033333333333	1.20833333333333	1.75485267891034	0.00018463978340577	0.00124476550411931	yes	CDH6	PREDICTED: cadherin-6, partial [Balearica regulorum gibbericeps]	-	-	-	-	GO:0043227//membrane-bounded organelle;GO:0016020//membrane;GO:0031224//intrinsic component of membrane;GO:0005623//cell;GO:0005622//intracellular;GO:0043226//organelle;GO:0043231//intracellular membrane-bounded organelle;GO:0044425//membrane part;GO:0044424//intracellular part;GO:0044464//cell part;GO:0043229//intracellular organelle	-	GO:0022610//biological adhesion;GO:0007155//cell adhesion;GO:0098609//cell-cell adhesion
Unigene0002456	13.6666666666667	0.666666666666667	0.0000	1.0334	2.7851	0.1917	0.0000	0.0000	1.27283333333333	0.0639	-4.31608378160042	0.00673738030981339	0.0259371177549022	yes	--	PREDICTED: docking protein 4 [Anser cygnoides domesticus]	-	-	-	-	-	-	-
Unigene0002459	12.3333333333333	0.666666666666667	1.2740	0.2180	1.2206	0.0000	0.0000	0.1005	0.9042	0.0335	-4.75440891697385	0.000306163629465779	0.00192835151299355	yes	--	--	-	-	-	-	-	-	-
Unigene0002460	1661.33333333333	735.333333333333	11.4760	21.4924	16.4787	7.7098	6.0718	5.7293	16.4823666666667	6.50363333333333	-1.34160558330635	7.03631642902928e-06	6.96612510789806e-05	yes	STK17A	PREDICTED: serine/threonine-protein kinase 17A [Corvus cornix cornix]	-	-	-	-	GO:0043229//intracellular organelle;GO:0043227//membrane-bounded organelle;GO:0044424//intracellular part;GO:0005623//cell;GO:0043226//organelle;GO:0044464//cell part;GO:0043231//intracellular membrane-bounded organelle;GO:0005622//intracellular	GO:1901363//heterocyclic compound binding;GO:0097159//organic cyclic compound binding;GO:0005488//binding;GO:0032550//purine ribonucleoside binding;GO:0001882//nucleoside binding;GO:0036094//small molecule binding;GO:0097367//carbohydrate derivative binding;GO:0032549//ribonucleoside binding;GO:0001883//purine nucleoside binding	GO:0050794//regulation of cellular process;GO:0042981//regulation of apoptotic process;GO:0023052//signaling;GO:0043067//regulation of programmed cell death;GO:0044699//single-organism process;GO:0009987//cellular process;GO:0010942//positive regulation of cell death;GO:0043065//positive regulation of apoptotic process;GO:0007154//cell communication;GO:0044763//single-organism cellular process;GO…
Unigene0002461	14.6666666666667	54	0.3177	0.1540	0.5001	1.2797	0.4249	1.3081	0.323933333333333	1.00423333333333	1.63232568117909	0.00984476301084498	0.0353003446899721	yes	--	--	-	-	-	-	-	-	-
Unigene0002465	4	25.3333333333333	0.0000	0.1037	0.5125	1.6403	0.6325	1.1830	0.2054	1.15193333333333	2.48754913829926	0.00757245995437525	0.0285410575837234	yes	--	--	-	-	-	-	-	-	-
Unigene0002474	91	38.3333333333333	1.3810	1.6647	1.9132	0.6092	0.6069	0.6129	1.65296666666667	0.609666666666667	-1.43896505751244	0.000468789807986986	0.00278426170304364	yes	DNAI2	PREDICTED: dynein intermediate chain 2, axonemal isoform X2 [Anser cygnoides domesticus]	-	-	-	-	-	-	-
Unigene0002481	126	4119.66666666667	0.9029	0.5128	0.9640	36.7362	20.4712	14.6098	0.793233333333333	23.9390666666667	4.91547779161791	2.82391463742499e-33	5.13163715440205e-31	yes	Muc4	PREDICTED: mucin-4 isoform X2 [Gallus gallus]	-	-	-	-	-	-	-
Unigene0002495	2.33333333333333	16.3333333333333	0.0000	0.2241	0.5537	2.7439	1.8222	0.6971	0.259266666666667	1.7544	2.75846907796054	0.00518754623132999	0.0209212901848059	yes	--	--	-	-	-	-	-	-	-
Unigene0002496	1887.66666666667	552.333333333333	40.8693	28.6884	39.8790	8.7713	9.3423	9.6831	36.4789	9.26556666666667	-1.97711110963352	2.86457677507425e-13	9.88607278779553e-12	yes	Tmem51	PREDICTED: transmembrane protein 51 [Anser cygnoides domesticus]	-	-	-	-	-	-	-
Unigene0002498	3.66666666666667	95.3333333333333	0.0690	0.1338	0.5290	1.5019	16.2534	1.1563	0.243933333333333	6.30386666666667	4.69167820054861	1.4309303652413e-05	0.000131580176789132	yes	--	--	-	-	-	-	-	-	-
Unigene0002499	21	69	1.6634	0.8870	2.5500	2.2215	7.9502	4.6266	1.70013333333333	4.93276666666667	1.5367491510533	0.0105253942728882	0.0372592028472451	yes	--	PREDICTED: butyrophilin subfamily 1 member A1-like, partial [Anas platyrhynchos]	-	-	-	-	-	-	-
Unigene0002500	44.6666666666667	18.3333333333333	0.9557	0.7722	0.5935	0.4027	0.3314	0.1542	0.7738	0.2961	-1.38587623826566	0.0103995215348878	0.036878028757624	yes	--	--	-	-	-	-	-	-	-
Unigene0002507	207.666666666667	496.333333333333	13.9199	8.3705	18.3386	28.1366	22.9506	32.1146	13.543	27.7339333333333	1.03410488417213	0.00407657781349228	0.0171522214924734	yes	--	--	-	-	-	-	-	-	-
Unigene0002521	658.666666666667	302	6.5750	9.2167	9.1451	4.4132	3.1694	2.7292	8.31226666666667	3.43726666666667	-1.27398015641968	5.98514354561436e-05	0.000464317797306538	yes	Bod1	PREDICTED: biorientation of chromosomes in cell division protein 1 [Melopsittacus undulatus]	-	-	-	-	-	-	-
Unigene0002522	158.333333333333	992.666666666667	4.0226	3.1288	3.1130	22.3018	15.8563	18.2202	3.42146666666667	18.7927666666667	2.4574906783919	1.55985117331272e-15	7.05601690836112e-14	yes	--	--	-	-	-	-	-	-	-
Unigene0002523	5.66666666666667	48	0.1214	0.1177	0.2618	1.5915	1.1966	1.0376	0.166966666666667	1.27523333333333	2.93312922956271	1.79864957279999e-06	2.05429816332388e-05	yes	--	--	-	-	-	-	-	-	-
Unigene0002528	8112	4308	125.5324	93.6058	98.8777	39.6802	54.1353	52.0732	106.0053	48.6295666666667	-1.12423075670571	3.74477654884995e-06	3.96595617660458e-05	yes	FKBP8	peptidyl-prolyl cis-trans isomerase FKBP8 [Gallus gallus]	-	-	-	-	-	-	-
Unigene0002529	48.6666666666667	19	4.7616	5.2190	4.7606	1.7408	2.7542	0.9019	4.91373333333333	1.79896666666667	-1.44965111033042	0.00612812404579139	0.0240108556943614	yes	NANOS1	PREDICTED: nanos homolog 1 [Calidris pugnax]	-	-	-	-	-	-	-
Unigene0002534	17.3333333333333	4.33333333333333	1.4792	1.1734	0.7730	0.2661	0.0000	0.4056	1.14186666666667	0.2239	-2.35046776681176	0.00726333502925635	0.0275989972389343	yes	--	--	-	-	-	-	-	-	-
Unigene0002538	1841	14061.6666666667	4.0101	3.2958	4.0873	31.0398	23.7775	22.5666	3.79773333333333	25.7946333333333	2.76386042697929	4.13436422889294e-28	5.39299159649577e-26	yes	SVEP1	PREDICTED: LOW QUALITY PROTEIN: sushi, von Willebrand factor type A, EGF and pentraxin domain-containing protein 1 [Anser cygnoides domesticus]	-	-	-	-	-	-	-
Unigene0002540	0.333333333333333	11.6666666666667	0.0000	0.0000	0.1021	1.2652	0.2101	1.5001	0.0340333333333333	0.9918	4.86502885985683	0.00116242794134814	0.00600576373344175	yes	--	--	-	-	-	-	-	-	-
Unigene0002543	73	29.3333333333333	0.7312	1.5912	1.1365	0.3215	0.5444	0.3703	1.15296666666667	0.412066666666667	-1.48440113450839	0.00221379254258662	0.010297877412108	yes	--	--	-	-	-	-	-	-	-
Unigene0002545	270.333333333333	1340.66666666667	4.1407	3.9217	4.5800	17.9030	19.0632	18.0009	4.21413333333333	18.3223666666667	2.12029799952755	7.78277832534443e-15	3.22948531470336e-13	yes	ENTPD8	PREDICTED: ectonucleoside triphosphate diphosphohydrolase 8-like [Anser cygnoides domesticus]	Metabolism	Nucleotide metabolism	ko00230//Purine metabolism;ko00240//Pyrimidine metabolism	K01510	-	-	-
Unigene0002546	8	33	0.3183	0.1852	0.2440	0.8188	0.7529	1.0454	0.249166666666667	0.872366666666667	1.807823566729	0.00264151858781171	0.0119397365176335	yes	--	PREDICTED: kelch-like protein 18, partial [Chlamydotis macqueenii]	-	-	-	-	-	-	-
Unigene0002552	151.666666666667	57.3333333333333	1.3308	2.0519	1.4528	0.5827	0.5912	0.4606	1.61183333333333	0.544833333333333	-1.56481569775201	6.24131515371144e-05	0.000482132904258925	yes	C4orf33	PREDICTED: UPF0462 protein C4orf33 homolog isoform X2 [Anser cygnoides domesticus]	-	-	-	-	-	-	-
Unigene0002554	315	61.6666666666667	3.4114	4.7703	2.5237	0.7691	0.6975	0.4433	3.56846666666667	0.636633333333333	-2.48676969442636	8.08578434420576e-10	1.73378404311252e-08	yes	FAM189A1	PREDICTED: protein FAM189A1 isoform X8 [Anser cygnoides domesticus]	-	-	-	-	-	-	-
Unigene0002560	2361.66666666667	1093	108.4911	119.6379	142.9623	54.2748	56.7699	42.8273	123.6971	51.2906666666667	-1.27004344920624	5.46029895177812e-07	6.89722661696441e-06	yes	Ost4	dolichyl-diphosphooligosaccharide--protein glycosyltransferase subunit 4 [Alligator mississippiensis]	-	-	-	-	-	-	-
Unigene0002564	388	3559.66666666667	1.0991	1.1786	2.9763	13.0014	12.1759	16.2434	1.75133333333333	13.8069	2.97886382938408	4.50603339202305e-15	1.93531747128136e-13	yes	PARP14	PREDICTED: poly [ADP-ribose] polymerase 14-like, partial [Anser cygnoides domesticus]	-	-	-	-	-	-	-
Unigene0002569	1162.33333333333	7475	25.5648	13.5801	35.0879	92.7739	150.3623	163.2853	24.7442666666667	135.473833333333	2.4528480315228	1.91228231390594e-12	5.89329623745785e-11	yes	TAPBP	TAP binding protein [Gallus gallus]	-	-	-	-	-	-	-
Unigene0002576	50.3333333333333	15.6666666666667	1.4186	0.1209	0.7767	0.1851	0.2765	0.1776	0.772066666666667	0.213066666666667	-1.85742051963359	0.0115964229064578	0.0403101999217707	yes	CA6	PREDICTED: carbonic anhydrase 6 [Anser cygnoides domesticus]	Metabolism	Energy metabolism	ko00910//Nitrogen metabolism	K01672	-	-	-
Unigene0002581	18.6666666666667	2	2.0789	1.6974	2.2016	0.1082	0.2157	0.2200	1.99263333333333	0.1813	-3.45822543249178	2.58178024863899e-05	0.000221627687445881	yes	--	--	-	-	-	-	-	-	-
Unigene0002587	45	166	1.8963	0.9677	1.5300	2.7316	5.6389	5.4181	1.46466666666667	4.5962	1.6498692080411	0.000264074065028645	0.00169899147270719	yes	--	--	-	-	-	-	-	-	-
Unigene0002595	0.666666666666667	45	0.0182	0.0000	0.0000	1.0012	0.0539	0.1100	0.00606666666666667	0.388366666666667	6.00037152539994	8.64869443594128e-06	8.3895983718091e-05	yes	ACTN2	PREDICTED: alpha-actinin-2 isoform X3 [Anser cygnoides domesticus]	Cellular Processes	Cell motility;Cellular commiunity	ko04510//Focal adhesion;ko04810//Regulation of actin cytoskeleton;ko04530//Tight junction;ko04520//Adherens junction	K05699	GO:0044449//contractile fiber part;GO:0005737//cytoplasm;GO:0030055//cell-substrate junction;GO:0005924//cell-substrate adherens junction;GO:0030017//sarcomere;GO:0042995//cell projection;GO:0043229//intracellular organelle;GO:0030016//myofibril;GO:0044464//cell part;GO:0043228//non-membrane-bounded organelle;GO:0043232//intracellular non-membrane-bounded organelle;GO:0043226//organelle;GO:000562…	GO:0005488//binding;GO:0030545//receptor regulator activity;GO:0005515//protein binding;GO:0046872//metal ion binding;GO:0010861//thyroid hormone receptor activator activity;GO:0030546//receptor activator activity;GO:0043167//ion binding;GO:0003779//actin binding;GO:0008092//cytoskeletal protein binding;GO:0019904//protein domain specific binding;GO:0043169//cation binding;GO:0098772//molecular f…	GO:0034330//cell junction organization;GO:0032410//negative regulation of transporter activity;GO:0043933//macromolecular complex subunit organization;GO:0071840//cellular component organization or biogenesis;GO:0065003//macromolecular complex assembly;GO:0003012//muscle system process;GO:0048519//negative regulation of biological process;GO:0070271//protein complex biogenesis;GO:0071822//protein…
Unigene0002599	491.666666666667	135	4.7775	7.8829	7.3749	1.6583	2.0787	1.2546	6.67843333333333	1.66386666666667	-2.00496987811105	2.19311974460332e-08	3.62645803014906e-07	yes	Smpdl3b	acid sphingomyelinase-like phosphodiesterase 3b precursor [Gallus gallus]	-	-	-	-	GO:0044421//extracellular region part;GO:0005576//extracellular region	-	GO:0006793//phosphorus metabolic process;GO:0009987//cellular process;GO:0006684//sphingomyelin metabolic process;GO:0006066//alcohol metabolic process;GO:0006807//nitrogen compound metabolic process;GO:0006643//membrane lipid metabolic process;GO:0008152//metabolic process;GO:0006796//phosphate-containing compound metabolic process;GO:0071704//organic substance metabolic process;GO:0044237//cell…
Unigene0002609	7990.66666666667	23875.3333333333	179.6231	165.4670	239.6296	603.0732	707.4068	312.5991	194.906566666667	541.026366666667	1.47291620706482	1.0765043311427e-06	1.28320972058107e-05	yes	Clec2e	AICL-like 2 [Anas platyrhynchos]	-	-	-	-	-	-	-
Unigene0002611	58	2	1.5124	2.2987	3.0940	0.0809	0.0000	0.1096	2.3017	0.0635	-5.17979940498438	7.10449273296166e-12	2.05262972880672e-10	yes	--	--	-	-	-	-	-	-	-
Unigene0002612	0.666666666666667	139	0.0820	0.0000	0.0000	4.7852	4.7264	5.0003	0.0273333333333333	4.8373	7.46739679448258	3.61045959841059e-24	3.6035532268303e-22	yes	--	--	-	-	-	-	-	-	-
Unigene0002613	1	14.3333333333333	0.1361	0.0660	0.0000	1.9517	0.0670	0.5927	0.0673666666666667	0.870466666666667	3.69168223189947	0.00533723679255202	0.0214347692219706	yes	--	--	-	-	-	-	-	-	-
Unigene0002618	0.333333333333333	7.66666666666667	0.0000	0.1041	0.0000	0.5311	0.7407	0.7916	0.0347	0.6878	4.30898154794853	0.00246139313770332	0.0112577787564059	yes	--	--	-	-	-	-	-	-	-
Unigene0002619	1.33333333333333	33	0.0000	0.0829	0.0819	1.6920	0.2950	1.4902	0.0549333333333333	1.15906666666667	4.39913790209211	8.5769193797935e-06	8.32507469944735e-05	yes	--	--	-	-	-	-	-	-	-
Unigene0002620	1981.33333333333	1084.33333333333	16.2219	20.5192	19.1395	10.0620	7.6269	9.0354	18.6268666666667	8.9081	-1.06419535193783	2.9221178646158e-05	0.000247139607362202	yes	WDR43	WD repeat-containing protein 43 [Gallus gallus]	Genetic Information Processing	Translation	ko03008//Ribosome biogenesis in eukaryotes	K14546	-	-	-
Unigene0002624	91.3333333333333	18.3333333333333	2.0244	2.6336	2.1851	0.6337	0.2525	0.3435	2.28103333333333	0.4099	-2.4763436341966	4.59851638184671e-07	5.88768743457093e-06	yes	--	--	-	-	-	-	-	-	-
Unigene0002626	237.666666666667	15.6666666666667	3.2594	1.9306	3.6333	0.3011	0.1625	0.0850	2.9411	0.182866666666667	-4.00749181138801	1.1929147224025e-14	4.8582235669157e-13	yes	SLC45A2	PREDICTED: LOW QUALITY PROTEIN: membrane-associated transporter protein [Anser cygnoides domesticus]	-	-	-	-	-	-	-
Unigene0002629	19189	3781.33333333333	240.5700	419.0297	382.7606	55.5718	81.2025	48.7348	347.453433333333	61.8363666666667	-2.49029217871866	2.40801668706224e-17	1.31912756124213e-15	yes	STMN1	stathmin, partial [Gallus gallus]	Environmental Information Processing	Signal transduction	ko04010//MAPK signaling pathway	K04381	GO:0043229//intracellular organelle;GO:0043228//non-membrane-bounded organelle;GO:0005622//intracellular;GO:0044464//cell part;GO:0005737//cytoplasm;GO:0043232//intracellular non-membrane-bounded organelle;GO:0005623//cell;GO:0044444//cytoplasmic part;GO:0015630//microtubule cytoskeleton;GO:0043226//organelle;GO:0044424//intracellular part;GO:0005856//cytoskeleton	GO:0008092//cytoskeletal protein binding;GO:0005488//binding;GO:0005515//protein binding	GO:0009605//response to external stimulus;GO:0043207//response to external biotic stimulus;GO:0009653//anatomical structure morphogenesis;GO:0048699//generation of neurons;GO:0032886//regulation of microtubule-based process;GO:0044699//single-organism process;GO:0030182//neuron differentiation;GO:0010639//negative regulation of organelle organization;GO:0006928//movement of cell or subcellular co…
Unigene0002632	17.3333333333333	2.66666666666667	0.3270	2.0292	0.9400	0.3235	0.0645	0.0877	1.09873333333333	0.158566666666667	-2.79267985162703	0.00475008075484689	0.0194638446232545	yes	--	--	-	-	-	-	-	-	-
Unigene0002640	14.6666666666667	0	0.5049	1.6643	2.1284	0.0000	0.0000	0.0000	1.43253333333333	0.001	-10.4843529938189	7.57539776474036e-06	7.44111624984253e-05	yes	--	--	-	-	-	-	-	-	-
Unigene0002642	1137	595.333333333333	9.4402	12.5381	8.9915	3.3248	5.0827	5.4347	10.3232666666667	4.61406666666667	-1.16178881137035	9.24484752306683e-05	0.000678543481362255	yes	KIF18B	PREDICTED: kinesin-like protein KIF18B [Anser cygnoides domesticus]	-	-	-	-	GO:0005634//nucleus;GO:0005622//intracellular;GO:0070013//intracellular organelle lumen;GO:0044422//organelle part;GO:0032991//macromolecular complex;GO:0044430//cytoskeletal part;GO:0043232//intracellular non-membrane-bounded organelle;GO:0043234//protein complex;GO:0043227//membrane-bounded organelle;GO:0043228//non-membrane-bounded organelle;GO:0044424//intracellular part;GO:0043229//intracell…	GO:0005515//protein binding;GO:0097159//organic cyclic compound binding;GO:0032550//purine ribonucleoside binding;GO:0036094//small molecule binding;GO:0005488//binding;GO:0001882//nucleoside binding;GO:0032549//ribonucleoside binding;GO:0097367//carbohydrate derivative binding;GO:0008092//cytoskeletal protein binding;GO:0015631//tubulin binding;GO:0001883//purine nucleoside binding;GO:1901363//h…	GO:0007017//microtubule-based process;GO:0050794//regulation of cellular process;GO:0009987//cellular process;GO:0044699//single-organism process;GO:0065007//biological regulation;GO:0007049//cell cycle;GO:0000278//mitotic cell cycle;GO:0044763//single-organism cellular process;GO:0050789//regulation of biological process
Unigene0002645	12.3333333333333	95.6666666666667	0.1947	0.1730	0.2176	1.6208	1.0551	1.3046	0.1951	1.32683333333333	2.76570147870011	1.39391598490039e-08	2.39043210179843e-07	yes	TRABD2B	PREDICTED: metalloprotease TIKI2 isoform X1 [Coturnix japonica]	-	-	-	-	-	-	-
Unigene0002646	90.3333333333333	421	0.6033	0.7396	0.4916	3.3475	2.0158	2.2308	0.6115	2.53136666666667	2.04949209207324	2.4541367209717e-08	4.03653405301147e-07	yes	NPAS2	PREDICTED: PAS domain-containing protein 1 isoform X1 [Anser cygnoides domesticus]	-	-	-	-	-	-	-
Unigene0002653	16.6666666666667	220.666666666667	1.1163	1.8040	0.1188	16.1358	7.8230	11.2644	1.01303333333333	11.7410666666667	3.53480993095075	4.05362686316508e-08	6.41700456779623e-07	yes	CATHL2	PREDICTED: cathelicidin antimicrobial peptide [Falco cherrug]	-	-	-	-	-	-	GO:0050896//response to stimulus;GO:0006950//response to stress
Unigene0002657	183.333333333333	28.3333333333333	2.9841	3.1472	3.2270	0.2072	0.6879	0.3860	3.11943333333333	0.427033333333333	-2.86886338421747	7.73324456116104e-10	1.66748876893873e-08	yes	--	PREDICTED: protein spire homolog 1 isoform X4 [Zonotrichia albicollis]	Organismal Systems	Development	ko04320//Dorso-ventral axis formation	K02098	-	-	GO:0006996//organelle organization;GO:0007010//cytoskeleton organization;GO:0051234//establishment of localization;GO:0051179//localization;GO:0016043//cellular component organization;GO:0071840//cellular component organization or biogenesis;GO:0009987//cellular process
Unigene0002660	104.666666666667	43.6666666666667	1.0121	1.1486	1.3555	0.1820	0.4080	0.6090	1.17206666666667	0.399666666666667	-1.55218547395957	0.0012874045387381	0.00652516712076684	yes	MTHFSD	PREDICTED: methenyltetrahydrofolate synthase domain-containing protein isoform X1 [Meleagris gallopavo]	-	-	-	-	-	GO:0016874//ligase activity;GO:0036094//small molecule binding;GO:0032550//purine ribonucleoside binding;GO:0016879//ligase activity, forming carbon-nitrogen bonds;GO:0003824//catalytic activity;GO:0097159//organic cyclic compound binding;GO:0016882//cyclo-ligase activity;GO:0032549//ribonucleoside binding;GO:0001882//nucleoside binding;GO:0005488//binding;GO:0001883//purine nucleoside binding;GO…	GO:0043436//oxoacid metabolic process;GO:0051186//cofactor metabolic process;GO:1901564//organonitrogen compound metabolic process;GO:0044237//cellular metabolic process;GO:0006082//organic acid metabolic process;GO:0044710//single-organism metabolic process;GO:1901605//alpha-amino acid metabolic process;GO:0044763//single-organism cellular process;GO:0044699//single-organism process;GO:0006575//…
Unigene0002670	2	28.6666666666667	0.0000	0.2968	0.0587	2.1199	1.2067	1.2721	0.1185	1.5329	3.69330462042539	1.44773127168398e-05	0.000132893207257401	yes	--	--	-	-	-	-	-	-	-
Unigene0002671	1824	6770	8.9006	6.4855	6.7779	24.5220	18.8934	26.9148	7.388	23.4434	1.66592604779063	4.69827285989121e-11	1.21013822797364e-09	yes	SH3GLB2	PREDICTED: endophilin-B2 isoform X5 [Anser cygnoides domesticus]	Cellular Processes	Transport and catabolism	ko04144//Endocytosis	K11248	-	-	-
Unigene0002674	399	125.666666666667	4.8497	5.2971	6.8720	2.0809	1.5115	1.2531	5.67293333333333	1.61516666666667	-1.81241186780042	2.601542336014e-07	3.50774498650881e-06	yes	Sox9	transcription factor SOX-9 [Anas platyrhynchos]	-	-	-	-	-	-	-
Unigene0002675	46	130.666666666667	0.3944	0.4660	0.7911	1.4020	1.1659	1.4950	0.5505	1.3543	1.2987328863855	0.00219373410933017	0.0102235226235931	yes	--	--	-	-	-	-	-	-	-
Unigene0002677	3.66666666666667	21	0.1861	0.2405	0.2377	1.1043	1.1612	1.0807	0.221433333333333	1.1154	2.33261685728308	0.0012144893918387	0.00623683263111552	yes	--	--	-	-	-	-	-	-	-
Unigene0002678	13	3.33333333333333	0.3988	0.9021	1.2099	0.1315	0.2620	0.1782	0.836933333333333	0.190566666666667	-2.13481691864932	0.0122026664822323	0.0420183098760754	yes	--	--	-	-	-	-	-	-	-
Unigene0002681	82.3333333333333	955.333333333333	0.2728	0.4803	0.9631	6.3072	7.7406	4.2539	0.572066666666667	6.10056666666667	3.4146880687082	6.08249989717687e-14	2.2912198862139e-12	yes	COX8B	cytochrome c oxidase subunit 8B [Amazona aestiva]	Metabolism;Organismal Systems	Circulatory system;Global and Overview;Energy metabolism	ko01100//Metabolic pathways;ko00190//Oxidative phosphorylation;ko04260//Cardiac muscle contraction	K02273	-	-	-
Unigene0002682	166.666666666667	27	1.6841	2.4195	1.8845	0.4864	0.1696	0.2224	1.99603333333333	0.2928	-2.76914835484296	6.59076451823935e-09	1.19685285784526e-07	yes	HHLA2	PREDICTED: HERV-H LTR-associating protein 2 isoform X1 [Anser cygnoides domesticus]	-	-	-	-	-	-	-
Unigene0002683	23	5.33333333333333	0.9858	1.0469	1.1245	0.3251	0.0925	0.2202	1.0524	0.2126	-2.30746965163478	0.000934389187892083	0.00499709517076567	yes	--	--	-	-	-	-	-	-	-
Unigene0002684	39	152	0.4264	0.3675	0.9988	3.3436	2.0701	1.1538	0.597566666666667	2.18916666666667	1.87321021525329	0.000467607338257896	0.00277880459166135	yes	--	--	-	-	-	-	-	-	-
Unigene0002686	2	18.3333333333333	0.1411	0.2052	0.0676	1.5350	1.3901	0.6145	0.137966666666667	1.17986666666667	3.09623218102797	0.000720576945923269	0.00401158720401546	yes	--	--	-	-	-	-	-	-	-
Unigene0002688	0	25.3333333333333	0.0000	0.0000	0.0000	0.9892	1.0402	1.4521	0.001	1.1605	10.1805308073445	6.43440443886147e-09	1.17087941824434e-07	yes	--	--	-	-	-	-	-	-	-
Unigene0002690	2.33333333333333	20	0.0000	0.2273	0.1685	0.4638	0.9819	1.3748	0.131933333333333	0.940166666666667	2.83310741944472	0.00172574499302907	0.00834664421692721	yes	--	--	-	-	-	-	-	-	-
Unigene0002692	126.666666666667	44	1.4984	1.8938	1.5638	0.7279	0.3164	0.4752	1.652	0.5065	-1.70557951261831	8.1746171355027e-05	0.000609068497700914	yes	Gpr176	PREDICTED: probable G-protein coupled receptor 176 [Cariama cristata]	-	-	-	-	GO:0016020//membrane;GO:0031224//intrinsic component of membrane;GO:0044425//membrane part	-	GO:0065007//biological regulation;GO:0044700//single organism signaling;GO:0023052//signaling;GO:0050789//regulation of biological process;GO:0009987//cellular process;GO:0051716//cellular response to stimulus;GO:0007166//cell surface receptor signaling pathway;GO:0007165//signal transduction;GO:0050896//response to stimulus;GO:0044763//single-organism cellular process;GO:0044699//single-organism…
Unigene0002694	507.666666666667	2822	2.8365	3.0664	3.2306	17.3715	15.0311	12.9197	3.0445	15.1074333333333	2.31098135761597	5.23349288420871e-19	3.37990001844258e-17	yes	NR1D2	PREDICTED: nuclear receptor subfamily 1 group D member 2 [Anser cygnoides domesticus]	-	-	-	-	GO:0044464//cell part;GO:0043226//organelle;GO:0043229//intracellular organelle;GO:0043227//membrane-bounded organelle;GO:0044424//intracellular part;GO:0043231//intracellular membrane-bounded organelle;GO:0005622//intracellular;GO:0005623//cell	GO:0038023//signaling receptor activity;GO:0003676//nucleic acid binding;GO:0004871//signal transducer activity;GO:0003677//DNA binding;GO:0046872//metal ion binding;GO:0001071//nucleic acid binding transcription factor activity;GO:0046914//transition metal ion binding;GO:0043169//cation binding;GO:0005488//binding;GO:0097159//organic cyclic compound binding;GO:0004872//receptor activity;GO:00600…	GO:1901362//organic cyclic compound biosynthetic process;GO:0071495//cellular response to endogenous stimulus;GO:0071310//cellular response to organic substance;GO:0016070//RNA metabolic process;GO:0044763//single-organism cellular process;GO:0006807//nitrogen compound metabolic process;GO:0010467//gene expression;GO:0019438//aromatic compound biosynthetic process;GO:0009058//biosynthetic process…
Unigene0002701	11.6666666666667	65.6666666666667	0.2350	0.4811	0.1751	2.0150	1.2867	1.2076	0.297066666666667	1.5031	2.33908235668579	2.89926114647817e-05	0.000245403410148174	yes	KRT20	PREDICTED: keratin, type I cytoskeletal 20 [Anser cygnoides domesticus]	-	-	-	-	GO:0043234//protein complex;GO:0032991//macromolecular complex	-	-
Unigene0002704	795.666666666667	2634	5.1222	5.3430	6.5718	15.9193	16.6453	16.7034	5.679	16.4226666666667	1.5319795900461	7.2360755319279e-10	1.57121526352315e-08	yes	MICALL2	PREDICTED: MICAL-like protein 2 [Anser cygnoides domesticus]	-	-	-	-	-	GO:0043169//cation binding;GO:0043167//ion binding;GO:0005488//binding	-
Unigene0002707	4594	2431	16.6862	19.4300	17.3995	8.8287	8.6849	7.5775	17.8385666666667	8.3637	-1.09278647948642	1.73127406563781e-06	1.98383152826804e-05	yes	GABPB2	PREDICTED: GA-binding protein subunit beta-2 isoform X1 [Anser cygnoides domesticus]	-	-	-	-	-	-	-
Unigene0002711	59.6666666666667	3.66666666666667	1.5294	3.2389	2.2366	0.1194	0.2380	0.0539	2.33496666666667	0.1371	-4.09010147833987	1.31907762416453e-09	2.72550432802293e-08	yes	--	hypothetical protein Anapl_01558 [Anas platyrhynchos]	-	-	-	-	-	-	-
Unigene0002715	13	136.666666666667	0.4037	1.1742	0.6078	6.7318	9.8885	4.5608	0.728566666666667	7.06036666666667	3.27661021343894	1.64809911041723e-09	3.35211018988336e-08	yes	--	--	-	-	-	-	-	-	-
Unigene0002721	80.6666666666667	733.333333333333	0.8360	0.9706	0.7905	5.6805	9.6588	5.8022	0.8657	7.04716666666667	3.02510426985767	4.59314719983798e-17	2.43515356422799e-15	yes	TESPA1	PREDICTED: protein TESPA1 [Nipponia nippon]	-	-	-	-	-	-	-
Unigene0002722	42.3333333333333	155.666666666667	0.4738	0.4346	0.6749	1.6090	1.0980	2.1716	0.527766666666667	1.6262	1.62353256061053	0.000184488518627109	0.00124406403622905	yes	--	--	-	-	-	-	-	-	-
Unigene0002724	9997.66666666667	4672.33333333333	61.9021	49.3101	45.6732	19.8427	25.6175	19.3835	52.2951333333333	21.6145666666667	-1.27467278019536	1.3602267312383e-07	1.93736725701424e-06	yes	HEYL	PREDICTED: hairy/enhancer-of-split related with YRPW motif-like protein [Anser cygnoides domesticus]	-	-	-	-	-	-	-
Unigene0002725	141	681.666666666667	7.0483	5.7457	5.7639	27.4018	27.6506	24.1610	6.18596666666667	26.4044666666667	2.09371103673984	1.10848330424843e-11	3.12886779060461e-10	yes	--	PREDICTED: spidroin-1-like [Nomascus leucogenys]	-	-	-	-	-	-	-
Unigene0002726	1520	4363	13.3519	15.6501	12.9103	54.7727	28.9156	25.8861	13.9707666666667	36.5248	1.38646518027687	4.12651459921938e-06	4.32504361305215e-05	yes	SDC4	PREDICTED: syndecan-4 [Anas platyrhynchos]	Environmental Information Processing	Signaling molecules and interaction	ko04512//ECM-receptor interaction;ko04514//Cell adhesion molecules (CAMs)	K16338	GO:0031224//intrinsic component of membrane;GO:0016020//membrane;GO:0044425//membrane part	-	-
Unigene0002730	1.33333333333333	11.3333333333333	0.0000	0.2163	0.2137	1.2137	0.8793	1.1213	0.143333333333333	1.07143333333333	2.90209602130841	0.00395817250486571	0.0167476300950557	yes	--	--	-	-	-	-	-	-	-
Unigene0002734	726.666666666667	193.333333333333	7.2818	7.6881	7.5973	1.4491	1.8306	1.8995	7.5224	1.7264	-2.12342625309389	1.15324081414586e-12	3.66999719505337e-11	yes	RGS9	PREDICTED: regulator of G-protein signaling 9 isoform X1 [Anser cygnoides domesticus]	Organismal Systems	Sensory system	ko04744//Phototransduction	K13765	-	-	-
Unigene0002740	0.666666666666667	16	0.0000	0.0000	0.1375	2.0588	0.3536	0.6734	0.0458333333333333	1.0286	4.48814103577423	0.000411524516942372	0.00249475791077258	yes	--	--	-	-	-	-	-	-	-
Unigene0002744	3264.33333333333	900	13.4561	14.3382	11.9915	2.1205	3.8268	3.4925	13.2619333333333	3.1466	-2.07542540972878	1.5577592440487e-13	5.58071749844475e-12	yes	Lrp2	PREDICTED: prolow-density lipoprotein receptor-related protein 1-like [Gallus gallus]	-	-	-	-	-	-	-
Unigene0002749	3.33333333333333	971	0.0426	0.1653	0.0000	17.4180	21.6785	15.0722	0.0693	18.0562333333333	8.02542589942159	6.44587735806355e-53	3.86012830559763e-50	yes	bglap	PREDICTED: osteocalcin [Anser cygnoides domesticus]	-	-	-	-	-	-	-
Unigene0002756	78.3333333333333	24	0.4970	0.5657	0.5866	0.1853	0.1704	0.1062	0.549766666666667	0.153966666666667	-1.83620139086388	4.74618364064129e-05	0.000379140718020548	yes	Fastkd5	PREDICTED: FAST kinase domain-containing protein 5, mitochondrial [Aptenodytes forsteri]	-	-	-	-	-	-	-
Unigene0002760	2.66666666666667	214.333333333333	0.0429	0.0416	0.0822	6.0245	4.7546	1.9258	0.0555666666666667	4.23496666666667	6.25198710546411	2.14363108256174e-20	1.56464285900168e-18	yes	--	PREDICTED: uncharacterized protein LOC106033201 [Anser cygnoides domesticus]	-	-	-	-	-	-	-
Unigene0002763	19	6	0.9722	1.4454	1.1799	0.1282	0.0639	0.6516	1.19916666666667	0.281233333333333	-2.0921926803748	0.0124434784540416	0.0426869571734326	yes	--	PREDICTED: uncharacterized protein LOC108449138 isoform X3 [Corvus brachyrhynchos]	-	-	-	-	-	-	-
Unigene0002764	556.666666666667	308	2.6668	3.7008	7.1226	2.3496	1.9053	2.2733	4.49673333333333	2.17606666666667	-1.04715457527058	0.00583744053293677	0.0230864749452334	yes	GNE	PREDICTED: bifunctional UDP-N-acetylglucosamine 2-epimerase/N-acetylmannosamine kinase isoform X1 [Zonotrichia albicollis]	Metabolism	Carbohydrate metabolism;Global and Overview	ko01100//Metabolic pathways;ko00520//Amino sugar and nucleotide sugar metabolism	K12409	-	-	-
Unigene0002767	74.3333333333333	893.333333333333	2.7873	2.0451	3.3563	34.3177	23.1619	28.6524	2.72956666666667	28.7106666666667	3.394842991695	3.73507623108269e-22	3.18502883983539e-20	yes	--	--	-	-	-	-	-	-	-
Unigene0002774	199	105	2.5279	2.8352	2.5922	1.1625	1.0907	1.3554	2.65176666666667	1.20286666666667	-1.14047710196085	0.000943340921734397	0.00503832200612962	yes	SHANK1	PREDICTED: synaptotagmin-3 [Anser cygnoides domesticus]	-	-	-	-	-	-	-
Unigene0002778	206	90.3333333333333	2.7711	2.8084	1.9943	1.0668	1.2480	0.7059	2.5246	1.0069	-1.32613441441777	0.000484692798336287	0.00286547293914337	yes	--	--	-	-	-	-	-	-	-
Unigene0002780	123.333333333333	63.6666666666667	2.4378	1.9505	1.7804	0.8601	0.8232	1.0397	2.05623333333333	0.907666666666667	-1.17976950356311	0.00210639169455347	0.00988994439694169	yes	--	PREDICTED: proliferation-associated protein 2G4 [Anser cygnoides domesticus]	-	-	-	-	-	-	-
Unigene0002781	0	9	0.0000	0.0000	0.0000	0.6036	0.9019	0.8178	0.001	0.774433333333333	9.59699724052738	0.000152093610725467	0.00105006959146095	yes	--	--	-	-	-	-	-	-	-
Unigene0002786	171	51.3333333333333	2.4808	2.3616	2.6794	1.1304	0.4149	0.5038	2.50726666666667	0.683033333333333	-1.87608755417613	2.94664295285876e-05	0.000249133863264406	yes	--	--	-	-	-	-	-	-	-
Unigene0002787	278.666666666667	1553	14.1991	18.8458	18.3209	118.8649	66.6673	71.1832	17.1219333333333	85.5718	2.32128982423611	4.08299931157699e-13	1.38372977955496e-11	yes	--	--	-	-	-	-	-	-	-
Unigene0002788	24.3333333333333	5.33333333333333	2.7270	0.5566	1.8565	0.2840	0.2829	0.3848	1.71336666666667	0.317233333333333	-2.43321765093543	0.00158832034950543	0.00778197230369903	yes	--	PREDICTED: uncharacterized protein LOC106049920 [Anser cygnoides domesticus]	-	-	-	-	-	-	-
Unigene0002789	859.333333333333	3163.66666666667	17.1223	20.9573	26.2931	68.2614	74.0457	66.6862	21.4575666666667	69.6644333333333	1.69893580594685	4.62977022204435e-11	1.19366076776671e-09	yes	THYN1	PREDICTED: thymocyte nuclear protein 1 [Anser cygnoides domesticus]	-	-	-	-	-	-	-
Unigene0002791	3291.66666666667	1492.66666666667	10.8451	11.2102	10.3685	4.5271	4.5031	3.9692	10.8079333333333	4.33313333333333	-1.31860814574468	1.3252098175908e-08	2.2830085706838e-07	yes	UHRF1BP1	UHRF1-binding protein 1, partial [Anas platyrhynchos]	-	-	-	-	-	-	-
Unigene0002794	23.6666666666667	89	0.4373	0.7419	0.7070	2.9198	2.5046	1.2089	0.628733333333333	2.2111	1.81424411736128	0.000322481807564841	0.00201868208682472	yes	--	--	-	-	-	-	-	-	-
Unigene0002804	0.666666666666667	10.3333333333333	0.1189	0.0000	0.1139	1.9998	0.3516	0.8767	0.0776	1.07603333333333	3.79352230771952	0.00347347377181826	0.0150089040915915	yes	--	--	-	-	-	-	-	-	-
Unigene0002806	6.66666666666667	25	0.1821	0.3090	0.3926	0.9459	1.0320	0.9460	0.294566666666667	0.974633333333333	1.72626538142717	0.00681649052825416	0.0261892930484909	yes	--	--	-	-	-	-	-	-	-
Unigene0002816	346	53.6666666666667	1.4314	3.6133	3.2396	0.6429	0.2432	0.2867	2.76143333333333	0.390933333333333	-2.82042279034774	1.29331319123015e-08	2.23390074941455e-07	yes	SORCS1	PREDICTED: LOW QUALITY PROTEIN: VPS10 domain-containing receptor SorCS1-like [Anser cygnoides domesticus]	-	-	-	-	-	-	-
Unigene0002817	21.6666666666667	151.333333333333	0.2352	0.1800	0.3676	2.1672	1.2197	1.4683	0.260933333333333	1.6184	2.63281506465264	2.11889870965846e-08	3.5180794927628e-07	yes	--	--	-	-	-	-	-	-	-
Unigene0002820	4176.33333333333	1655	45.1905	46.3126	44.1599	17.9172	16.0330	13.8867	45.221	15.9456333333333	-1.5038314955396	1.62533876126856e-10	3.86873204065455e-09	yes	Gsta4	PREDICTED: LOW QUALITY PROTEIN: glutathione S-transferase-like [Anser cygnoides domesticus]	Metabolism	Metabolism of other amino acids;Xenobiotics biodegradation and metabolism	ko00480//Glutathione metabolism;ko00980//Metabolism of xenobiotics by cytochrome P450;ko00982//Drug metabolism - cytochrome P450	K00799	-	-	-
Unigene0002831	205.333333333333	65.3333333333333	4.5937	6.2203	5.0338	0.8880	1.4569	1.8756	5.2826	1.40683333333333	-1.90879674922318	2.42039420518806e-06	2.68474751040213e-05	yes	--	--	-	-	-	-	-	-	-
Unigene0002832	1061.33333333333	591.333333333333	6.4026	11.6695	9.0175	3.8938	3.4737	5.3991	9.02986666666667	4.25553333333333	-1.08536473337646	0.000539788991319831	0.00314463188741585	yes	Srp9	signal recognition particle 9 kDa protein [Gallus gallus]	Genetic Information Processing	Folding, sorting and degradation	ko03060//Protein export	K03109	GO:0032991//macromolecular complex;GO:0044424//intracellular part;GO:0005622//intracellular;GO:0005623//cell;GO:0044444//cytoplasmic part;GO:0005737//cytoplasm;GO:0048500//signal recognition particle;GO:0030529//intracellular ribonucleoprotein complex;GO:0044464//cell part;GO:1990904//ribonucleoprotein complex	GO:0005488//binding;GO:0097159//organic cyclic compound binding;GO:1901363//heterocyclic compound binding;GO:0003676//nucleic acid binding;GO:0003723//RNA binding	GO:0051179//localization;GO:0010467//gene expression;GO:1901566//organonitrogen compound biosynthetic process;GO:0015031//protein transport;GO:0070727//cellular macromolecule localization;GO:0008104//protein localization;GO:0044267//cellular protein metabolic process;GO:0043043//peptide biosynthetic process;GO:1902580//single-organism cellular localization;GO:0006612//protein targeting to membran…
Unigene0002836	5.66666666666667	29.6666666666667	0.0511	0.4956	0.2938	2.0731	0.7052	1.1647	0.280166666666667	1.31433333333333	2.22997398587164	0.00417008198698188	0.0174717085889615	yes	--	--	-	-	-	-	-	-	-
Unigene0002843	10.6666666666667	0.333333333333333	0.0000	0.5813	3.1019	0.0000	0.1182	0.0000	1.22773333333333	0.0394	-4.96165779795469	0.00785625824261246	0.0294171488651012	yes	--	--	-	-	-	-	-	-	-
Unigene0002845	25.3333333333333	162.333333333333	0.9560	0.3090	1.0992	4.3505	7.4115	2.4135	0.788066666666667	4.72516666666667	2.58397563210069	5.40687214924409e-06	5.49646518890846e-05	yes	--	--	-	-	-	-	-	-	-
Unigene0002847	86	5.33333333333333	1.7487	1.4928	1.5480	0.1880	0.0375	0.0510	1.5965	0.0921666666666667	-4.11452366805654	9.44182125537653e-12	2.69250291307948e-10	yes	--	hypothetical protein Anapl_00064 [Anas platyrhynchos]	-	-	-	-	-	-	-
Unigene0002849	174.666666666667	15.6666666666667	4.0467	3.7541	4.9544	0.0988	0.3200	0.5023	4.25173333333333	0.307033333333333	-3.79158391795109	3.75365243731498e-13	1.27704150932255e-11	yes	--	--	-	-	-	-	-	-	-
Unigene0002850	108	46	3.7778	6.6928	4.2453	2.1224	2.2062	1.3754	4.9053	1.90133333333333	-1.36732989091437	0.00169432510241687	0.00821982862959662	yes	--	PREDICTED: spore coat protein SP96 [Danio rerio]	-	-	-	-	-	-	-
Unigene0002852	0	9.33333333333333	0.0000	0.0000	0.0000	0.4501	1.1209	1.0672	0.001	0.8794	9.78037572232529	0.000248227838557514	0.00160862750419853	yes	--	--	-	-	-	-	-	-	-
Unigene0002853	42.6666666666667	559	0.3580	0.4773	1.0148	12.9278	6.0569	3.8893	0.6167	7.62466666666667	3.62803351612006	1.55886967914154e-11	4.29210413903238e-10	yes	--	hypothetical protein Anapl_14536 [Anas platyrhynchos]	-	-	-	-	-	-	-
Unigene0002857	13.6666666666667	62.3333333333333	0.4028	0.2929	0.3136	1.8181	1.2901	1.0462	0.336433333333333	1.3848	2.04128507186928	7.62884003841371e-05	0.000572532385622848	yes	--	--	-	-	-	-	-	-	-
Unigene0002862	576.333333333333	200.666666666667	10.2523	11.0709	9.8940	3.5516	2.6991	3.2248	10.4057333333333	3.1585	-1.72006716377136	1.50168742022645e-08	2.55611839013288e-07	yes	SRPK3	PREDICTED: SRSF protein kinase 3 [Pseudopodoces humilis]	-	-	-	-	GO:0005622//intracellular;GO:0043229//intracellular organelle;GO:0043226//organelle;GO:0043227//membrane-bounded organelle;GO:0005623//cell;GO:0043231//intracellular membrane-bounded organelle;GO:0044464//cell part;GO:0044424//intracellular part	GO:0001883//purine nucleoside binding;GO:0003824//catalytic activity;GO:0003723//RNA binding;GO:1901363//heterocyclic compound binding;GO:0043167//ion binding;GO:0032550//purine ribonucleoside binding;GO:0043169//cation binding;GO:0004672//protein kinase activity;GO:0016773//phosphotransferase activity, alcohol group as acceptor;GO:0016740//transferase activity;GO:0036094//small molecule binding;…	GO:0008283//cell proliferation;GO:0071840//cellular component organization or biogenesis;GO:0006725//cellular aromatic compound metabolic process;GO:0016070//RNA metabolic process;GO:0009653//anatomical structure morphogenesis;GO:0044699//single-organism process;GO:0044700//single organism signaling;GO:0044767//single-organism developmental process;GO:0043065//positive regulation of apoptotic pro…
Unigene0002864	778.333333333333	383	5.0412	8.2524	5.8123	2.5351	2.8317	2.8268	6.36863333333333	2.7312	-1.22144884938594	4.15391787339767e-05	0.000337455400046529	yes	CASP2	PREDICTED: caspase-2 isoform X1 [Anser cygnoides domesticus]	-	-	-	-	GO:0005623//cell;GO:0044464//cell part	GO:0070011//peptidase activity, acting on L-amino acid peptides;GO:0016787//hydrolase activity;GO:0003824//catalytic activity;GO:0008233//peptidase activity	GO:0019538//protein metabolic process;GO:0071704//organic substance metabolic process;GO:0051604//protein maturation;GO:0009987//cellular process;GO:0043170//macromolecule metabolic process;GO:0008219//cell death;GO:0044763//single-organism cellular process;GO:0044699//single-organism process;GO:0010467//gene expression;GO:0016485//protein processing;GO:0016265//death;GO:0006508//proteolysis;GO:0…
Unigene0002865	2396.66666666667	276.333333333333	48.7830	35.6240	26.9210	3.0484	4.2203	3.8446	37.1093333333333	3.70443333333333	-3.32445730769344	7.75729154078037e-26	8.75377959116884e-24	yes	Celsr2	PREDICTED: LOW QUALITY PROTEIN: cadherin EGF LAG seven-pass G-type receptor 2 [Coturnix japonica]	-	-	-	-	-	-	-
Unigene0002869	1460	248.333333333333	52.9004	46.5240	41.8323	4.4399	6.6994	8.9135	47.0855666666667	6.68426666666667	-2.8164436968174	3.98359264331249e-18	2.33257054122139e-16	yes	PHLDB3	PREDICTED: pleckstrin homology-like domain family B member 3 [Pseudopodoces humilis]	-	-	-	-	-	-	-
Unigene0002872	59	159.333333333333	0.5965	0.6899	0.5214	2.4120	1.1447	0.9398	0.6026	1.49883333333333	1.31456738993611	0.00365286441379859	0.0156620536768995	yes	--	--	-	-	-	-	-	-	-
Unigene0002877	404.666666666667	63.6666666666667	6.1903	17.7089	9.0037	1.7379	2.1709	0.9157	10.9676333333333	1.60816666666667	-2.76976340833434	9.07865751125235e-09	1.60333837863769e-07	yes	DKK1	PREDICTED: dickkopf-related protein 1 [Pseudopodoces humilis]	Environmental Information Processing	Signal transduction	ko04310//Wnt signaling pathway	K02165	GO:0005576//extracellular region	GO:0005488//binding;GO:0005102//receptor binding;GO:0005515//protein binding	GO:0051246//regulation of protein metabolic process;GO:0009653//anatomical structure morphogenesis;GO:0031323//regulation of cellular metabolic process;GO:0003308//negative regulation of Wnt signaling pathway involved in heart development;GO:0010648//negative regulation of cell communication;GO:0001704//formation of primary germ layer;GO:0071772//response to BMP;GO:0030509//BMP signaling pathway;…
Unigene0002878	25	94.6666666666667	0.2312	0.2690	0.6203	1.5095	1.6253	0.8058	0.3735	1.31353333333333	1.81427266385905	0.00058561441461578	0.00336878585459049	yes	--	--	-	-	-	-	-	-	-
Unigene0002884	6149.66666666667	2167	34.8108	32.7753	28.9840	11.2863	10.3611	8.6557	32.1900333333333	10.1010333333333	-1.67211118286201	1.51117415680915e-12	4.72905979154901e-11	yes	Ncoa1	PREDICTED: nuclear receptor coactivator 1 isoform X2 [Gallus gallus]	-	-	-	-	GO:0043231//intracellular membrane-bounded organelle;GO:0043226//organelle;GO:0044446//intracellular organelle part;GO:0043227//membrane-bounded organelle;GO:0043229//intracellular organelle;GO:0005623//cell;GO:0032991//macromolecular complex;GO:0044464//cell part;GO:0000785//chromatin;GO:0044427//chromosomal part;GO:0005694//chromosome;GO:0005622//intracellular;GO:0043232//intracellular non-memb…	GO:0051427//hormone receptor binding;GO:0000988//transcription factor activity, protein binding;GO:0005488//binding;GO:0016407//acetyltransferase activity;GO:0060089//molecular transducer activity;GO:0003824//catalytic activity;GO:0000989//transcription factor activity, transcription factor binding;GO:1901363//heterocyclic compound binding;GO:0016747//transferase activity, transferring acyl group…	GO:0016265//death;GO:0065007//biological regulation;GO:0006725//cellular aromatic compound metabolic process;GO:0048869//cellular developmental process;GO:0016568//chromatin modification;GO:0043543//protein acylation;GO:0007275//multicellular organism development;GO:0016573//histone acetylation;GO:0048731//system development;GO:0006464//cellular protein modification process;GO:0034641//cellular n…
Unigene0002885	0.666666666666667	8	0.1146	0.0000	0.1098	0.7939	0.9039	0.6916	0.0748	0.796466666666667	3.41250380882133	0.00387163794848408	0.0164461912177303	yes	--	--	-	-	-	-	-	-	-
Unigene0002901	389.333333333333	85.3333333333333	6.5814	11.1562	8.0672	1.1674	1.8115	1.8709	8.6016	1.6166	-2.41164229045639	1.98500891526338e-10	4.66791543174765e-09	yes	--	PREDICTED: endogenous retrovirus group 3 member 1 Env polyprotein [Anas platyrhynchos]	-	-	-	-	-	-	-
Unigene0002904	0	7.33333333333333	0.0000	0.0000	0.0000	0.9931	0.5496	0.5980	0.001	0.713566666666667	9.47890441299552	0.000550671622384816	0.00319664570790565	yes	--	--	-	-	-	-	-	-	-
Unigene0002905	0.333333333333333	6.66666666666667	0.0000	0.1015	0.0000	1.1387	0.4125	0.3507	0.0338333333333333	0.633966666666667	4.22788976020704	0.00664470070871566	0.0256595035945049	yes	--	PREDICTED: ribosomal RNA processing protein 36 homolog isoform X1 [Lepidothrix coronata]	-	-	-	-	-	-	-
Unigene0002908	35.6666666666667	1.33333333333333	1.3794	1.4861	1.1381	0.0000	0.0000	0.1027	1.33453333333333	0.0342333333333333	-5.2847897548269	1.68542841947506e-09	3.42143267634499e-08	yes	--	--	-	-	-	-	-	-	-
Unigene0002909	23.3333333333333	72.3333333333333	0.5840	0.6435	0.5850	1.8383	1.6481	1.4945	0.604166666666667	1.6603	1.4584254516283	0.00112784987736938	0.0058590437329429	yes	Znf706	zinc finger protein [Cricetulus griseus]	-	-	-	-	-	-	-
Unigene0002910	181.333333333333	554.333333333333	2.2917	1.9190	2.6948	6.5823	6.1208	5.8907	2.30183333333333	6.19793333333333	1.42900385958709	3.94857040384945e-06	4.15838752422986e-05	yes	CYP4F22	PREDICTED: cytochrome P450 4F22 isoform X2 [Meleagris gallopavo]	Metabolism	Lipid metabolism;Global and Overview	ko01100//Metabolic pathways;ko00590//Arachidonic acid metabolism	K17726	-	-	-
Unigene0002913	0.666666666666667	8	0.1156	0.0000	0.1107	0.2287	1.0250	1.0069	0.0754333333333333	0.753533333333333	3.32039724847167	0.0126965854043863	0.0433718386093052	yes	--	--	-	-	-	-	-	-	-
Unigene0002914	19.6666666666667	0	0.4877	0.8783	2.6037	0.0000	0.0000	0.0000	1.32323333333333	0.001	-10.3698517674134	1.52253512500774e-06	1.75763589381781e-05	yes	Rph3a	PREDICTED: LOW QUALITY PROTEIN: rabphilin-3A, partial [Eurypyga helias]	-	-	-	-	GO:0005623//cell;GO:0031988//membrane-bounded vesicle;GO:0043229//intracellular organelle;GO:0005622//intracellular;GO:0030135//coated vesicle;GO:0043231//intracellular membrane-bounded organelle;GO:0031982//vesicle;GO:0044444//cytoplasmic part;GO:0043227//membrane-bounded organelle;GO:0005737//cytoplasm;GO:0043226//organelle;GO:0044464//cell part;GO:0016023//cytoplasmic, membrane-bounded vesicle…	GO:0043169//cation binding;GO:0043167//ion binding;GO:0017016//Ras GTPase binding;GO:0019899//enzyme binding;GO:0005488//binding;GO:0051020//GTPase binding;GO:0005515//protein binding;GO:0031267//small GTPase binding	GO:0008104//protein localization;GO:0045184//establishment of protein localization;GO:0051179//localization;GO:0015031//protein transport;GO:0006810//transport;GO:0071702//organic substance transport;GO:0051234//establishment of localization;GO:0033036//macromolecule localization
Unigene0002915	111.333333333333	401	1.4301	0.7717	1.8469	2.9034	5.1227	4.5758	1.34956666666667	4.20063333333333	1.63811061510225	5.78508428110905e-05	0.000450420070858037	yes	CYTH4	PREDICTED: cytohesin-4 [Anser cygnoides domesticus]	Cellular Processes	Transport and catabolism	ko04144//Endocytosis	K18441	-	-	-
Unigene0002920	0	8.33333333333333	0.0000	0.0000	0.0000	1.0856	0.3605	1.0624	0.001	0.836166666666667	9.70764672204314	0.000522441083574496	0.00305572948538206	yes	--	--	-	-	-	-	-	-	-
Unigene0002921	0.666666666666667	31	0.0000	0.0431	0.0000	1.2320	0.3726	0.2981	0.0143666666666667	0.634233333333333	5.46421642929715	8.37924752712769e-07	1.02217121627801e-05	yes	CACNG1	PREDICTED: voltage-dependent calcium channel gamma-1 subunit [Anser cygnoides domesticus]	Environmental Information Processing;Organismal Systems	Signal transduction;Circulatory system	ko04010//MAPK signaling pathway;ko04261//Adrenergic signaling in cardiomyocytes;ko04260//Cardiac muscle contraction	K04866	GO:0031224//intrinsic component of membrane;GO:0044425//membrane part;GO:1902495//transmembrane transporter complex;GO:0043234//protein complex;GO:0034703//cation channel complex;GO:0034702//ion channel complex;GO:1990351//transporter complex;GO:0016021//integral component of membrane;GO:0016020//membrane;GO:0032991//macromolecular complex;GO:0098796//membrane protein complex;GO:0034704//calcium …	-	GO:0051179//localization;GO:0044699//single-organism process;GO:0006816//calcium ion transport;GO:0030001//metal ion transport;GO:0051234//establishment of localization;GO:0006810//transport;GO:0070838//divalent metal ion transport;GO:0006811//ion transport;GO:1902578//single-organism localization;GO:0006812//cation transport;GO:0044765//single-organism transport;GO:0072511//divalent inorganic ca…
Unigene0002928	3.33333333333333	24.6666666666667	0.0000	0.2657	0.1125	1.5105	0.3858	0.6560	0.126066666666667	0.850766666666667	2.75457664654686	0.00340563480202633	0.0147605807761054	yes	FAM151B	PREDICTED: protein FAM151B [Anser cygnoides domesticus]	-	-	-	-	-	-	-
Unigene0002930	5	41.6666666666667	0.1362	0.1321	0.2284	1.6171	1.1075	1.0043	0.165566666666667	1.24296666666667	2.90830345618152	4.08291564088666e-06	4.28616676014116e-05	yes	--	--	-	-	-	-	-	-	-
Unigene0002933	35.3333333333333	481	0.2214	0.4013	0.3689	7.3597	3.0919	2.2189	0.330533333333333	4.2235	3.67557137521141	6.77045025670828e-13	2.23556364710695e-11	yes	NR4A2	PREDICTED: nuclear receptor subfamily 4 group A member 2 [Melopsittacus undulatus]	-	-	-	-	GO:0044464//cell part;GO:0044424//intracellular part;GO:0043226//organelle;GO:0043227//membrane-bounded organelle;GO:0005623//cell;GO:0043229//intracellular organelle;GO:0005622//intracellular;GO:0043231//intracellular membrane-bounded organelle	GO:0046914//transition metal ion binding;GO:1901363//heterocyclic compound binding;GO:0038023//signaling receptor activity;GO:0004872//receptor activity;GO:0005515//protein binding;GO:0097159//organic cyclic compound binding;GO:0003700//transcription factor activity, sequence-specific DNA binding;GO:0001071//nucleic acid binding transcription factor activity;GO:0003676//nucleic acid binding;GO:00…	GO:0060548//negative regulation of cell death;GO:0080090//regulation of primary metabolic process;GO:0019222//regulation of metabolic process;GO:0097659//nucleic acid-templated transcription;GO:1901564//organonitrogen compound metabolic process;GO:0030030//cell projection organization;GO:0006807//nitrogen compound metabolic process;GO:0009059//macromolecule biosynthetic process;GO:0009987//cellul…
Unigene0002935	0.666666666666667	9.33333333333333	0.0000	0.0979	0.0967	0.4994	0.7960	1.0151	0.0648666666666667	0.770166666666667	3.56962147427279	0.00299313796638355	0.0132584162133686	yes	--	--	-	-	-	-	-	-	-
Unigene0002936	6	59.6666666666667	0.0000	0.3635	0.0449	1.5996	1.1778	0.9266	0.136133333333333	1.23466666666667	3.1810293272698	0.000143880275582914	0.00100004571919599	yes	--	--	-	-	-	-	-	-	-
Unigene0002940	1137.33333333333	2890.33333333333	5.6581	7.0948	8.7560	17.4332	15.8399	15.0819	7.16963333333333	16.1183333333333	1.16873132997182	4.99736842044106e-06	5.1246607976031e-05	yes	Reep1	PREDICTED: receptor expression-enhancing protein 1 isoform X4 [Calidris pugnax]	-	-	-	-	-	GO:0005102//receptor binding;GO:0015631//tubulin binding;GO:0005488//binding;GO:0001664//G-protein coupled receptor binding;GO:0005515//protein binding;GO:0008092//cytoskeletal protein binding	GO:0033036//macromolecule localization;GO:0034613//cellular protein localization;GO:0009987//cellular process;GO:0071840//cellular component organization or biogenesis;GO:0051179//localization;GO:0010256//endomembrane system organization;GO:0070727//cellular macromolecule localization;GO:0051641//cellular localization;GO:0007029//endoplasmic reticulum organization;GO:0016043//cellular component o…
Unigene0002949	2.33333333333333	77	0.0705	0.0000	0.1689	2.1630	2.6760	2.1745	0.0798	2.33783333333333	4.87263952557297	1.27151009913276e-12	4.03172747979525e-11	yes	PLAC9	PREDICTED: placenta-specific protein 9 isoform X1 [Anser cygnoides domesticus]	-	-	-	-	-	-	-
Unigene0002950	1039	542.333333333333	9.1479	13.4245	10.0730	4.4344	3.9513	6.0302	10.8818	4.8053	-1.17921881009922	6.98136896290796e-05	0.000530207757567786	yes	--	--	-	-	-	-	-	-	-
Unigene0002953	51.6666666666667	188.333333333333	0.4216	0.7651	0.4454	2.4489	1.7365	1.2534	0.544033333333333	1.81293333333333	1.73655891978454	6.01970404863603e-05	0.000466518211263338	yes	--	--	-	-	-	-	-	-	-
Unigene0002955	2.66666666666667	26.6666666666667	0.0000	0.1271	0.3768	1.3618	1.8733	1.3180	0.167966666666667	1.5177	3.17563978427983	9.12949584277991e-05	0.000671198802202369	yes	--	--	-	-	-	-	-	-	-
Unigene0002957	15.6666666666667	3.33333333333333	0.9889	1.4382	2.0845	0.6848	0.0975	0.1326	1.50386666666667	0.304966666666667	-2.30195319526699	0.0101660235302097	0.0362230746462828	yes	--	--	-	-	-	-	-	-	-
Unigene0002958	42	16	1.5169	1.8168	2.1374	0.4414	0.2198	0.9868	1.8237	0.549333333333333	-1.73111468281837	0.00433527039471135	0.018047587845082	yes	--	--	-	-	-	-	-	-	-
Unigene0002962	1568.33333333333	615.666666666667	8.9085	11.3239	14.7760	3.6417	3.8465	4.3908	11.6694666666667	3.95966666666667	-1.55928773527363	4.18601128206215e-08	6.60870606810644e-07	yes	HMGCR	PREDICTED: 3-hydroxy-3-methylglutaryl-Coenzyme A reductase isoform X2 [Anser cygnoides domesticus]	Metabolism	Global and Overview;Metabolism of terpenoids and polyketides	ko01100//Metabolic pathways;ko01110//Biosynthesis of secondary metabolites;ko01130//Biosynthesis of antibiotics;ko00900//Terpenoid backbone biosynthesis	K00021	GO:0005737//cytoplasm;GO:0044439//peroxisomal part;GO:0044444//cytoplasmic part;GO:0012505//endomembrane system;GO:0042579//microbody;GO:0044422//organelle part;GO:0016020//membrane;GO:0043227//membrane-bounded organelle;GO:0005622//intracellular;GO:0043231//intracellular membrane-bounded organelle;GO:0005777//peroxisome;GO:0044425//membrane part;GO:0042175//nuclear outer membrane-endoplasmic ret…	GO:0005488//binding;GO:0043167//ion binding;GO:0043168//anion binding	GO:1902531//regulation of intracellular signal transduction;GO:0044710//single-organism metabolic process;GO:0050896//response to stimulus;GO:0008152//metabolic process;GO:0006461//protein complex assembly;GO:0016043//cellular component organization;GO:1902652//secondary alcohol metabolic process;GO:0008203//cholesterol metabolic process;GO:0045859//regulation of protein kinase activity;GO:002305…
Unigene0002973	1011	1.33333333333333	11.1853	16.2184	22.5058	0.0671	0.0000	0.0000	16.6365	0.0223666666666667	-9.53878596903789	6.40191217146343e-57	4.75175168343594e-54	yes	arid3a	PREDICTED: AT-rich interactive domain-containing protein 3C [Lepidothrix coronata]	-	-	-	-	-	-	-
Unigene0002976	483.666666666667	1230	3.2459	3.5283	3.5215	7.4445	8.0686	7.4679	3.4319	7.66033333333333	1.15839965559111	8.32915083908218e-06	8.10297064923005e-05	yes	Tpm3	PREDICTED: tropomyosin alpha-3 chain isoform X2 [Anas platyrhynchos]	Organismal Systems	Circulatory system	ko04261//Adrenergic signaling in cardiomyocytes;ko04260//Cardiac muscle contraction	K09290	-	-	-
Unigene0002977	0.666666666666667	9.33333333333333	0.2330	0.0000	0.0000	1.0373	1.1481	0.7028	0.0776666666666667	0.962733333333333	3.63176878840245	0.00262339703958299	0.0118763528833485	yes	--	--	-	-	-	-	-	-	-
Unigene0002991	4277	886.666666666667	38.8172	38.2713	35.1994	6.0926	7.8185	6.5371	37.4293	6.81606666666667	-2.45715671583986	1.58910854658217e-23	1.50890867200601e-21	yes	vangl2-a	PREDICTED: vang-like protein 2 isoform X1 [Nipponia nippon]	Environmental Information Processing	Signal transduction	ko04310//Wnt signaling pathway	K04510	-	-	-
Unigene0002992	91.6666666666667	46.6666666666667	1.0048	2.5912	2.1099	0.9306	0.5056	1.0317	1.90196666666667	0.822633333333333	-1.20917052560923	0.0138986252246136	0.0467030319908123	yes	--	--	-	-	-	-	-	-	-
Unigene0002996	5557	2691.66666666667	61.7924	67.5659	64.7542	26.8021	23.6870	30.3546	64.7041666666667	26.9479	-1.26368576768732	3.63631659411324e-08	5.79994697921228e-07	yes	PES1	PREDICTED: pescadillo homolog, partial [Anser cygnoides domesticus]	-	-	-	-	-	-	-
Unigene0003010	1	21	0.1630	0.0000	0.0781	1.4516	1.8477	1.2020	0.0803666666666667	1.50043333333333	4.22263816376684	6.43540899883405e-06	6.42918708681622e-05	yes	--	PREDICTED: LOW QUALITY PROTEIN: SLIT-ROBO Rho GTPase-activating protein 3, partial [Anser cygnoides domesticus]	-	-	-	-	-	-	-
Unigene0003011	45.6666666666667	18	6.8969	5.0730	3.9877	1.8822	1.0547	2.3112	5.3192	1.74936666666667	-1.60437657343936	0.00293113457102976	0.013036362626272	yes	--	--	-	-	-	-	-	-	-
Unigene0003015	0	11.3333333333333	0.0000	0.0000	0.0000	1.5305	0.6099	0.8987	0.001	1.01303333333333	9.98446593070982	4.8687133186797e-05	0.000387694655758691	yes	Unc13a	PREDICTED: protein unc-13 homolog A isoform X5 [Anas platyrhynchos]	-	-	-	-	-	-	-
Unigene0003017	7.66666666666667	0	0.3386	1.3130	0.8650	0.0000	0.0000	0.0000	0.838866666666667	0.001	-9.71229771006412	0.000506385009848763	0.00297502604615607	yes	--	--	-	-	-	-	-	-	-
Unigene0003021	1349.33333333333	5534.66666666667	34.7175	50.5092	50.0113	254.1366	124.6351	125.2025	45.0793333333333	167.9914	1.89784929373294	2.02265595639777e-09	4.04830787110544e-08	yes	--	--	-	-	-	-	-	-	-
Unigene0003022	39.3333333333333	260.666666666667	0.2712	0.5916	1.0717	4.5602	4.1920	2.9418	0.644833333333333	3.898	2.59573586253583	1.16028891891873e-07	1.67157096058223e-06	yes	JAM2	PREDICTED: junctional adhesion molecule B [Anser cygnoides domesticus]	Environmental Information Processing;Cellular Processes	Cellular commiunity;Signaling molecules and interaction	ko04530//Tight junction;ko04514//Cell adhesion molecules (CAMs)	K06735	-	-	-
Unigene0003028	3046.33333333333	1532.66666666667	33.8193	32.2338	28.8971	9.9242	13.4506	16.9124	31.6500666666667	13.4290666666667	-1.23684949897637	2.60988310564453e-06	2.8701633928289e-05	yes	LRRC75A	PREDICTED: leucine-rich repeat-containing protein 75A [Anser cygnoides domesticus]	-	-	-	-	-	-	-
Unigene0003031	1878.33333333333	13130.3333333333	16.1773	6.8105	37.0256	67.5537	127.0507	157.5743	20.0044666666667	117.3929	2.55295108490786	1.86824509879034e-07	2.58750718688968e-06	yes	DHX58	LGP2 [Anser cygnoides]	Organismal Systems	Immune system	ko04622//RIG-I-like receptor signaling pathway	K12649	-	-	-
Unigene0003039	41.6666666666667	7513.66666666667	0.3134	0.2279	0.2565	41.8361	41.9973	41.7193	0.265933333333333	41.8509	7.29805021521263	4.09309997332586e-119	3.59503792490499e-115	yes	CILP	PREDICTED: cartilage intermediate layer protein 1 [Anser cygnoides domesticus]	-	-	-	-	-	-	-
Unigene0003040	3	91.3333333333333	0.1758	0.0000	0.3369	4.3484	5.1981	4.2816	0.1709	4.60936666666667	4.75334423385794	2.30370958699836e-13	8.03462551457489e-12	yes	--	PREDICTED: mucin-19-like isoform X6 [Gallus gallus]	-	-	-	-	-	-	-
Unigene0003041	272.666666666667	11324.3333333333	2.5852	0.5660	1.6323	66.7879	66.1502	45.3922	1.5945	59.4434333333333	5.2203414427485	2.35915252247701e-28	3.15545631426436e-26	yes	DMBT1	PREDICTED: mucin-19-like isoform X4 [Gallus gallus]	-	-	-	-	-	-	-
Unigene0003043	27	1.33333333333333	0.6866	1.4526	2.7512	0.0000	0.2461	0.0000	1.63013333333333	0.0820333333333333	-4.31263590930668	1.91734313231712e-05	0.000170679165084426	yes	--	--	-	-	-	-	-	-	-
Unigene0003049	22	3	0.5249	1.2031	1.3260	0.2833	0.0000	0.0960	1.018	0.126433333333333	-3.00928878538998	0.000890722442045623	0.00480059132474558	yes	RSPH6A	PREDICTED: LOW QUALITY PROTEIN: radial spoke head protein 4 homolog A-like [Anser cygnoides domesticus]	-	-	-	-	-	-	-
Unigene0003058	98.3333333333333	2	2.5127	3.0164	3.0667	0.0000	0.1179	0.0401	2.86526666666667	0.0526666666666667	-5.76563545220032	6.64497255656361e-19	4.22926822171915e-17	yes	--	--	-	-	-	-	-	-	-
Unigene0003062	2404	1260.33333333333	28.5785	29.9713	23.6044	12.1510	11.0928	13.7829	27.3847333333333	12.3422333333333	-1.14976835727655	2.90197108837329e-06	3.15451679839488e-05	yes	GNPAT	PREDICTED: dihydroxyacetone phosphate acyltransferase [Anas platyrhynchos]	Metabolism;Cellular Processes	Lipid metabolism;Transport and catabolism	ko00564//Glycerophospholipid metabolism;ko04146//Peroxisome	K00649	-	GO:0016746//transferase activity, transferring acyl groups;GO:0016747//transferase activity, transferring acyl groups other than amino-acyl groups;GO:0016740//transferase activity;GO:0003824//catalytic activity	GO:0071704//organic substance metabolic process;GO:0044238//primary metabolic process;GO:0006629//lipid metabolic process;GO:0008152//metabolic process;GO:0044710//single-organism metabolic process;GO:0044699//single-organism process
Unigene0003064	5	0	0.6354	0.3521	0.3479	0.0000	0.0000	0.0000	0.445133333333333	0.001	-8.79809372928446	0.00222716387892502	0.0103518529948377	yes	--	--	-	-	-	-	-	-	-
Unigene0003066	2.66666666666667	23	0.0000	0.3831	0.1262	1.4983	0.5840	1.6330	0.169766666666667	1.23843333333333	2.86689108667628	0.00222186016762196	0.0103317576081805	yes	--	--	-	-	-	-	-	-	-
Unigene0003067	1.66666666666667	15.3333333333333	0.0000	0.0000	0.3229	0.3333	0.5977	1.4454	0.107633333333333	0.792133333333333	2.87961834758518	0.0137076900339668	0.0461595027873267	yes	--	--	-	-	-	-	-	-	-
Unigene0003077	38.3333333333333	152.333333333333	0.8858	0.9910	0.6746	4.4038	1.9249	2.6639	0.850466666666667	2.99753333333333	1.8174491999869	5.50586089562129e-05	0.000432016517679556	yes	--	PREDICTED: vascular endothelial growth factor A isoform X8 [Lepidothrix coronata]	-	-	-	-	-	-	-
Unigene0003078	96.6666666666667	48.3333333333333	1.7911	1.4617	0.9868	0.6054	0.5883	0.6402	1.4132	0.6113	-1.20901318212581	0.00391068604565206	0.0165853246354272	yes	GPR135	PREDICTED: probable G-protein coupled receptor 135, partial [Haliaeetus leucocephalus]	-	-	-	-	-	-	-
Unigene0003079	2.33333333333333	21.6666666666667	0.1238	0.0000	0.2965	2.2652	0.7928	0.6222	0.1401	1.22673333333333	3.13029280988838	0.00102413101350443	0.00539544939324902	yes	--	hypothetical protein N306_14214, partial [Opisthocomus hoazin]	-	-	-	-	-	-	-
Unigene0003083	6.66666666666667	26	0.3707	0.2696	0.2664	1.6503	0.6850	0.8386	0.302233333333333	1.05796666666667	1.80755948388876	0.00729723809839925	0.0276978644877227	yes	--	PREDICTED: feline leukemia virus subgroup C receptor-related protein 2 [Apteryx australis mantelli]	-	-	-	-	-	-	-
Unigene0003088	77	257	0.4277	0.7219	0.6299	2.2959	1.4753	1.5342	0.593166666666667	1.76846666666667	1.57598959421345	4.53080882543517e-05	0.000364032770683958	yes	--	--	-	-	-	-	-	-	-
Unigene0003093	210	59.3333333333333	4.1411	0.7254	1.6759	0.4691	0.5400	0.5720	2.1808	0.527033333333333	-2.04889135110816	0.000237151512616084	0.0015459732265407	yes	TGM6	PREDICTED: protein-glutamine gamma-glutamyltransferase 6-like isoform X1 [Anser cygnoides domesticus]	-	-	-	-	-	-	-
Unigene0003094	31.6666666666667	3.33333333333333	1.7579	0.7781	1.0253	0.0756	0.1883	0.0768	1.1871	0.113566666666667	-3.38583011931866	6.36171344620755e-06	6.36521619331103e-05	yes	--	--	-	-	-	-	-	-	-
Unigene0003100	160	23	1.4514	1.0955	1.5239	0.2063	0.1456	0.1631	1.35693333333333	0.171666666666667	-2.98266800563757	2.94334214330871e-12	8.90420135535166e-11	yes	--	--	-	-	-	-	-	-	-
Unigene0003102	176.333333333333	979.333333333333	4.0781	5.2944	2.5387	22.2225	17.7099	18.2676	3.9704	19.4	2.28870038755209	1.3681484485947e-11	3.79001039003404e-10	yes	--	--	-	-	-	-	-	-	-
Unigene0003105	83	37.6666666666667	1.2416	1.7940	2.8458	0.8670	0.8397	0.6853	1.96046666666667	0.797333333333333	-1.29794222345866	0.00542443786867227	0.0217369364490274	yes	--	--	-	-	-	-	-	-	-
Unigene0003108	39.6666666666667	3008.66666666667	0.8974	1.1021	1.4617	65.9609	102.0551	66.8619	1.15373333333333	78.2926333333333	6.0844948564792	2.85091599122039e-62	2.78223003372821e-59	yes	SOD3	PREDICTED: extracellular superoxide dismutase [Cu-Zn] [Anser cygnoides domesticus]	-	-	-	-	-	GO:0043167//ion binding;GO:0003824//catalytic activity;GO:0043169//cation binding;GO:0005488//binding	GO:0044237//cellular metabolic process;GO:0009987//cellular process;GO:0044699//single-organism process;GO:0008152//metabolic process;GO:0044710//single-organism metabolic process;GO:0072593//reactive oxygen species metabolic process
Unigene0003110	2660.66666666667	1316.66666666667	13.6928	15.8156	17.5063	5.1933	8.9283	6.4208	15.6715666666667	6.84746666666667	-1.19450716836631	1.02051109231943e-05	9.72160413126206e-05	yes	CKAP2L	PREDICTED: LOW QUALITY PROTEIN: cytoskeleton-associated protein 2-like [Anser cygnoides domesticus]	-	-	-	-	-	-	-
Unigene0003111	210.333333333333	18.3333333333333	2.9048	1.9397	2.1334	0.1789	0.1782	0.1742	2.32596666666667	0.1771	-3.71519430455309	9.6649010051187e-18	5.48847648780981e-16	yes	Foxn1	PREDICTED: forkhead box protein N1 isoform X1 [Anser cygnoides domesticus]	-	-	-	-	-	-	-
Unigene0003113	0.333333333333333	11.6666666666667	0.1209	0.0000	0.0000	0.9569	2.0256	0.8104	0.0403	1.2643	4.97141518570629	0.00022839257262414	0.00149750525682276	yes	HMCN2	PREDICTED: LOW QUALITY PROTEIN: hemicentin-2, partial [Anas platyrhynchos]	-	-	-	-	-	-	-
Unigene0003114	102	1441.33333333333	1.9525	1.5059	3.1462	29.6968	19.0004	31.2573	2.20153333333333	26.6515	3.59763613970269	3.74935536308538e-22	3.19204003682126e-20	yes	APOLD1	PREDICTED: apolipoprotein L domain-containing protein 1 [Anser cygnoides domesticus]	-	-	-	-	-	GO:0005488//binding	GO:0008152//metabolic process;GO:0019538//protein metabolic process;GO:0043170//macromolecule metabolic process;GO:0071704//organic substance metabolic process;GO:0051179//localization;GO:0010876//lipid localization;GO:0033036//macromolecule localization;GO:0044238//primary metabolic process
Unigene0003115	13.6666666666667	94	1.0308	0.9995	1.3992	3.1442	9.2271	7.8298	1.14316666666667	6.7337	2.55836369265799	4.12555841507463e-06	4.32490158973579e-05	yes	--	--	-	-	-	-	-	-	-
Unigene0003116	1007	80.6666666666667	7.7076	8.9899	9.0260	0.3544	0.5598	0.7965	8.5745	0.570233333333333	-3.91042826621099	4.12044828403467e-27	5.07910277009246e-25	yes	Adam11	PREDICTED: disintegrin and metalloproteinase domain-containing protein 11 [Haliaeetus leucocephalus]	-	-	-	-	-	-	-
Unigene0003118	11.3333333333333	1.66666666666667	0.8261	0.8010	0.6596	0.0681	0.1357	0.0923	0.762233333333333	0.0987	-2.9491107104355	0.00211560890085838	0.00992702995871569	yes	--	--	-	-	-	-	-	-	-
Unigene0003119	81	27.6666666666667	3.8780	2.9518	1.8057	1.0756	0.8572	0.7044	2.8785	0.879066666666667	-1.71127272650321	0.000344570982182578	0.00213705380605387	yes	--	--	-	-	-	-	-	-	-
Unigene0003120	71	176.333333333333	1.0561	0.8597	0.7996	2.6314	1.9017	1.5468	0.905133333333333	2.02663333333333	1.16288286080771	0.00273212479138993	0.0122912962593015	yes	SLC15A2	PREDICTED: solute carrier family 15 member 2 isoform X1 [Anser cygnoides domesticus]	-	-	-	-	-	-	-
Unigene0003131	48.3333333333333	22	1.9973	1.6599	2.1089	0.8468	0.7632	0.7103	1.92203333333333	0.773433333333333	-1.31328450865617	0.00614020868144065	0.0240492647568369	yes	efcab1	PREDICTED: EF-hand calcium-binding domain-containing protein 1, partial [Anser cygnoides domesticus]	-	-	-	-	-	-	-
Unigene0003133	858.333333333333	170	31.9742	26.9789	36.6168	3.2760	5.1390	7.2963	31.8566333333333	5.2371	-2.60475375053931	2.14434029568522e-13	7.53363928282104e-12	yes	FABP7	PREDICTED: fatty acid-binding protein, brain [Falco cherrug]	Organismal Systems	Endocrine system	ko03320//PPAR signaling pathway	K08756	GO:0005622//intracellular;GO:0044464//cell part;GO:0044424//intracellular part;GO:0005623//cell;GO:0044297//cell body	GO:0005488//binding	GO:0007275//multicellular organism development;GO:0032502//developmental process;GO:0044699//single-organism process;GO:0032501//multicellular organismal process;GO:0051179//localization;GO:0051234//establishment of localization;GO:0007399//nervous system development;GO:0050896//response to stimulus;GO:0048856//anatomical structure development;GO:0001964//startle response;GO:0048731//system devel…
Unigene0003135	45	8	1.3847	1.8461	2.4462	0.1284	0.2559	0.4350	1.89233333333333	0.2731	-2.79266502167579	5.9050520737181e-06	5.95351710795619e-05	yes	--	--	-	-	-	-	-	-	-
Unigene0003136	1252	426.666666666667	12.1036	13.0709	8.3109	3.9160	2.9033	3.1971	11.1618	3.3388	-1.74116812002388	3.47176898416528e-09	6.65062717908129e-08	yes	Ddr1	PREDICTED: epithelial discoidin domain-containing receptor 1 [Pseudopodoces humilis]	-	-	-	-	-	-	-
Unigene0003141	1	64.3333333333333	0.0000	0.3403	0.0000	5.7861	7.0320	6.4289	0.113433333333333	6.41566666666667	5.82168263116708	1.11191640348847e-13	4.07567121740779e-12	yes	--	--	-	-	-	-	-	-	-
Unigene0003142	13.6666666666667	268.333333333333	0.2390	0.3244	0.3893	5.6037	5.9826	5.0299	0.317566666666667	5.53873333333333	4.12442468719639	1.99073522283054e-21	1.59195380133455e-19	yes	--	--	-	-	-	-	-	-	-
Unigene0003147	71.6666666666667	19.3333333333333	2.5048	2.2630	1.2272	0.6758	0.8134	0.0954	1.99833333333333	0.5282	-1.9196410463007	0.00283408879248319	0.0126775015087914	yes	--	hypothetical protein Anapl_11867 [Anas platyrhynchos]	-	-	-	-	-	-	-
Unigene0003151	158.666666666667	2661.33333333333	1.9052	1.1319	2.0787	18.3465	25.4716	29.1773	1.70526666666667	24.3318	3.83477378268501	1.00400102081544e-29	1.46159806066168e-27	yes	--	PREDICTED: toxin PsTX-20A-like [Struthio camelus australis]	-	-	-	-	-	-	-
Unigene0003152	50.6666666666667	1012.66666666667	0.9487	0.6939	0.8292	8.7757	11.7764	19.9337	0.823933333333333	13.4952666666667	4.03378206474957	2.93978543520932e-23	2.71320057180553e-21	yes	--	--	-	-	-	-	-	-	-
Unigene0003155	131	65	4.6424	3.7560	3.4170	1.0341	1.3331	2.4108	3.93846666666667	1.59266666666667	-1.3061897124064	0.0026298512931663	0.0118946657804183	yes	--	--	-	-	-	-	-	-	-
Unigene0003157	1113	375.333333333333	33.3119	29.4721	25.3218	7.3172	11.7850	7.3999	29.3686	8.83403333333333	-1.73313031288459	1.10688226571995e-08	1.93471272043701e-07	yes	DBNDD1	PREDICTED: dysbindin domain-containing protein 1 isoform X8 [Gallus gallus]	-	-	-	-	-	-	-
Unigene0003163	6.33333333333333	44.6666666666667	0.1010	0.1958	0.3225	1.5649	0.7960	1.4211	0.206433333333333	1.26066666666667	2.6104390121196	4.32692749062818e-05	0.000349945905200452	yes	--	--	-	-	-	-	-	-	-
Unigene0003164	18.6666666666667	68.3333333333333	0.6718	1.0857	0.2861	0.8862	4.4873	1.4759	0.6812	2.28313333333333	1.74486477423941	0.0114955951459547	0.0400215609828015	yes	--	--	-	-	-	-	-	-	-
Unigene0003172	1033.33333333333	482.333333333333	7.5493	13.7284	11.6506	3.4801	3.8328	5.6308	10.9761	4.31456666666667	-1.34707795587786	3.09910208848959e-05	0.000260353229652977	yes	TFDP1	PREDICTED: transcription factor Dp-1 isoform X1 [Anas platyrhynchos]	Cellular Processes;Environmental Information Processing	Signal transduction;Cell growth and death	ko04110//Cell cycle;ko04350//TGF-beta signaling pathway	K04683	-	-	-
Unigene0003174	16.6666666666667	113	0.7790	0.6664	0.7903	2.5838	4.6512	5.4973	0.745233333333333	4.2441	2.50969453887067	2.75780776276652e-07	3.69054624911206e-06	yes	--	--	-	-	-	-	-	-	-
Unigene0003175	15.3333333333333	62.3333333333333	0.3542	0.5151	1.1029	1.5329	2.6613	2.7001	0.6574	2.2981	1.80559821555027	0.00154778337816958	0.00761877790455435	yes	--	PREDICTED: glutamate-rich protein 3 [Haliaeetus leucocephalus]	-	-	-	-	-	-	-
Unigene0003179	935	2382	7.1661	6.7301	6.6291	16.9219	14.6409	14.4788	6.84176666666667	15.3472	1.16553466095496	1.54573391775743e-06	1.78168485852797e-05	yes	ADAM9	PREDICTED: disintegrin and metalloproteinase domain-containing protein 9-like isoform X1 [Anser cygnoides domesticus]	-	-	-	-	-	GO:0008233//peptidase activity;GO:0016787//hydrolase activity;GO:0003824//catalytic activity;GO:0043169//cation binding;GO:0046872//metal ion binding;GO:0070011//peptidase activity, acting on L-amino acid peptides;GO:0005488//binding;GO:0043167//ion binding;GO:0046914//transition metal ion binding	GO:0019538//protein metabolic process;GO:0008152//metabolic process;GO:0071704//organic substance metabolic process;GO:0016485//protein processing;GO:0006508//proteolysis;GO:0043170//macromolecule metabolic process;GO:0010467//gene expression;GO:0051604//protein maturation;GO:0044238//primary metabolic process
Unigene0003182	42.3333333333333	16.3333333333333	2.7901	2.1748	1.8346	0.9742	1.1322	0.3667	2.2665	0.824366666666667	-1.45910808554625	0.00965738482841161	0.0347751638587266	yes	--	--	-	-	-	-	-	-	-
Unigene0003185	1106	471.666666666667	9.1022	12.0199	12.5473	4.0742	3.8839	4.4863	11.2231333333333	4.14813333333333	-1.43594133884871	2.07635051171924e-07	2.84877884970301e-06	yes	LRRC1	PREDICTED: leucine-rich repeat-containing protein 1 isoform X2 [Coturnix japonica]	-	-	-	-	-	-	-
Unigene0003188	174.333333333333	526	2.1928	3.3691	3.0223	7.4089	8.3280	7.1562	2.8614	7.63103333333333	1.41515723991392	1.00899398534258e-05	9.6223261008991e-05	yes	--	--	-	-	-	-	-	-	-
Unigene0003190	4.66666666666667	28	0.2145	0.0693	0.2055	1.3085	0.7046	0.6469	0.1631	0.886666666666667	2.44263505784287	0.00067032215553202	0.00378053374083711	yes	--	hypothetical protein AS27_09551, partial [Aptenodytes forsteri]	-	-	-	-	-	-	-
Unigene0003193	7475	3268.66666666667	55.8891	58.3272	58.3034	19.3452	22.2872	23.5797	57.5065666666667	21.7373666666667	-1.40354952829364	4.99237313596382e-10	1.10126861403163e-08	yes	Spint1	PREDICTED: kunitz-type protease inhibitor 1 isoform X2 [Anser cygnoides domesticus]	-	-	-	-	-	-	GO:0010466//negative regulation of peptidase activity;GO:0031323//regulation of cellular metabolic process;GO:0080090//regulation of primary metabolic process;GO:0010605//negative regulation of macromolecule metabolic process;GO:0048519//negative regulation of biological process;GO:0060255//regulation of macromolecule metabolic process;GO:0050790//regulation of catalytic activity;GO:0019222//regu…
Unigene0003196	81	275.666666666667	1.3264	0.8664	1.1238	4.2266	2.5318	3.1536	1.10553333333333	3.304	1.57947116173013	2.83307437745766e-05	0.000240573939119628	yes	--	--	-	-	-	-	-	-	-
Unigene0003201	775.666666666667	290.666666666667	11.5162	18.7974	31.9645	3.7975	6.6678	9.0325	20.7593666666667	6.49926666666667	-1.6754135816929	6.96235791508281e-05	0.000529054222712895	yes	--	ZW10 interactor [Alligator mississippiensis]	-	-	-	-	-	-	-
Unigene0003206	32	0	1.0618	0.2443	0.3966	0.0000	0.0000	0.0000	0.567566666666667	0.001	-9.14864605181795	3.71412903097409e-09	7.07375807023142e-08	yes	KRT75	Keratin, type II cytoskeletal 73, partial [Anas platyrhynchos]	-	-	-	-	-	-	-
Unigene0003211	922	4843.33333333333	29.6972	48.5225	51.9877	307.1056	152.1523	160.2355	43.4024666666667	206.4978	2.25027746950153	1.24079779918455e-11	3.4707432706596e-10	yes	--	--	-	-	-	-	-	-	-
Unigene0003212	34.3333333333333	4.33333333333333	1.2302	0.5964	0.3999	0.0869	0.0866	0.0736	0.742166666666667	0.0823666666666667	-3.17161069600148	1.11676894814865e-05	0.000105256324206499	yes	--	--	-	-	-	-	-	-	-
Unigene0003213	3	51.6666666666667	0.2998	0.0484	0.0957	1.2850	1.6247	3.2145	0.147966666666667	2.0414	3.78621478439463	6.7818111296742e-07	8.41105049711206e-06	yes	GAL4	PREDICTED: gallinacin-4-like [Anser cygnoides domesticus]	-	-	-	-	-	-	GO:0051704//multi-organism process;GO:0051707//response to other organism;GO:0043207//response to external biotic stimulus;GO:0009617//response to bacterium;GO:0009605//response to external stimulus;GO:0050896//response to stimulus;GO:0009607//response to biotic stimulus
Unigene0003219	1720.33333333333	904.333333333333	27.4296	43.2764	40.1625	17.1287	17.8900	16.3856	36.9561666666667	17.1347666666667	-1.1088885727899	4.18811538712341e-05	0.000339919132582807	yes	Shfm1	PREDICTED: LOW QUALITY PROTEIN: 26S proteasome complex subunit DSS1 [Hipposideros armiger]	Genetic Information Processing	Replication and repair;Folding, sorting and degradation	ko03050//Proteasome;ko03440//Homologous recombination	K10881	GO:0044451//nucleoplasm part;GO:0044428//nuclear part;GO:0032991//macromolecular complex;GO:0031974//membrane-enclosed lumen;GO:0043226//organelle;GO:0061695//transferase complex, transferring phosphorus-containing groups;GO:1902494//catalytic complex;GO:0016591//DNA-directed RNA polymerase II, holoenzyme;GO:0043231//intracellular membrane-bounded organelle;GO:0005622//intracellular;GO:0030880//R…	GO:0016787//hydrolase activity;GO:0005488//binding;GO:0003824//catalytic activity	GO:0051604//protein maturation;GO:0071704//organic substance metabolic process;GO:0006508//proteolysis;GO:0008152//metabolic process;GO:0090304//nucleic acid metabolic process;GO:0044237//cellular metabolic process;GO:0016485//protein processing;GO:0051716//cellular response to stimulus;GO:0009987//cellular process;GO:0006807//nitrogen compound metabolic process;GO:0044763//single-organism cellul…
Unigene0003223	25.3333333333333	8.33333333333333	1.1491	0.8235	1.7233	0.2965	0.5908	0.2344	1.23196666666667	0.3739	-1.7202388452393	0.00901524332084935	0.0328692770052774	yes	--	PREDICTED: peroxisomal biogenesis factor 16 [Parus major]	-	-	-	-	-	-	-
Unigene0003224	1492.66666666667	3612.66666666667	5.3576	6.6577	8.0868	15.2747	12.7468	14.5021	6.7007	14.1745333333333	1.08091751611031	1.62196818710229e-05	0.000146815701635355	yes	SEL1L	PREDICTED: protein sel-1 homolog 1, partial [Anas platyrhynchos]	Genetic Information Processing	Folding, sorting and degradation	ko04141//Protein processing in endoplasmic reticulum	K14026	-	-	-
Unigene0003225	50.3333333333333	221.333333333333	0.5493	0.4490	0.5882	1.6940	1.5177	2.6129	0.528833333333333	1.94153333333333	1.87631145592234	2.78408873709228e-06	3.039542000332e-05	yes	--	--	-	-	-	-	-	-	-
Unigene0003228	49	11.3333333333333	1.8295	2.9723	2.2740	0.2935	0.5847	0.5302	2.3586	0.469466666666667	-2.32883613800327	2.7798566227294e-05	0.00023655040232717	yes	HCRT	PREDICTED: orexin, partial [Aquila chrysaetos canadensis]	Environmental Information Processing	Signaling molecules and interaction	ko04080//Neuroactive ligand-receptor interaction	K05246	GO:0005622//intracellular;GO:0044464//cell part;GO:0005623//cell;GO:0005737//cytoplasm;GO:0044424//intracellular part;GO:0044444//cytoplasmic part	-	GO:0007610//behavior
Unigene0003229	17.6666666666667	78.6666666666667	0.3913	0.4742	0.1499	1.5869	1.4073	1.0620	0.338466666666667	1.35206666666667	1.99808062421595	0.000146516875243334	0.00101605447758929	yes	--	hypothetical protein Anapl_03807 [Anas platyrhynchos]	-	-	-	-	-	-	-
Unigene0003232	4.66666666666667	72.6666666666667	0.2346	0.2275	0.0749	2.5528	3.1595	1.8343	0.179	2.51553333333333	3.81283281430054	3.87520292977607e-10	8.71308841053668e-09	yes	--	--	-	-	-	-	-	-	-
Unigene0003233	3099.33333333333	1666	29.2791	30.2057	28.1551	12.1076	13.3272	15.0914	29.2133	13.5087333333333	-1.11273293290713	2.08367553463076e-06	2.34631660255355e-05	yes	ZNF157	PREDICTED: LOW QUALITY PROTEIN: zinc finger protein 92 homolog [Apteryx australis mantelli]	-	-	-	-	-	-	-
Unigene0003235	807.666666666667	245.666666666667	12.3807	15.5243	11.6380	2.4164	3.3470	4.3507	13.181	3.37136666666667	-1.96705437999925	1.13366115647582e-09	2.37373053284668e-08	yes	KATNA1	PREDICTED: katanin p60 ATPase-containing subunit A1 isoform X1 [Haliaeetus leucocephalus]	-	-	-	-	GO:0043228//non-membrane-bounded organelle;GO:0005819//spindle;GO:0043226//organelle;GO:0043232//intracellular non-membrane-bounded organelle;GO:0005815//microtubule organizing center;GO:0044430//cytoskeletal part;GO:0044422//organelle part;GO:0043231//intracellular membrane-bounded organelle;GO:0016020//membrane;GO:0005623//cell;GO:0043229//intracellular organelle;GO:0097458//neuron part;GO:0005…	GO:0046983//protein dimerization activity;GO:1901363//heterocyclic compound binding;GO:0003824//catalytic activity;GO:0097367//carbohydrate derivative binding;GO:0016787//hydrolase activity;GO:0001882//nucleoside binding;GO:0016818//hydrolase activity, acting on acid anhydrides, in phosphorus-containing anhydrides;GO:0032550//purine ribonucleoside binding;GO:0008092//cytoskeletal protein binding;…	GO:0006753//nucleoside phosphate metabolic process;GO:1901135//carbohydrate derivative metabolic process;GO:0008152//metabolic process;GO:0009261//ribonucleotide catabolic process;GO:1901360//organic cyclic compound metabolic process;GO:0006139//nucleobase-containing compound metabolic process;GO:0009154//purine ribonucleotide catabolic process;GO:0019693//ribose phosphate metabolic process;GO:00…
Unigene0003237	56	20.6666666666667	1.2412	2.1219	1.9717	0.6786	0.3863	0.6349	1.77826666666667	0.5666	-1.65006917832338	0.00104618024281916	0.00549622695806269	yes	Nxph4	PREDICTED: neurexophilin-4 isoform X1 [Anas platyrhynchos]	-	-	-	-	-	-	-
Unigene0003240	15.6666666666667	2.33333333333333	0.2435	1.1331	0.8398	0.1927	0.0480	0.0653	0.7388	0.102	-2.85661471412358	0.00365584730287651	0.0156722929320987	yes	Vwc2l	von Willebrand factor C domain-containing protein 2-like protein [Amazona aestiva]	-	-	-	-	-	-	-
Unigene0003250	50	17.6666666666667	1.5094	2.6910	2.8925	0.9152	0.8637	0.5221	2.3643	0.767	-1.62411462418565	0.00212655908102527	0.00996155884541785	yes	--	PREDICTED: alpha-ketoglutarate-dependent dioxygenase alkB homolog 4, partial [Anas platyrhynchos]	-	-	-	-	-	-	-
Unigene0003251	70979	2286.33333333333	153.5466	208.0389	180.6974	5.1416	5.3847	4.8729	180.760966666667	5.13306666666667	-5.13811836916417	1.36976591679651e-82	2.88741176197037e-79	yes	KRT7	PREDICTED: keratin, type II cytoskeletal cochleal [Anser cygnoides domesticus]	-	-	-	-	-	-	-
Unigene0003255	78.6666666666667	236	0.6641	1.5189	1.7131	3.6048	2.9869	3.6063	1.2987	3.39933333333333	1.38818363086125	0.000874000025759034	0.00472884264450466	yes	--	PREDICTED: leucine-rich repeat and calponin homology domain-containing protein 1 [Anser cygnoides domesticus]	-	-	-	-	-	-	-
Unigene0003256	30.6666666666667	2.33333333333333	1.5377	1.0649	1.3470	0.1304	0.0000	0.1178	1.31653333333333	0.0827333333333333	-3.99213152961074	3.14406524495977e-07	4.15886280984275e-06	yes	--	--	-	-	-	-	-	-	-
Unigene0003257	4526.66666666667	13651.6666666667	54.6443	52.8062	53.1813	123.3558	121.1984	166.7236	53.5439333333333	137.0926	1.35635567100749	6.95777117283039e-09	1.2570023415735e-07	yes	--	--	-	-	-	-	-	-	-
Unigene0003260	924	336.333333333333	12.0926	13.4173	8.7503	3.0783	3.9640	3.7726	11.4200666666667	3.60496666666667	-1.66351324795668	1.81970823814297e-08	3.05695901950578e-07	yes	GPR160	PREDICTED: probable G-protein coupled receptor 160 [Anser cygnoides domesticus]	-	-	-	-	-	-	-
Unigene0003263	84	383	1.1236	0.8625	1.8391	3.5816	6.5514	5.1355	1.27506666666667	5.0895	1.99695125062318	9.81690055785804e-07	1.17952768467524e-05	yes	CD300LF	PREDICTED: CMRF35-like molecule 3 isoform X1 [Anser cygnoides domesticus]	-	-	-	-	-	-	-
Unigene0003264	16	56.3333333333333	0.5961	0.8933	1.0385	2.6806	2.8839	2.3609	0.842633333333333	2.6418	1.64854435707645	0.000974038743074745	0.00516979229744144	yes	SORBS3	PREDICTED: vinexin [Haliaeetus leucocephalus]	-	-	-	-	-	-	-
Unigene0003265	368.333333333333	1399	23.4434	17.9570	21.8442	51.7752	76.0654	78.0503	21.0815333333333	68.6303	1.7028658580461	4.92686660497479e-09	9.15195429029138e-08	yes	SORBS3	PREDICTED: vinexin [Haliaeetus leucocephalus]	-	-	-	-	-	-	-
Unigene0003266	3228.66666666667	14210.6666666667	31.1886	24.4295	31.4088	91.7139	121.1993	118.4658	29.0089666666667	110.459666666667	1.92894886783934	1.86128751417404e-15	8.34791410293257e-14	yes	SORBS3	PREDICTED: vinexin [Haliaeetus leucocephalus]	-	-	-	-	-	-	-
Unigene0003268	43.3333333333333	260.666666666667	2.5449	2.8946	0.7972	11.7647	10.6103	10.4634	2.0789	10.9461333333333	2.39652906709436	3.02173998220514e-07	4.01115051189493e-06	yes	BTN3A2	PREDICTED: butyrophilin subfamily 1 member A1 [Anas platyrhynchos]	-	-	-	-	-	-	-
Unigene0003269	39.3333333333333	663.666666666667	1.5022	1.1834	2.6987	16.3468	45.4753	20.6396	1.79476666666667	27.4872333333333	3.93689350286932	2.38645526886495e-15	1.05772755436429e-13	yes	BTN3A3	PREDICTED: butyrophilin subfamily 1 member A1 [Anas platyrhynchos]	-	-	-	-	-	-	-
Unigene0003270	167	1412.66666666667	3.2846	3.3970	2.2554	15.8314	36.3427	16.3882	2.979	22.8541	2.93955297767995	3.37205366488091e-14	1.30857036881855e-12	yes	--	PREDICTED: butyrophilin subfamily 2 member A1-like isoform X2 [Anser cygnoides domesticus]	-	-	-	-	-	-	-
Unigene0003272	384.333333333333	2158.33333333333	7.8455	15.8454	9.5311	41.9400	86.8843	40.9743	11.074	56.5995333333333	2.35361373101506	4.48767611589003e-10	9.95353718986906e-09	yes	BTN2A1	PREDICTED: butyrophilin subfamily 2 member A1-like isoform X2 [Anser cygnoides domesticus]	-	-	-	-	-	-	-
Unigene0003273	85.3333333333333	514.333333333333	2.4515	2.5963	4.3364	12.8347	21.1481	15.9248	3.12806666666667	16.6358666666667	2.41095386180823	2.45491590557621e-10	5.69668046270191e-09	yes	TRIM15	PREDICTED: butyrophilin subfamily 1 member A1-like [Anser cygnoides domesticus]	-	-	-	-	-	-	-
Unigene0003274	371.666666666667	2036.33333333333	14.1920	23.2831	15.8563	63.8822	142.0827	61.1514	17.7771333333333	89.0387666666667	2.32441090920506	4.54306289578773e-10	1.00679088118216e-08	yes	--	--	-	-	-	-	-	-	-
Unigene0003276	64.3333333333333	468	1.8579	2.1617	3.7185	10.7417	25.4697	14.2506	2.57936666666667	16.8206666666667	2.705146108849	1.04901842329178e-09	2.2077564652178e-08	yes	Btn1a1	PREDICTED: butyrophilin subfamily 1 member A1-like, partial [Anser cygnoides domesticus]	-	-	-	-	-	-	-
Unigene0003277	174.666666666667	1045	9.3767	10.4082	13.1974	48.7469	82.0165	47.0682	10.9941	59.2772	2.43074779554805	4.3052967263641e-13	1.45438994988886e-11	yes	BTN3A2	PREDICTED: butyrophilin subfamily 3 member A2-like, partial [Anser cygnoides domesticus]	-	-	-	-	-	-	-
Unigene0003279	26.3333333333333	2.66666666666667	1.0243	1.0404	1.6824	0.0965	0.0000	0.1961	1.24903333333333	0.0975333333333333	-3.67877280523411	6.0254469654663e-06	6.06793482960269e-05	yes	--	--	-	-	-	-	-	-	-
Unigene0003280	71.3333333333333	29.3333333333333	1.1572	1.4026	1.4599	0.7250	0.3041	0.4395	1.3399	0.489533333333333	-1.45264632849226	0.00235871912256456	0.0108693720741544	yes	Stk39	PREDICTED: STE20/SPS1-related proline-alanine-rich protein kinase isoform X5 [Anser cygnoides domesticus]	-	-	-	-	-	-	-
Unigene0003282	4752.66666666667	610	60.6042	40.0631	38.9861	4.5418	6.5253	4.7530	46.5511333333333	5.27336666666667	-3.14202007354938	2.38453524241481e-27	2.97074758250633e-25	yes	NUAK2	PREDICTED: NUAK family SNF1-like kinase 2, partial [Anser cygnoides domesticus]	-	-	-	-	-	-	-
Unigene0003286	15.3333333333333	643	0.3837	0.5208	0.2451	8.6542	9.2512	20.9154	0.3832	12.9402666666667	5.07762597668898	4.98866849436237e-23	4.5327213962828e-21	yes	Apof	PREDICTED: apolipoprotein F [Coturnix japonica]	-	-	-	-	-	-	-
Unigene0003293	241.333333333333	1497	0.8309	0.7935	0.5948	3.4274	5.1075	3.6417	0.739733333333333	4.05886666666667	2.45599975638413	6.64685004612319e-16	3.13592077511769e-14	yes	Arl13a	PREDICTED: ADP-ribosylation factor-like protein 13A [Calidris pugnax]	-	-	-	-	-	-	-
Unigene0003300	18	52.3333333333333	0.6425	0.7541	0.3888	2.0740	1.5662	1.0879	0.595133333333333	1.57603333333333	1.40501321800442	0.00823582400988041	0.0305540084122976	yes	--	--	-	-	-	-	-	-	-
Unigene0003303	119	282	0.9983	1.3264	1.9483	1.9019	3.0119	3.6508	1.42433333333333	2.85486666666667	1.00313655141611	0.0117787080473994	0.040829187357094	yes	--	--	-	-	-	-	-	-	-
Unigene0003311	44.3333333333333	14.6666666666667	0.6754	1.1388	1.9694	0.4938	0.2894	0.3346	1.2612	0.3726	-1.7590974957417	0.00268360623156412	0.012104019582095	yes	Lrrc8b	leucine-rich repeat-containing protein 8B [Amazona aestiva]	-	-	-	-	-	-	-
Unigene0003312	7892	299	267.5738	85.7391	199.7431	10.0474	2.4670	5.8483	184.352	6.1209	-4.91257545946234	6.21517684094921e-21	4.74686383103163e-19	yes	pomc-a	Pro-opiomelanocortin A, partial [Nipponia nippon]	Organismal Systems	Endocrine system	ko04916//Melanogenesis;ko04920//Adipocytokine signaling pathway	K05228	GO:0043231//intracellular membrane-bounded organelle;GO:0043229//intracellular organelle;GO:0005576//extracellular region;GO:0044422//organelle part;GO:0044421//extracellular region part;GO:0012505//endomembrane system;GO:0044446//intracellular organelle part;GO:0043226//organelle;GO:0005622//intracellular;GO:0044444//cytoplasmic part;GO:0043227//membrane-bounded organelle;GO:0044439//peroxisomal…	GO:0005515//protein binding;GO:0005488//binding;GO:0031779//melanocortin receptor binding;GO:0005102//receptor binding;GO:0071855//neuropeptide receptor binding;GO:0001664//G-protein coupled receptor binding	GO:0034641//cellular nitrogen compound metabolic process;GO:0044763//single-organism cellular process;GO:0003008//system process;GO:0044237//cellular metabolic process;GO:0044260//cellular macromolecule metabolic process;GO:0097659//nucleic acid-templated transcription;GO:0050896//response to stimulus;GO:0034654//nucleobase-containing compound biosynthetic process;GO:0009991//response to extracel…
Unigene0003313	25.6666666666667	104.666666666667	0.4111	0.6145	0.2626	2.1351	1.3673	1.2284	0.4294	1.57693333333333	1.87672757351953	0.000105567117821155	0.000761467498228451	yes	KALRN	PREDICTED: kalirin isoform X9 [Anser cygnoides domesticus]	-	-	-	-	-	-	-
Unigene0003315	57	8	0.5388	1.5910	1.9242	0.0485	0.3379	0.1313	1.35133333333333	0.172566666666667	-2.96915786549333	4.31436081364553e-05	0.000349143889002313	yes	DEPDC1B	PREDICTED: DEP domain-containing protein 1B isoform X2 [Calidris pugnax]	-	-	-	-	-	GO:0030234//enzyme regulator activity;GO:0008047//enzyme activator activity;GO:0098772//molecular function regulator	GO:0007165//signal transduction;GO:0007154//cell communication;GO:0050896//response to stimulus;GO:0044700//single organism signaling;GO:0009987//cellular process;GO:0050794//regulation of cellular process;GO:0051716//cellular response to stimulus;GO:0050789//regulation of biological process;GO:0044763//single-organism cellular process;GO:0023052//signaling;GO:0065007//biological regulation;GO:00…
Unigene0003319	11	57	0.1200	0.4073	0.4313	2.4935	1.0646	1.0257	0.319533333333333	1.52793333333333	2.25754325284231	0.000387968463050539	0.00237374853954262	yes	--	PREDICTED: band 4.1-like protein 2 isoform X11 [Gallus gallus]	-	-	-	-	-	-	-
Unigene0003320	531.333333333333	128.333333333333	3.3844	5.7290	5.3747	1.1838	1.2346	0.7707	4.82936666666667	1.06303333333333	-2.1836471675032	1.45558116050006e-09	2.98938704509713e-08	yes	PDZRN4	PREDICTED: PDZ domain-containing RING finger protein 4 isoform X1 [Gallus gallus]	-	-	-	-	-	-	-
Unigene0003322	2999	915.333333333333	49.3339	42.4217	49.4725	8.8792	11.3022	15.9016	47.0760333333333	12.0276666666667	-1.96863597188594	1.36202445466649e-12	4.29804351715385e-11	yes	NES	PREDICTED: LOW QUALITY PROTEIN: nestin [Meleagris gallopavo]	-	-	-	-	-	-	-
Unigene0003324	166.333333333333	18	1.3235	3.4281	4.3840	0.2993	0.2236	0.3295	3.0452	0.284133333333333	-3.42189698580269	2.68851785843789e-10	6.18969867286231e-09	yes	--	--	-	-	-	-	-	-	-
Unigene0003325	6066.33333333333	1949.33333333333	177.8263	153.7991	167.1807	49.2421	66.0683	31.7431	166.2687	49.0178333333333	-1.76213798626434	4.70916535005893e-10	1.0418484667622e-08	yes	hes1-b	PREDICTED: transcription factor HES-1 [Pseudopodoces humilis]	Genetic Information Processing;Environmental Information Processing	Replication and repair;Signal transduction	ko03460//Fanconi anemia pathway;ko04330//Notch signaling pathway	K06054	GO:0043226//organelle;GO:0043231//intracellular membrane-bounded organelle;GO:0005622//intracellular;GO:0005623//cell;GO:0043229//intracellular organelle;GO:0044464//cell part;GO:0043227//membrane-bounded organelle;GO:0044424//intracellular part	GO:0005488//binding;GO:1901363//heterocyclic compound binding;GO:0097159//organic cyclic compound binding;GO:0003676//nucleic acid binding	GO:0018130//heterocycle biosynthetic process;GO:0009888//tissue development;GO:0061053//somite development;GO:0071704//organic substance metabolic process;GO:0048699//generation of neurons;GO:0048646//anatomical structure formation involved in morphogenesis;GO:1901576//organic substance biosynthetic process;GO:0007165//signal transduction;GO:0009059//macromolecule biosynthetic process;GO:0044699/…
Unigene0003327	25488.3333333333	86927.6666666667	107.4225	88.7010	95.6412	369.5152	281.9908	240.6911	97.2549	297.399033333333	1.61255711361645	3.67652244682488e-11	9.60580349158276e-10	yes	LAMC1	PREDICTED: laminin subunit gamma-1 [Gallus gallus]	Environmental Information Processing;Cellular Processes	Signaling molecules and interaction;Cellular commiunity	ko04510//Focal adhesion;ko04512//ECM-receptor interaction	K05635	-	-	-
Unigene0003328	201.333333333333	1549.66666666667	0.7661	1.3226	3.3659	7.7916	10.4319	16.7381	1.8182	11.6538666666667	2.6802259015985	4.00958558099135e-08	6.35301114048897e-07	yes	EIF2AK2	PREDICTED: interferon-induced, double-stranded RNA-activated protein kinase isoform X1 [Anser cygnoides domesticus]	Genetic Information Processing	Folding, sorting and degradation	ko04141//Protein processing in endoplasmic reticulum	K16195	-	GO:1901363//heterocyclic compound binding;GO:0097159//organic cyclic compound binding;GO:0005488//binding	GO:0010033//response to organic substance;GO:0016310//phosphorylation;GO:0044271//cellular nitrogen compound biosynthetic process;GO:0042127//regulation of cell proliferation;GO:0043604//amide biosynthetic process;GO:0048518//positive regulation of biological process;GO:0009966//regulation of signal transduction;GO:0033554//cellular response to stress;GO:0044238//primary metabolic process;GO:0023…
Unigene0003331	1315	158	34.2829	21.0626	22.2964	2.8428	3.4656	2.1011	25.8806333333333	2.80316666666667	-3.20674349269099	2.61631088138483e-21	2.06712094659819e-19	yes	RASSF10	PREDICTED: LOW QUALITY PROTEIN: ras association domain-containing protein 10 [Taeniopygia guttata]	-	-	-	-	-	-	-
Unigene0003336	14.3333333333333	71	0.5255	0.3057	0.0604	1.3101	0.9322	1.4793	0.2972	1.24053333333333	2.06145448021346	0.000995506052052379	0.00526570043532152	yes	--	--	-	-	-	-	-	-	-
Unigene0003341	337.666666666667	1334.66666666667	4.3421	4.5631	4.4188	18.5293	13.4616	14.4786	4.44133333333333	15.4898333333333	1.80225686277557	8.42662792214488e-11	2.09271849608442e-09	yes	--	--	-	-	-	-	-	-	-
Unigene0003348	7	36.6666666666667	0.4610	0.2980	0.0368	2.2044	0.7572	0.8240	0.265266666666667	1.26186666666667	2.25004417464605	0.00418305802109714	0.0175191110747674	yes	--	--	-	-	-	-	-	-	-
Unigene0003353	120	5411.66666666667	1.2913	0.9365	1.4586	34.0760	33.7384	68.2036	1.2288	45.3393333333333	5.20544115165441	4.74014286679103e-44	1.62208304504559e-41	yes	SERPINF2	PREDICTED: alpha-2-antiplasmin [Anser cygnoides domesticus]	-	-	-	-	-	-	-
Unigene0003354	167.666666666667	69.3333333333333	2.9502	2.9084	2.2424	1.0761	1.1532	0.7843	2.70033333333333	1.00453333333333	-1.42661206910463	0.000149997948237108	0.00103723158038936	yes	UBE2QL1	PREDICTED: ubiquitin-conjugating enzyme E2Q-like protein 1 [Picoides pubescens]	Genetic Information Processing	Folding, sorting and degradation	ko04120//Ubiquitin mediated proteolysis	K10582	-	-	-
Unigene0003359	4.66666666666667	207	0.2767	0.1073	0.0000	2.2719	2.6995	8.1412	0.128	4.37086666666667	5.09370365402961	7.49850038064516e-11	1.87726114755163e-09	yes	Klk11	PREDICTED: kallikrein-14-like [Anser cygnoides domesticus]	-	-	-	-	-	-	-
Unigene0003366	218.333333333333	80	5.3071	8.9170	6.7904	1.4022	1.8841	3.0709	7.00483333333333	2.11906666666667	-1.72492174870927	3.95688362407085e-05	0.000323393005745828	yes	--	--	-	-	-	-	-	-	-
Unigene0003367	28.6666666666667	78	0.4629	0.4488	0.7022	1.0303	1.2735	1.4607	0.537966666666667	1.25483333333333	1.22190706967054	0.00644814527974821	0.0250579461763477	yes	--	--	-	-	-	-	-	-	-
Unigene0003368	32	2	0.6972	1.3213	0.9413	0.0627	0.0000	0.0850	0.9866	0.0492333333333333	-4.32475796195086	1.25225731636848e-07	1.79474322315209e-06	yes	--	--	-	-	-	-	-	-	-
Unigene0003370	7	25	0.2009	0.5843	0.2406	1.5898	0.8908	0.8415	0.341933333333333	1.10736666666667	1.69534602472694	0.013908061560515	0.046728781394809	yes	--	--	-	-	-	-	-	-	-
Unigene0003371	1176	549.666666666667	4.0605	5.1840	4.1213	2.2218	1.6886	1.6406	4.45526666666667	1.85033333333333	-1.26772659338992	4.93532594210291e-06	5.06695386368364e-05	yes	Six4	PREDICTED: homeobox protein SIX4, partial [Anser cygnoides domesticus]	-	-	-	-	GO:0044424//intracellular part;GO:0043229//intracellular organelle;GO:0005623//cell;GO:0044464//cell part;GO:0043227//membrane-bounded organelle;GO:0043231//intracellular membrane-bounded organelle;GO:0005622//intracellular;GO:0043226//organelle	GO:0003676//nucleic acid binding;GO:0001071//nucleic acid binding transcription factor activity;GO:0005488//binding;GO:0003677//DNA binding;GO:0097159//organic cyclic compound binding;GO:1901363//heterocyclic compound binding	GO:0044238//primary metabolic process;GO:0006351//transcription, DNA-templated;GO:0044249//cellular biosynthetic process;GO:1901576//organic substance biosynthetic process;GO:0034645//cellular macromolecule biosynthetic process;GO:0008152//metabolic process;GO:0032774//RNA biosynthetic process;GO:0046483//heterocycle metabolic process;GO:0009059//macromolecule biosynthetic process;GO:0044260//cel…
Unigene0003372	4749.33333333333	11020.6666666667	82.8270	61.7755	122.3682	153.1160	231.7427	165.1819	88.9902333333333	183.346866666667	1.04285669682602	0.000275181602275891	0.00176120904279052	yes	ARPC1B	PREDICTED: actin-related protein 2/3 complex subunit 1B [Aptenodytes forsteri]	Cellular Processes	Transport and catabolism;Cell motility	ko04144//Endocytosis;ko04810//Regulation of actin cytoskeleton	K05757	GO:0043226//organelle;GO:0005623//cell;GO:0005622//intracellular;GO:0044464//cell part;GO:0043228//non-membrane-bounded organelle;GO:0044424//intracellular part;GO:0043229//intracellular organelle;GO:0043232//intracellular non-membrane-bounded organelle	-	GO:0009987//cellular process;GO:0032535//regulation of cellular component size;GO:0044699//single-organism process;GO:0050789//regulation of biological process;GO:0044763//single-organism cellular process;GO:0030832//regulation of actin filament length;GO:0032970//regulation of actin filament-based process;GO:0065007//biological regulation;GO:0008064//regulation of actin polymerization or depolym…
Unigene0003375	4.66666666666667	33.6666666666667	0.3591	0.0000	0.2581	1.5988	1.9466	0.6319	0.205733333333333	1.39243333333333	2.75876078983121	0.000811496313614153	0.00443666814308043	yes	--	--	-	-	-	-	-	-	-
Unigene0003380	5	30.3333333333333	0.3956	0.1438	0.1895	0.5870	1.3643	1.6901	0.242966666666667	1.2138	2.32070042091527	0.00141648775317549	0.00707357984502937	yes	--	--	-	-	-	-	-	-	-
Unigene0003381	0.333333333333333	55.6666666666667	0.0421	0.0000	0.0000	2.4175	1.6193	1.9767	0.0140333333333333	2.0045	7.1582408746929	3.517781223238e-14	1.35911695515703e-12	yes	Gpr34	PREDICTED: probable G-protein coupled receptor 34 [Anser cygnoides domesticus]	-	-	-	-	GO:0044425//membrane part;GO:0031224//intrinsic component of membrane;GO:0016020//membrane	GO:0004871//signal transducer activity;GO:0060089//molecular transducer activity;GO:0004872//receptor activity;GO:0004888//transmembrane signaling receptor activity;GO:0038023//signaling receptor activity;GO:0099600//transmembrane receptor activity	GO:0023052//signaling;GO:0050794//regulation of cellular process;GO:0044763//single-organism cellular process;GO:0007165//signal transduction;GO:0009987//cellular process;GO:0007154//cell communication;GO:0044699//single-organism process;GO:0044700//single organism signaling;GO:0065007//biological regulation;GO:0050896//response to stimulus;GO:0007166//cell surface receptor signaling pathway;GO:0…
Unigene0003382	24.6666666666667	77	0.2890	0.5255	0.4846	0.5719	1.3351	1.5013	0.433033333333333	1.1361	1.39153983929228	0.00755251637108727	0.0284773563752809	yes	--	--	-	-	-	-	-	-	-
Unigene0003384	40.3333333333333	10.3333333333333	1.3060	2.6635	1.3376	0.0891	0.2219	0.7244	1.76903333333333	0.345133333333333	-2.35773550993868	0.00112423998174352	0.00584398528288636	yes	--	PREDICTED: protocadherin-7 [Falco peregrinus]	-	-	-	-	-	-	-
Unigene0003385	118.333333333333	675.333333333333	0.6776	0.7655	0.7088	5.0921	3.2776	2.7624	0.7173	3.7107	2.37104283189759	1.1880212808713e-11	3.33018795109768e-10	yes	MECOM	PREDICTED: MDS1 and EVI1 complex locus protein EVI1 isoform X2 [Anser cygnoides domesticus]	Environmental Information Processing	Signal transduction	ko04010//MAPK signaling pathway	K04462	-	GO:0043169//cation binding;GO:0043167//ion binding;GO:0005488//binding	-
Unigene0003386	24	3.33333333333333	1.0551	0.7440	1.5624	0.1898	0.0000	0.1929	1.1205	0.127566666666667	-3.13481934345041	0.000172259405706841	0.00117073748018375	yes	ATP6V1B1	PREDICTED: V-type proton ATPase subunit B, kidney isoform [Chelonia mydas]	Metabolism;Cellular Processes	Global and Overview;Energy metabolism;Transport and catabolism	ko01100//Metabolic pathways;ko04145//Phagosome;ko00190//Oxidative phosphorylation	K02147	GO:0016020//membrane;GO:0044424//intracellular part;GO:0033176//proton-transporting V-type ATPase complex;GO:0005622//intracellular;GO:0032991//macromolecular complex;GO:0071944//cell periphery;GO:0005774//vacuolar membrane;GO:0043227//membrane-bounded organelle;GO:0044464//cell part;GO:0044444//cytoplasmic part;GO:0042995//cell projection;GO:0044446//intracellular organelle part;GO:0098805//whol…	GO:0001883//purine nucleoside binding;GO:0005515//protein binding;GO:0022890//inorganic cation transmembrane transporter activity;GO:0015075//ion transmembrane transporter activity;GO:0005488//binding;GO:0032549//ribonucleoside binding;GO:0022857//transmembrane transporter activity;GO:0097159//organic cyclic compound binding;GO:0022892//substrate-specific transporter activity;GO:0022891//substrat…	GO:0006725//cellular aromatic compound metabolic process;GO:0015672//monovalent inorganic cation transport;GO:0009987//cellular process;GO:0043583//ear development;GO:0044710//single-organism metabolic process;GO:0006807//nitrogen compound metabolic process;GO:0055067//monovalent inorganic cation homeostasis;GO:0098655//cation transmembrane transport;GO:0044237//cellular metabolic process;GO:0009…
Unigene0003387	1132.66666666667	560.666666666667	14.5109	19.9795	19.5556	7.3554	8.8409	7.4255	18.0153333333333	7.87393333333333	-1.19406894313186	1.44803221802214e-05	0.000132897683485804	yes	GGCT	PREDICTED: gamma-glutamylcyclotransferase [Aquila chrysaetos canadensis]	Metabolism	Metabolism of other amino acids	ko00480//Glutathione metabolism	K00682	-	-	GO:0008152//metabolic process;GO:0006807//nitrogen compound metabolic process;GO:0009987//cellular process;GO:0006575//cellular modified amino acid metabolic process;GO:0043603//cellular amide metabolic process;GO:0006518//peptide metabolic process;GO:0006790//sulfur compound metabolic process;GO:1901564//organonitrogen compound metabolic process;GO:0006749//glutathione metabolic process;GO:00346…
Unigene0003391	113.333333333333	360.666666666667	0.5506	0.9856	1.2581	2.7739	2.2373	2.7423	0.931433333333333	2.5845	1.47236078416261	0.000112300755595859	0.000804313335029376	yes	--	--	-	-	-	-	-	-	-
Unigene0003393	242.666666666667	27.3333333333333	1.1990	2.0841	1.8914	0.2604	0.1081	0.1519	1.72483333333333	0.173466666666667	-3.31372659788412	6.37221939960922e-13	2.10935672198497e-11	yes	KIAA0319	PREDICTED: dyslexia-associated protein KIAA0319 homolog isoform X1 [Anser cygnoides domesticus]	-	-	-	-	-	-	-
Unigene0003394	72.6666666666667	36.3333333333333	2.3981	2.6682	3.2770	1.0111	1.0460	1.4755	2.7811	1.17753333333333	-1.23988772071231	0.00492023780876831	0.0200317994657201	yes	--	--	-	-	-	-	-	-	-
Unigene0003401	18.3333333333333	4	0.7653	0.6926	1.2711	0.1514	0.2011	0.1710	0.909666666666667	0.1745	-2.38211095234333	0.00142887083774996	0.00712731323034408	yes	--	--	-	-	-	-	-	-	-
Unigene0003405	903.333333333333	0.666666666666667	24.2125	13.6768	19.7211	0.0430	0.0000	0.0000	19.2034666666667	0.0143333333333333	-10.3877768996062	1.52668994700405e-62	1.51801950032389e-59	yes	MC1R	melanocortin receptor 1 [Anser canagica]	Cellular Processes	Transport and catabolism;Cellular commiunity	ko04145//Phagosome;ko04540//Gap junction	K07375	GO:0016020//membrane;GO:0044425//membrane part;GO:0031224//intrinsic component of membrane;GO:0005623//cell;GO:0043229//intracellular organelle;GO:0005622//intracellular;GO:0043232//intracellular non-membrane-bounded organelle;GO:0044424//intracellular part;GO:0005856//cytoskeleton;GO:0044464//cell part;GO:0043226//organelle;GO:0043228//non-membrane-bounded organelle	GO:0044389//ubiquitin-like protein ligase binding;GO:0019899//enzyme binding;GO:0005488//binding;GO:0005515//protein binding	GO:0034645//cellular macromolecule biosynthetic process;GO:0009987//cellular process;GO:0050877//neurological system process;GO:0090407//organophosphate biosynthetic process;GO:0050794//regulation of cellular process;GO:0010646//regulation of cell communication;GO:0009059//macromolecule biosynthetic process;GO:0006281//DNA repair;GO:0019637//organophosphate metabolic process;GO:0018130//heterocyc…
Unigene0003406	3.66666666666667	32.6666666666667	0.0868	0.1683	0.2079	0.7729	1.4115	1.3672	0.154333333333333	1.18386666666667	2.93938500828359	3.83860238715853e-05	0.000314898049814551	yes	--	--	-	-	-	-	-	-	-
Unigene0003415	37.6666666666667	9	1.0816	1.2143	0.8454	0.1971	0.2244	0.2289	1.0471	0.2168	-2.27196256710696	6.58325395130253e-05	0.00050418674608297	yes	--	--	-	-	-	-	-	-	-
Unigene0003416	13.6666666666667	61.6666666666667	0.7450	0.6772	0.4461	2.7638	2.2944	2.3406	0.622766666666667	2.46626666666667	1.98556516857328	7.81730278334474e-05	0.000585675347426051	yes	--	--	-	-	-	-	-	-	-
Unigene0003417	6	264.666666666667	0.1617	0.0627	0.0620	3.9023	3.8873	3.3156	0.0954666666666667	3.70173333333333	5.27706007262475	1.97979460535552e-25	2.17360824807563e-23	yes	BCAS1	PREDICTED: breast carcinoma-amplified sequence 1 isoform X1 [Anser cygnoides domesticus]	-	-	-	-	-	-	-
Unigene0003418	195.333333333333	80	2.7836	1.0739	1.7749	0.4557	0.9273	0.6372	1.87746666666667	0.6734	-1.47925166747382	0.00111226558665935	0.00579488721219583	yes	--	--	-	-	-	-	-	-	-
Unigene0003419	36	4	1.7104	1.4925	1.3110	0.0000	0.0843	0.2866	1.50463333333333	0.123633333333333	-3.60527228476491	2.18663214267471e-06	2.45286682215384e-05	yes	--	--	-	-	-	-	-	-	-
Unigene0003422	10540	6074	485.5484	502.8735	476.5049	212.1921	260.5142	259.0020	488.308933333333	243.902766666667	-1.00148804832378	6.97387341254923e-06	6.91079644542933e-05	yes	MIF	PREDICTED: macrophage migration inhibitory factor [Aquila chrysaetos canadensis]	Metabolism	Amino acid metabolism	ko00350//Tyrosine metabolism;ko00360//Phenylalanine metabolism	K07253	-	-	-
Unigene0003424	1489	4851.66666666667	5.4040	4.2882	6.0246	20.1704	13.1892	12.5556	5.23893333333333	15.3050666666667	1.54666432044991	1.20370576214998e-08	2.0893969024882e-07	yes	FLT4	PREDICTED: vascular endothelial growth factor receptor 3 isoform X2 [Aquila chrysaetos canadensis]	Environmental Information Processing;Cellular Processes	Signaling molecules and interaction;Cellular commiunity	ko04510//Focal adhesion;ko04060//Cytokine-cytokine receptor interaction	K05097	-	-	-
Unigene0003428	225	66.3333333333333	1.5239	2.0668	2.5440	0.2682	0.5712	0.6767	2.0449	0.505366666666667	-2.01662787977748	3.62918546863175e-06	3.85491602667463e-05	yes	E2f8	PREDICTED: transcription factor E2F8 [Anser cygnoides domesticus]	-	-	-	-	GO:0005622//intracellular;GO:0044464//cell part;GO:0005623//cell;GO:0043234//protein complex;GO:0043226//organelle;GO:0044424//intracellular part;GO:0043231//intracellular membrane-bounded organelle;GO:0032991//macromolecular complex;GO:0043227//membrane-bounded organelle;GO:0043229//intracellular organelle	GO:0001071//nucleic acid binding transcription factor activity	GO:0006139//nucleobase-containing compound metabolic process;GO:0044249//cellular biosynthetic process;GO:0032774//RNA biosynthetic process;GO:0044271//cellular nitrogen compound biosynthetic process;GO:0071704//organic substance metabolic process;GO:0034654//nucleobase-containing compound biosynthetic process;GO:0006725//cellular aromatic compound metabolic process;GO:0009059//macromolecule bios…
Unigene0003433	1183.66666666667	465.333333333333	14.2723	23.2488	16.0182	5.8191	7.6273	5.3534	17.8464333333333	6.2666	-1.50988096257262	5.59828212749005e-07	7.05629920680694e-06	yes	Wdr76	PREDICTED: WD repeat-containing protein 76 [Haliaeetus leucocephalus]	-	-	-	-	-	-	-
Unigene0003437	1066.66666666667	505	4.7609	6.2009	5.5296	2.2345	2.0174	2.4853	5.49713333333333	2.24573333333333	-1.29149284549035	2.20050435062369e-06	2.46470518115872e-05	yes	HPS5	PREDICTED: Hermansky-Pudlak syndrome 5 protein [Anser cygnoides domesticus]	-	-	-	-	-	-	-
Unigene0003439	9.33333333333333	64.3333333333333	0.8793	0.2325	0.0000	2.6095	2.4026	1.7679	0.3706	2.26	2.60838798616265	0.00107993886338451	0.00565497795722379	yes	--	PREDICTED: LOW QUALITY PROTEIN: WD repeat-containing protein 93-like [Anser cygnoides domesticus]	-	-	-	-	-	-	-
Unigene0003440	99.3333333333333	263.333333333333	0.6561	0.8008	0.7840	2.2909	1.2095	1.7124	0.746966666666667	1.7376	1.21798023885291	0.0010990436354427	0.00573625275893839	yes	FAM126B	PREDICTED: protein FAM126B isoform X1 [Anser cygnoides domesticus]	-	-	-	-	-	-	-
Unigene0003441	2785	180.333333333333	19.8003	33.3788	25.4775	1.5502	0.9723	1.7958	26.2188666666667	1.43943333333333	-4.18703244732839	1.59392531152145e-34	3.16974603742902e-32	yes	TFAP2C	PREDICTED: transcription factor AP-2 gamma [Pseudopodoces humilis]	-	-	-	-	GO:0043231//intracellular membrane-bounded organelle;GO:0043229//intracellular organelle;GO:0044424//intracellular part;GO:0005622//intracellular;GO:0005623//cell;GO:0043226//organelle;GO:0043227//membrane-bounded organelle;GO:0044464//cell part	GO:0003677//DNA binding;GO:0003700//transcription factor activity, sequence-specific DNA binding;GO:0000975//regulatory region DNA binding;GO:0000981//RNA polymerase II transcription factor activity, sequence-specific DNA binding;GO:0000976//transcription regulatory region sequence-specific DNA binding;GO:0044212//transcription regulatory region DNA binding;GO:0005515//protein binding;GO:0097159/…	GO:0008283//cell proliferation;GO:0001824//blastocyst development;GO:0071704//organic substance metabolic process;GO:0048754//branching morphogenesis of an epithelial tube;GO:0046483//heterocycle metabolic process;GO:0008152//metabolic process;GO:0009887//organ morphogenesis;GO:0048869//cellular developmental process;GO:0030879//mammary gland development;GO:0009653//anatomical structure morphogen…
Unigene0003443	964.666666666667	125.333333333333	9.3539	6.3179	5.2333	1.0865	0.7772	0.5928	6.96836666666667	0.818833333333333	-3.08917880036006	1.52489444007019e-17	8.47683671912014e-16	yes	WNT16	PREDICTED: protein Wnt-16 [Coturnix japonica]	Environmental Information Processing;Organismal Systems	Signal transduction;Endocrine system	ko04310//Wnt signaling pathway;ko04916//Melanogenesis;ko04340//Hedgehog signaling pathway	K01558	-	-	-
Unigene0003444	11092.6666666667	88403.3333333333	97.2847	74.4573	70.9771	539.7346	531.6974	598.2028	80.9063666666667	556.544933333333	2.78217302952396	2.35769754361774e-30	3.54995151003175e-28	yes	Aebp1	PREDICTED: adipocyte enhancer-binding protein 1 [Gallus gallus]	-	-	-	-	-	-	-
Unigene0003446	89.3333333333333	478	1.2034	0.7202	1.9501	6.1873	6.8664	5.4166	1.29123333333333	6.15676666666667	2.25342316580716	2.20869788558339e-08	3.6487827546194e-07	yes	LCAT	PREDICTED: phosphatidylcholine-sterol acyltransferase [Anser cygnoides domesticus]	Metabolism	Lipid metabolism	ko00564//Glycerophospholipid metabolism	K00650	GO:0032994//protein-lipid complex;GO:0034358//plasma lipoprotein particle;GO:0005576//extracellular region;GO:1990777//lipoprotein particle;GO:0032991//macromolecular complex;GO:0005615//extracellular space;GO:0044421//extracellular region part	GO:0005515//protein binding;GO:0034185//apolipoprotein binding;GO:0005488//binding	GO:0044707//single-multicellular organism process;GO:0034433//steroid esterification;GO:0010876//lipid localization;GO:0044260//cellular macromolecule metabolic process;GO:0044765//single-organism transport;GO:0048878//chemical homeostasis;GO:0044255//cellular lipid metabolic process;GO:0006810//transport;GO:0006066//alcohol metabolic process;GO:0044763//single-organism cellular process;GO:004423…
Unigene0003449	1.33333333333333	23.3333333333333	0.0906	0.0879	0.0000	0.5380	1.1165	1.0023	0.0595	0.8856	3.89569364858625	1.47736733689989e-05	0.000135424910918921	yes	--	--	-	-	-	-	-	-	-
Unigene0003456	12.3333333333333	36523.6666666667	0.4739	0.5430	0.5366	1110.1106	1600.2157	1323.1605	0.517833333333333	1344.4956	11.3422895777742	1.02640501427871e-185	2.70452589237369e-181	yes	--	PREDICTED: scale keratin-like [Anser cygnoides domesticus]	-	-	-	-	-	-	-
Unigene0003457	19	1.66666666666667	0.7356	1.1748	0.4975	0.0856	0.0000	0.0870	0.802633333333333	0.0575333333333333	-3.80227110863929	4.04612213074027e-05	0.000329765836943831	yes	Nanog	PREDICTED: homeobox protein NANOG-like [Anser cygnoides domesticus]	-	-	-	-	GO:0005622//intracellular;GO:0043227//membrane-bounded organelle;GO:0043226//organelle;GO:0043229//intracellular organelle;GO:0044424//intracellular part;GO:0005623//cell;GO:0043231//intracellular membrane-bounded organelle;GO:0044464//cell part	GO:1901363//heterocyclic compound binding;GO:0001071//nucleic acid binding transcription factor activity;GO:0003676//nucleic acid binding;GO:0097159//organic cyclic compound binding;GO:0005488//binding;GO:0003677//DNA binding	GO:0019438//aromatic compound biosynthetic process;GO:0018130//heterocycle biosynthetic process;GO:0010467//gene expression;GO:1901576//organic substance biosynthetic process;GO:0043170//macromolecule metabolic process;GO:0009058//biosynthetic process;GO:0034645//cellular macromolecule biosynthetic process;GO:0008152//metabolic process;GO:0044271//cellular nitrogen compound biosynthetic process;G…
Unigene0003458	285	1809	2.7820	1.1136	1.4611	12.4033	7.5078	9.6989	1.78556666666667	9.87	2.4666680846844	2.73691258140942e-11	7.26246506181748e-10	yes	NTRK3	PREDICTED: NT-3 growth factor receptor isoform X5 [Anas platyrhynchos]	-	-	-	-	GO:0016020//membrane;GO:0016021//integral component of membrane;GO:0044425//membrane part;GO:0031224//intrinsic component of membrane	GO:0016740//transferase activity;GO:0016772//transferase activity, transferring phosphorus-containing groups;GO:0060089//molecular transducer activity;GO:0005488//binding;GO:0036094//small molecule binding;GO:0016301//kinase activity;GO:0004713//protein tyrosine kinase activity;GO:0004672//protein kinase activity;GO:1901363//heterocyclic compound binding;GO:0001883//purine nucleoside binding;GO:0…	GO:0044763//single-organism cellular process;GO:0043412//macromolecule modification;GO:0044700//single organism signaling;GO:0023052//signaling;GO:0007154//cell communication;GO:0006468//protein phosphorylation;GO:0006796//phosphate-containing compound metabolic process;GO:0007167//enzyme linked receptor protein signaling pathway;GO:0007165//signal transduction;GO:0009987//cellular process;GO:000…
Unigene0003460	410.333333333333	80.3333333333333	5.8124	4.1095	4.9872	1.2383	0.7694	0.6396	4.9697	0.882433333333333	-2.49359957103282	4.7607144463436e-11	1.2250238799212e-09	yes	Zdhhc22	PREDICTED: palmitoyltransferase ZDHHC22 [Anser cygnoides domesticus]	-	-	-	-	GO:0044425//membrane part;GO:0031224//intrinsic component of membrane;GO:0016020//membrane	GO:0043169//cation binding;GO:0016746//transferase activity, transferring acyl groups;GO:0016747//transferase activity, transferring acyl groups other than amino-acyl groups;GO:0003824//catalytic activity;GO:0016409//palmitoyltransferase activity;GO:0016740//transferase activity;GO:0005488//binding;GO:0043167//ion binding	GO:0071704//organic substance metabolic process;GO:0043170//macromolecule metabolic process;GO:0009059//macromolecule biosynthetic process;GO:0036211//protein modification process;GO:0042158//lipoprotein biosynthetic process;GO:0044237//cellular metabolic process;GO:1901576//organic substance biosynthetic process;GO:0007009//plasma membrane organization;GO:0042157//lipoprotein metabolic process;G…
Unigene0003463	2464	1148.33333333333	12.9580	14.8009	11.4064	4.9890	5.9756	5.0900	13.0551	5.35153333333333	-1.28658928843317	1.75236793067459e-07	2.4417778312697e-06	yes	AUTS2	PREDICTED: autism susceptibility gene 2 protein isoform X1 [Gallus gallus]	-	-	-	-	-	-	-
Unigene0003464	3547	1387.66666666667	19.2226	18.8543	15.8620	5.2879	6.2087	6.6747	17.9796333333333	6.0571	-1.56966446468331	8.94786579023228e-11	2.21070595067722e-09	yes	Atp13a2	PREDICTED: probable cation-transporting ATPase 13A2 [Anser cygnoides domesticus]	-	-	-	-	-	-	-
Unigene0003466	34.3333333333333	0.666666666666667	0.8399	2.2287	1.3553	0.0875	0.0000	0.0000	1.47463333333333	0.0291666666666667	-5.6598919473864	5.7036323173334e-09	1.04730215850576e-07	yes	--	--	-	-	-	-	-	-	-
[truncated: 12,728 more rows]
