# Supplementary material for: De Novo Transcriptome Sequencing Analysis of Goose (Anser anser) Embryonic Skin and the Identification of Genes Related to Feather Follicle Morphogenesis at Three Stages of Development
Source: Int J Mol Sci. 2018 Oct 15;19(10):3170. doi: 10.3390/ijms19103170 (PMC6214020; doi:10.3390/ijms19103170)
Supplement: Supplementary file 1 [file ijms-19-03170-s001.zip › Supplementary File/Table S4: The DEGs in E13 vs. E18 were categorized into three GO groups.xlsx]

## Sheet: Supplementary Tables S5
E13 VS. E18 GO Enrichment (Cellular Component)
#	GO ID	Description	GeneRatio (570)	BgRatio (5752)	pvalue	p.adjust
1	GO:0005576	extracellular region	68 (11.93%)	219 (3.81%)	0	0
2	GO:0044421	extracellular region part	66 (11.58%)	216 (3.76%)	0	0
3	GO:0031012	extracellular matrix	43 (7.54%)	109 (1.89%)	0	0
4	GO:0005578	proteinaceous extracellular matrix	18 (3.16%)	42 (0.73%)	0	2e-06
5	GO:0031224	intrinsic component of membrane	184 (32.28%)	1331 (23.14%)	0	5e-06
6	GO:0044425	membrane part	205 (35.96%)	1562 (27.16%)	1e-06	3.3e-05
7	GO:0016020	membrane	258 (45.26%)	2117 (36.8%)	8e-06	0.000304
8	GO:0005581	collagen trimer	4 (0.7%)	5 (0.09%)	0.00044	0.014019
9	GO:0044420	extracellular matrix component	7 (1.23%)	16 (0.28%)	0.000466	0.014019
10	GO:0015629	actin cytoskeleton	21 (3.68%)	107 (1.86%)	0.001595	0.043236
11	GO:0043292	contractile fiber	17 (2.98%)	80 (1.39%)	0.001785	0.043976
12	GO:0005865	striated muscle thin filament	4 (0.7%)	7 (0.12%)	0.002616	0.054534
13	GO:0036379	myofilament	4 (0.7%)	7 (0.12%)	0.002616	0.054534
14	GO:0005583	fibrillar collagen trimer	3 (0.53%)	4 (0.07%)	0.003587	0.060763
15	GO:0098643	banded collagen fibril	3 (0.53%)	4 (0.07%)	0.003587	0.060763
16	GO:0098644	complex of collagen trimers	3 (0.53%)	4 (0.07%)	0.003587	0.060763
17	GO:0005615	extracellular space	5 (0.88%)	12 (0.21%)	0.004114	0.065584
18	GO:0032994	protein-lipid complex	4 (0.7%)	9 (0.16%)	0.008009	0.107223
19	GO:0034358	plasma lipoprotein particle	4 (0.7%)	9 (0.16%)	0.008009	0.107223
20	GO:1990777	lipoprotein particle	4 (0.7%)	9 (0.16%)	0.008009	0.107223
21	GO:0034364	high-density lipoprotein particle	3 (0.53%)	5 (0.09%)	0.008309	0.107223
22	GO:0016460	myosin II complex	2 (0.35%)	2 (0.03%)	0.009804	0.120773
23	GO:0071944	cell periphery	48 (8.42%)	352 (6.12%)	0.012475	0.139124
24	GO:0030659	cytoplasmic vesicle membrane	11 (1.93%)	53 (0.92%)	0.013179	0.139124
25	GO:0044433	cytoplasmic vesicle part	11 (1.93%)	53 (0.92%)	0.013179	0.139124
26	GO:0030016	myofibril	13 (2.28%)	68 (1.18%)	0.014656	0.139124
27	GO:0005886	plasma membrane	47 (8.25%)	347 (6.03%)	0.015004	0.139124
28	GO:0030017	sarcomere	11 (1.93%)	54 (0.94%)	0.015121	0.139124
29	GO:0044449	contractile fiber part	11 (1.93%)	54 (0.94%)	0.015121	0.139124
30	GO:0034385	triglyceride-rich lipoprotein particle	3 (0.53%)	6 (0.1%)	0.015401	0.139124
31	GO:0016021	integral component of membrane	35 (6.14%)	245 (4.26%)	0.015977	0.139666
32	GO:0001669	acrosomal vesicle	2 (0.35%)	3 (0.05%)	0.027476	0.22564
33	GO:0097223	sperm part	2 (0.35%)	3 (0.05%)	0.027476	0.22564
34	GO:0012507	ER to Golgi transport vesicle membrane	3 (0.53%)	8 (0.14%)	0.03709	0.295626
35	GO:0034992	microtubule organizing center attachment site	2 (0.35%)	4 (0.07%)	0.051365	0.378153
36	GO:0005604	basement membrane	3 (0.53%)	9 (0.16%)	0.05163	0.378153
37	GO:0030134	ER to Golgi transport vesicle	3 (0.53%)	9 (0.16%)	0.05163	0.378153
38	GO:0030658	transport vesicle membrane	4 (0.7%)	16 (0.28%)	0.066295	0.45517
39	GO:0030667	secretory granule membrane	3 (0.53%)	10 (0.17%)	0.068479	0.45517
40	GO:0044459	plasma membrane part	30 (5.26%)	231 (4.02%)	0.072523	0.45517
41	GO:0042383	sarcolemma	3 (0.53%)	11 (0.19%)	0.08746	0.45517
42	GO:0000778	condensed nuclear chromosome kinetochore	1 (0.18%)	1 (0.02%)	0.099096	0.45517
43	GO:0000780	condensed nuclear chromosome, centromeric region	1 (0.18%)	1 (0.02%)	0.099096	0.45517
44	GO:0001750	photoreceptor outer segment	1 (0.18%)	1 (0.02%)	0.099096	0.45517
45	GO:0014802	terminal cisterna	1 (0.18%)	1 (0.02%)	0.099096	0.45517
46	GO:0016010	dystrophin-associated glycoprotein complex	1 (0.18%)	1 (0.02%)	0.099096	0.45517
47	GO:0016011	dystroglycan complex	1 (0.18%)	1 (0.02%)	0.099096	0.45517
48	GO:0016471	vacuolar proton-transporting V-type ATPase complex	1 (0.18%)	1 (0.02%)	0.099096	0.45517
49	GO:0019814	immunoglobulin complex	1 (0.18%)	1 (0.02%)	0.099096	0.45517
50	GO:0030430	host cell cytoplasm	1 (0.18%)	1 (0.02%)	0.099096	0.45517
51	GO:0033655	host cell cytoplasm part	1 (0.18%)	1 (0.02%)	0.099096	0.45517
52	GO:0042470	melanosome	1 (0.18%)	1 (0.02%)	0.099096	0.45517
53	GO:0042571	immunoglobulin complex, circulating	1 (0.18%)	1 (0.02%)	0.099096	0.45517
54	GO:0042611	MHC protein complex	1 (0.18%)	1 (0.02%)	0.099096	0.45517
55	GO:0071745	IgA immunoglobulin complex	1 (0.18%)	1 (0.02%)	0.099096	0.45517
56	GO:0071746	IgA immunoglobulin complex, circulating	1 (0.18%)	1 (0.02%)	0.099096	0.45517
57	GO:0071749	polymeric IgA immunoglobulin complex	1 (0.18%)	1 (0.02%)	0.099096	0.45517
58	GO:0090665	glycoprotein complex	1 (0.18%)	1 (0.02%)	0.099096	0.45517
59	GO:0098827	endoplasmic reticulum subcompartment	1 (0.18%)	1 (0.02%)	0.099096	0.45517
60	GO:0012506	vesicle membrane	11 (1.93%)	74 (1.29%)	0.11102	0.491315
61	GO:0000777	condensed chromosome kinetochore	2 (0.35%)	6 (0.1%)	0.112404	0.491315
62	GO:0000779	condensed chromosome, centromeric region	2 (0.35%)	6 (0.1%)	0.112404	0.491315
63	GO:0000776	kinetochore	3 (0.53%)	13 (0.23%)	0.13098	0.546084
64	GO:0000794	condensed nuclear chromosome	3 (0.53%)	13 (0.23%)	0.13098	0.546084
65	GO:0045111	intermediate filament cytoskeleton	3 (0.53%)	13 (0.23%)	0.13098	0.546084
66	GO:0016459	myosin complex	2 (0.35%)	7 (0.12%)	0.14737	0.605109
67	GO:0031227	intrinsic component of endoplasmic reticulum membrane	7 (1.23%)	45 (0.78%)	0.152492	0.616796
68	GO:0033176	proton-transporting V-type ATPase complex	3 (0.53%)	14 (0.24%)	0.155062	0.617968
69	GO:0030662	coated vesicle membrane	5 (0.88%)	30 (0.52%)	0.170399	0.669248
70	GO:0016023	cytoplasmic, membrane-bounded vesicle	21 (3.68%)	172 (2.99%)	0.183345	0.689905
71	GO:0031410	cytoplasmic vesicle	21 (3.68%)	172 (2.99%)	0.183345	0.689905
72	GO:0005902	microvillus	2 (0.35%)	8 (0.14%)	0.18413	0.689905
73	GO:0005730	nucleolus	1 (0.18%)	2 (0.03%)	0.188387	0.689905
74	GO:0044452	nucleolar part	1 (0.18%)	2 (0.03%)	0.188387	0.689905
75	GO:0030139	endocytic vesicle	5 (0.88%)	32 (0.56%)	0.205759	0.743476
76	GO:0005921	gap junction	2 (0.35%)	9 (0.16%)	0.221987	0.789349
77	GO:0030133	transport vesicle	5 (0.88%)	33 (0.57%)	0.22428	0.789349
78	GO:0098588	bounding membrane of organelle	24 (4.21%)	206 (3.58%)	0.227613	0.790811
79	GO:0030141	secretory granule	5 (0.88%)	34 (0.59%)	0.243274	0.834521
80	GO:0030054	cell junction	18 (3.16%)	153 (2.66%)	0.254071	0.850424
81	GO:0030135	coated vesicle	8 (1.4%)	61 (1.06%)	0.254186	0.850424
82	GO:0016529	sarcoplasmic reticulum	1 (0.18%)	3 (0.05%)	0.268843	0.867339
83	GO:0033646	host intracellular part	1 (0.18%)	3 (0.05%)	0.268843	0.867339
84	GO:0043656	intracellular region of host	1 (0.18%)	3 (0.05%)	0.268843	0.867339
85	GO:0098805	whole membrane	19 (3.33%)	167 (2.9%)	0.29564	0.876742
86	GO:0097060	synaptic membrane	8 (1.4%)	64 (1.11%)	0.298453	0.876742
87	GO:0005882	intermediate filament	2 (0.35%)	11 (0.19%)	0.298787	0.876742
88	GO:0032432	actin filament bundle	2 (0.35%)	11 (0.19%)	0.298787	0.876742
89	GO:0031300	intrinsic component of organelle membrane	10 (1.75%)	83 (1.44%)	0.305404	0.876742
90	GO:0045202	synapse	12 (2.11%)	102 (1.77%)	0.308879	0.876742
91	GO:0000323	lytic vacuole	12 (2.11%)	104 (1.81%)	0.333164	0.876742
92	GO:0034704	calcium channel complex	2 (0.35%)	12 (0.21%)	0.336871	0.876742
93	GO:0098858	actin-based cell projection	2 (0.35%)	12 (0.21%)	0.336871	0.876742
94	GO:0000407	pre-autophagosomal structure	1 (0.18%)	4 (0.07%)	0.341335	0.876742
95	GO:0000792	heterochromatin	1 (0.18%)	4 (0.07%)	0.341335	0.876742
96	GO:0000795	synaptonemal complex	1 (0.18%)	4 (0.07%)	0.341335	0.876742
97	GO:0016528	sarcoplasm	1 (0.18%)	4 (0.07%)	0.341335	0.876742
98	GO:0018995	host	1 (0.18%)	4 (0.07%)	0.341335	0.876742
99	GO:0031965	nuclear membrane	1 (0.18%)	4 (0.07%)	0.341335	0.876742
100	GO:0033643	host cell part	1 (0.18%)	4 (0.07%)	0.341335	0.876742
101	GO:0043657	host cell	1 (0.18%)	4 (0.07%)	0.341335	0.876742
102	GO:0044215	other organism	1 (0.18%)	4 (0.07%)	0.341335	0.876742
103	GO:0044216	other organism cell	1 (0.18%)	4 (0.07%)	0.341335	0.876742
104	GO:0044217	other organism part	1 (0.18%)	4 (0.07%)	0.341335	0.876742
105	GO:0000793	condensed chromosome	3 (0.53%)	21 (0.37%)	0.346168	0.876742
106	GO:0016469	proton-transporting two-sector ATPase complex	3 (0.53%)	21 (0.37%)	0.346168	0.876742
107	GO:0034703	cation channel complex	3 (0.53%)	21 (0.37%)	0.346168	0.876742
108	GO:0070161	anchoring junction	7 (1.23%)	58 (1.01%)	0.350611	0.879774
109	GO:0005789	endoplasmic reticulum membrane	9 (1.58%)	78 (1.36%)	0.367235	0.913035
110	GO:0031228	intrinsic component of Golgi membrane	3 (0.53%)	22 (0.38%)	0.374358	0.915598
111	GO:0005773	vacuole	13 (2.28%)	118 (2.05%)	0.38652	0.915598
112	GO:0000775	chromosome, centromeric region	4 (0.7%)	32 (0.56%)	0.392932	0.915598
113	GO:0030136	clathrin-coated vesicle	5 (0.88%)	42 (0.73%)	0.404351	0.915598
114	GO:0005788	endoplasmic reticulum lumen	1 (0.18%)	5 (0.09%)	0.406652	0.915598
115	GO:0030128	clathrin coat of endocytic vesicle	1 (0.18%)	5 (0.09%)	0.406652	0.915598
116	GO:0030669	clathrin-coated endocytic vesicle membrane	1 (0.18%)	5 (0.09%)	0.406652	0.915598
117	GO:0030863	cortical cytoskeleton	1 (0.18%)	5 (0.09%)	0.406652	0.915598
118	GO:0030864	cortical actin cytoskeleton	1 (0.18%)	5 (0.09%)	0.406652	0.915598
119	GO:0045334	clathrin-coated endocytic vesicle	1 (0.18%)	5 (0.09%)	0.406652	0.915598
120	GO:0030665	clathrin-coated vesicle membrane	2 (0.35%)	14 (0.24%)	0.410846	0.915598
121	GO:0005887	integral component of plasma membrane	9 (1.58%)	81 (1.41%)	0.411186	0.915598
122	GO:0000139	Golgi membrane	6 (1.05%)	52 (0.9%)	0.412188	0.915598
123	GO:0044456	synapse part	9 (1.58%)	82 (1.43%)	0.425858	0.930369
124	GO:0031674	I band	4 (0.7%)	34 (0.59%)	0.439251	0.930369
125	GO:0031226	intrinsic component of plasma membrane	9 (1.58%)	83 (1.44%)	0.440508	0.930369
126	GO:0099503	secretory vesicle	5 (0.88%)	44 (0.76%)	0.444927	0.930369
127	GO:0005884	actin filament	2 (0.35%)	15 (0.26%)	0.446302	0.930369
128	GO:0030666	endocytic vesicle membrane	2 (0.35%)	15 (0.26%)	0.446302	0.930369
129	GO:0032153	cell division site	2 (0.35%)	15 (0.26%)	0.446302	0.930369
130	GO:0032155	cell division site part	2 (0.35%)	15 (0.26%)	0.446302	0.930369
131	GO:0005764	lysosome	7 (1.23%)	64 (1.11%)	0.451485	0.933987
132	GO:0048770	pigment granule	3 (0.53%)	25 (0.43%)	0.456976	0.934451
133	GO:0005605	basal lamina	1 (0.18%)	6 (0.1%)	0.465501	0.934451
134	GO:0016323	basolateral plasma membrane	1 (0.18%)	6 (0.1%)	0.465501	0.934451
135	GO:0043256	laminin complex	1 (0.18%)	6 (0.1%)	0.465501	0.934451
136	GO:0033267	axon part	3 (0.53%)	26 (0.45%)	0.483519	0.939713
137	GO:0005924	cell-substrate adherens junction	5 (0.88%)	46 (0.8%)	0.484787	0.939713
138	GO:0044432	endoplasmic reticulum part	10 (1.75%)	97 (1.69%)	0.497443	0.939713
139	GO:0019898	extrinsic component of membrane	4 (0.7%)	37 (0.64%)	0.506557	0.939713
140	GO:0031513	nonmotile primary cilium	3 (0.53%)	27 (0.47%)	0.509426	0.939713
141	GO:0098590	plasma membrane region	9 (1.58%)	88 (1.53%)	0.51277	0.939713
142	GO:0098797	plasma membrane protein complex	2 (0.35%)	17 (0.3%)	0.513424	0.939713
143	GO:0005938	cell cortex	1 (0.18%)	7 (0.12%)	0.518523	0.939713
144	GO:0012510	trans-Golgi network transport vesicle membrane	1 (0.18%)	7 (0.12%)	0.518523	0.939713
145	GO:0030125	clathrin vesicle coat	1 (0.18%)	7 (0.12%)	0.518523	0.939713
146	GO:0030140	trans-Golgi network transport vesicle	1 (0.18%)	7 (0.12%)	0.518523	0.939713
147	GO:0030660	Golgi-associated vesicle membrane	1 (0.18%)	7 (0.12%)	0.518523	0.939713
148	GO:0044448	cell cortex part	1 (0.18%)	7 (0.12%)	0.518523	0.939713
149	GO:0099568	cytoplasmic region	1 (0.18%)	7 (0.12%)	0.518523	0.939713
150	GO:0005912	adherens junction	5 (0.88%)	48 (0.83%)	0.523604	0.939713
151	GO:0030055	cell-substrate junction	5 (0.88%)	48 (0.83%)	0.523604	0.939713
152	GO:0098589	membrane region	9 (1.58%)	90 (1.56%)	0.540896	0.96436
153	GO:0019897	extrinsic component of plasma membrane	3 (0.53%)	29 (0.5%)	0.559093	0.983859
154	GO:0030424	axon	3 (0.53%)	29 (0.5%)	0.559093	0.983859
155	GO:0019867	outer membrane	1 (0.18%)	8 (0.14%)	0.566294	0.990101
156	GO:0043296	apical junction complex	3 (0.53%)	30 (0.52%)	0.582761	0.999545
157	GO:0044297	cell body	8 (1.4%)	83 (1.44%)	0.587864	0.999545
158	GO:0034702	ion channel complex	4 (0.7%)	41 (0.71%)	0.590137	0.999545
159	GO:1902495	transmembrane transporter complex	4 (0.7%)	41 (0.71%)	0.590137	0.999545
160	GO:1990351	transporter complex	4 (0.7%)	41 (0.71%)	0.590137	0.999545
161	GO:0031252	cell leading edge	8 (1.4%)	84 (1.46%)	0.601837	1
162	GO:0005774	vacuolar membrane	1 (0.18%)	9 (0.16%)	0.609332	1
163	GO:0034518	RNA cap binding complex	1 (0.18%)	9 (0.16%)	0.609332	1
164	GO:0044437	vacuolar part	1 (0.18%)	9 (0.16%)	0.609332	1
165	GO:0098687	chromosomal region	4 (0.7%)	43 (0.75%)	0.628667	1
166	GO:0005635	nuclear envelope	7 (1.23%)	76 (1.32%)	0.6384	1
167	GO:0031984	organelle subcompartment	1 (0.18%)	10 (0.17%)	0.648107	1
168	GO:0072372	primary cilium	3 (0.53%)	33 (0.57%)	0.648749	1
169	GO:0044440	endosomal part	4 (0.7%)	45 (0.78%)	0.664804	1
170	GO:0005783	endoplasmic reticulum	10 (1.75%)	111 (1.93%)	0.672964	1
171	GO:0030118	clathrin coat	1 (0.18%)	11 (0.19%)	0.683039	1
172	GO:0097458	neuron part	17 (2.98%)	188 (3.27%)	0.693461	1
173	GO:0043005	neuron projection	15 (2.63%)	167 (2.9%)	0.696496	1
174	GO:0032993	protein-DNA complex	1 (0.18%)	12 (0.21%)	0.714508	1
175	GO:0098796	membrane protein complex	10 (1.75%)	118 (2.05%)	0.745649	1
176	GO:0008021	synaptic vesicle	1 (0.18%)	14 (0.24%)	0.768398	1
177	GO:0070382	exocytic vesicle	1 (0.18%)	14 (0.24%)	0.768398	1
178	GO:0099512	supramolecular fiber	4 (0.7%)	52 (0.9%)	0.771779	1
179	GO:0099513	polymeric cytoskeletal fiber	4 (0.7%)	52 (0.9%)	0.771779	1
180	GO:0005813	centrosome	2 (0.35%)	28 (0.49%)	0.781117	1
181	GO:0005911	cell-cell junction	6 (1.05%)	77 (1.34%)	0.788623	1
182	GO:0005798	Golgi-associated vesicle	1 (0.18%)	15 (0.26%)	0.791405	1
183	GO:0030120	vesicle coat	1 (0.18%)	15 (0.26%)	0.791405	1
184	GO:0044291	cell-cell contact zone	1 (0.18%)	15 (0.26%)	0.791405	1
185	GO:0098793	presynapse	1 (0.18%)	15 (0.26%)	0.791405	1
186	GO:0042995	cell projection	29 (5.09%)	333 (5.79%)	0.800694	1
187	GO:0000152	nuclear ubiquitin ligase complex	1 (0.18%)	16 (0.28%)	0.81213	1
188	GO:0005746	mitochondrial respiratory chain	1 (0.18%)	16 (0.28%)	0.81213	1
189	GO:0070469	respiratory chain	1 (0.18%)	16 (0.28%)	0.81213	1
190	GO:0034399	nuclear periphery	3 (0.53%)	43 (0.75%)	0.813671	1
191	GO:0031988	membrane-bounded vesicle	33 (5.79%)	379 (6.59%)	0.814856	1
192	GO:0031090	organelle membrane	33 (5.79%)	381 (6.62%)	0.82388	1
193	GO:0042579	microbody	3 (0.53%)	44 (0.76%)	0.825863	1
194	GO:0005929	cilium	4 (0.7%)	59 (1.03%)	0.849983	1
195	GO:0031982	vesicle	35 (6.14%)	412 (7.16%)	0.861498	1
196	GO:0005829	cytosol	1 (0.18%)	19 (0.33%)	0.862764	1
197	GO:0016234	inclusion body	1 (0.18%)	19 (0.33%)	0.862764	1
198	GO:0044445	cytosolic part	1 (0.18%)	19 (0.33%)	0.862764	1
199	GO:0030425	dendrite	2 (0.35%)	34 (0.59%)	0.864372	1
200	GO:0042175	nuclear outer membrane-endoplasmic reticulum membrane network	11 (1.93%)	149 (2.59%)	0.885618	1
201	GO:0001726	ruffle	1 (0.18%)	22 (0.38%)	0.899769	1
202	GO:0005794	Golgi apparatus	7 (1.23%)	104 (1.81%)	0.902235	1
203	GO:0044431	Golgi apparatus part	7 (1.23%)	104 (1.81%)	0.902235	1
204	GO:0000428	DNA-directed RNA polymerase complex	2 (0.35%)	40 (0.7%)	0.917645	1
205	GO:0016591	DNA-directed RNA polymerase II, holoenzyme	2 (0.35%)	40 (0.7%)	0.917645	1
206	GO:0030880	RNA polymerase complex	2 (0.35%)	40 (0.7%)	0.917645	1
207	GO:0055029	nuclear DNA-directed RNA polymerase complex	2 (0.35%)	40 (0.7%)	0.917645	1
208	GO:0036477	somatodendritic compartment	2 (0.35%)	41 (0.71%)	0.924339	1
209	GO:0010008	endosome membrane	1 (0.18%)	26 (0.45%)	0.934093	1
210	GO:0044455	mitochondrial membrane part	1 (0.18%)	27 (0.47%)	0.940653	1
211	GO:0005856	cytoskeleton	45 (7.89%)	555 (9.65%)	0.944702	1
212	GO:0000228	nuclear chromosome	3 (0.53%)	60 (1.04%)	0.945502	1
213	GO:0005819	spindle	3 (0.53%)	60 (1.04%)	0.945502	1
214	GO:0044454	nuclear chromosome part	2 (0.35%)	45 (0.78%)	0.946315	1
215	GO:0061695	transferase complex, transferring phosphorus-containing groups	2 (0.35%)	47 (0.82%)	0.954879	1
216	GO:0044463	cell projection part	3 (0.53%)	64 (1.11%)	0.960002	1
217	GO:0000123	histone acetyltransferase complex	1 (0.18%)	31 (0.54%)	0.960992	1
218	GO:0005743	mitochondrial inner membrane	1 (0.18%)	32 (0.56%)	0.964878	1
219	GO:0000785	chromatin	4 (0.7%)	85 (1.48%)	0.974784	1
220	GO:0031248	protein acetyltransferase complex	1 (0.18%)	36 (0.63%)	0.976923	1
221	GO:1902493	acetyltransferase complex	1 (0.18%)	36 (0.63%)	0.976923	1
222	GO:0031966	mitochondrial membrane	2 (0.35%)	55 (0.96%)	0.977768	1
223	GO:0012505	endomembrane system	42 (7.37%)	552 (9.6%)	0.978905	1
224	GO:0035770	ribonucleoprotein granule	1 (0.18%)	37 (0.64%)	0.979225	1
225	GO:0005875	microtubule associated complex	2 (0.35%)	59 (1.03%)	0.984497	1
226	GO:0030117	membrane coat	1 (0.18%)	40 (0.7%)	0.984842	1
227	GO:0048475	coated membrane	1 (0.18%)	40 (0.7%)	0.984842	1
228	GO:0044430	cytoskeletal part	22 (3.86%)	335 (5.82%)	0.989516	1
229	GO:0005768	endosome	7 (1.23%)	141 (2.45%)	0.989573	1
230	GO:0044427	chromosomal part	8 (1.4%)	158 (2.75%)	0.991388	1
231	GO:0031967	organelle envelope	13 (2.28%)	232 (4.03%)	0.994057	1
232	GO:0031975	envelope	13 (2.28%)	232 (4.03%)	0.994057	1
233	GO:0034708	methyltransferase complex	1 (0.18%)	52 (0.9%)	0.995713	1
234	GO:0005740	mitochondrial envelope	2 (0.35%)	74 (1.29%)	0.99611	1
235	GO:0043228	non-membrane-bounded organelle	75 (13.16%)	989 (17.19%)	0.997641	1
236	GO:0043232	intracellular non-membrane-bounded organelle	75 (13.16%)	989 (17.19%)	0.997641	1
237	GO:0005694	chromosome	8 (1.4%)	178 (3.09%)	0.997744	1
238	GO:0044444	cytoplasmic part	110 (19.3%)	1385 (24.08%)	0.99826	1
239	GO:0005737	cytoplasm	111 (19.47%)	1396 (24.27%)	0.998266	1
240	GO:0005681	spliceosomal complex	1 (0.18%)	62 (1.08%)	0.998506	1
241	GO:0019866	organelle inner membrane	4 (0.7%)	125 (2.17%)	0.998948	1
242	GO:0005815	microtubule organizing center	5 (0.88%)	143 (2.49%)	0.999042	1
243	GO:0016604	nuclear body	3 (0.53%)	113 (1.96%)	0.999374	1
244	GO:0000151	ubiquitin ligase complex	1 (0.18%)	76 (1.32%)	0.99966	1
245	GO:0044429	mitochondrial part	2 (0.35%)	122 (2.12%)	0.999962	1
246	GO:0005739	mitochondrion	2 (0.35%)	125 (2.17%)	0.999972	1
247	GO:0015630	microtubule cytoskeleton	13 (2.28%)	324 (5.63%)	0.999985	1
248	GO:0005654	nucleoplasm	8 (1.4%)	258 (4.49%)	0.999995	1
249	GO:0044451	nucleoplasm part	8 (1.4%)	258 (4.49%)	0.999995	1
250	GO:1990234	transferase complex	5 (0.88%)	207 (3.6%)	0.999996	1
251	GO:0043234	protein complex	59 (10.35%)	977 (16.99%)	0.999999	1
252	GO:1902494	catalytic complex	5 (0.88%)	250 (4.35%)	1	1
253	GO:0043231	intracellular membrane-bounded organelle	248 (43.51%)	3126 (54.35%)	1	1
254	GO:0043226	organelle	308 (54.04%)	3737 (64.97%)	1	1
255	GO:0043227	membrane-bounded organelle	261 (45.79%)	3285 (57.11%)	1	1
256	GO:0043229	intracellular organelle	296 (51.93%)	3633 (63.16%)	1	1
257	GO:0031981	nuclear lumen	22 (3.86%)	597 (10.38%)	1	1
258	GO:0044428	nuclear part	30 (5.26%)	727 (12.64%)	1	1
259	GO:0043233	organelle lumen	23 (4.04%)	624 (10.85%)	1	1
260	GO:0070013	intracellular organelle lumen	23 (4.04%)	624 (10.85%)	1	1
261	GO:0031974	membrane-enclosed lumen	23 (4.04%)	626 (10.88%)	1	1
262	GO:0005634	nucleus	31 (5.44%)	747 (12.99%)	1	1
263	GO:0030529	intracellular ribonucleoprotein complex	4 (0.7%)	319 (5.55%)	1	1
264	GO:1990904	ribonucleoprotein complex	4 (0.7%)	319 (5.55%)	1	1
265	GO:0032991	macromolecular complex	77 (13.51%)	1393 (24.22%)	1	1
266	GO:0044424	intracellular part	350 (61.4%)	4260 (74.06%)	1	1
267	GO:0005622	intracellular	350 (61.4%)	4265 (74.15%)	1	1
268	GO:0044446	intracellular organelle part	85 (14.91%)	1597 (27.76%)	1	1
269	GO:0005623	cell	390 (68.42%)	4664 (81.08%)	1	1
270	GO:0044464	cell part	390 (68.42%)	4664 (81.08%)	1	1
271	GO:0044422	organelle part	89 (15.61%)	1652 (28.72%)	1	1
E13 VS. E18 GO Enrichment (Molecular Function)
#	GO ID	Description	GeneRatio (607)	BgRatio (6151)	pvalue	p.adjust
1	GO:0004872	receptor activity	58 (9.56%)	309 (5.02%)	1e-06	0.000264
2	GO:0038023	signaling receptor activity	52 (8.57%)	270 (4.39%)	1e-06	0.000264
3	GO:0004888	transmembrane signaling receptor activity	41 (6.75%)	214 (3.48%)	2e-05	0.00217
4	GO:0004930	G-protein coupled receptor activity	22 (3.62%)	87 (1.41%)	2.4e-05	0.00217
5	GO:0004871	signal transducer activity	52 (8.57%)	299 (4.86%)	2.7e-05	0.00217
6	GO:0099600	transmembrane receptor activity	44 (7.25%)	240 (3.9%)	3e-05	0.00217
7	GO:0008528	G-protein coupled peptide receptor activity	12 (1.98%)	34 (0.55%)	5.5e-05	0.003333
8	GO:0001653	peptide receptor activity	12 (1.98%)	35 (0.57%)	7.6e-05	0.004045
9	GO:0060089	molecular transducer activity	62 (10.21%)	392 (6.37%)	8.8e-05	0.004203
10	GO:0071813	lipoprotein particle binding	5 (0.82%)	7 (0.11%)	0.000163	0.006991
11	GO:0071814	protein-lipid complex binding	5 (0.82%)	9 (0.15%)	0.000827	0.032197
12	GO:0001595	angiotensin receptor activity	3 (0.49%)	3 (0.05%)	0.000957	0.032645
13	GO:0001071	nucleic acid binding transcription factor activity	63 (10.38%)	436 (7.09%)	0.000992	0.032645
14	GO:0019838	growth factor binding	12 (1.98%)	46 (0.75%)	0.001279	0.03909
15	GO:0005539	glycosaminoglycan binding	12 (1.98%)	48 (0.78%)	0.001906	0.051036
16	GO:0000982	transcription factor activity, RNA polymerase II core promoter proximal region sequence-specific binding	11 (1.81%)	42 (0.68%)	0.001951	0.051036
17	GO:0019842	vitamin binding	8 (1.32%)	25 (0.41%)	0.002027	0.051036
18	GO:0005102	receptor binding	46 (7.58%)	317 (5.15%)	0.004355	0.103558
19	GO:0051213	dioxygenase activity	6 (0.99%)	18 (0.29%)	0.00593	0.133582
20	GO:0000976	transcription regulatory region sequence-specific DNA binding	11 (1.81%)	49 (0.8%)	0.007033	0.134253
21	GO:0008289	lipid binding	21 (3.46%)	122 (1.98%)	0.007697	0.134253
22	GO:1990837	sequence-specific double-stranded DNA binding	11 (1.81%)	50 (0.81%)	0.008237	0.134253
23	GO:0005126	cytokine receptor binding	9 (1.48%)	37 (0.6%)	0.008312	0.134253
24	GO:0016701	oxidoreductase activity, acting on single donors with incorporation of molecular oxygen	5 (0.82%)	14 (0.23%)	0.008647	0.134253
25	GO:0015065	uridine nucleotide receptor activity	2 (0.33%)	2 (0.03%)	0.009724	0.134253
26	GO:0016502	nucleotide receptor activity	2 (0.33%)	2 (0.03%)	0.009724	0.134253
27	GO:0019798	procollagen-proline dioxygenase activity	2 (0.33%)	2 (0.03%)	0.009724	0.134253
28	GO:0050542	icosanoid binding	2 (0.33%)	2 (0.03%)	0.009724	0.134253
29	GO:0070815	peptidyl-lysine 5-dioxygenase activity	2 (0.33%)	2 (0.03%)	0.009724	0.134253
30	GO:0071553	G-protein coupled pyrimidinergic nucleotide receptor activity	2 (0.33%)	2 (0.03%)	0.009724	0.134253
31	GO:1901567	fatty acid derivative binding	2 (0.33%)	2 (0.03%)	0.009724	0.134253
32	GO:0005227	calcium activated cation channel activity	4 (0.66%)	10 (0.16%)	0.012142	0.148593
33	GO:0022839	ion gated channel activity	4 (0.66%)	10 (0.16%)	0.012142	0.148593
34	GO:0001664	G-protein coupled receptor binding	10 (1.65%)	46 (0.75%)	0.012539	0.148593
35	GO:0003700	transcription factor activity, sequence-specific DNA binding	19 (3.13%)	112 (1.82%)	0.012718	0.148593
36	GO:0000977	RNA polymerase II regulatory region sequence-specific DNA binding	8 (1.32%)	33 (0.54%)	0.012846	0.148593
37	GO:0001012	RNA polymerase II regulatory region DNA binding	8 (1.32%)	33 (0.54%)	0.012846	0.148593
38	GO:0000981	RNA polymerase II transcription factor activity, sequence-specific DNA binding	18 (2.97%)	105 (1.71%)	0.013586	0.153021
39	GO:0043425	bHLH transcription factor binding	3 (0.49%)	6 (0.1%)	0.015228	0.167117
40	GO:0004112	cyclic-nucleotide phosphodiesterase activity	5 (0.82%)	17 (0.28%)	0.020848	0.21861
41	GO:0043565	sequence-specific DNA binding	12 (1.98%)	64 (1.04%)	0.020942	0.21861
42	GO:0044212	transcription regulatory region DNA binding	16 (2.64%)	97 (1.58%)	0.026965	0.255995
43	GO:0005125	cytokine activity	2 (0.33%)	3 (0.05%)	0.027258	0.255995
44	GO:0043236	laminin binding	2 (0.33%)	3 (0.05%)	0.027258	0.255995
45	GO:0050840	extracellular matrix binding	2 (0.33%)	3 (0.05%)	0.027258	0.255995
46	GO:0022804	active transmembrane transporter activity	13 (2.14%)	74 (1.2%)	0.027513	0.255995
47	GO:0015291	secondary active transmembrane transporter activity	8 (1.32%)	38 (0.62%)	0.029244	0.266308
48	GO:0016706	oxidoreductase activity, acting on paired donors, with incorporation or reduction of molecular oxygen, 2-oxoglutarate as one donor, and incorporation of one atom each of oxygen into both donors	4 (0.66%)	13 (0.21%)	0.032561	0.278726
49	GO:0038024	cargo receptor activity	4 (0.66%)	13 (0.21%)	0.032561	0.278726
50	GO:0043178	alcohol binding	4 (0.66%)	13 (0.21%)	0.032561	0.278726
51	GO:0008187	poly-pyrimidine tract binding	3 (0.49%)	8 (0.13%)	0.036694	0.296323
52	GO:0008235	metalloexopeptidase activity	3 (0.49%)	8 (0.13%)	0.036694	0.296323
53	GO:0032813	tumor necrosis factor receptor superfamily binding	3 (0.49%)	8 (0.13%)	0.036694	0.296323
54	GO:0003690	double-stranded DNA binding	11 (1.81%)	63 (1.02%)	0.0423	0.335269
55	GO:0015248	sterol transporter activity	2 (0.33%)	4 (0.07%)	0.050972	0.376135
56	GO:0031543	peptidyl-proline dioxygenase activity	2 (0.33%)	4 (0.07%)	0.050972	0.376135
57	GO:0042379	chemokine receptor binding	2 (0.33%)	4 (0.07%)	0.050972	0.376135
58	GO:0048020	CCR chemokine receptor binding	2 (0.33%)	4 (0.07%)	0.050972	0.376135
59	GO:0000975	regulatory region DNA binding	22 (3.62%)	159 (2.58%)	0.063677	0.38749
60	GO:0001067	regulatory region nucleic acid binding	22 (3.62%)	159 (2.58%)	0.063677	0.38749
61	GO:0043168	anion binding	22 (3.62%)	160 (2.6%)	0.067303	0.38749
62	GO:0005543	phospholipid binding	11 (1.81%)	68 (1.11%)	0.067593	0.38749
63	GO:0050839	cell adhesion molecule binding	3 (0.49%)	10 (0.16%)	0.067788	0.38749
64	GO:0004713	protein tyrosine kinase activity	8 (1.32%)	45 (0.73%)	0.070453	0.38749
65	GO:0016705	oxidoreductase activity, acting on paired donors, with incorporation or reduction of molecular oxygen	8 (1.32%)	45 (0.73%)	0.070453	0.38749
66	GO:0008233	peptidase activity	27 (4.45%)	206 (3.35%)	0.075222	0.38749
67	GO:0070011	peptidase activity, acting on L-amino acid peptides	27 (4.45%)	206 (3.35%)	0.075222	0.38749
68	GO:0008227	G-protein coupled amine receptor activity	4 (0.66%)	17 (0.28%)	0.079212	0.38749
69	GO:0004953	icosanoid receptor activity	2 (0.33%)	5 (0.08%)	0.079477	0.38749
70	GO:0004954	prostanoid receptor activity	2 (0.33%)	5 (0.08%)	0.079477	0.38749
71	GO:0004955	prostaglandin receptor activity	2 (0.33%)	5 (0.08%)	0.079477	0.38749
72	GO:0016702	oxidoreductase activity, acting on single donors with incorporation of molecular oxygen, incorporation of two atoms of oxygen	2 (0.33%)	5 (0.08%)	0.079477	0.38749
73	GO:0016860	intramolecular oxidoreductase activity	2 (0.33%)	5 (0.08%)	0.079477	0.38749
74	GO:0019212	phosphatase inhibitor activity	2 (0.33%)	5 (0.08%)	0.079477	0.38749
75	GO:0004175	endopeptidase activity	10 (1.65%)	62 (1.01%)	0.080331	0.38749
76	GO:0016491	oxidoreductase activity	34 (5.6%)	271 (4.41%)	0.08282	0.38749
77	GO:0003779	actin binding	7 (1.15%)	39 (0.63%)	0.083987	0.38749
78	GO:0004520	endodeoxyribonuclease activity	3 (0.49%)	11 (0.18%)	0.086603	0.38749
79	GO:0030291	protein serine/threonine kinase inhibitor activity	3 (0.49%)	11 (0.18%)	0.086603	0.38749
80	GO:0032934	sterol binding	3 (0.49%)	11 (0.18%)	0.086603	0.38749
81	GO:0008092	cytoskeletal protein binding	27 (4.45%)	212 (3.45%)	0.098443	0.38749
82	GO:0003988	acetyl-CoA C-acyltransferase activity	1 (0.16%)	1 (0.02%)	0.098683	0.38749
83	GO:0004659	prenyltransferase activity	1 (0.16%)	1 (0.02%)	0.098683	0.38749
84	GO:0004806	triglyceride lipase activity	1 (0.16%)	1 (0.02%)	0.098683	0.38749
85	GO:0004864	protein phosphatase inhibitor activity	1 (0.16%)	1 (0.02%)	0.098683	0.38749
86	GO:0004939	beta-adrenergic receptor activity	1 (0.16%)	1 (0.02%)	0.098683	0.38749
87	GO:0004942	anaphylatoxin receptor activity	1 (0.16%)	1 (0.02%)	0.098683	0.38749
88	GO:0005243	gap junction channel activity	1 (0.16%)	1 (0.02%)	0.098683	0.38749
89	GO:0010861	thyroid hormone receptor activator activity	1 (0.16%)	1 (0.02%)	0.098683	0.38749
90	GO:0015166	polyol transmembrane transporter activity	1 (0.16%)	1 (0.02%)	0.098683	0.38749
91	GO:0015168	glycerol transmembrane transporter activity	1 (0.16%)	1 (0.02%)	0.098683	0.38749
92	GO:0015665	alcohol transmembrane transporter activity	1 (0.16%)	1 (0.02%)	0.098683	0.38749
93	GO:0016725	oxidoreductase activity, acting on CH or CH2 groups	1 (0.16%)	1 (0.02%)	0.098683	0.38749
94	GO:0016728	oxidoreductase activity, acting on CH or CH2 groups, disulfide as acceptor	1 (0.16%)	1 (0.02%)	0.098683	0.38749
95	GO:0016793	triphosphoric monoester hydrolase activity	1 (0.16%)	1 (0.02%)	0.098683	0.38749
96	GO:0016812	hydrolase activity, acting on carbon-nitrogen (but not peptide) bonds, in cyclic amides	1 (0.16%)	1 (0.02%)	0.098683	0.38749
97	GO:0016863	intramolecular oxidoreductase activity, transposing C=C bonds	1 (0.16%)	1 (0.02%)	0.098683	0.38749
98	GO:0031714	C5a anaphylatoxin chemotactic receptor binding	1 (0.16%)	1 (0.02%)	0.098683	0.38749
99	GO:0032552	deoxyribonucleotide binding	1 (0.16%)	1 (0.02%)	0.098683	0.38749
100	GO:0032554	purine deoxyribonucleotide binding	1 (0.16%)	1 (0.02%)	0.098683	0.38749
101	GO:0032560	guanyl deoxyribonucleotide binding	1 (0.16%)	1 (0.02%)	0.098683	0.38749
102	GO:0033765	steroid dehydrogenase activity, acting on the CH-CH group of donors	1 (0.16%)	1 (0.02%)	0.098683	0.38749
103	GO:0035014	phosphatidylinositol 3-kinase regulator activity	1 (0.16%)	1 (0.02%)	0.098683	0.38749
104	GO:0052813	phosphatidylinositol bisphosphate kinase activity	1 (0.16%)	1 (0.02%)	0.098683	0.38749
105	GO:0052816	long-chain acyl-CoA hydrolase activity	1 (0.16%)	1 (0.02%)	0.098683	0.38749
106	GO:0060229	lipase activator activity	1 (0.16%)	1 (0.02%)	0.098683	0.38749
107	GO:0086075	gap junction channel activity involved in cardiac conduction electrical coupling	1 (0.16%)	1 (0.02%)	0.098683	0.38749
108	GO:1901618	organic hydroxy compound transmembrane transporter activity	1 (0.16%)	1 (0.02%)	0.098683	0.38749
109	GO:1903763	gap junction channel activity involved in cell communication by electrical coupling	1 (0.16%)	1 (0.02%)	0.098683	0.38749
110	GO:0008237	metallopeptidase activity	3 (0.49%)	12 (0.2%)	0.107337	0.417639
111	GO:0016229	steroid dehydrogenase activity	2 (0.33%)	6 (0.1%)	0.111602	0.418518
112	GO:0016765	transferase activity, transferring alkyl or aryl (other than methyl) groups	2 (0.33%)	6 (0.1%)	0.111602	0.418518
113	GO:0051183	vitamin transporter activity	2 (0.33%)	6 (0.1%)	0.111602	0.418518
114	GO:0005215	transporter activity	48 (7.91%)	409 (6.65%)	0.11191	0.418518
115	GO:0008081	phosphoric diester hydrolase activity	6 (0.99%)	34 (0.55%)	0.112452	0.418518
116	GO:0003677	DNA binding	57 (9.39%)	495 (8.05%)	0.115892	0.427601
117	GO:0003727	single-stranded RNA binding	3 (0.49%)	13 (0.21%)	0.12977	0.474714
118	GO:0043167	ion binding	170 (28.01%)	1603 (26.06%)	0.135577	0.487856
119	GO:0016614	oxidoreductase activity, acting on CH-OH group of donors	8 (1.32%)	52 (0.85%)	0.135642	0.487856
120	GO:0008188	neuropeptide receptor activity	2 (0.33%)	7 (0.11%)	0.146356	0.51769
121	GO:0042287	MHC protein binding	2 (0.33%)	7 (0.11%)	0.146356	0.51769
122	GO:1901981	phosphatidylinositol phosphate binding	5 (0.82%)	29 (0.47%)	0.151793	0.524908
123	GO:0004536	deoxyribonuclease activity	3 (0.49%)	14 (0.23%)	0.153673	0.524908
124	GO:0005496	steroid binding	3 (0.49%)	14 (0.23%)	0.153673	0.524908
125	GO:0004857	enzyme inhibitor activity	8 (1.32%)	55 (0.89%)	0.170561	0.524908
126	GO:0022857	transmembrane transporter activity	39 (6.43%)	340 (5.53%)	0.176352	0.524908
127	GO:0031406	carboxylic acid binding	4 (0.66%)	23 (0.37%)	0.186148	0.524908
128	GO:0043177	organic acid binding	4 (0.66%)	23 (0.37%)	0.186148	0.524908
129	GO:0046872	metal ion binding	95 (15.65%)	884 (14.37%)	0.187298	0.524908
130	GO:0019207	kinase regulator activity	9 (1.48%)	65 (1.06%)	0.187408	0.524908
131	GO:0004859	phospholipase inhibitor activity	1 (0.16%)	2 (0.03%)	0.187642	0.524908
132	GO:0005326	neurotransmitter transporter activity	1 (0.16%)	2 (0.03%)	0.187642	0.524908
133	GO:0008395	steroid hydroxylase activity	1 (0.16%)	2 (0.03%)	0.187642	0.524908
134	GO:0008556	potassium-transporting ATPase activity	1 (0.16%)	2 (0.03%)	0.187642	0.524908
135	GO:0015205	nucleobase transmembrane transporter activity	1 (0.16%)	2 (0.03%)	0.187642	0.524908
136	GO:0015645	fatty acid ligase activity	1 (0.16%)	2 (0.03%)	0.187642	0.524908
137	GO:0016289	CoA hydrolase activity	1 (0.16%)	2 (0.03%)	0.187642	0.524908
138	GO:0016714	oxidoreductase activity, acting on paired donors, with incorporation or reduction of molecular oxygen, reduced pteridine as one donor, and incorporation of one atom of oxygen	1 (0.16%)	2 (0.03%)	0.187642	0.524908
139	GO:0016801	hydrolase activity, acting on ether bonds	1 (0.16%)	2 (0.03%)	0.187642	0.524908
140	GO:0016803	ether hydrolase activity	1 (0.16%)	2 (0.03%)	0.187642	0.524908
141	GO:0016813	hydrolase activity, acting on carbon-nitrogen (but not peptide) bonds, in linear amidines	1 (0.16%)	2 (0.03%)	0.187642	0.524908
142	GO:0016884	carbon-nitrogen ligase activity, with glutamine as amido-N-donor	1 (0.16%)	2 (0.03%)	0.187642	0.524908
143	GO:0016889	endodeoxyribonuclease activity, producing 3'-phosphomonoesters	1 (0.16%)	2 (0.03%)	0.187642	0.524908
144	GO:0019001	guanyl nucleotide binding	1 (0.16%)	2 (0.03%)	0.187642	0.524908
145	GO:0030159	receptor signaling complex scaffold activity	1 (0.16%)	2 (0.03%)	0.187642	0.524908
146	GO:0031701	angiotensin receptor binding	1 (0.16%)	2 (0.03%)	0.187642	0.524908
147	GO:0034185	apolipoprotein binding	1 (0.16%)	2 (0.03%)	0.187642	0.524908
148	GO:0043548	phosphatidylinositol 3-kinase binding	1 (0.16%)	2 (0.03%)	0.187642	0.524908
149	GO:0046915	transition metal ion transmembrane transporter activity	1 (0.16%)	2 (0.03%)	0.187642	0.524908
150	GO:0047617	acyl-CoA hydrolase activity	1 (0.16%)	2 (0.03%)	0.187642	0.524908
151	GO:0050780	dopamine receptor binding	1 (0.16%)	2 (0.03%)	0.187642	0.524908
152	GO:0072341	modified amino acid binding	1 (0.16%)	2 (0.03%)	0.187642	0.524908
153	GO:1901338	catecholamine binding	1 (0.16%)	2 (0.03%)	0.187642	0.524908
154	GO:0004497	monooxygenase activity	3 (0.49%)	16 (0.26%)	0.204969	0.56235
155	GO:0004860	protein kinase inhibitor activity	3 (0.49%)	16 (0.26%)	0.204969	0.56235
156	GO:0019210	kinase inhibitor activity	3 (0.49%)	16 (0.26%)	0.204969	0.56235
157	GO:0005160	transforming growth factor beta receptor binding	2 (0.33%)	9 (0.15%)	0.220572	0.597499
158	GO:0030551	cyclic nucleotide binding	2 (0.33%)	9 (0.15%)	0.220572	0.597499
159	GO:0019887	protein kinase regulator activity	8 (1.32%)	59 (0.96%)	0.222622	0.599258
160	GO:0008238	exopeptidase activity	4 (0.66%)	25 (0.41%)	0.228868	0.608418
161	GO:0031072	heat shock protein binding	4 (0.66%)	25 (0.41%)	0.228868	0.608418
162	GO:0005515	protein binding	202 (33.28%)	1962 (31.9%)	0.234149	0.618617
163	GO:0035091	phosphatidylinositol binding	5 (0.82%)	34 (0.55%)	0.240613	0.619639
164	GO:0001608	G-protein coupled nucleotide receptor activity	2 (0.33%)	10 (0.16%)	0.258768	0.619639
165	GO:0005506	iron ion binding	2 (0.33%)	10 (0.16%)	0.258768	0.619639
166	GO:0003713	transcription coactivator activity	3 (0.49%)	18 (0.29%)	0.25945	0.619639
167	GO:0019208	phosphatase regulator activity	3 (0.49%)	18 (0.29%)	0.25945	0.619639
168	GO:0015079	potassium ion transmembrane transporter activity	5 (0.82%)	35 (0.57%)	0.259872	0.619639
169	GO:0015399	primary active transmembrane transporter activity	5 (0.82%)	35 (0.57%)	0.259872	0.619639
170	GO:0015405	P-P-bond-hydrolysis-driven transmembrane transporter activity	5 (0.82%)	35 (0.57%)	0.259872	0.619639
171	GO:0001221	transcription cofactor binding	1 (0.16%)	3 (0.05%)	0.267834	0.619639
172	GO:0004197	cysteine-type endopeptidase activity	1 (0.16%)	3 (0.05%)	0.267834	0.619639
173	GO:0004470	malic enzyme activity	1 (0.16%)	3 (0.05%)	0.267834	0.619639
174	GO:0005221	intracellular cyclic nucleotide activated cation channel activity	1 (0.16%)	3 (0.05%)	0.267834	0.619639
175	GO:0008329	signaling pattern recognition receptor activity	1 (0.16%)	3 (0.05%)	0.267834	0.619639
176	GO:0015662	ATPase activity, coupled to transmembrane movement of ions, phosphorylative mechanism	1 (0.16%)	3 (0.05%)	0.267834	0.619639
177	GO:0016411	acylglycerol O-acyltransferase activity	1 (0.16%)	3 (0.05%)	0.267834	0.619639
178	GO:0016671	oxidoreductase activity, acting on a sulfur group of donors, disulfide as acceptor	1 (0.16%)	3 (0.05%)	0.267834	0.619639
179	GO:0016894	endonuclease activity, active with either ribo- or deoxyribonucleic acids and producing 3'-phosphomonoesters	1 (0.16%)	3 (0.05%)	0.267834	0.619639
180	GO:0030546	receptor activator activity	1 (0.16%)	3 (0.05%)	0.267834	0.619639
181	GO:0031779	melanocortin receptor binding	1 (0.16%)	3 (0.05%)	0.267834	0.619639
182	GO:0034190	apolipoprotein receptor binding	1 (0.16%)	3 (0.05%)	0.267834	0.619639
183	GO:0038187	pattern recognition receptor activity	1 (0.16%)	3 (0.05%)	0.267834	0.619639
184	GO:0043855	cyclic nucleotide-gated ion channel activity	1 (0.16%)	3 (0.05%)	0.267834	0.619639
185	GO:0055102	lipase inhibitor activity	1 (0.16%)	3 (0.05%)	0.267834	0.619639
186	GO:0046906	tetrapyrrole binding	6 (0.99%)	45 (0.73%)	0.281326	0.647352
187	GO:0043169	cation binding	152 (25.04%)	1480 (24.06%)	0.291221	0.666538
188	GO:0004519	endonuclease activity	3 (0.49%)	20 (0.33%)	0.31551	0.703248
189	GO:0015078	hydrogen ion transmembrane transporter activity	3 (0.49%)	20 (0.33%)	0.31551	0.703248
190	GO:1902936	phosphatidylinositol bisphosphate binding	3 (0.49%)	20 (0.33%)	0.31551	0.703248
191	GO:0005488	binding	476 (78.42%)	4774 (77.61%)	0.32859	0.703248
192	GO:0005249	voltage-gated potassium channel activity	2 (0.33%)	12 (0.2%)	0.334965	0.703248
193	GO:0019829	cation-transporting ATPase activity	2 (0.33%)	12 (0.2%)	0.334965	0.703248
194	GO:0099516	ion antiporter activity	2 (0.33%)	12 (0.2%)	0.334965	0.703248
195	GO:0005310	dicarboxylic acid transmembrane transporter activity	1 (0.16%)	4 (0.07%)	0.340122	0.703248
196	GO:0008376	acetylgalactosaminyltransferase activity	1 (0.16%)	4 (0.07%)	0.340122	0.703248
197	GO:0008443	phosphofructokinase activity	1 (0.16%)	4 (0.07%)	0.340122	0.703248
198	GO:0016405	CoA-ligase activity	1 (0.16%)	4 (0.07%)	0.340122	0.703248
199	GO:0016642	oxidoreductase activity, acting on the CH-NH2 group of donors, disulfide as acceptor	1 (0.16%)	4 (0.07%)	0.340122	0.703248
200	GO:0016646	oxidoreductase activity, acting on the CH-NH group of donors, NAD or NADP as acceptor	1 (0.16%)	4 (0.07%)	0.340122	0.703248
201	GO:0019203	carbohydrate phosphatase activity	1 (0.16%)	4 (0.07%)	0.340122	0.703248
202	GO:0030228	lipoprotein particle receptor activity	1 (0.16%)	4 (0.07%)	0.340122	0.703248
203	GO:0032404	mismatch repair complex binding	1 (0.16%)	4 (0.07%)	0.340122	0.703248
204	GO:0035173	histone kinase activity	1 (0.16%)	4 (0.07%)	0.340122	0.703248
205	GO:0035184	histone threonine kinase activity	1 (0.16%)	4 (0.07%)	0.340122	0.703248
206	GO:0043121	neurotrophin binding	1 (0.16%)	4 (0.07%)	0.340122	0.703248
207	GO:0050308	sugar-phosphatase activity	1 (0.16%)	4 (0.07%)	0.340122	0.703248
208	GO:0046943	carboxylic acid transmembrane transporter activity	3 (0.49%)	21 (0.34%)	0.343692	0.707213
209	GO:0005261	cation channel activity	10 (1.65%)	87 (1.41%)	0.354637	0.722755
210	GO:0046983	protein dimerization activity	38 (6.26%)	362 (5.89%)	0.366234	0.722755
211	GO:0004714	transmembrane receptor protein tyrosine kinase activity	3 (0.49%)	22 (0.36%)	0.371772	0.722755
212	GO:0016835	carbon-oxygen lyase activity	3 (0.49%)	22 (0.36%)	0.371772	0.722755
213	GO:0001871	pattern binding	2 (0.33%)	13 (0.21%)	0.372273	0.722755
214	GO:0015297	antiporter activity	2 (0.33%)	13 (0.21%)	0.372273	0.722755
215	GO:0017048	Rho GTPase binding	2 (0.33%)	13 (0.21%)	0.372273	0.722755
216	GO:0042625	ATPase coupled ion transmembrane transporter activity	2 (0.33%)	13 (0.21%)	0.372273	0.722755
217	GO:0048029	monosaccharide binding	2 (0.33%)	13 (0.21%)	0.372273	0.722755
218	GO:0030234	enzyme regulator activity	24 (3.95%)	226 (3.67%)	0.382807	0.722755
219	GO:0022836	gated channel activity	8 (1.32%)	70 (1.14%)	0.386513	0.722755
220	GO:0098772	molecular function regulator	30 (4.94%)	286 (4.65%)	0.388938	0.722755
221	GO:0005319	lipid transporter activity	4 (0.66%)	32 (0.52%)	0.389811	0.722755
222	GO:0016616	oxidoreductase activity, acting on the CH-OH group of donors, NAD or NADP as acceptor	4 (0.66%)	32 (0.52%)	0.389811	0.722755
223	GO:0005342	organic acid transmembrane transporter activity	3 (0.49%)	23 (0.37%)	0.399615	0.722755
224	GO:0001948	glycoprotein binding	1 (0.16%)	5 (0.08%)	0.405283	0.722755
225	GO:0005172	vascular endothelial growth factor receptor binding	1 (0.16%)	5 (0.08%)	0.405283	0.722755
226	GO:0005179	hormone activity	1 (0.16%)	5 (0.08%)	0.405283	0.722755
227	GO:0008374	O-acyltransferase activity	1 (0.16%)	5 (0.08%)	0.405283	0.722755
228	GO:0015301	anion:anion antiporter activity	1 (0.16%)	5 (0.08%)	0.405283	0.722755
229	GO:0016408	C-acyltransferase activity	1 (0.16%)	5 (0.08%)	0.405283	0.722755
230	GO:0016538	cyclin-dependent protein serine/threonine kinase regulator activity	1 (0.16%)	5 (0.08%)	0.405283	0.722755
231	GO:0016615	malate dehydrogenase activity	1 (0.16%)	5 (0.08%)	0.405283	0.722755
232	GO:0016832	aldehyde-lyase activity	1 (0.16%)	5 (0.08%)	0.405283	0.722755
233	GO:0016878	acid-thiol ligase activity	1 (0.16%)	5 (0.08%)	0.405283	0.722755
234	GO:0022829	wide pore channel activity	1 (0.16%)	5 (0.08%)	0.405283	0.722755
235	GO:0030545	receptor regulator activity	1 (0.16%)	5 (0.08%)	0.405283	0.722755
236	GO:0032947	protein complex scaffold	1 (0.16%)	5 (0.08%)	0.405283	0.722755
237	GO:0033764	steroid dehydrogenase activity, acting on the CH-OH group of donors, NAD or NADP as acceptor	1 (0.16%)	5 (0.08%)	0.405283	0.722755
238	GO:0042165	neurotransmitter binding	1 (0.16%)	5 (0.08%)	0.405283	0.722755
239	GO:0050664	oxidoreductase activity, acting on NAD(P)H, oxygen as acceptor	1 (0.16%)	5 (0.08%)	0.405283	0.722755
240	GO:0071855	neuropeptide receptor binding	1 (0.16%)	5 (0.08%)	0.405283	0.722755
241	GO:0019888	protein phosphatase regulator activity	2 (0.33%)	14 (0.23%)	0.408706	0.722836
242	GO:0046332	SMAD binding	2 (0.33%)	14 (0.23%)	0.408706	0.722836
243	GO:0005267	potassium channel activity	4 (0.66%)	33 (0.54%)	0.412989	0.724424
244	GO:0019199	transmembrane receptor protein kinase activity	4 (0.66%)	33 (0.54%)	0.412989	0.724424
245	GO:0022892	substrate-specific transporter activity	36 (5.93%)	350 (5.69%)	0.421334	0.736044
246	GO:0008509	anion transmembrane transporter activity	6 (0.99%)	53 (0.86%)	0.426459	0.740202
247	GO:0044877	macromolecular complex binding	12 (1.98%)	112 (1.82%)	0.427173	0.740202
248	GO:0030246	carbohydrate binding	2 (0.33%)	15 (0.24%)	0.444074	0.763308
249	GO:0070325	lipoprotein particle receptor binding	2 (0.33%)	15 (0.24%)	0.444074	0.763308
250	GO:0070851	growth factor receptor binding	3 (0.49%)	25 (0.41%)	0.454137	0.772764
251	GO:0004935	adrenergic receptor activity	1 (0.16%)	6 (0.1%)	0.46402	0.772764
252	GO:0005501	retinoid binding	1 (0.16%)	6 (0.1%)	0.46402	0.772764
253	GO:0016638	oxidoreductase activity, acting on the CH-NH2 group of donors	1 (0.16%)	6 (0.1%)	0.46402	0.772764
254	GO:0016799	hydrolase activity, hydrolyzing N-glycosyl compounds	1 (0.16%)	6 (0.1%)	0.46402	0.772764
255	GO:0019840	isoprenoid binding	1 (0.16%)	6 (0.1%)	0.46402	0.772764
256	GO:0019843	rRNA binding	1 (0.16%)	6 (0.1%)	0.46402	0.772764
257	GO:0035250	UDP-galactosyltransferase activity	1 (0.16%)	6 (0.1%)	0.46402	0.772764
258	GO:0000149	SNARE binding	2 (0.33%)	16 (0.26%)	0.478232	0.788707
259	GO:0016877	ligase activity, forming carbon-sulfur bonds	2 (0.33%)	16 (0.26%)	0.478232	0.788707
260	GO:0016667	oxidoreductase activity, acting on a sulfur group of donors	3 (0.49%)	26 (0.42%)	0.480623	0.788707
261	GO:0032403	protein complex binding	5 (0.82%)	46 (0.75%)	0.480964	0.788707
262	GO:0046873	metal ion transmembrane transporter activity	9 (1.48%)	87 (1.41%)	0.49326	0.803244
263	GO:0015075	ion transmembrane transporter activity	27 (4.45%)	269 (4.37%)	0.493582	0.803244
264	GO:0005451	monovalent cation:proton antiporter activity	1 (0.16%)	7 (0.11%)	0.516963	0.822529
265	GO:0008252	nucleotidase activity	1 (0.16%)	7 (0.11%)	0.516963	0.822529
266	GO:0008378	galactosyltransferase activity	1 (0.16%)	7 (0.11%)	0.516963	0.822529
267	GO:0015299	solute:proton antiporter activity	1 (0.16%)	7 (0.11%)	0.516963	0.822529
268	GO:0015491	cation:cation antiporter activity	1 (0.16%)	7 (0.11%)	0.516963	0.822529
269	GO:0019200	carbohydrate kinase activity	1 (0.16%)	7 (0.11%)	0.516963	0.822529
270	GO:0005198	structural molecule activity	11 (1.81%)	110 (1.79%)	0.528977	0.83659
271	GO:0001076	transcription factor activity, RNA polymerase II transcription factor binding	3 (0.49%)	28 (0.46%)	0.531665	0.83659
272	GO:0008514	organic anion transmembrane transporter activity	3 (0.49%)	28 (0.46%)	0.531665	0.83659
273	GO:0005217	intracellular ligand-gated ion channel activity	2 (0.33%)	18 (0.29%)	0.542527	0.84131
274	GO:0015036	disulfide oxidoreductase activity	2 (0.33%)	18 (0.29%)	0.542527	0.84131
275	GO:0016836	hydro-lyase activity	2 (0.33%)	18 (0.29%)	0.542527	0.84131
276	GO:0022843	voltage-gated cation channel activity	2 (0.33%)	18 (0.29%)	0.542527	0.84131
277	GO:0004601	peroxidase activity	1 (0.16%)	8 (0.13%)	0.564685	0.847902
278	GO:0004869	cysteine-type endopeptidase inhibitor activity	1 (0.16%)	8 (0.13%)	0.564685	0.847902
279	GO:0005048	signal sequence binding	1 (0.16%)	8 (0.13%)	0.564685	0.847902
280	GO:0005242	inward rectifier potassium channel activity	1 (0.16%)	8 (0.13%)	0.564685	0.847902
281	GO:0008565	protein transporter activity	1 (0.16%)	8 (0.13%)	0.564685	0.847902
282	GO:0015298	solute:cation antiporter activity	1 (0.16%)	8 (0.13%)	0.564685	0.847902
283	GO:0016645	oxidoreductase activity, acting on the CH-NH group of donors	1 (0.16%)	8 (0.13%)	0.564685	0.847902
284	GO:0016684	oxidoreductase activity, acting on peroxide as acceptor	1 (0.16%)	8 (0.13%)	0.564685	0.847902
285	GO:0016831	carboxy-lyase activity	1 (0.16%)	8 (0.13%)	0.564685	0.847902
286	GO:0046914	transition metal ion binding	65 (10.71%)	667 (10.84%)	0.566589	0.847902
287	GO:0042277	peptide binding	2 (0.33%)	19 (0.31%)	0.572545	0.852753
288	GO:0022890	inorganic cation transmembrane transporter activity	12 (1.98%)	124 (2.02%)	0.573815	0.852753
289	GO:0008324	cation transmembrane transporter activity	18 (2.97%)	189 (3.07%)	0.601023	0.878701
290	GO:0005244	voltage-gated ion channel activity	2 (0.33%)	20 (0.33%)	0.601104	0.878701
291	GO:0022832	voltage-gated channel activity	2 (0.33%)	20 (0.33%)	0.601104	0.878701
292	GO:0001085	RNA polymerase II transcription factor binding	3 (0.49%)	31 (0.5%)	0.602614	0.878701
293	GO:0008094	DNA-dependent ATPase activity	1 (0.16%)	9 (0.15%)	0.607699	0.878701
294	GO:0015144	carbohydrate transmembrane transporter activity	1 (0.16%)	9 (0.15%)	0.607699	0.878701
295	GO:0070717	poly-purine tract binding	1 (0.16%)	9 (0.15%)	0.607699	0.878701
296	GO:1901476	carbohydrate transporter activity	1 (0.16%)	9 (0.15%)	0.607699	0.878701
297	GO:0022891	substrate-specific transmembrane transporter activity	28 (4.61%)	294 (4.78%)	0.610568	0.879876
298	GO:0004553	hydrolase activity, hydrolyzing O-glycosyl compounds	2 (0.33%)	21 (0.34%)	0.6282	0.89923
299	GO:0016830	carbon-carbon lyase activity	2 (0.33%)	21 (0.34%)	0.6282	0.89923
300	GO:0016810	hydrolase activity, acting on carbon-nitrogen (but not peptide) bonds	4 (0.66%)	44 (0.72%)	0.643609	0.917524
301	GO:0015631	tubulin binding	8 (1.32%)	88 (1.43%)	0.650357	0.917524
302	GO:0016820	hydrolase activity, acting on acid anhydrides, catalyzing transmembrane movement of substances	2 (0.33%)	22 (0.36%)	0.653843	0.917524
303	GO:0035258	steroid hormone receptor binding	2 (0.33%)	22 (0.36%)	0.653843	0.917524
304	GO:0042626	ATPase activity, coupled to transmembrane movement of substances	2 (0.33%)	22 (0.36%)	0.653843	0.917524
305	GO:0043492	ATPase activity, coupled to movement of substances	2 (0.33%)	22 (0.36%)	0.653843	0.917524
306	GO:0015267	channel activity	12 (1.98%)	132 (2.15%)	0.662434	0.919643
307	GO:0004674	protein serine/threonine kinase activity	8 (1.32%)	89 (1.45%)	0.663073	0.919643
308	GO:0015077	monovalent inorganic cation transmembrane transporter activity	8 (1.32%)	89 (1.45%)	0.663073	0.919643
309	GO:0016247	channel regulator activity	3 (0.49%)	34 (0.55%)	0.666097	0.919643
310	GO:0016879	ligase activity, forming carbon-nitrogen bonds	3 (0.49%)	34 (0.55%)	0.666097	0.919643
311	GO:0000989	transcription factor activity, transcription factor binding	15 (2.47%)	165 (2.68%)	0.671805	0.922043
312	GO:0004675	transmembrane receptor protein serine/threonine kinase activity	1 (0.16%)	11 (0.18%)	0.681414	0.922043
313	GO:0008373	sialyltransferase activity	1 (0.16%)	11 (0.18%)	0.681414	0.922043
314	GO:0016790	thiolester hydrolase activity	1 (0.16%)	11 (0.18%)	0.681414	0.922043
315	GO:0031490	chromatin DNA binding	1 (0.16%)	11 (0.18%)	0.681414	0.922043
316	GO:0051018	protein kinase A binding	1 (0.16%)	11 (0.18%)	0.681414	0.922043
317	GO:0022803	passive transmembrane transporter activity	12 (1.98%)	134 (2.18%)	0.682915	0.922043
318	GO:0005085	guanyl-nucleotide exchange factor activity	3 (0.49%)	35 (0.57%)	0.685541	0.922677
319	GO:0008047	enzyme activator activity	6 (0.99%)	69 (1.12%)	0.68831	0.9235
320	GO:0000988	transcription factor activity, protein binding	15 (2.47%)	168 (2.73%)	0.698906	0.934492
321	GO:0048037	cofactor binding	2 (0.33%)	24 (0.39%)	0.700869	0.934492
322	GO:0019904	protein domain specific binding	12 (1.98%)	137 (2.23%)	0.712236	0.94466
323	GO:0034061	DNA polymerase activity	1 (0.16%)	12 (0.2%)	0.712909	0.94466
324	GO:0016829	lyase activity	5 (0.82%)	60 (0.98%)	0.719218	0.944822
325	GO:0005216	ion channel activity	11 (1.81%)	127 (2.06%)	0.721117	0.944822
326	GO:0022838	substrate-specific channel activity	11 (1.81%)	127 (2.06%)	0.721117	0.944822
327	GO:0016798	hydrolase activity, acting on glycosyl bonds	3 (0.49%)	37 (0.6%)	0.721862	0.944822
328	GO:0051020	GTPase binding	6 (0.99%)	72 (1.17%)	0.727599	0.949428
329	GO:0003712	transcription cofactor activity	12 (1.98%)	139 (2.26%)	0.730817	0.950729
330	GO:0005096	GTPase activator activity	1 (0.16%)	13 (0.21%)	0.741296	0.960047
331	GO:0016651	oxidoreductase activity, acting on NAD(P)H	2 (0.33%)	26 (0.42%)	0.742466	0.960047
332	GO:0008194	UDP-glycosyltransferase activity	3 (0.49%)	39 (0.63%)	0.754831	0.970735
333	GO:0016758	transferase activity, transferring hexosyl groups	4 (0.66%)	51 (0.83%)	0.755268	0.970735
334	GO:0004879	RNA polymerase II transcription factor activity, ligand-activated sequence-specific DNA binding	1 (0.16%)	14 (0.23%)	0.76688	0.973131
335	GO:0016209	antioxidant activity	1 (0.16%)	14 (0.23%)	0.76688	0.973131
336	GO:0098531	transcription factor activity, direct ligand regulated sequence-specific DNA binding	1 (0.16%)	14 (0.23%)	0.76688	0.973131
337	GO:0000166	nucleotide binding	10 (1.65%)	121 (1.97%)	0.7685	0.973131
338	GO:1901265	nucleoside phosphate binding	10 (1.65%)	121 (1.97%)	0.7685	0.973131
339	GO:0016757	transferase activity, transferring glycosyl groups	10 (1.65%)	122 (1.98%)	0.777284	0.977763
340	GO:0033218	amide binding	2 (0.33%)	28 (0.46%)	0.779012	0.977763
341	GO:0035257	nuclear hormone receptor binding	2 (0.33%)	28 (0.46%)	0.779012	0.977763
342	GO:0004672	protein kinase activity	29 (4.78%)	331 (5.38%)	0.782443	0.979198
343	GO:0016747	transferase activity, transferring acyl groups other than amino-acyl groups	6 (0.99%)	77 (1.25%)	0.785084	0.979639
344	GO:0001104	RNA polymerase II transcription cofactor activity	1 (0.16%)	15 (0.24%)	0.789937	0.97998
345	GO:0052689	carboxylic ester hydrolase activity	1 (0.16%)	15 (0.24%)	0.789937	0.97998
346	GO:0016773	phosphotransferase activity, alcohol group as acceptor	31 (5.11%)	357 (5.8%)	0.805001	0.995781
347	GO:0005253	anion channel activity	1 (0.16%)	16 (0.26%)	0.810717	0.997357
348	GO:0003774	motor activity	2 (0.33%)	30 (0.49%)	0.810935	0.997357
349	GO:0004866	endopeptidase inhibitor activity	1 (0.16%)	17 (0.28%)	0.829445	0.999977
350	GO:0030414	peptidase inhibitor activity	1 (0.16%)	17 (0.28%)	0.829445	0.999977
351	GO:0031267	small GTPase binding	5 (0.82%)	70 (1.14%)	0.834104	0.999977
352	GO:0015276	ligand-gated ion channel activity	3 (0.49%)	45 (0.73%)	0.835134	0.999977
353	GO:0022834	ligand-gated channel activity	3 (0.49%)	45 (0.73%)	0.835134	0.999977
354	GO:0015103	inorganic anion transmembrane transporter activity	1 (0.16%)	18 (0.29%)	0.846323	0.999977
355	GO:0016763	transferase activity, transferring pentosyl groups	1 (0.16%)	18 (0.29%)	0.846323	0.999977
356	GO:0016859	cis-trans isomerase activity	1 (0.16%)	18 (0.29%)	0.846323	0.999977
357	GO:0008234	cysteine-type peptidase activity	1 (0.16%)	19 (0.31%)	0.861533	0.999977
358	GO:0016903	oxidoreductase activity, acting on the aldehyde or oxo group of donors	1 (0.16%)	19 (0.31%)	0.861533	0.999977
359	GO:0019901	protein kinase binding	2 (0.33%)	34 (0.55%)	0.862689	0.999977
360	GO:0044822	poly(A) RNA binding	4 (0.66%)	61 (0.99%)	0.865391	0.999977
361	GO:0019902	phosphatase binding	2 (0.33%)	35 (0.57%)	0.873425	0.999977
362	GO:0018024	histone-lysine N-methyltransferase activity	1 (0.16%)	20 (0.33%)	0.875239	0.999977
363	GO:0042054	histone methyltransferase activity	1 (0.16%)	20 (0.33%)	0.875239	0.999977
364	GO:0051427	hormone receptor binding	2 (0.33%)	36 (0.59%)	0.883384	0.999977
365	GO:0016853	isomerase activity	3 (0.49%)	50 (0.81%)	0.883681	0.999977
366	GO:0061135	endopeptidase regulator activity	1 (0.16%)	21 (0.34%)	0.887591	0.999977
367	GO:0017016	Ras GTPase binding	4 (0.66%)	64 (1.04%)	0.888804	0.999977
368	GO:0008134	transcription factor binding	7 (1.15%)	103 (1.67%)	0.89431	0.999977
369	GO:0017076	purine nucleotide binding	1 (0.16%)	22 (0.36%)	0.898722	0.999977
370	GO:0016874	ligase activity	5 (0.82%)	79 (1.28%)	0.901673	0.999977
371	GO:0016746	transferase activity, transferring acyl groups	6 (0.99%)	92 (1.5%)	0.902794	0.999977
372	GO:0016301	kinase activity	33 (5.44%)	405 (6.58%)	0.903595	0.999977
373	GO:0005262	calcium channel activity	1 (0.16%)	23 (0.37%)	0.908752	0.999977
374	GO:0015085	calcium ion transmembrane transporter activity	1 (0.16%)	23 (0.37%)	0.908752	0.999977
375	GO:0016409	palmitoyltransferase activity	1 (0.16%)	23 (0.37%)	0.908752	0.999977
376	GO:0016627	oxidoreductase activity, acting on the CH-CH group of donors	1 (0.16%)	23 (0.37%)	0.908752	0.999977
377	GO:0072509	divalent inorganic cation transmembrane transporter activity	1 (0.16%)	23 (0.37%)	0.908752	0.999977
378	GO:0004518	nuclease activity	3 (0.49%)	55 (0.89%)	0.919066	0.999977
379	GO:0042578	phosphoric ester hydrolase activity	13 (2.14%)	183 (2.98%)	0.924551	0.999977
380	GO:0030695	GTPase regulator activity	2 (0.33%)	42 (0.68%)	0.929387	0.999977
381	GO:0016298	lipase activity	1 (0.16%)	27 (0.44%)	0.939887	0.999977
382	GO:0060589	nucleoside-triphosphatase regulator activity	2 (0.33%)	45 (0.73%)	0.945361	0.999977
383	GO:0061134	peptidase regulator activity	1 (0.16%)	28 (0.46%)	0.945845	0.999977
384	GO:0016772	transferase activity, transferring phosphorus-containing groups	40 (6.59%)	505 (8.21%)	0.949595	0.999977
385	GO:0097367	carbohydrate derivative binding	96 (15.82%)	1117 (18.16%)	0.950583	0.999977
386	GO:0003682	chromatin binding	1 (0.16%)	29 (0.47%)	0.951214	0.999977
387	GO:0043021	ribonucleoprotein complex binding	1 (0.16%)	29 (0.47%)	0.951214	0.999977
388	GO:0036094	small molecule binding	108 (17.79%)	1250 (20.32%)	0.955545	0.999977
389	GO:0005088	Ras guanyl-nucleotide exchange factor activity	1 (0.16%)	30 (0.49%)	0.956051	0.999977
390	GO:0016278	lysine N-methyltransferase activity	1 (0.16%)	30 (0.49%)	0.956051	0.999977
391	GO:0016279	protein-lysine N-methyltransferase activity	1 (0.16%)	30 (0.49%)	0.956051	0.999977
392	GO:0008080	N-acetyltransferase activity	1 (0.16%)	31 (0.5%)	0.960409	0.999977
393	GO:0043566	structure-specific DNA binding	2 (0.33%)	52 (0.85%)	0.970326	0.999977
394	GO:0008170	N-methyltransferase activity	1 (0.16%)	34 (0.55%)	0.971061	0.999977
395	GO:0016410	N-acyltransferase activity	1 (0.16%)	34 (0.55%)	0.971061	0.999977
396	GO:0016407	acetyltransferase activity	1 (0.16%)	35 (0.57%)	0.973933	0.999977
397	GO:0016779	nucleotidyltransferase activity	1 (0.16%)	36 (0.59%)	0.97652	0.999977
398	GO:0008276	protein methyltransferase activity	1 (0.16%)	37 (0.6%)	0.978851	0.999977
399	GO:0016787	hydrolase activity	81 (13.34%)	992 (16.13%)	0.980198	0.999977
400	GO:0016788	hydrolase activity, acting on ester bonds	19 (3.13%)	286 (4.65%)	0.980361	0.999977
401	GO:0051536	iron-sulfur cluster binding	1 (0.16%)	38 (0.62%)	0.98095	0.999977
402	GO:0003676	nucleic acid binding	88 (14.5%)	1085 (17.64%)	0.987333	0.999977
403	GO:0008135	translation factor activity, RNA binding	1 (0.16%)	43 (0.7%)	0.988709	0.999977
404	GO:0008757	S-adenosylmethionine-dependent methyltransferase activity	1 (0.16%)	43 (0.7%)	0.988709	0.999977
405	GO:0051540	metal cluster binding	1 (0.16%)	45 (0.73%)	0.990842	0.999977
406	GO:0016791	phosphatase activity	5 (0.82%)	118 (1.92%)	0.993058	0.999977
407	GO:0042623	ATPase activity, coupled	4 (0.66%)	107 (1.74%)	0.995198	0.999977
408	GO:0019900	kinase binding	7 (1.15%)	155 (2.52%)	0.99577	0.999977
409	GO:0016887	ATPase activity	4 (0.66%)	110 (1.79%)	0.996222	0.999977
410	GO:0019899	enzyme binding	27 (4.45%)	433 (7.04%)	0.9979	0.999977
411	GO:1901363	heterocyclic compound binding	183 (30.15%)	2177 (35.39%)	0.998249	0.999977
412	GO:0044389	ubiquitin-like protein ligase binding	2 (0.33%)	85 (1.38%)	0.998568	0.999977
413	GO:0001883	purine nucleoside binding	79 (13.01%)	1055 (17.15%)	0.998602	0.999977
414	GO:0032549	ribonucleoside binding	79 (13.01%)	1055 (17.15%)	0.998602	0.999977
415	GO:0032550	purine ribonucleoside binding	79 (13.01%)	1055 (17.15%)	0.998602	0.999977
416	GO:0001882	nucleoside binding	79 (13.01%)	1057 (17.18%)	0.998697	0.999977
417	GO:0097159	organic cyclic compound binding	190 (31.3%)	2293 (37.28%)	0.999491	0.999977
418	GO:0008168	methyltransferase activity	1 (0.16%)	73 (1.19%)	0.999515	0.999977
419	GO:0004721	phosphoprotein phosphatase activity	1 (0.16%)	78 (1.27%)	0.999714	0.999977
420	GO:0017111	nucleoside-triphosphatase activity	16 (2.64%)	334 (5.43%)	0.999837	0.999977
421	GO:0016462	pyrophosphatase activity	19 (3.13%)	378 (6.15%)	0.999859	0.999977
422	GO:0016817	hydrolase activity, acting on acid anhydrides	19 (3.13%)	384 (6.24%)	0.999902	0.999977
423	GO:0016818	hydrolase activity, acting on acid anhydrides, in phosphorus-containing anhydrides	19 (3.13%)	384 (6.24%)	0.999902	0.999977
424	GO:0016740	transferase activity	70 (11.53%)	1037 (16.86%)	0.999953	0.999977
425	GO:0003723	RNA binding	15 (2.47%)	341 (5.54%)	0.99996	0.999977
426	GO:0016741	transferase activity, transferring one-carbon groups	1 (0.16%)	97 (1.58%)	0.999961	0.999977
427	GO:0003824	catalytic activity	215 (35.42%)	2643 (42.97%)	0.999972	0.999977
428	GO:0019787	ubiquitin-like protein transferase activity	1 (0.16%)	102 (1.66%)	0.999977	0.999977
E13 VS. E18 GO Enrichment (Biological Process)
#	GO ID	Description	GeneRatio (693)	BgRatio (6804)	pvalue	p.adjust
1	GO:0043062	extracellular structure organization	25 (3.61%)	54 (0.79%)	0	0
2	GO:0030198	extracellular matrix organization	16 (2.31%)	26 (0.38%)	0	0
3	GO:0032501	multicellular organismal process	225 (32.47%)	1583 (23.27%)	0	3e-06
4	GO:0044707	single-multicellular organism process	207 (29.87%)	1438 (21.13%)	0	4e-06
5	GO:0072358	cardiovascular system development	49 (7.07%)	216 (3.17%)	0	1.6e-05
6	GO:0072359	circulatory system development	49 (7.07%)	216 (3.17%)	0	1.6e-05
7	GO:0001944	vasculature development	35 (5.05%)	137 (2.01%)	0	6.2e-05
8	GO:0001568	blood vessel development	31 (4.47%)	122 (1.79%)	1e-06	0.000314
9	GO:0048731	system development	154 (22.22%)	1082 (15.9%)	2e-06	0.000705
10	GO:0009888	tissue development	73 (10.53%)	424 (6.23%)	3e-06	0.000741
11	GO:0051239	regulation of multicellular organismal process	62 (8.95%)	342 (5.03%)	3e-06	0.000741
12	GO:0032835	glomerulus development	6 (0.87%)	7 (0.1%)	7e-06	0.001483
13	GO:0044699	single-organism process	520 (75.04%)	4618 (67.87%)	9e-06	0.001553
14	GO:0007166	cell surface receptor signaling pathway	103 (14.86%)	675 (9.92%)	9e-06	0.001553
15	GO:0022610	biological adhesion	52 (7.5%)	279 (4.1%)	9e-06	0.001553
16	GO:0048514	blood vessel morphogenesis	26 (3.75%)	104 (1.53%)	1e-05	0.001616
17	GO:0061448	connective tissue development	15 (2.16%)	43 (0.63%)	1.1e-05	0.00168
18	GO:0032502	developmental process	197 (28.43%)	1493 (21.94%)	1.4e-05	0.001937
19	GO:0044767	single-organism developmental process	190 (27.42%)	1433 (21.06%)	1.5e-05	0.002063
20	GO:0001525	angiogenesis	21 (3.03%)	77 (1.13%)	1.7e-05	0.002218
21	GO:0007154	cell communication	217 (31.31%)	1682 (24.72%)	2e-05	0.002406
22	GO:0055088	lipid homeostasis	11 (1.59%)	26 (0.38%)	2.1e-05	0.002406
23	GO:0048646	anatomical structure formation involved in morphogenesis	50 (7.22%)	276 (4.06%)	3e-05	0.00335
24	GO:0030154	cell differentiation	115 (16.59%)	800 (11.76%)	4.1e-05	0.004331
25	GO:0048513	animal organ development	109 (15.73%)	754 (11.08%)	5.3e-05	0.005377
26	GO:0055092	sterol homeostasis	10 (1.44%)	24 (0.35%)	5.8e-05	0.005565
27	GO:0006582	melanin metabolic process	5 (0.72%)	6 (0.09%)	5.9e-05	0.005565
28	GO:0007275	multicellular organism development	160 (23.09%)	1197 (17.59%)	6.1e-05	0.005565
29	GO:0018958	phenol-containing compound metabolic process	9 (1.3%)	20 (0.29%)	6.7e-05	0.005862
30	GO:0019748	secondary metabolic process	6 (0.87%)	9 (0.13%)	7e-05	0.005943
31	GO:0048856	anatomical structure development	174 (25.11%)	1332 (19.58%)	9.8e-05	0.00803
32	GO:0032369	negative regulation of lipid transport	4 (0.58%)	4 (0.06%)	0.000107	0.008229
33	GO:0085029	extracellular matrix assembly	4 (0.58%)	4 (0.06%)	0.000107	0.008229
34	GO:0001656	metanephros development	8 (1.15%)	17 (0.25%)	0.000117	0.008759
35	GO:0001817	regulation of cytokine production	21 (3.03%)	89 (1.31%)	0.000175	0.012092
36	GO:0050896	response to stimulus	259 (37.37%)	2127 (31.26%)	0.000176	0.012092
37	GO:0001822	kidney development	13 (1.88%)	42 (0.62%)	0.000176	0.012092
38	GO:0072001	renal system development	13 (1.88%)	43 (0.63%)	0.000229	0.015329
39	GO:0048869	cellular developmental process	121 (17.46%)	889 (13.07%)	0.000286	0.018671
40	GO:0007155	cell adhesion	39 (5.63%)	218 (3.2%)	0.000297	0.018857
41	GO:0008015	blood circulation	19 (2.74%)	82 (1.21%)	0.00045	0.027726
42	GO:0072006	nephron development	8 (1.15%)	20 (0.29%)	0.00046	0.027726
43	GO:0061437	renal system vasculature development	4 (0.58%)	5 (0.07%)	0.000491	0.027726
44	GO:0061440	kidney vasculature development	4 (0.58%)	5 (0.07%)	0.000491	0.027726
45	GO:0072012	glomerulus vasculature development	4 (0.58%)	5 (0.07%)	0.000491	0.027726
46	GO:0001655	urogenital system development	15 (2.16%)	58 (0.85%)	0.000515	0.028451
47	GO:0097006	regulation of plasma lipoprotein particle levels	6 (0.87%)	12 (0.18%)	0.000589	0.031867
48	GO:0010035	response to inorganic substance	14 (2.02%)	53 (0.78%)	0.000623	0.033015
49	GO:0006897	endocytosis	21 (3.03%)	98 (1.44%)	0.000705	0.036579
50	GO:0010038	response to metal ion	13 (1.88%)	48 (0.71%)	0.000748	0.038039
51	GO:0003013	circulatory system process	20 (2.89%)	92 (1.35%)	0.000773	0.038558
52	GO:0021953	central nervous system neuron differentiation	11 (1.59%)	37 (0.54%)	0.000809	0.038964
53	GO:0023052	signaling	192 (27.71%)	1551 (22.8%)	0.000827	0.038964
54	GO:0044700	single organism signaling	192 (27.71%)	1551 (22.8%)	0.000827	0.038964
55	GO:0042440	pigment metabolic process	5 (0.72%)	9 (0.13%)	0.00096	0.044209
56	GO:0060537	muscle tissue development	23 (3.32%)	114 (1.68%)	0.000974	0.044209
57	GO:0001101	response to acid chemical	16 (2.31%)	68 (1%)	0.001043	0.045364
58	GO:0044057	regulation of system process	16 (2.31%)	68 (1%)	0.001043	0.045364
59	GO:0072010	glomerular epithelium development	3 (0.43%)	3 (0.04%)	0.001052	0.045364
60	GO:0001816	cytokine production	12 (1.73%)	44 (0.65%)	0.001109	0.045489
61	GO:0035150	regulation of tube size	12 (1.73%)	44 (0.65%)	0.001109	0.045489
62	GO:0050880	regulation of blood vessel size	12 (1.73%)	44 (0.65%)	0.001109	0.045489
63	GO:0009605	response to external stimulus	43 (6.2%)	264 (3.88%)	0.001152	0.046512
64	GO:0050900	leukocyte migration	9 (1.3%)	28 (0.41%)	0.001301	0.050899
65	GO:0035850	epithelial cell differentiation involved in kidney development	4 (0.58%)	6 (0.09%)	0.001353	0.050899
66	GO:0061005	cell differentiation involved in kidney development	4 (0.58%)	6 (0.09%)	0.001353	0.050899
67	GO:0007519	skeletal muscle tissue development	12 (1.73%)	45 (0.66%)	0.001375	0.050899
68	GO:0014706	striated muscle tissue development	21 (3.03%)	103 (1.51%)	0.001386	0.050899
69	GO:0043207	response to external biotic stimulus	24 (3.46%)	124 (1.82%)	0.001401	0.050899
70	GO:0003008	system process	52 (7.5%)	338 (4.97%)	0.001401	0.050899
71	GO:0006811	ion transport	56 (8.08%)	372 (5.47%)	0.001559	0.05551
72	GO:0009607	response to biotic stimulus	24 (3.46%)	125 (1.84%)	0.001572	0.05551
73	GO:0060538	skeletal muscle organ development	12 (1.73%)	46 (0.68%)	0.001692	0.058935
74	GO:0007186	G-protein coupled receptor signaling pathway	25 (3.61%)	133 (1.95%)	0.001729	0.059408
75	GO:0006171	cAMP biosynthetic process	5 (0.72%)	10 (0.15%)	0.001759	0.059651
76	GO:0032368	regulation of lipid transport	7 (1.01%)	19 (0.28%)	0.001856	0.062102
77	GO:0001818	negative regulation of cytokine production	10 (1.44%)	35 (0.51%)	0.001941	0.064107
78	GO:0003018	vascular process in circulatory system	13 (1.88%)	53 (0.78%)	0.002023	0.065944
79	GO:0002252	immune effector process	17 (2.45%)	79 (1.16%)	0.002106	0.067795
80	GO:0006936	muscle contraction	15 (2.16%)	66 (0.97%)	0.002147	0.068249
81	GO:0051707	response to other organism	23 (3.32%)	121 (1.78%)	0.002237	0.069513
82	GO:0009653	anatomical structure morphogenesis	93 (13.42%)	691 (10.16%)	0.002241	0.069513
83	GO:0042221	response to chemical	97 (14%)	727 (10.68%)	0.002367	0.072526
84	GO:0065008	regulation of biological quality	98 (14.14%)	740 (10.88%)	0.002842	0.08263
85	GO:0007165	signal transduction	180 (25.97%)	1479 (21.74%)	0.002896	0.08263
86	GO:0006690	icosanoid metabolic process	5 (0.72%)	11 (0.16%)	0.002957	0.08263
87	GO:0018126	protein hydroxylation	5 (0.72%)	11 (0.16%)	0.002957	0.08263
88	GO:0032371	regulation of sterol transport	5 (0.72%)	11 (0.16%)	0.002957	0.08263
89	GO:0032374	regulation of cholesterol transport	5 (0.72%)	11 (0.16%)	0.002957	0.08263
90	GO:0043271	negative regulation of ion transport	5 (0.72%)	11 (0.16%)	0.002957	0.08263
91	GO:1901568	fatty acid derivative metabolic process	5 (0.72%)	11 (0.16%)	0.002957	0.08263
92	GO:0001503	ossification	20 (2.89%)	103 (1.51%)	0.003269	0.087781
93	GO:0051240	positive regulation of multicellular organismal process	20 (2.89%)	103 (1.51%)	0.003269	0.087781
94	GO:0030001	metal ion transport	29 (4.18%)	169 (2.48%)	0.003269	0.087781
95	GO:0051604	protein maturation	27 (3.9%)	154 (2.26%)	0.003279	0.087781
96	GO:0051216	cartilage development	9 (1.3%)	32 (0.47%)	0.003644	0.08911
97	GO:0060429	epithelium development	41 (5.92%)	264 (3.88%)	0.003674	0.08911
98	GO:0019216	regulation of lipid metabolic process	11 (1.59%)	44 (0.65%)	0.003746	0.08911
99	GO:1903522	regulation of blood circulation	10 (1.44%)	38 (0.56%)	0.003775	0.08911
100	GO:0001765	membrane raft assembly	3 (0.43%)	4 (0.06%)	0.00389	0.08911
101	GO:0002029	desensitization of G-protein coupled receptor protein signaling pathway	3 (0.43%)	4 (0.06%)	0.00389	0.08911
102	GO:0010883	regulation of lipid storage	3 (0.43%)	4 (0.06%)	0.00389	0.08911
103	GO:0018149	peptide cross-linking	3 (0.43%)	4 (0.06%)	0.00389	0.08911
104	GO:0022401	negative adaptation of signaling pathway	3 (0.43%)	4 (0.06%)	0.00389	0.08911
105	GO:0023058	adaptation of signaling pathway	3 (0.43%)	4 (0.06%)	0.00389	0.08911
106	GO:0031579	membrane raft organization	3 (0.43%)	4 (0.06%)	0.00389	0.08911
107	GO:0044091	membrane biogenesis	3 (0.43%)	4 (0.06%)	0.00389	0.08911
108	GO:0055090	acylglycerol homeostasis	3 (0.43%)	4 (0.06%)	0.00389	0.08911
109	GO:0071709	membrane assembly	3 (0.43%)	4 (0.06%)	0.00389	0.08911
110	GO:0072074	kidney mesenchyme development	3 (0.43%)	4 (0.06%)	0.00389	0.08911
111	GO:0072075	metanephric mesenchyme development	3 (0.43%)	4 (0.06%)	0.00389	0.08911
112	GO:0035107	appendage morphogenesis	16 (2.31%)	77 (1.13%)	0.004073	0.092488
113	GO:0016485	protein processing	26 (3.75%)	149 (2.19%)	0.004134	0.093029
114	GO:0042981	regulation of apoptotic process	33 (4.76%)	203 (2.98%)	0.004299	0.095902
115	GO:0048468	cell development	52 (7.5%)	357 (5.25%)	0.004572	0.10103
116	GO:0021533	cell differentiation in hindbrain	5 (0.72%)	12 (0.18%)	0.004648	0.10103
117	GO:0050886	endocrine process	5 (0.72%)	12 (0.18%)	0.004648	0.10103
118	GO:0044763	single-organism cellular process	427 (61.62%)	3875 (56.95%)	0.004852	0.104563
119	GO:0072009	nephron epithelium development	6 (0.87%)	17 (0.25%)	0.005053	0.107973
120	GO:0090066	regulation of anatomical structure size	20 (2.89%)	107 (1.57%)	0.005137	0.108854
121	GO:0003012	muscle system process	17 (2.45%)	86 (1.26%)	0.005335	0.11041
122	GO:0048736	appendage development	17 (2.45%)	86 (1.26%)	0.005335	0.11041
123	GO:0090183	regulation of kidney development	4 (0.58%)	8 (0.12%)	0.00534	0.11041
124	GO:0043067	regulation of programmed cell death	33 (4.76%)	207 (3.04%)	0.005833	0.119311
125	GO:0048584	positive regulation of response to stimulus	41 (5.92%)	271 (3.98%)	0.005865	0.119311
126	GO:0007517	muscle organ development	12 (1.73%)	53 (0.78%)	0.005979	0.120577
127	GO:0051241	negative regulation of multicellular organismal process	17 (2.45%)	87 (1.28%)	0.006022	0.120577
128	GO:0002376	immune system process	65 (9.38%)	472 (6.94%)	0.006168	0.121601
129	GO:0010941	regulation of cell death	33 (4.76%)	208 (3.06%)	0.006282	0.121601
130	GO:0030595	leukocyte chemotaxis	7 (1.01%)	23 (0.34%)	0.00629	0.121601
131	GO:0060326	cell chemotaxis	7 (1.01%)	23 (0.34%)	0.00629	0.121601
132	GO:0048518	positive regulation of biological process	97 (14%)	751 (11.04%)	0.006312	0.121601
133	GO:0008217	regulation of blood pressure	8 (1.15%)	29 (0.43%)	0.006849	0.129714
134	GO:0097529	myeloid leukocyte migration	5 (0.72%)	13 (0.19%)	0.006928	0.129714
135	GO:0051341	regulation of oxidoreductase activity	6 (0.87%)	18 (0.26%)	0.006937	0.129714
136	GO:0072073	kidney epithelium development	6 (0.87%)	18 (0.26%)	0.006937	0.129714
137	GO:0001819	positive regulation of cytokine production	12 (1.73%)	54 (0.79%)	0.006995	0.129837
138	GO:0050793	regulation of developmental process	39 (5.63%)	258 (3.79%)	0.007209	0.132839
139	GO:0055085	transmembrane transport	18 (2.6%)	96 (1.41%)	0.007466	0.13511
140	GO:0035108	limb morphogenesis	14 (2.02%)	68 (1%)	0.007602	0.13511
141	GO:0060173	limb development	14 (2.02%)	68 (1%)	0.007602	0.13511
142	GO:0043065	positive regulation of apoptotic process	15 (2.16%)	75 (1.1%)	0.007698	0.13511
143	GO:0007009	plasma membrane organization	7 (1.01%)	24 (0.35%)	0.008116	0.13511
144	GO:0002062	chondrocyte differentiation	8 (1.15%)	30 (0.44%)	0.008526	0.13511
145	GO:0043068	positive regulation of programmed cell death	15 (2.16%)	76 (1.12%)	0.008717	0.13511
146	GO:0021879	forebrain neuron differentiation	4 (0.58%)	9 (0.13%)	0.008845	0.13511
147	GO:0070887	cellular response to chemical stimulus	46 (6.64%)	319 (4.69%)	0.008916	0.13511
148	GO:0007260	tyrosine phosphorylation of STAT protein	3 (0.43%)	5 (0.07%)	0.008988	0.13511
149	GO:0010922	positive regulation of phosphatase activity	3 (0.43%)	5 (0.07%)	0.008988	0.13511
150	GO:0018108	peptidyl-tyrosine phosphorylation	3 (0.43%)	5 (0.07%)	0.008988	0.13511
151	GO:0018212	peptidyl-tyrosine modification	3 (0.43%)	5 (0.07%)	0.008988	0.13511
152	GO:0032488	Cdc42 protein signal transduction	3 (0.43%)	5 (0.07%)	0.008988	0.13511
153	GO:0034381	plasma lipoprotein particle clearance	3 (0.43%)	5 (0.07%)	0.008988	0.13511
154	GO:0035306	positive regulation of dephosphorylation	3 (0.43%)	5 (0.07%)	0.008988	0.13511
155	GO:0035307	positive regulation of protein dephosphorylation	3 (0.43%)	5 (0.07%)	0.008988	0.13511
156	GO:1990267	response to transition metal nanoparticle	3 (0.43%)	5 (0.07%)	0.008988	0.13511
157	GO:0035272	exocrine system development	6 (0.87%)	19 (0.28%)	0.009282	0.13511
158	GO:0001501	skeletal system development	22 (3.17%)	128 (1.88%)	0.009518	0.13511
159	GO:0051051	negative regulation of transport	10 (1.44%)	43 (0.63%)	0.009614	0.13511
160	GO:0008610	lipid biosynthetic process	15 (2.16%)	77 (1.13%)	0.009841	0.13511
161	GO:0006937	regulation of muscle contraction	5 (0.72%)	14 (0.21%)	0.009888	0.13511
162	GO:0030193	regulation of blood coagulation	5 (0.72%)	14 (0.21%)	0.009888	0.13511
163	GO:0050818	regulation of coagulation	5 (0.72%)	14 (0.21%)	0.009888	0.13511
164	GO:0061041	regulation of wound healing	5 (0.72%)	14 (0.21%)	0.009888	0.13511
165	GO:1900046	regulation of hemostasis	5 (0.72%)	14 (0.21%)	0.009888	0.13511
166	GO:1901615	organic hydroxy compound metabolic process	18 (2.6%)	99 (1.46%)	0.010279	0.13511
167	GO:0002682	regulation of immune system process	31 (4.47%)	199 (2.92%)	0.010296	0.13511
168	GO:2001235	positive regulation of apoptotic signaling pathway	7 (1.01%)	25 (0.37%)	0.010305	0.13511
169	GO:0001736	establishment of planar polarity	2 (0.29%)	2 (0.03%)	0.01036	0.13511
170	GO:0002701	negative regulation of production of molecular mediator of immune response	2 (0.29%)	2 (0.03%)	0.01036	0.13511
171	GO:0002719	negative regulation of cytokine production involved in immune response	2 (0.29%)	2 (0.03%)	0.01036	0.13511
172	GO:0006924	activation-induced cell death of T cells	2 (0.29%)	2 (0.03%)	0.01036	0.13511
173	GO:0007164	establishment of tissue polarity	2 (0.29%)	2 (0.03%)	0.01036	0.13511
174	GO:0010565	regulation of cellular ketone metabolic process	2 (0.29%)	2 (0.03%)	0.01036	0.13511
175	GO:0010901	regulation of very-low-density lipoprotein particle remodeling	2 (0.29%)	2 (0.03%)	0.01036	0.13511
176	GO:0014866	skeletal myofibril assembly	2 (0.29%)	2 (0.03%)	0.01036	0.13511
177	GO:0019217	regulation of fatty acid metabolic process	2 (0.29%)	2 (0.03%)	0.01036	0.13511
178	GO:0030299	intestinal cholesterol absorption	2 (0.29%)	2 (0.03%)	0.01036	0.13511
179	GO:0032304	negative regulation of icosanoid secretion	2 (0.29%)	2 (0.03%)	0.01036	0.13511
180	GO:0032372	negative regulation of sterol transport	2 (0.29%)	2 (0.03%)	0.01036	0.13511
181	GO:0032375	negative regulation of cholesterol transport	2 (0.29%)	2 (0.03%)	0.01036	0.13511
182	GO:0032891	negative regulation of organic acid transport	2 (0.29%)	2 (0.03%)	0.01036	0.13511
183	GO:0042506	tyrosine phosphorylation of Stat5 protein	2 (0.29%)	2 (0.03%)	0.01036	0.13511
184	GO:0044241	lipid digestion	2 (0.29%)	2 (0.03%)	0.01036	0.13511
185	GO:0050777	negative regulation of immune response	2 (0.29%)	2 (0.03%)	0.01036	0.13511
186	GO:0050892	intestinal absorption	2 (0.29%)	2 (0.03%)	0.01036	0.13511
187	GO:0072109	glomerular mesangium development	2 (0.29%)	2 (0.03%)	0.01036	0.13511
188	GO:0072110	glomerular mesangial cell proliferation	2 (0.29%)	2 (0.03%)	0.01036	0.13511
189	GO:0072111	cell proliferation involved in kidney development	2 (0.29%)	2 (0.03%)	0.01036	0.13511
190	GO:0072311	glomerular epithelial cell differentiation	2 (0.29%)	2 (0.03%)	0.01036	0.13511
191	GO:0098856	intestinal lipid absorption	2 (0.29%)	2 (0.03%)	0.01036	0.13511
192	GO:0098900	regulation of action potential	2 (0.29%)	2 (0.03%)	0.01036	0.13511
193	GO:0098901	regulation of cardiac muscle cell action potential	2 (0.29%)	2 (0.03%)	0.01036	0.13511
194	GO:1903792	negative regulation of anion transport	2 (0.29%)	2 (0.03%)	0.01036	0.13511
195	GO:2000192	negative regulation of fatty acid transport	2 (0.29%)	2 (0.03%)	0.01036	0.13511
196	GO:0034220	ion transmembrane transport	17 (2.45%)	92 (1.35%)	0.010608	0.137632
197	GO:0010942	positive regulation of cell death	15 (2.16%)	78 (1.15%)	0.011076	0.142972
198	GO:0043066	negative regulation of apoptotic process	19 (2.74%)	108 (1.59%)	0.012055	0.154823
199	GO:0015711	organic anion transport	14 (2.02%)	72 (1.06%)	0.012605	0.161075
200	GO:0008016	regulation of heart contraction	8 (1.15%)	32 (0.47%)	0.012774	0.162426
201	GO:0006812	cation transport	33 (4.76%)	219 (3.22%)	0.01341	0.169664
202	GO:0006584	catecholamine metabolic process	4 (0.58%)	10 (0.15%)	0.013569	0.169974
203	GO:0031076	embryonic camera-type eye development	4 (0.58%)	10 (0.15%)	0.013569	0.169974
204	GO:0098609	cell-cell adhesion	23 (3.32%)	140 (2.06%)	0.01383	0.171378
205	GO:0071310	cellular response to organic substance	40 (5.77%)	277 (4.07%)	0.013859	0.171378
206	GO:0003007	heart morphogenesis	15 (2.16%)	80 (1.18%)	0.013908	0.171378
207	GO:0045444	fat cell differentiation	11 (1.59%)	52 (0.76%)	0.01395	0.171378
208	GO:0048729	tissue morphogenesis	24 (3.46%)	149 (2.19%)	0.015233	0.184165
209	GO:0009887	organ morphogenesis	37 (5.34%)	254 (3.73%)	0.0154	0.184165
210	GO:0030879	mammary gland development	8 (1.15%)	33 (0.49%)	0.015401	0.184165
211	GO:0030902	hindbrain development	10 (1.44%)	46 (0.68%)	0.015482	0.184165
212	GO:0001776	leukocyte homeostasis	6 (0.87%)	21 (0.31%)	0.01557	0.184165
213	GO:0006898	receptor-mediated endocytosis	6 (0.87%)	21 (0.31%)	0.01557	0.184165
214	GO:0007219	Notch signaling pathway	6 (0.87%)	21 (0.31%)	0.01557	0.184165
215	GO:1903034	regulation of response to wounding	6 (0.87%)	21 (0.31%)	0.01557	0.184165
216	GO:0043069	negative regulation of programmed cell death	19 (2.74%)	111 (1.63%)	0.015946	0.186231
217	GO:0060548	negative regulation of cell death	19 (2.74%)	111 (1.63%)	0.015946	0.186231
218	GO:0045165	cell fate commitment	11 (1.59%)	53 (0.78%)	0.016038	0.186231
219	GO:0050865	regulation of cell activation	11 (1.59%)	53 (0.78%)	0.016038	0.186231
220	GO:0001706	endoderm formation	3 (0.43%)	6 (0.09%)	0.016623	0.190417
221	GO:0001990	regulation of systemic arterial blood pressure by hormone	3 (0.43%)	6 (0.09%)	0.016623	0.190417
222	GO:0021546	rhombomere development	3 (0.43%)	6 (0.09%)	0.016623	0.190417
223	GO:0043491	protein kinase B signaling	9 (1.3%)	40 (0.59%)	0.017007	0.193942
224	GO:0071495	cellular response to endogenous stimulus	28 (4.04%)	183 (2.69%)	0.01792	0.203438
225	GO:0032768	regulation of monooxygenase activity	5 (0.72%)	16 (0.24%)	0.018175	0.205419
226	GO:0048583	regulation of response to stimulus	74 (10.68%)	577 (8.48%)	0.019212	0.214271
227	GO:0006629	lipid metabolic process	42 (6.06%)	300 (4.41%)	0.019455	0.214271
228	GO:0051147	regulation of muscle cell differentiation	6 (0.87%)	22 (0.32%)	0.019614	0.214271
229	GO:0090257	regulation of muscle system process	6 (0.87%)	22 (0.32%)	0.019614	0.214271
230	GO:0003014	renal system process	4 (0.58%)	11 (0.16%)	0.019632	0.214271
231	GO:0003044	regulation of systemic arterial blood pressure mediated by a chemical signal	4 (0.58%)	11 (0.16%)	0.019632	0.214271
232	GO:0009712	catechol-containing compound metabolic process	4 (0.58%)	11 (0.16%)	0.019632	0.214271
233	GO:0021872	forebrain generation of neurons	4 (0.58%)	11 (0.16%)	0.019632	0.214271
234	GO:0050789	regulation of biological process	283 (40.84%)	2529 (37.17%)	0.019784	0.214999
235	GO:0002064	epithelial cell development	9 (1.3%)	41 (0.6%)	0.019886	0.215196
236	GO:0008283	cell proliferation	50 (7.22%)	369 (5.42%)	0.020347	0.219251
237	GO:0065007	biological regulation	308 (44.44%)	2774 (40.77%)	0.021149	0.225109
238	GO:0070838	divalent metal ion transport	15 (2.16%)	84 (1.23%)	0.021226	0.225109
239	GO:0072511	divalent inorganic cation transport	15 (2.16%)	84 (1.23%)	0.021226	0.225109
240	GO:0001654	eye development	17 (2.45%)	99 (1.46%)	0.021245	0.225109
241	GO:0006820	anion transport	18 (2.6%)	107 (1.57%)	0.021996	0.232096
242	GO:0043086	negative regulation of catalytic activity	13 (1.88%)	70 (1.03%)	0.022814	0.239735
243	GO:0007167	enzyme linked receptor protein signaling pathway	41 (5.92%)	295 (4.34%)	0.023203	0.241705
244	GO:0044093	positive regulation of molecular function	36 (5.19%)	253 (3.72%)	0.02328	0.241705
245	GO:0002260	lymphocyte homeostasis	5 (0.72%)	17 (0.25%)	0.023643	0.241705
246	GO:0002687	positive regulation of leukocyte migration	5 (0.72%)	17 (0.25%)	0.023643	0.241705
247	GO:0009190	cyclic nucleotide biosynthetic process	5 (0.72%)	17 (0.25%)	0.023643	0.241705
248	GO:0052652	cyclic purine nucleotide metabolic process	5 (0.72%)	17 (0.25%)	0.023643	0.241705
249	GO:0006954	inflammatory response	10 (1.44%)	49 (0.72%)	0.023667	0.241705
250	GO:0051049	regulation of transport	30 (4.33%)	204 (3%)	0.024287	0.246356
251	GO:0006909	phagocytosis	6 (0.87%)	23 (0.34%)	0.024316	0.246356
252	GO:0002684	positive regulation of immune system process	21 (3.03%)	132 (1.94%)	0.025227	0.251742
253	GO:0010033	response to organic substance	69 (9.96%)	541 (7.95%)	0.02608	0.251742
254	GO:0032879	regulation of localization	38 (5.48%)	272 (4%)	0.026168	0.251742
255	GO:0007420	brain development	27 (3.9%)	181 (2.66%)	0.026747	0.251742
256	GO:0060322	head development	27 (3.9%)	181 (2.66%)	0.026747	0.251742
257	GO:0001738	morphogenesis of a polarized epithelium	3 (0.43%)	7 (0.1%)	0.026913	0.251742
258	GO:0003272	endocardial cushion formation	3 (0.43%)	7 (0.1%)	0.026913	0.251742
259	GO:0006959	humoral immune response	3 (0.43%)	7 (0.1%)	0.026913	0.251742
260	GO:0007492	endoderm development	3 (0.43%)	7 (0.1%)	0.026913	0.251742
261	GO:0015909	long-chain fatty acid transport	3 (0.43%)	7 (0.1%)	0.026913	0.251742
262	GO:0019229	regulation of vasoconstriction	3 (0.43%)	7 (0.1%)	0.026913	0.251742
263	GO:0033077	T cell differentiation in thymus	3 (0.43%)	7 (0.1%)	0.026913	0.251742
264	GO:0050926	regulation of positive chemotaxis	3 (0.43%)	7 (0.1%)	0.026913	0.251742
265	GO:0050927	positive regulation of positive chemotaxis	3 (0.43%)	7 (0.1%)	0.026913	0.251742
266	GO:0071594	thymocyte aggregation	3 (0.43%)	7 (0.1%)	0.026913	0.251742
267	GO:0098602	single organism cell adhesion	20 (2.89%)	125 (1.84%)	0.026972	0.251742
268	GO:0048732	gland development	14 (2.02%)	79 (1.16%)	0.027076	0.251742
269	GO:0019218	regulation of steroid metabolic process	4 (0.58%)	12 (0.18%)	0.027124	0.251742
270	GO:0035567	non-canonical Wnt signaling pathway	4 (0.58%)	12 (0.18%)	0.027124	0.251742
271	GO:0060560	developmental growth involved in morphogenesis	4 (0.58%)	12 (0.18%)	0.027124	0.251742
272	GO:0071621	granulocyte chemotaxis	4 (0.58%)	12 (0.18%)	0.027124	0.251742
273	GO:0071887	leukocyte apoptotic process	4 (0.58%)	12 (0.18%)	0.027124	0.251742
274	GO:0097530	granulocyte migration	4 (0.58%)	12 (0.18%)	0.027124	0.251742
275	GO:0050794	regulation of cellular process	257 (37.09%)	2295 (33.73%)	0.02746	0.253933
276	GO:0007423	sensory organ development	27 (3.9%)	182 (2.67%)	0.02849	0.25497
277	GO:0001711	endodermal cell fate commitment	2 (0.29%)	3 (0.04%)	0.028976	0.25497
278	GO:0002718	regulation of cytokine production involved in immune response	2 (0.29%)	3 (0.04%)	0.028976	0.25497
279	GO:0003071	renal system process involved in regulation of systemic arterial blood pressure	2 (0.29%)	3 (0.04%)	0.028976	0.25497
280	GO:0006921	cellular component disassembly involved in execution phase of apoptosis	2 (0.29%)	3 (0.04%)	0.028976	0.25497
281	GO:0010039	response to iron ion	2 (0.29%)	3 (0.04%)	0.028976	0.25497
282	GO:0010896	regulation of triglyceride catabolic process	2 (0.29%)	3 (0.04%)	0.028976	0.25497
283	GO:0030908	protein splicing	2 (0.29%)	3 (0.04%)	0.028976	0.25497
284	GO:0042095	interferon-gamma biosynthetic process	2 (0.29%)	3 (0.04%)	0.028976	0.25497
285	GO:0042508	tyrosine phosphorylation of Stat1 protein	2 (0.29%)	3 (0.04%)	0.028976	0.25497
286	GO:0050691	regulation of defense response to virus by host	2 (0.29%)	3 (0.04%)	0.028976	0.25497
287	GO:0050994	regulation of lipid catabolic process	2 (0.29%)	3 (0.04%)	0.028976	0.25497
288	GO:0055094	response to lipoprotein particle	2 (0.29%)	3 (0.04%)	0.028976	0.25497
289	GO:0061318	renal filtration cell differentiation	2 (0.29%)	3 (0.04%)	0.028976	0.25497
290	GO:0043200	response to amino acid	6 (0.87%)	24 (0.35%)	0.029716	0.260576
291	GO:0007431	salivary gland development	5 (0.72%)	18 (0.26%)	0.030068	0.260967
292	GO:0048520	positive regulation of behavior	5 (0.72%)	18 (0.26%)	0.030068	0.260967
293	GO:0050921	positive regulation of chemotaxis	5 (0.72%)	18 (0.26%)	0.030068	0.260967
294	GO:1902578	single-organism localization	102 (14.72%)	843 (12.39%)	0.030492	0.263069
295	GO:0002694	regulation of leukocyte activation	9 (1.3%)	44 (0.65%)	0.030615	0.263069
296	GO:0001763	morphogenesis of a branching structure	10 (1.44%)	51 (0.75%)	0.030621	0.263069
297	GO:0008202	steroid metabolic process	13 (1.88%)	73 (1.07%)	0.031297	0.267975
298	GO:0006952	defense response	21 (3.03%)	135 (1.98%)	0.031506	0.268052
299	GO:0009719	response to endogenous stimulus	44 (6.35%)	327 (4.81%)	0.031517	0.268052
300	GO:0048519	negative regulation of biological process	85 (12.27%)	690 (10.14%)	0.031737	0.269028
301	GO:0043473	pigmentation	7 (1.01%)	31 (0.46%)	0.033029	0.279046
302	GO:0007389	pattern specification process	22 (3.17%)	144 (2.12%)	0.033764	0.28431
303	GO:0048754	branching morphogenesis of an epithelial tube	8 (1.15%)	38 (0.56%)	0.034561	0.287339
304	GO:0006935	chemotaxis	13 (1.88%)	74 (1.09%)	0.034576	0.287339
305	GO:0010876	lipid localization	13 (1.88%)	74 (1.09%)	0.034576	0.287339
306	GO:0042330	taxis	13 (1.88%)	74 (1.09%)	0.034576	0.287339
307	GO:0002263	cell activation involved in immune response	6 (0.87%)	25 (0.37%)	0.035845	0.295957
308	GO:0002366	leukocyte activation involved in immune response	6 (0.87%)	25 (0.37%)	0.035845	0.295957
309	GO:0002690	positive regulation of leukocyte chemotaxis	4 (0.58%)	13 (0.19%)	0.0361	0.29614
310	GO:0043367	CD4-positive, alpha-beta T cell differentiation	4 (0.58%)	13 (0.19%)	0.0361	0.29614
311	GO:0003073	regulation of systemic arterial blood pressure	5 (0.72%)	19 (0.28%)	0.037492	0.302671
312	GO:0031214	biomineral tissue development	5 (0.72%)	19 (0.28%)	0.037492	0.302671
313	GO:0032103	positive regulation of response to external stimulus	5 (0.72%)	19 (0.28%)	0.037492	0.302671
314	GO:0051480	regulation of cytosolic calcium ion concentration	5 (0.72%)	19 (0.28%)	0.037492	0.302671
315	GO:0060191	regulation of lipase activity	5 (0.72%)	19 (0.28%)	0.037492	0.302671
316	GO:0032101	regulation of response to external stimulus	11 (1.59%)	60 (0.88%)	0.037689	0.303304
317	GO:0008544	epidermis development	13 (1.88%)	75 (1.1%)	0.038093	0.304625
318	GO:0030155	regulation of cell adhesion	13 (1.88%)	75 (1.1%)	0.038093	0.304625
319	GO:0003002	regionalization	19 (2.74%)	122 (1.79%)	0.039037	0.307141
320	GO:0015849	organic acid transport	9 (1.3%)	46 (0.68%)	0.039681	0.307141
321	GO:0046942	carboxylic acid transport	9 (1.3%)	46 (0.68%)	0.039681	0.307141
322	GO:0051345	positive regulation of hydrolase activity	9 (1.3%)	46 (0.68%)	0.039681	0.307141
323	GO:0061138	morphogenesis of a branching epithelium	9 (1.3%)	46 (0.68%)	0.039681	0.307141
324	GO:0060541	respiratory system development	8 (1.15%)	39 (0.57%)	0.039752	0.307141
325	GO:0003197	endocardial cushion development	3 (0.43%)	8 (0.12%)	0.039857	0.307141
326	GO:0003203	endocardial cushion morphogenesis	3 (0.43%)	8 (0.12%)	0.039857	0.307141
327	GO:0007586	digestion	3 (0.43%)	8 (0.12%)	0.039857	0.307141
328	GO:0044236	multicellular organism metabolic process	3 (0.43%)	8 (0.12%)	0.039857	0.307141
329	GO:0044259	multicellular organismal macromolecule metabolic process	3 (0.43%)	8 (0.12%)	0.039857	0.307141
330	GO:0072132	mesenchyme morphogenesis	3 (0.43%)	8 (0.12%)	0.039857	0.307141
331	GO:0045595	regulation of cell differentiation	24 (3.46%)	163 (2.4%)	0.040353	0.310022
332	GO:0001704	formation of primary germ layer	6 (0.87%)	26 (0.38%)	0.042731	0.324372
333	GO:0002697	regulation of immune effector process	6 (0.87%)	26 (0.38%)	0.042731	0.324372
334	GO:0006638	neutral lipid metabolic process	6 (0.87%)	26 (0.38%)	0.042731	0.324372
335	GO:0046058	cAMP metabolic process	6 (0.87%)	26 (0.38%)	0.042731	0.324372
336	GO:0032870	cellular response to hormone stimulus	16 (2.31%)	100 (1.47%)	0.044674	0.33811
337	GO:0010256	endomembrane system organization	9 (1.3%)	47 (0.69%)	0.044832	0.338301
338	GO:0016310	phosphorylation	34 (4.91%)	249 (3.66%)	0.045295	0.340781
339	GO:0030217	T cell differentiation	8 (1.15%)	40 (0.59%)	0.045439	0.340857
340	GO:0048771	tissue remodeling	5 (0.72%)	20 (0.29%)	0.045941	0.343614
341	GO:0050817	coagulation	4 (0.58%)	14 (0.21%)	0.046585	0.34741
342	GO:0030855	epithelial cell differentiation	19 (2.74%)	125 (1.84%)	0.048278	0.35807
343	GO:0016337	single organismal cell-cell adhesion	16 (2.31%)	101 (1.48%)	0.048296	0.35807
344	GO:0016477	cell migration	33 (4.76%)	243 (3.57%)	0.051221	0.36614
345	GO:0044765	single-organism transport	97 (14%)	816 (11.99%)	0.05132	0.36614
346	GO:0007417	central nervous system development	34 (4.91%)	252 (3.7%)	0.05226	0.36614
347	GO:0048523	negative regulation of cellular process	74 (10.68%)	607 (8.92%)	0.052793	0.36614
348	GO:0002819	regulation of adaptive immune response	2 (0.29%)	4 (0.06%)	0.054063	0.36614
349	GO:0002821	positive regulation of adaptive immune response	2 (0.29%)	4 (0.06%)	0.054063	0.36614
350	GO:0002822	regulation of adaptive immune response based on somatic recombination of immune receptors built from immunoglobulin superfamily domains	2 (0.29%)	4 (0.06%)	0.054063	0.36614
351	GO:0002824	positive regulation of adaptive immune response based on somatic recombination of immune receptors built from immunoglobulin superfamily domains	2 (0.29%)	4 (0.06%)	0.054063	0.36614
352	GO:0010453	regulation of cell fate commitment	2 (0.29%)	4 (0.06%)	0.054063	0.36614
353	GO:0010656	negative regulation of muscle cell apoptotic process	2 (0.29%)	4 (0.06%)	0.054063	0.36614
354	GO:0010872	regulation of cholesterol esterification	2 (0.29%)	4 (0.06%)	0.054063	0.36614
355	GO:0021534	cell proliferation in hindbrain	2 (0.29%)	4 (0.06%)	0.054063	0.36614
356	GO:0021924	cell proliferation in external granule layer	2 (0.29%)	4 (0.06%)	0.054063	0.36614
357	GO:0032303	regulation of icosanoid secretion	2 (0.29%)	4 (0.06%)	0.054063	0.36614
358	GO:0032350	regulation of hormone metabolic process	2 (0.29%)	4 (0.06%)	0.054063	0.36614
359	GO:0032609	interferon-gamma production	2 (0.29%)	4 (0.06%)	0.054063	0.36614
360	GO:0032769	negative regulation of monooxygenase activity	2 (0.29%)	4 (0.06%)	0.054063	0.36614
361	GO:0033627	cell adhesion mediated by integrin	2 (0.29%)	4 (0.06%)	0.054063	0.36614
362	GO:0042659	regulation of cell fate specification	2 (0.29%)	4 (0.06%)	0.054063	0.36614
363	GO:0043029	T cell homeostasis	2 (0.29%)	4 (0.06%)	0.054063	0.36614
364	GO:0043666	regulation of phosphoprotein phosphatase activity	2 (0.29%)	4 (0.06%)	0.054063	0.36614
365	GO:0048588	developmental cell growth	2 (0.29%)	4 (0.06%)	0.054063	0.36614
366	GO:0051004	regulation of lipoprotein lipase activity	2 (0.29%)	4 (0.06%)	0.054063	0.36614
367	GO:0051291	protein heterooligomerization	2 (0.29%)	4 (0.06%)	0.054063	0.36614
368	GO:0051354	negative regulation of oxidoreductase activity	2 (0.29%)	4 (0.06%)	0.054063	0.36614
369	GO:0070231	T cell apoptotic process	2 (0.29%)	4 (0.06%)	0.054063	0.36614
370	GO:0071624	positive regulation of granulocyte chemotaxis	2 (0.29%)	4 (0.06%)	0.054063	0.36614
371	GO:0071695	anatomical structure maturation	2 (0.29%)	4 (0.06%)	0.054063	0.36614
372	GO:0097194	execution phase of apoptosis	2 (0.29%)	4 (0.06%)	0.054063	0.36614
373	GO:0010226	response to lithium ion	3 (0.43%)	9 (0.13%)	0.055363	0.36614
374	GO:0010874	regulation of cholesterol efflux	3 (0.43%)	9 (0.13%)	0.055363	0.36614
375	GO:0030301	cholesterol transport	3 (0.43%)	9 (0.13%)	0.055363	0.36614
376	GO:0051101	regulation of DNA binding	3 (0.43%)	9 (0.13%)	0.055363	0.36614
377	GO:0051353	positive regulation of oxidoreductase activity	3 (0.43%)	9 (0.13%)	0.055363	0.36614
378	GO:0070227	lymphocyte apoptotic process	3 (0.43%)	9 (0.13%)	0.055363	0.36614
379	GO:0071825	protein-lipid complex subunit organization	3 (0.43%)	9 (0.13%)	0.055363	0.36614
380	GO:0071827	plasma lipoprotein particle organization	3 (0.43%)	9 (0.13%)	0.055363	0.36614
381	GO:0044092	negative regulation of molecular function	23 (3.32%)	160 (2.35%)	0.055415	0.36614
382	GO:0001508	action potential	5 (0.72%)	21 (0.31%)	0.055432	0.36614
383	GO:0007162	negative regulation of cell adhesion	5 (0.72%)	21 (0.31%)	0.055432	0.36614
384	GO:0048066	developmental pigmentation	5 (0.72%)	21 (0.31%)	0.055432	0.36614
385	GO:0051153	regulation of striated muscle cell differentiation	5 (0.72%)	21 (0.31%)	0.055432	0.36614
386	GO:0007178	transmembrane receptor protein serine/threonine kinase signaling pathway	17 (2.45%)	111 (1.63%)	0.056042	0.369209
387	GO:0040011	locomotion	43 (6.2%)	332 (4.88%)	0.056525	0.371431
388	GO:0035295	tube development	27 (3.9%)	194 (2.85%)	0.056799	0.372265
389	GO:0007259	JAK-STAT cascade	4 (0.58%)	15 (0.22%)	0.058576	0.379029
390	GO:0010830	regulation of myotube differentiation	4 (0.58%)	15 (0.22%)	0.058576	0.379029
391	GO:0033559	unsaturated fatty acid metabolic process	4 (0.58%)	15 (0.22%)	0.058576	0.379029
392	GO:0055081	anion homeostasis	4 (0.58%)	15 (0.22%)	0.058576	0.379029
393	GO:0097696	STAT cascade	4 (0.58%)	15 (0.22%)	0.058576	0.379029
394	GO:0080134	regulation of response to stress	19 (2.74%)	128 (1.88%)	0.058984	0.380704
395	GO:0072593	reactive oxygen species metabolic process	7 (1.01%)	35 (0.51%)	0.059382	0.382303
396	GO:0030036	actin cytoskeleton organization	18 (2.6%)	120 (1.76%)	0.059624	0.382889
397	GO:0010557	positive regulation of macromolecule biosynthetic process	14 (2.02%)	88 (1.29%)	0.060172	0.385436
398	GO:0009891	positive regulation of biosynthetic process	15 (2.16%)	96 (1.41%)	0.060438	0.386164
399	GO:0002009	morphogenesis of an epithelium	20 (2.89%)	137 (2.01%)	0.061967	0.394944
400	GO:2000026	regulation of multicellular organismal development	22 (3.17%)	154 (2.26%)	0.063454	0.403411
401	GO:0007507	heart development	18 (2.6%)	121 (1.78%)	0.063706	0.404002
402	GO:0051716	cellular response to stimulus	189 (27.27%)	1689 (24.82%)	0.064178	0.405984
403	GO:0001942	hair follicle development	5 (0.72%)	22 (0.32%)	0.065967	0.408813
404	GO:0002274	myeloid leukocyte activation	5 (0.72%)	22 (0.32%)	0.065967	0.408813
405	GO:0006633	fatty acid biosynthetic process	5 (0.72%)	22 (0.32%)	0.065967	0.408813
406	GO:0098773	skin epidermis development	5 (0.72%)	22 (0.32%)	0.065967	0.408813
407	GO:0060485	mesenchyme development	10 (1.44%)	58 (0.85%)	0.066014	0.408813
408	GO:0007369	gastrulation	7 (1.01%)	36 (0.53%)	0.067537	0.408813
409	GO:0030324	lung development	7 (1.01%)	36 (0.53%)	0.067537	0.408813
410	GO:0030335	positive regulation of cell migration	7 (1.01%)	36 (0.53%)	0.067537	0.408813
411	GO:0048511	rhythmic process	7 (1.01%)	36 (0.53%)	0.067537	0.408813
412	GO:0051272	positive regulation of cellular component movement	7 (1.01%)	36 (0.53%)	0.067537	0.408813
413	GO:2000147	positive regulation of cell motility	7 (1.01%)	36 (0.53%)	0.067537	0.408813
414	GO:0048565	digestive tract development	6 (0.87%)	29 (0.43%)	0.068084	0.408813
415	GO:0055123	digestive system development	6 (0.87%)	29 (0.43%)	0.068084	0.408813
416	GO:0006955	immune response	12 (1.73%)	74 (1.09%)	0.069338	0.408813
417	GO:0030029	actin filament-based process	19 (2.74%)	131 (1.93%)	0.071242	0.408813
418	GO:0044711	single-organism biosynthetic process	31 (4.47%)	233 (3.42%)	0.07166	0.408813
419	GO:0008361	regulation of cell size	4 (0.58%)	16 (0.24%)	0.072043	0.408813
420	GO:0030282	bone mineralization	4 (0.58%)	16 (0.24%)	0.072043	0.408813
421	GO:0035710	CD4-positive, alpha-beta T cell activation	4 (0.58%)	16 (0.24%)	0.072043	0.408813
422	GO:0046632	alpha-beta T cell differentiation	4 (0.58%)	16 (0.24%)	0.072043	0.408813
423	GO:0060443	mammary gland morphogenesis	4 (0.58%)	16 (0.24%)	0.072043	0.408813
424	GO:0002286	T cell activation involved in immune response	3 (0.43%)	10 (0.15%)	0.073275	0.408813
425	GO:0007173	epidermal growth factor receptor signaling pathway	3 (0.43%)	10 (0.15%)	0.073275	0.408813
426	GO:0010543	regulation of platelet activation	3 (0.43%)	10 (0.15%)	0.073275	0.408813
427	GO:0042089	cytokine biosynthetic process	3 (0.43%)	10 (0.15%)	0.073275	0.408813
428	GO:0042107	cytokine metabolic process	3 (0.43%)	10 (0.15%)	0.073275	0.408813
429	GO:0042108	positive regulation of cytokine biosynthetic process	3 (0.43%)	10 (0.15%)	0.073275	0.408813
430	GO:0042310	vasoconstriction	3 (0.43%)	10 (0.15%)	0.073275	0.408813
431	GO:0046546	development of primary male sexual characteristics	3 (0.43%)	10 (0.15%)	0.073275	0.408813
432	GO:0060993	kidney morphogenesis	3 (0.43%)	10 (0.15%)	0.073275	0.408813
433	GO:0030178	negative regulation of Wnt signaling pathway	8 (1.15%)	44 (0.65%)	0.073358	0.408813
434	GO:0040017	positive regulation of locomotion	8 (1.15%)	44 (0.65%)	0.073358	0.408813
435	GO:0050673	epithelial cell proliferation	11 (1.59%)	67 (0.98%)	0.074336	0.408813
436	GO:0061061	muscle structure development	22 (3.17%)	157 (2.31%)	0.075122	0.408813
437	GO:0007399	nervous system development	64 (9.24%)	529 (7.77%)	0.077235	0.408813
438	GO:0002244	hematopoietic progenitor cell differentiation	5 (0.72%)	23 (0.34%)	0.077537	0.408813
439	GO:0045744	negative regulation of G-protein coupled receptor protein signaling pathway	5 (0.72%)	23 (0.34%)	0.077537	0.408813
440	GO:0006941	striated muscle contraction	6 (0.87%)	30 (0.44%)	0.07812	0.408813
441	GO:0034109	homotypic cell-cell adhesion	11 (1.59%)	68 (1%)	0.080949	0.408813
442	GO:0070486	leukocyte aggregation	11 (1.59%)	68 (1%)	0.080949	0.408813
443	GO:0051046	regulation of secretion	8 (1.15%)	45 (0.66%)	0.081663	0.408813
444	GO:0035239	tube morphogenesis	17 (2.45%)	117 (1.72%)	0.083467	0.408813
445	GO:0071363	cellular response to growth factor stimulus	17 (2.45%)	117 (1.72%)	0.083467	0.408813
446	GO:0001710	mesodermal cell fate commitment	2 (0.29%)	5 (0.07%)	0.084112	0.408813
447	GO:0002698	negative regulation of immune effector process	2 (0.29%)	5 (0.07%)	0.084112	0.408813
448	GO:0007501	mesodermal cell fate specification	2 (0.29%)	5 (0.07%)	0.084112	0.408813
449	GO:0009072	aromatic amino acid family metabolic process	2 (0.29%)	5 (0.07%)	0.084112	0.408813
450	GO:0034377	plasma lipoprotein particle assembly	2 (0.29%)	5 (0.07%)	0.084112	0.408813
451	GO:0035987	endodermal cell differentiation	2 (0.29%)	5 (0.07%)	0.084112	0.408813
452	GO:0043112	receptor metabolic process	2 (0.29%)	5 (0.07%)	0.084112	0.408813
453	GO:0060306	regulation of membrane repolarization	2 (0.29%)	5 (0.07%)	0.084112	0.408813
454	GO:0060441	epithelial tube branching involved in lung morphogenesis	2 (0.29%)	5 (0.07%)	0.084112	0.408813
455	GO:0060795	cell fate commitment involved in formation of primary germ layer	2 (0.29%)	5 (0.07%)	0.084112	0.408813
456	GO:0065005	protein-lipid complex assembly	2 (0.29%)	5 (0.07%)	0.084112	0.408813
457	GO:0070229	negative regulation of lymphocyte apoptotic process	2 (0.29%)	5 (0.07%)	0.084112	0.408813
458	GO:0072215	regulation of metanephros development	2 (0.29%)	5 (0.07%)	0.084112	0.408813
459	GO:0072376	protein activation cascade	2 (0.29%)	5 (0.07%)	0.084112	0.408813
460	GO:2000107	negative regulation of leukocyte apoptotic process	2 (0.29%)	5 (0.07%)	0.084112	0.408813
461	GO:0006816	calcium ion transport	9 (1.3%)	53 (0.78%)	0.085008	0.408813
462	GO:0002027	regulation of heart rate	4 (0.58%)	17 (0.25%)	0.086935	0.408813
463	GO:0009893	positive regulation of metabolic process	44 (6.35%)	353 (5.19%)	0.08887	0.408813
464	GO:0006694	steroid biosynthetic process	6 (0.87%)	31 (0.46%)	0.088941	0.408813
465	GO:0010594	regulation of endothelial cell migration	6 (0.87%)	31 (0.46%)	0.088941	0.408813
466	GO:0051346	negative regulation of hydrolase activity	6 (0.87%)	31 (0.46%)	0.088941	0.408813
467	GO:0072503	cellular divalent inorganic cation homeostasis	6 (0.87%)	31 (0.46%)	0.088941	0.408813
468	GO:0072507	divalent inorganic cation homeostasis	6 (0.87%)	31 (0.46%)	0.088941	0.408813
469	GO:0002685	regulation of leukocyte migration	5 (0.72%)	24 (0.35%)	0.090121	0.408813
470	GO:0006639	acylglycerol metabolic process	5 (0.72%)	24 (0.35%)	0.090121	0.408813
471	GO:0050920	regulation of chemotaxis	5 (0.72%)	24 (0.35%)	0.090121	0.408813
472	GO:0051260	protein homooligomerization	5 (0.72%)	24 (0.35%)	0.090121	0.408813
473	GO:0043085	positive regulation of catalytic activity	21 (3.03%)	152 (2.23%)	0.09053	0.408813
474	GO:0040012	regulation of locomotion	14 (2.02%)	94 (1.38%)	0.093305	0.408813
475	GO:0006029	proteoglycan metabolic process	3 (0.43%)	11 (0.16%)	0.093391	0.408813
476	GO:0022408	negative regulation of cell-cell adhesion	3 (0.43%)	11 (0.16%)	0.093391	0.408813
477	GO:0030219	megakaryocyte differentiation	3 (0.43%)	11 (0.16%)	0.093391	0.408813
478	GO:0032233	positive regulation of actin filament bundle assembly	3 (0.43%)	11 (0.16%)	0.093391	0.408813
479	GO:0048878	chemical homeostasis	25 (3.61%)	187 (2.75%)	0.093882	0.408813
480	GO:0009617	response to bacterium	12 (1.73%)	78 (1.15%)	0.095053	0.408813
481	GO:0007159	leukocyte cell-cell adhesion	11 (1.59%)	70 (1.03%)	0.095241	0.408813
482	GO:0010921	regulation of phosphatase activity	6 (0.87%)	32 (0.47%)	0.100535	0.408813
483	GO:0019827	stem cell population maintenance	6 (0.87%)	32 (0.47%)	0.100535	0.408813
484	GO:0042476	odontogenesis	6 (0.87%)	32 (0.47%)	0.100535	0.408813
485	GO:0098727	maintenance of cell number	6 (0.87%)	32 (0.47%)	0.100535	0.408813
486	GO:0042127	regulation of cell proliferation	24 (3.46%)	180 (2.65%)	0.101415	0.408813
487	GO:0001794	type IIa hypersensitivity	1 (0.14%)	1 (0.01%)	0.101852	0.408813
488	GO:0001905	activation of membrane attack complex	1 (0.14%)	1 (0.01%)	0.101852	0.408813
489	GO:0002021	response to dietary excess	1 (0.14%)	1 (0.01%)	0.101852	0.408813
490	GO:0002034	regulation of blood vessel size by renin-angiotensin	1 (0.14%)	1 (0.01%)	0.101852	0.408813
491	GO:0002428	antigen processing and presentation of peptide antigen via MHC class Ib	1 (0.14%)	1 (0.01%)	0.101852	0.408813
492	GO:0002445	type II hypersensitivity	1 (0.14%)	1 (0.01%)	0.101852	0.408813
493	GO:0002455	humoral immune response mediated by circulating immunoglobulin	1 (0.14%)	1 (0.01%)	0.101852	0.408813
494	GO:0002468	dendritic cell antigen processing and presentation	1 (0.14%)	1 (0.01%)	0.101852	0.408813
495	GO:0002475	antigen processing and presentation via MHC class Ib	1 (0.14%)	1 (0.01%)	0.101852	0.408813
496	GO:0002477	antigen processing and presentation of exogenous peptide antigen via MHC class Ib	1 (0.14%)	1 (0.01%)	0.101852	0.408813
497	GO:0002524	hypersensitivity	1 (0.14%)	1 (0.01%)	0.101852	0.408813
498	GO:0002576	platelet degranulation	1 (0.14%)	1 (0.01%)	0.101852	0.408813
499	GO:0003072	renal control of peripheral vascular resistance involved in regulation of systemic arterial blood pressure	1 (0.14%)	1 (0.01%)	0.101852	0.408813
500	GO:0003093	regulation of glomerular filtration	1 (0.14%)	1 (0.01%)	0.101852	0.408813
501	GO:0003163	sinoatrial node development	1 (0.14%)	1 (0.01%)	0.101852	0.408813
502	GO:0003166	bundle of His development	1 (0.14%)	1 (0.01%)	0.101852	0.408813
503	GO:0003184	pulmonary valve morphogenesis	1 (0.14%)	1 (0.01%)	0.101852	0.408813
504	GO:0003307	regulation of Wnt signaling pathway involved in heart development	1 (0.14%)	1 (0.01%)	0.101852	0.408813
505	GO:0003308	negative regulation of Wnt signaling pathway involved in heart development	1 (0.14%)	1 (0.01%)	0.101852	0.408813
506	GO:0003330	regulation of extracellular matrix constituent secretion	1 (0.14%)	1 (0.01%)	0.101852	0.408813
507	GO:0006558	L-phenylalanine metabolic process	1 (0.14%)	1 (0.01%)	0.101852	0.408813
508	GO:0006566	threonine metabolic process	1 (0.14%)	1 (0.01%)	0.101852	0.408813
509	GO:0006570	tyrosine metabolic process	1 (0.14%)	1 (0.01%)	0.101852	0.408813
510	GO:0006599	phosphagen metabolic process	1 (0.14%)	1 (0.01%)	0.101852	0.408813
511	GO:0006603	phosphocreatine metabolic process	1 (0.14%)	1 (0.01%)	0.101852	0.408813
512	GO:0006893	Golgi to plasma membrane transport	1 (0.14%)	1 (0.01%)	0.101852	0.408813
513	GO:0007283	spermatogenesis	1 (0.14%)	1 (0.01%)	0.101852	0.408813
514	GO:0009698	phenylpropanoid metabolic process	1 (0.14%)	1 (0.01%)	0.101852	0.408813
515	GO:0009810	stilbene metabolic process	1 (0.14%)	1 (0.01%)	0.101852	0.408813
516	GO:0010676	positive regulation of cellular carbohydrate metabolic process	1 (0.14%)	1 (0.01%)	0.101852	0.408813
517	GO:0010884	positive regulation of lipid storage	1 (0.14%)	1 (0.01%)	0.101852	0.408813
518	GO:0010982	regulation of high-density lipoprotein particle clearance	1 (0.14%)	1 (0.01%)	0.101852	0.408813
519	GO:0015691	cadmium ion transport	1 (0.14%)	1 (0.01%)	0.101852	0.408813
520	GO:0015874	norepinephrine transport	1 (0.14%)	1 (0.01%)	0.101852	0.408813
521	GO:0019432	triglyceride biosynthetic process	1 (0.14%)	1 (0.01%)	0.101852	0.408813
522	GO:0021560	abducens nerve development	1 (0.14%)	1 (0.01%)	0.101852	0.408813
523	GO:0021593	rhombomere morphogenesis	1 (0.14%)	1 (0.01%)	0.101852	0.408813
524	GO:0021594	rhombomere formation	1 (0.14%)	1 (0.01%)	0.101852	0.408813
525	GO:0021598	abducens nerve morphogenesis	1 (0.14%)	1 (0.01%)	0.101852	0.408813
526	GO:0021830	interneuron migration from the subpallium to the cortex	1 (0.14%)	1 (0.01%)	0.101852	0.408813
527	GO:0030194	positive regulation of blood coagulation	1 (0.14%)	1 (0.01%)	0.101852	0.408813
528	GO:0030222	eosinophil differentiation	1 (0.14%)	1 (0.01%)	0.101852	0.408813
529	GO:0031343	positive regulation of cell killing	1 (0.14%)	1 (0.01%)	0.101852	0.408813
530	GO:0031507	heterochromatin assembly	1 (0.14%)	1 (0.01%)	0.101852	0.408813
531	GO:0032026	response to magnesium ion	1 (0.14%)	1 (0.01%)	0.101852	0.408813
532	GO:0032352	positive regulation of hormone metabolic process	1 (0.14%)	1 (0.01%)	0.101852	0.408813
533	GO:0032515	negative regulation of phosphoprotein phosphatase activity	1 (0.14%)	1 (0.01%)	0.101852	0.408813
534	GO:0032691	negative regulation of interleukin-1 beta production	1 (0.14%)	1 (0.01%)	0.101852	0.408813
535	GO:0032692	negative regulation of interleukin-1 production	1 (0.14%)	1 (0.01%)	0.101852	0.408813
536	GO:0032836	glomerular basement membrane development	1 (0.14%)	1 (0.01%)	0.101852	0.408813
537	GO:0032971	regulation of muscle filament sliding	1 (0.14%)	1 (0.01%)	0.101852	0.408813
538	GO:0034201	response to oleic acid	1 (0.14%)	1 (0.01%)	0.101852	0.408813
539	GO:0035426	extracellular matrix-cell signaling	1 (0.14%)	1 (0.01%)	0.101852	0.408813
540	GO:0039692	single stranded viral RNA replication via double stranded DNA intermediate	1 (0.14%)	1 (0.01%)	0.101852	0.408813
541	GO:0039694	viral RNA genome replication	1 (0.14%)	1 (0.01%)	0.101852	0.408813
542	GO:0039703	RNA replication	1 (0.14%)	1 (0.01%)	0.101852	0.408813
543	GO:0040037	negative regulation of fibroblast growth factor receptor signaling pathway	1 (0.14%)	1 (0.01%)	0.101852	0.408813
544	GO:0042094	interleukin-2 biosynthetic process	1 (0.14%)	1 (0.01%)	0.101852	0.408813
545	GO:0042249	establishment of planar polarity of embryonic epithelium	1 (0.14%)	1 (0.01%)	0.101852	0.408813
546	GO:0042415	norepinephrine metabolic process	1 (0.14%)	1 (0.01%)	0.101852	0.408813
547	GO:0042492	gamma-delta T cell differentiation	1 (0.14%)	1 (0.01%)	0.101852	0.408813
548	GO:0043001	Golgi to plasma membrane protein transport	1 (0.14%)	1 (0.01%)	0.101852	0.408813
549	GO:0043092	L-amino acid import	1 (0.14%)	1 (0.01%)	0.101852	0.408813
550	GO:0043374	CD8-positive, alpha-beta T cell differentiation	1 (0.14%)	1 (0.01%)	0.101852	0.408813
551	GO:0043383	negative T cell selection	1 (0.14%)	1 (0.01%)	0.101852	0.408813
552	GO:0043649	dicarboxylic acid catabolic process	1 (0.14%)	1 (0.01%)	0.101852	0.408813
553	GO:0043966	histone H3 acetylation	1 (0.14%)	1 (0.01%)	0.101852	0.408813
554	GO:0045580	regulation of T cell differentiation	1 (0.14%)	1 (0.01%)	0.101852	0.408813
555	GO:0045581	negative regulation of T cell differentiation	1 (0.14%)	1 (0.01%)	0.101852	0.408813
556	GO:0045582	positive regulation of T cell differentiation	1 (0.14%)	1 (0.01%)	0.101852	0.408813
557	GO:0045619	regulation of lymphocyte differentiation	1 (0.14%)	1 (0.01%)	0.101852	0.408813
558	GO:0045620	negative regulation of lymphocyte differentiation	1 (0.14%)	1 (0.01%)	0.101852	0.408813
559	GO:0045621	positive regulation of lymphocyte differentiation	1 (0.14%)	1 (0.01%)	0.101852	0.408813
560	GO:0046460	neutral lipid biosynthetic process	1 (0.14%)	1 (0.01%)	0.101852	0.408813
561	GO:0046463	acylglycerol biosynthetic process	1 (0.14%)	1 (0.01%)	0.101852	0.408813
562	GO:0046629	gamma-delta T cell activation	1 (0.14%)	1 (0.01%)	0.101852	0.408813
563	GO:0046634	regulation of alpha-beta T cell activation	1 (0.14%)	1 (0.01%)	0.101852	0.408813
564	GO:0046635	positive regulation of alpha-beta T cell activation	1 (0.14%)	1 (0.01%)	0.101852	0.408813
565	GO:0046688	response to copper ion	1 (0.14%)	1 (0.01%)	0.101852	0.408813
566	GO:0047484	regulation of response to osmotic stress	1 (0.14%)	1 (0.01%)	0.101852	0.408813
567	GO:0048069	eye pigmentation	1 (0.14%)	1 (0.01%)	0.101852	0.408813
568	GO:0048104	establishment of body hair or bristle planar orientation	1 (0.14%)	1 (0.01%)	0.101852	0.408813
569	GO:0048675	axon extension	1 (0.14%)	1 (0.01%)	0.101852	0.408813
570	GO:0048799	organ maturation	1 (0.14%)	1 (0.01%)	0.101852	0.408813
571	GO:0050820	positive regulation of coagulation	1 (0.14%)	1 (0.01%)	0.101852	0.408813
572	GO:0050830	defense response to Gram-positive bacterium	1 (0.14%)	1 (0.01%)	0.101852	0.408813
573	GO:0050832	defense response to fungus	1 (0.14%)	1 (0.01%)	0.101852	0.408813
574	GO:0051150	regulation of smooth muscle cell differentiation	1 (0.14%)	1 (0.01%)	0.101852	0.408813
575	GO:0051151	negative regulation of smooth muscle cell differentiation	1 (0.14%)	1 (0.01%)	0.101852	0.408813
576	GO:0051152	positive regulation of smooth muscle cell differentiation	1 (0.14%)	1 (0.01%)	0.101852	0.408813
577	GO:0051620	norepinephrine uptake	1 (0.14%)	1 (0.01%)	0.101852	0.408813
578	GO:0055095	lipoprotein particle mediated signaling	1 (0.14%)	1 (0.01%)	0.101852	0.408813
579	GO:0060061	Spemann organizer formation	1 (0.14%)	1 (0.01%)	0.101852	0.408813
580	GO:0060448	dichotomous subdivision of terminal units involved in lung branching	1 (0.14%)	1 (0.01%)	0.101852	0.408813
581	GO:0060592	mammary gland formation	1 (0.14%)	1 (0.01%)	0.101852	0.408813
582	GO:0060600	dichotomous subdivision of an epithelial terminal unit	1 (0.14%)	1 (0.01%)	0.101852	0.408813
583	GO:0060602	branch elongation of an epithelium	1 (0.14%)	1 (0.01%)	0.101852	0.408813
584	GO:0060920	cardiac pacemaker cell differentiation	1 (0.14%)	1 (0.01%)	0.101852	0.408813
585	GO:0060921	sinoatrial node cell differentiation	1 (0.14%)	1 (0.01%)	0.101852	0.408813
586	GO:0061438	renal system vasculature morphogenesis	1 (0.14%)	1 (0.01%)	0.101852	0.408813
587	GO:0061439	kidney vasculature morphogenesis	1 (0.14%)	1 (0.01%)	0.101852	0.408813
588	GO:0070828	heterochromatin organization	1 (0.14%)	1 (0.01%)	0.101852	0.408813
589	GO:0071402	cellular response to lipoprotein particle stimulus	1 (0.14%)	1 (0.01%)	0.101852	0.408813
590	GO:0072007	mesangial cell differentiation	1 (0.14%)	1 (0.01%)	0.101852	0.408813
591	GO:0072008	glomerular mesangial cell differentiation	1 (0.14%)	1 (0.01%)	0.101852	0.408813
592	GO:0072011	glomerular endothelium development	1 (0.14%)	1 (0.01%)	0.101852	0.408813
593	GO:0072014	proximal tubule development	1 (0.14%)	1 (0.01%)	0.101852	0.408813
594	GO:0072015	glomerular visceral epithelial cell development	1 (0.14%)	1 (0.01%)	0.101852	0.408813
595	GO:0072019	proximal convoluted tubule development	1 (0.14%)	1 (0.01%)	0.101852	0.408813
596	GO:0072020	proximal straight tubule development	1 (0.14%)	1 (0.01%)	0.101852	0.408813
597	GO:0072022	descending thin limb development	1 (0.14%)	1 (0.01%)	0.101852	0.408813
598	GO:0072032	proximal convoluted tubule segment 2 development	1 (0.14%)	1 (0.01%)	0.101852	0.408813
599	GO:0072038	mesenchymal stem cell maintenance involved in nephron morphogenesis	1 (0.14%)	1 (0.01%)	0.101852	0.408813
600	GO:0072076	nephrogenic mesenchyme development	1 (0.14%)	1 (0.01%)	0.101852	0.408813
601	GO:0072102	glomerulus morphogenesis	1 (0.14%)	1 (0.01%)	0.101852	0.408813
602	GO:0072103	glomerulus vasculature morphogenesis	1 (0.14%)	1 (0.01%)	0.101852	0.408813
603	GO:0072104	glomerular capillary formation	1 (0.14%)	1 (0.01%)	0.101852	0.408813
604	GO:0072112	glomerular visceral epithelial cell differentiation	1 (0.14%)	1 (0.01%)	0.101852	0.408813
605	GO:0072143	mesangial cell development	1 (0.14%)	1 (0.01%)	0.101852	0.408813
606	GO:0072144	glomerular mesangial cell development	1 (0.14%)	1 (0.01%)	0.101852	0.408813
607	GO:0072182	regulation of nephron tubule epithelial cell differentiation	1 (0.14%)	1 (0.01%)	0.101852	0.408813
608	GO:0072216	positive regulation of metanephros development	1 (0.14%)	1 (0.01%)	0.101852	0.408813
609	GO:0072310	glomerular epithelial cell development	1 (0.14%)	1 (0.01%)	0.101852	0.408813
610	GO:0072659	protein localization to plasma membrane	1 (0.14%)	1 (0.01%)	0.101852	0.408813
611	GO:0080184	response to phenylpropanoid	1 (0.14%)	1 (0.01%)	0.101852	0.408813
612	GO:0086064	cell communication by electrical coupling involved in cardiac conduction	1 (0.14%)	1 (0.01%)	0.101852	0.408813
613	GO:0090002	establishment of protein localization to plasma membrane	1 (0.14%)	1 (0.01%)	0.101852	0.408813
614	GO:0090185	negative regulation of kidney development	1 (0.14%)	1 (0.01%)	0.101852	0.408813
615	GO:0090303	positive regulation of wound healing	1 (0.14%)	1 (0.01%)	0.101852	0.408813
616	GO:0090493	catecholamine uptake	1 (0.14%)	1 (0.01%)	0.101852	0.408813
617	GO:0097300	programmed necrotic cell death	1 (0.14%)	1 (0.01%)	0.101852	0.408813
618	GO:1900048	positive regulation of hemostasis	1 (0.14%)	1 (0.01%)	0.101852	0.408813
619	GO:1900673	olefin metabolic process	1 (0.14%)	1 (0.01%)	0.101852	0.408813
620	GO:1901722	regulation of cell proliferation involved in kidney development	1 (0.14%)	1 (0.01%)	0.101852	0.408813
621	GO:1901723	negative regulation of cell proliferation involved in kidney development	1 (0.14%)	1 (0.01%)	0.101852	0.408813
622	GO:1902218	regulation of intrinsic apoptotic signaling pathway in response to osmotic stress	1 (0.14%)	1 (0.01%)	0.101852	0.408813
623	GO:1902219	negative regulation of intrinsic apoptotic signaling pathway in response to osmotic stress	1 (0.14%)	1 (0.01%)	0.101852	0.408813
624	GO:1902221	erythrose 4-phosphate/phosphoenolpyruvate family amino acid metabolic process	1 (0.14%)	1 (0.01%)	0.101852	0.408813
625	GO:1903115	regulation of actin filament-based movement	1 (0.14%)	1 (0.01%)	0.101852	0.408813
626	GO:1904238	pericyte cell differentiation	1 (0.14%)	1 (0.01%)	0.101852	0.408813
627	GO:1990138	neuron projection extension	1 (0.14%)	1 (0.01%)	0.101852	0.408813
628	GO:1990778	protein localization to cell periphery	1 (0.14%)	1 (0.01%)	0.101852	0.408813
629	GO:2000514	regulation of CD4-positive, alpha-beta T cell activation	1 (0.14%)	1 (0.01%)	0.101852	0.408813
630	GO:2000516	positive regulation of CD4-positive, alpha-beta T cell activation	1 (0.14%)	1 (0.01%)	0.101852	0.408813
631	GO:2000696	regulation of epithelial cell differentiation involved in kidney development	1 (0.14%)	1 (0.01%)	0.101852	0.408813
632	GO:2000780	negative regulation of double-strand break repair	1 (0.14%)	1 (0.01%)	0.101852	0.408813
633	GO:2001243	negative regulation of intrinsic apoptotic signaling pathway	1 (0.14%)	1 (0.01%)	0.101852	0.408813
634	GO:0001666	response to hypoxia	4 (0.58%)	18 (0.26%)	0.103183	0.408813
635	GO:0002285	lymphocyte activation involved in immune response	4 (0.58%)	18 (0.26%)	0.103183	0.408813
636	GO:0002688	regulation of leukocyte chemotaxis	4 (0.58%)	18 (0.26%)	0.103183	0.408813
637	GO:0021515	cell differentiation in spinal cord	4 (0.58%)	18 (0.26%)	0.103183	0.408813
638	GO:0036293	response to decreased oxygen levels	4 (0.58%)	18 (0.26%)	0.103183	0.408813
639	GO:0050931	pigment cell differentiation	4 (0.58%)	18 (0.26%)	0.103183	0.408813
640	GO:0070482	response to oxygen levels	4 (0.58%)	18 (0.26%)	0.103183	0.408813
641	GO:0007267	cell-cell signaling	20 (2.89%)	146 (2.15%)	0.103312	0.408813
642	GO:0000079	regulation of cyclin-dependent protein serine/threonine kinase activity	5 (0.72%)	25 (0.37%)	0.10369	0.408813
643	GO:0007498	mesoderm development	5 (0.72%)	25 (0.37%)	0.10369	0.408813
644	GO:0043588	skin development	5 (0.72%)	25 (0.37%)	0.10369	0.408813
645	GO:1904029	regulation of cyclin-dependent protein kinase activity	5 (0.72%)	25 (0.37%)	0.10369	0.408813
646	GO:0022008	neurogenesis	42 (6.06%)	340 (5%)	0.105162	0.413975
647	GO:0009725	response to hormone	24 (3.46%)	181 (2.66%)	0.10625	0.417609
648	GO:0048598	embryonic morphogenesis	28 (4.04%)	216 (3.17%)	0.106764	0.418985
649	GO:0045859	regulation of protein kinase activity	22 (3.17%)	164 (2.41%)	0.107753	0.422211
650	GO:0051094	positive regulation of developmental process	13 (1.88%)	88 (1.29%)	0.10829	0.423662
651	GO:0009968	negative regulation of signal transduction	20 (2.89%)	147 (2.16%)	0.108778	0.424921
652	GO:0051270	regulation of cellular component movement	12 (1.73%)	80 (1.18%)	0.109826	0.428356
653	GO:0010563	negative regulation of phosphorus metabolic process	11 (1.59%)	72 (1.06%)	0.110954	0.431057
654	GO:0045936	negative regulation of phosphate metabolic process	11 (1.59%)	72 (1.06%)	0.110954	0.431057
655	GO:0060562	epithelial tube morphogenesis	15 (2.16%)	105 (1.54%)	0.111027	0.431057
656	GO:0001933	negative regulation of protein phosphorylation	10 (1.44%)	64 (0.94%)	0.111503	0.431269
657	GO:0009611	response to wounding	10 (1.44%)	64 (0.94%)	0.111503	0.431269
658	GO:0048522	positive regulation of cellular process	72 (10.39%)	616 (9.05%)	0.111828	0.431269
659	GO:0007187	G-protein coupled receptor signaling pathway, coupled to cyclic nucleotide second messenger	6 (0.87%)	33 (0.49%)	0.112883	0.431269
660	GO:0035303	regulation of dephosphorylation	6 (0.87%)	33 (0.49%)	0.112883	0.431269
661	GO:0035304	regulation of protein dephosphorylation	6 (0.87%)	33 (0.49%)	0.112883	0.431269
662	GO:0023057	negative regulation of signaling	20 (2.89%)	148 (2.18%)	0.114422	0.431269
663	GO:0006468	protein phosphorylation	27 (3.9%)	209 (3.07%)	0.115038	0.431269
664	GO:0001707	mesoderm formation	3 (0.43%)	12 (0.18%)	0.11548	0.431269
665	GO:0006970	response to osmotic stress	3 (0.43%)	12 (0.18%)	0.11548	0.431269
666	GO:0015908	fatty acid transport	3 (0.43%)	12 (0.18%)	0.11548	0.431269
667	GO:0042311	vasodilation	3 (0.43%)	12 (0.18%)	0.11548	0.431269
668	GO:0042742	defense response to bacterium	3 (0.43%)	12 (0.18%)	0.11548	0.431269
669	GO:0050663	cytokine secretion	3 (0.43%)	12 (0.18%)	0.11548	0.431269
670	GO:0051047	positive regulation of secretion	3 (0.43%)	12 (0.18%)	0.11548	0.431269
671	GO:0072080	nephron tubule development	3 (0.43%)	12 (0.18%)	0.11548	0.431269
672	GO:0006928	movement of cell or subcellular component	46 (6.64%)	379 (5.57%)	0.115526	0.431269
673	GO:0048870	cell motility	37 (5.34%)	298 (4.38%)	0.115974	0.431269
674	GO:0051674	localization of cell	37 (5.34%)	298 (4.38%)	0.115974	0.431269
675	GO:0019220	regulation of phosphate metabolic process	42 (6.06%)	343 (5.04%)	0.116146	0.431269
676	GO:0051174	regulation of phosphorus metabolic process	42 (6.06%)	343 (5.04%)	0.116146	0.431269
677	GO:0090596	sensory organ morphogenesis	12 (1.73%)	81 (1.19%)	0.117689	0.431269
678	GO:0002700	regulation of production of molecular mediator of immune response	2 (0.29%)	6 (0.09%)	0.117857	0.431269
679	GO:0003254	regulation of membrane depolarization	2 (0.29%)	6 (0.09%)	0.117857	0.431269
680	GO:0006109	regulation of carbohydrate metabolic process	2 (0.29%)	6 (0.09%)	0.117857	0.431269
681	GO:0009118	regulation of nucleoside metabolic process	2 (0.29%)	6 (0.09%)	0.117857	0.431269
682	GO:0010675	regulation of cellular carbohydrate metabolic process	2 (0.29%)	6 (0.09%)	0.117857	0.431269
683	GO:0021602	cranial nerve morphogenesis	2 (0.29%)	6 (0.09%)	0.117857	0.431269
684	GO:0030968	endoplasmic reticulum unfolded protein response	2 (0.29%)	6 (0.09%)	0.117857	0.431269
685	GO:0031128	developmental induction	2 (0.29%)	6 (0.09%)	0.117857	0.431269
686	GO:0032890	regulation of organic acid transport	2 (0.29%)	6 (0.09%)	0.117857	0.431269
687	GO:0034620	cellular response to unfolded protein	2 (0.29%)	6 (0.09%)	0.117857	0.431269
688	GO:0042551	neuron maturation	2 (0.29%)	6 (0.09%)	0.117857	0.431269
689	GO:0043388	positive regulation of DNA binding	2 (0.29%)	6 (0.09%)	0.117857	0.431269
690	GO:0048663	neuron fate commitment	2 (0.29%)	6 (0.09%)	0.117857	0.431269
691	GO:0060425	lung morphogenesis	2 (0.29%)	6 (0.09%)	0.117857	0.431269
692	GO:0060612	adipose tissue development	2 (0.29%)	6 (0.09%)	0.117857	0.431269
693	GO:0060986	endocrine hormone secretion	2 (0.29%)	6 (0.09%)	0.117857	0.431269
694	GO:2000191	regulation of fatty acid transport	2 (0.29%)	6 (0.09%)	0.117857	0.431269
695	GO:0021510	spinal cord development	5 (0.72%)	26 (0.38%)	0.118205	0.431269
696	GO:0022407	regulation of cell-cell adhesion	5 (0.72%)	26 (0.38%)	0.118205	0.431269
697	GO:0022411	cellular component disassembly	5 (0.72%)	26 (0.38%)	0.118205	0.431269
698	GO:0009892	negative regulation of metabolic process	33 (4.76%)	263 (3.87%)	0.119115	0.433969
699	GO:0010648	negative regulation of cell communication	20 (2.89%)	149 (2.19%)	0.120241	0.437444
700	GO:0042326	negative regulation of phosphorylation	10 (1.44%)	65 (0.96%)	0.120473	0.437663
701	GO:0006939	smooth muscle contraction	4 (0.58%)	19 (0.28%)	0.1207	0.437843
702	GO:0048872	homeostasis of number of cells	9 (1.3%)	57 (0.84%)	0.120867	0.437843
703	GO:0051249	regulation of lymphocyte activation	6 (0.87%)	34 (0.5%)	0.125958	0.455635
704	GO:0048568	embryonic organ development	20 (2.89%)	150 (2.2%)	0.126237	0.455995
705	GO:0030334	regulation of cell migration	11 (1.59%)	74 (1.09%)	0.128067	0.461722
706	GO:0007265	Ras protein signal transduction	14 (2.02%)	99 (1.46%)	0.128185	0.461722
707	GO:0048699	generation of neurons	39 (5.63%)	319 (4.69%)	0.128396	0.461827
708	GO:0048562	embryonic organ morphogenesis	16 (2.31%)	116 (1.7%)	0.128613	0.461954
709	GO:0022612	gland morphogenesis	7 (1.01%)	42 (0.62%)	0.12971	0.463705
710	GO:0042110	T cell activation	10 (1.44%)	66 (0.97%)	0.12983	0.463705
711	GO:0070489	T cell aggregation	10 (1.44%)	66 (0.97%)	0.12983	0.463705
712	GO:0071593	lymphocyte aggregation	10 (1.44%)	66 (0.97%)	0.12983	0.463705
713	GO:0009798	axis specification	5 (0.72%)	27 (0.4%)	0.133617	0.473241
714	GO:0022404	molting cycle process	5 (0.72%)	27 (0.4%)	0.133617	0.473241
715	GO:0022405	hair cycle process	5 (0.72%)	27 (0.4%)	0.133617	0.473241
716	GO:0050795	regulation of behavior	5 (0.72%)	27 (0.4%)	0.133617	0.473241
717	GO:0072330	monocarboxylic acid biosynthetic process	5 (0.72%)	27 (0.4%)	0.133617	0.473241
718	GO:2000021	regulation of ion homeostasis	5 (0.72%)	27 (0.4%)	0.133617	0.473241
719	GO:0016049	cell growth	12 (1.73%)	83 (1.22%)	0.134353	0.474882
720	GO:0070848	response to growth factor	18 (2.6%)	134 (1.97%)	0.134453	0.474882
721	GO:0048585	negative regulation of response to stimulus	22 (3.17%)	169 (2.48%)	0.135807	0.478996
722	GO:0042592	homeostatic process	40 (5.77%)	330 (4.85%)	0.136697	0.480838
723	GO:0006950	response to stress	74 (10.68%)	643 (9.45%)	0.13677	0.480838
724	GO:0002367	cytokine production involved in immune response	3 (0.43%)	13 (0.19%)	0.139294	0.480838
725	GO:0002831	regulation of response to biotic stimulus	3 (0.43%)	13 (0.19%)	0.139294	0.480838
726	GO:0022409	positive regulation of cell-cell adhesion	3 (0.43%)	13 (0.19%)	0.139294	0.480838
727	GO:0032231	regulation of actin filament bundle assembly	3 (0.43%)	13 (0.19%)	0.139294	0.480838
728	GO:0046661	male sex differentiation	3 (0.43%)	13 (0.19%)	0.139294	0.480838
729	GO:0061326	renal tubule development	3 (0.43%)	13 (0.19%)	0.139294	0.480838
730	GO:0003143	embryonic heart tube morphogenesis	4 (0.58%)	20 (0.29%)	0.13939	0.480838
731	GO:0030203	glycosaminoglycan metabolic process	4 (0.58%)	20 (0.29%)	0.13939	0.480838
732	GO:0030239	myofibril assembly	4 (0.58%)	20 (0.29%)	0.13939	0.480838
733	GO:0031032	actomyosin structure organization	4 (0.58%)	20 (0.29%)	0.13939	0.480838
734	GO:0045785	positive regulation of cell adhesion	4 (0.58%)	20 (0.29%)	0.13939	0.480838
735	GO:0046631	alpha-beta T cell activation	4 (0.58%)	20 (0.29%)	0.13939	0.480838
736	GO:0048592	eye morphogenesis	4 (0.58%)	20 (0.29%)	0.13939	0.480838
737	GO:0043269	regulation of ion transport	10 (1.44%)	67 (0.98%)	0.139566	0.480838
738	GO:0006022	aminoglycan metabolic process	6 (0.87%)	35 (0.51%)	0.139732	0.480838
739	GO:0009187	cyclic nucleotide metabolic process	6 (0.87%)	35 (0.51%)	0.139732	0.480838
740	GO:0040007	growth	28 (4.04%)	223 (3.28%)	0.141238	0.485363
741	GO:0043549	regulation of kinase activity	23 (3.32%)	179 (2.63%)	0.143109	0.491128
742	GO:0009755	hormone-mediated signaling pathway	11 (1.59%)	76 (1.12%)	0.146544	0.500889
743	GO:0030098	lymphocyte differentiation	11 (1.59%)	76 (1.12%)	0.146544	0.500889
744	GO:0030111	regulation of Wnt signaling pathway	11 (1.59%)	76 (1.12%)	0.146544	0.500889
745	GO:0030182	neuron differentiation	33 (4.76%)	269 (3.95%)	0.147309	0.502618
746	GO:0007409	axonogenesis	15 (2.16%)	110 (1.62%)	0.147643	0.502618
747	GO:0050776	regulation of immune response	15 (2.16%)	110 (1.62%)	0.147643	0.502618
748	GO:0006874	cellular calcium ion homeostasis	5 (0.72%)	28 (0.41%)	0.149872	0.504136
749	GO:0035270	endocrine system development	5 (0.72%)	28 (0.41%)	0.149872	0.504136
750	GO:0055074	calcium ion homeostasis	5 (0.72%)	28 (0.41%)	0.149872	0.504136
751	GO:0051093	negative regulation of developmental process	9 (1.3%)	60 (0.88%)	0.152362	0.504136
752	GO:0000768	syncytium formation by plasma membrane fusion	2 (0.29%)	7 (0.1%)	0.154234	0.504136
753	GO:0006040	amino sugar metabolic process	2 (0.29%)	7 (0.1%)	0.154234	0.504136
754	GO:0006949	syncytium formation	2 (0.29%)	7 (0.1%)	0.154234	0.504136
755	GO:0007440	foregut morphogenesis	2 (0.29%)	7 (0.1%)	0.154234	0.504136
756	GO:0010660	regulation of muscle cell apoptotic process	2 (0.29%)	7 (0.1%)	0.154234	0.504136
757	GO:0010976	positive regulation of neuron projection development	2 (0.29%)	7 (0.1%)	0.154234	0.504136
758	GO:0022600	digestive system process	2 (0.29%)	7 (0.1%)	0.154234	0.504136
759	GO:0031657	regulation of cyclin-dependent protein serine/threonine kinase activity involved in G1/S transition of mitotic cell cycle	2 (0.29%)	7 (0.1%)	0.154234	0.504136
760	GO:0032413	negative regulation of ion transmembrane transporter activity	2 (0.29%)	7 (0.1%)	0.154234	0.504136
761	GO:0032611	interleukin-1 beta production	2 (0.29%)	7 (0.1%)	0.154234	0.504136
762	GO:0032612	interleukin-1 production	2 (0.29%)	7 (0.1%)	0.154234	0.504136
763	GO:0032770	positive regulation of monooxygenase activity	2 (0.29%)	7 (0.1%)	0.154234	0.504136
764	GO:0042033	chemokine biosynthetic process	2 (0.29%)	7 (0.1%)	0.154234	0.504136
765	GO:0042417	dopamine metabolic process	2 (0.29%)	7 (0.1%)	0.154234	0.504136
766	GO:0042461	photoreceptor cell development	2 (0.29%)	7 (0.1%)	0.154234	0.504136
767	GO:0042462	eye photoreceptor cell development	2 (0.29%)	7 (0.1%)	0.154234	0.504136
768	GO:0042743	hydrogen peroxide metabolic process	2 (0.29%)	7 (0.1%)	0.154234	0.504136
769	GO:0043114	regulation of vascular permeability	2 (0.29%)	7 (0.1%)	0.154234	0.504136
770	GO:0044070	regulation of anion transport	2 (0.29%)	7 (0.1%)	0.154234	0.504136
771	GO:0050679	positive regulation of epithelial cell proliferation	2 (0.29%)	7 (0.1%)	0.154234	0.504136
772	GO:0050755	chemokine metabolic process	2 (0.29%)	7 (0.1%)	0.154234	0.504136
773	GO:0050870	positive regulation of T cell activation	2 (0.29%)	7 (0.1%)	0.154234	0.504136
774	GO:0060442	branching involved in prostate gland morphogenesis	2 (0.29%)	7 (0.1%)	0.154234	0.504136
775	GO:0071622	regulation of granulocyte chemotaxis	2 (0.29%)	7 (0.1%)	0.154234	0.504136
776	GO:1902806	regulation of cell cycle G1/S phase transition	2 (0.29%)	7 (0.1%)	0.154234	0.504136
777	GO:1903039	positive regulation of leukocyte cell-cell adhesion	2 (0.29%)	7 (0.1%)	0.154234	0.504136
778	GO:2000045	regulation of G1/S transition of mitotic cell cycle	2 (0.29%)	7 (0.1%)	0.154234	0.504136
779	GO:0032844	regulation of homeostatic process	7 (1.01%)	44 (0.65%)	0.155199	0.505989
780	GO:0045596	negative regulation of cell differentiation	7 (1.01%)	44 (0.65%)	0.155199	0.505989
781	GO:0048812	neuron projection morphogenesis	15 (2.16%)	111 (1.63%)	0.155675	0.506891
782	GO:2000145	regulation of cell motility	11 (1.59%)	77 (1.13%)	0.156277	0.507926
783	GO:0035050	embryonic heart tube development	4 (0.58%)	21 (0.31%)	0.159145	0.507926
784	GO:0046660	female sex differentiation	4 (0.58%)	21 (0.31%)	0.159145	0.507926
785	GO:0071417	cellular response to organonitrogen compound	4 (0.58%)	21 (0.31%)	0.159145	0.507926
786	GO:0080090	regulation of primary metabolic process	74 (10.68%)	650 (9.55%)	0.159773	0.507926
787	GO:2001233	regulation of apoptotic signaling pathway	10 (1.44%)	69 (1.01%)	0.160139	0.507926
788	GO:0000904	cell morphogenesis involved in differentiation	24 (3.46%)	191 (2.81%)	0.162498	0.507926
789	GO:0006664	glycolipid metabolic process	3 (0.43%)	14 (0.21%)	0.164578	0.507926
790	GO:0008286	insulin receptor signaling pathway	3 (0.43%)	14 (0.21%)	0.164578	0.507926
791	GO:0010522	regulation of calcium ion transport into cytosol	3 (0.43%)	14 (0.21%)	0.164578	0.507926
792	GO:0032869	cellular response to insulin stimulus	3 (0.43%)	14 (0.21%)	0.164578	0.507926
793	GO:0042035	regulation of cytokine biosynthetic process	3 (0.43%)	14 (0.21%)	0.164578	0.507926
794	GO:0051261	protein depolymerization	3 (0.43%)	14 (0.21%)	0.164578	0.507926
795	GO:0071375	cellular response to peptide hormone stimulus	3 (0.43%)	14 (0.21%)	0.164578	0.507926
796	GO:0098542	defense response to other organism	3 (0.43%)	14 (0.21%)	0.164578	0.507926
797	GO:1901653	cellular response to peptide	3 (0.43%)	14 (0.21%)	0.164578	0.507926
798	GO:1903509	liposaccharide metabolic process	3 (0.43%)	14 (0.21%)	0.164578	0.507926
799	GO:0007568	aging	5 (0.72%)	29 (0.43%)	0.166911	0.507926
800	GO:0008277	regulation of G-protein coupled receptor protein signaling pathway	5 (0.72%)	29 (0.43%)	0.166911	0.507926
801	GO:0044089	positive regulation of cellular component biogenesis	5 (0.72%)	29 (0.43%)	0.166911	0.507926
802	GO:0051495	positive regulation of cytoskeleton organization	5 (0.72%)	29 (0.43%)	0.166911	0.507926
803	GO:0030326	embryonic limb morphogenesis	7 (1.01%)	45 (0.66%)	0.168745	0.507926
804	GO:0031647	regulation of protein stability	7 (1.01%)	45 (0.66%)	0.168745	0.507926
805	GO:0033500	carbohydrate homeostasis	6 (0.87%)	37 (0.54%)	0.169237	0.507926
806	GO:0055001	muscle cell development	6 (0.87%)	37 (0.54%)	0.169237	0.507926
807	GO:0051493	regulation of cytoskeleton organization	10 (1.44%)	70 (1.03%)	0.170956	0.507926
808	GO:0001667	ameboidal-type cell migration	9 (1.3%)	62 (0.91%)	0.175388	0.507926
809	GO:0031400	negative regulation of protein modification process	11 (1.59%)	79 (1.16%)	0.17669	0.507926
810	GO:0042325	regulation of phosphorylation	36 (5.19%)	302 (4.44%)	0.177036	0.507926
811	GO:0001932	regulation of protein phosphorylation	35 (5.05%)	293 (4.31%)	0.177773	0.507926
812	GO:0031175	neuron projection development	19 (2.74%)	149 (2.19%)	0.179443	0.507926
813	GO:0046530	photoreceptor cell differentiation	4 (0.58%)	22 (0.32%)	0.179851	0.507926
814	GO:0061564	axon development	15 (2.16%)	114 (1.68%)	0.181123	0.507926
815	GO:0021700	developmental maturation	7 (1.01%)	46 (0.68%)	0.182789	0.507926
816	GO:0035113	embryonic appendage morphogenesis	7 (1.01%)	46 (0.68%)	0.182789	0.507926
817	GO:0007163	establishment or maintenance of cell polarity	5 (0.72%)	30 (0.44%)	0.18467	0.507926
818	GO:0042633	hair cycle	5 (0.72%)	30 (0.44%)	0.18467	0.507926
819	GO:0045321	leukocyte activation	17 (2.45%)	132 (1.94%)	0.184867	0.507926
820	GO:0009306	protein secretion	6 (0.87%)	38 (0.56%)	0.184889	0.507926
821	GO:0009914	hormone transport	6 (0.87%)	38 (0.56%)	0.184889	0.507926
822	GO:0046879	hormone secretion	6 (0.87%)	38 (0.56%)	0.184889	0.507926
823	GO:0050767	regulation of neurogenesis	11 (1.59%)	80 (1.18%)	0.187349	0.507926
824	GO:0003006	developmental process involved in reproduction	20 (2.89%)	159 (2.34%)	0.187895	0.507926
825	GO:0001959	regulation of cytokine-mediated signaling pathway	3 (0.43%)	15 (0.22%)	0.191079	0.507926
826	GO:0007435	salivary gland morphogenesis	3 (0.43%)	15 (0.22%)	0.191079	0.507926
827	GO:0009069	serine family amino acid metabolic process	3 (0.43%)	15 (0.22%)	0.191079	0.507926
828	GO:0030888	regulation of B cell proliferation	3 (0.43%)	15 (0.22%)	0.191079	0.507926
829	GO:0032011	ARF protein signal transduction	3 (0.43%)	15 (0.22%)	0.191079	0.507926
830	GO:0048332	mesoderm morphogenesis	3 (0.43%)	15 (0.22%)	0.191079	0.507926
831	GO:0050864	regulation of B cell activation	3 (0.43%)	15 (0.22%)	0.191079	0.507926
832	GO:0060759	regulation of response to cytokine stimulus	3 (0.43%)	15 (0.22%)	0.191079	0.507926
833	GO:0002275	myeloid cell activation involved in immune response	2 (0.29%)	8 (0.12%)	0.19236	0.507926
834	GO:0003157	endocardium development	2 (0.29%)	8 (0.12%)	0.19236	0.507926
835	GO:0006026	aminoglycan catabolic process	2 (0.29%)	8 (0.12%)	0.19236	0.507926
836	GO:0006692	prostanoid metabolic process	2 (0.29%)	8 (0.12%)	0.19236	0.507926
837	GO:0006986	response to unfolded protein	2 (0.29%)	8 (0.12%)	0.19236	0.507926
838	GO:0010464	regulation of mesenchymal cell proliferation	2 (0.29%)	8 (0.12%)	0.19236	0.507926
839	GO:0016572	histone phosphorylation	2 (0.29%)	8 (0.12%)	0.19236	0.507926
840	GO:0030042	actin filament depolymerization	2 (0.29%)	8 (0.12%)	0.19236	0.507926
841	GO:0032481	positive regulation of type I interferon production	2 (0.29%)	8 (0.12%)	0.19236	0.507926
842	GO:0034112	positive regulation of homotypic cell-cell adhesion	2 (0.29%)	8 (0.12%)	0.19236	0.507926
843	GO:0034763	negative regulation of transmembrane transport	2 (0.29%)	8 (0.12%)	0.19236	0.507926
844	GO:0034766	negative regulation of ion transmembrane transport	2 (0.29%)	8 (0.12%)	0.19236	0.507926
845	GO:0036075	replacement ossification	2 (0.29%)	8 (0.12%)	0.19236	0.507926
846	GO:0048333	mesodermal cell differentiation	2 (0.29%)	8 (0.12%)	0.19236	0.507926
847	GO:0051017	actin filament bundle assembly	2 (0.29%)	8 (0.12%)	0.19236	0.507926
848	GO:0051048	negative regulation of secretion	2 (0.29%)	8 (0.12%)	0.19236	0.507926
849	GO:0051592	response to calcium ion	2 (0.29%)	8 (0.12%)	0.19236	0.507926
850	GO:0061572	actin filament bundle organization	2 (0.29%)	8 (0.12%)	0.19236	0.507926
851	GO:0070228	regulation of lymphocyte apoptotic process	2 (0.29%)	8 (0.12%)	0.19236	0.507926
852	GO:0070542	response to fatty acid	2 (0.29%)	8 (0.12%)	0.19236	0.507926
853	GO:0006869	lipid transport	8 (1.15%)	55 (0.81%)	0.192611	0.507926
854	GO:0001658	branching involved in ureteric bud morphogenesis	1 (0.14%)	2 (0.03%)	0.193343	0.507926
855	GO:0001714	endodermal cell fate specification	1 (0.14%)	2 (0.03%)	0.193343	0.507926
856	GO:0001756	somitogenesis	1 (0.14%)	2 (0.03%)	0.193343	0.507926
857	GO:0001780	neutrophil homeostasis	1 (0.14%)	2 (0.03%)	0.193343	0.507926
858	GO:0001781	neutrophil apoptotic process	1 (0.14%)	2 (0.03%)	0.193343	0.507926
859	GO:0001881	receptor recycling	1 (0.14%)	2 (0.03%)	0.193343	0.507926
860	GO:0001977	renal system process involved in regulation of blood volume	1 (0.14%)	2 (0.03%)	0.193343	0.507926
861	GO:0002072	optic cup morphogenesis involved in camera-type eye development	1 (0.14%)	2 (0.03%)	0.193343	0.507926
862	GO:0002089	lens morphogenesis in camera-type eye	1 (0.14%)	2 (0.03%)	0.193343	0.507926
863	GO:0002360	T cell lineage commitment	1 (0.14%)	2 (0.03%)	0.193343	0.507926
864	GO:0002438	acute inflammatory response to antigenic stimulus	1 (0.14%)	2 (0.03%)	0.193343	0.507926
865	GO:0002444	myeloid leukocyte mediated immunity	1 (0.14%)	2 (0.03%)	0.193343	0.507926
866	GO:0002793	positive regulation of peptide secretion	1 (0.14%)	2 (0.03%)	0.193343	0.507926
867	GO:0002833	positive regulation of response to biotic stimulus	1 (0.14%)	2 (0.03%)	0.193343	0.507926
868	GO:0003081	regulation of systemic arterial blood pressure by renin-angiotensin	1 (0.14%)	2 (0.03%)	0.193343	0.507926
869	GO:0003176	aortic valve development	1 (0.14%)	2 (0.03%)	0.193343	0.507926
870	GO:0003179	heart valve morphogenesis	1 (0.14%)	2 (0.03%)	0.193343	0.507926
871	GO:0006072	glycerol-3-phosphate metabolic process	1 (0.14%)	2 (0.03%)	0.193343	0.507926
872	GO:0006083	acetate metabolic process	1 (0.14%)	2 (0.03%)	0.193343	0.507926
873	GO:0006516	glycoprotein catabolic process	1 (0.14%)	2 (0.03%)	0.193343	0.507926
874	GO:0006925	inflammatory cell apoptotic process	1 (0.14%)	2 (0.03%)	0.193343	0.507926
875	GO:0006971	hypotonic response	1 (0.14%)	2 (0.03%)	0.193343	0.507926
876	GO:0007227	signal transduction downstream of smoothened	1 (0.14%)	2 (0.03%)	0.193343	0.507926
877	GO:0007271	synaptic transmission, cholinergic	1 (0.14%)	2 (0.03%)	0.193343	0.507926
878	GO:0007343	egg activation	1 (0.14%)	2 (0.03%)	0.193343	0.507926
879	GO:0010043	response to zinc ion	1 (0.14%)	2 (0.03%)	0.193343	0.507926
880	GO:0010259	multicellular organism aging	1 (0.14%)	2 (0.03%)	0.193343	0.507926
881	GO:0010640	regulation of platelet-derived growth factor receptor signaling pathway	1 (0.14%)	2 (0.03%)	0.193343	0.507926
882	GO:0010642	negative regulation of platelet-derived growth factor receptor signaling pathway	1 (0.14%)	2 (0.03%)	0.193343	0.507926
883	GO:0010677	negative regulation of cellular carbohydrate metabolic process	1 (0.14%)	2 (0.03%)	0.193343	0.507926
884	GO:0010888	negative regulation of lipid storage	1 (0.14%)	2 (0.03%)	0.193343	0.507926
885	GO:0010915	regulation of very-low-density lipoprotein particle clearance	1 (0.14%)	2 (0.03%)	0.193343	0.507926
886	GO:0010923	negative regulation of phosphatase activity	1 (0.14%)	2 (0.03%)	0.193343	0.507926
887	GO:0014854	response to inactivity	1 (0.14%)	2 (0.03%)	0.193343	0.507926
888	GO:0014870	response to muscle inactivity	1 (0.14%)	2 (0.03%)	0.193343	0.507926
889	GO:0014877	response to muscle inactivity involved in regulation of muscle adaptation	1 (0.14%)	2 (0.03%)	0.193343	0.507926
890	GO:0015851	nucleobase transport	1 (0.14%)	2 (0.03%)	0.193343	0.507926
891	GO:0021548	pons development	1 (0.14%)	2 (0.03%)	0.193343	0.507926
892	GO:0021569	rhombomere 3 development	1 (0.14%)	2 (0.03%)	0.193343	0.507926
893	GO:0021603	cranial nerve formation	1 (0.14%)	2 (0.03%)	0.193343	0.507926
894	GO:0021826	substrate-independent telencephalic tangential migration	1 (0.14%)	2 (0.03%)	0.193343	0.507926
895	GO:0021843	substrate-independent telencephalic tangential interneuron migration	1 (0.14%)	2 (0.03%)	0.193343	0.507926
896	GO:0021869	forebrain ventricular zone progenitor cell division	1 (0.14%)	2 (0.03%)	0.193343	0.507926
897	GO:0021877	forebrain neuron fate commitment	1 (0.14%)	2 (0.03%)	0.193343	0.507926
898	GO:0021892	cerebral cortex GABAergic interneuron differentiation	1 (0.14%)	2 (0.03%)	0.193343	0.507926
899	GO:0021895	cerebral cortex neuron differentiation	1 (0.14%)	2 (0.03%)	0.193343	0.507926
900	GO:0021898	commitment of multipotent stem cells to neuronal lineage in forebrain	1 (0.14%)	2 (0.03%)	0.193343	0.507926
901	GO:0030167	proteoglycan catabolic process	1 (0.14%)	2 (0.03%)	0.193343	0.507926
902	GO:0030581	symbiont intracellular protein transport in host	1 (0.14%)	2 (0.03%)	0.193343	0.507926
903	GO:0030851	granulocyte differentiation	1 (0.14%)	2 (0.03%)	0.193343	0.507926
904	GO:0031145	anaphase-promoting complex-dependent proteasomal ubiquitin-dependent protein catabolic process	1 (0.14%)	2 (0.03%)	0.193343	0.507926
905	GO:0031341	regulation of cell killing	1 (0.14%)	2 (0.03%)	0.193343	0.507926
906	GO:0031623	receptor internalization	1 (0.14%)	2 (0.03%)	0.193343	0.507926
907	GO:0032274	gonadotropin secretion	1 (0.14%)	2 (0.03%)	0.193343	0.507926
908	GO:0032305	positive regulation of icosanoid secretion	1 (0.14%)	2 (0.03%)	0.193343	0.507926
909	GO:0032623	interleukin-2 production	1 (0.14%)	2 (0.03%)	0.193343	0.507926
910	GO:0032651	regulation of interleukin-1 beta production	1 (0.14%)	2 (0.03%)	0.193343	0.507926
911	GO:0032652	regulation of interleukin-1 production	1 (0.14%)	2 (0.03%)	0.193343	0.507926
912	GO:0032892	positive regulation of organic acid transport	1 (0.14%)	2 (0.03%)	0.193343	0.507926
913	GO:0035019	somatic stem cell population maintenance	1 (0.14%)	2 (0.03%)	0.193343	0.507926
914	GO:0035437	maintenance of protein localization in endoplasmic reticulum	1 (0.14%)	2 (0.03%)	0.193343	0.507926
915	GO:0035455	response to interferon-alpha	1 (0.14%)	2 (0.03%)	0.193343	0.507926
916	GO:0035878	nail development	1 (0.14%)	2 (0.03%)	0.193343	0.507926
917	GO:0038030	non-canonical Wnt signaling pathway via MAPK cascade	1 (0.14%)	2 (0.03%)	0.193343	0.507926
918	GO:0040020	regulation of meiotic nuclear division	1 (0.14%)	2 (0.03%)	0.193343	0.507926
919	GO:0040036	regulation of fibroblast growth factor receptor signaling pathway	1 (0.14%)	2 (0.03%)	0.193343	0.507926
920	GO:0042116	macrophage activation	1 (0.14%)	2 (0.03%)	0.193343	0.507926
921	GO:0042637	catagen	1 (0.14%)	2 (0.03%)	0.193343	0.507926
922	GO:0042693	muscle cell fate commitment	1 (0.14%)	2 (0.03%)	0.193343	0.507926
923	GO:0044766	multi-organism transport	1 (0.14%)	2 (0.03%)	0.193343	0.507926
924	GO:0044851	hair cycle phase	1 (0.14%)	2 (0.03%)	0.193343	0.507926
925	GO:0045161	neuronal ion channel clustering	1 (0.14%)	2 (0.03%)	0.193343	0.507926
926	GO:0045836	positive regulation of meiotic nuclear division	1 (0.14%)	2 (0.03%)	0.193343	0.507926
927	GO:0045912	negative regulation of carbohydrate metabolic process	1 (0.14%)	2 (0.03%)	0.193343	0.507926
928	GO:0045913	positive regulation of carbohydrate metabolic process	1 (0.14%)	2 (0.03%)	0.193343	0.507926
929	GO:0046085	adenosine metabolic process	1 (0.14%)	2 (0.03%)	0.193343	0.507926
930	GO:0048048	embryonic eye morphogenesis	1 (0.14%)	2 (0.03%)	0.193343	0.507926
931	GO:0048596	embryonic camera-type eye morphogenesis	1 (0.14%)	2 (0.03%)	0.193343	0.507926
932	GO:0048669	collateral sprouting in absence of injury	1 (0.14%)	2 (0.03%)	0.193343	0.507926
933	GO:0048820	hair follicle maturation	1 (0.14%)	2 (0.03%)	0.193343	0.507926
934	GO:0050853	B cell receptor signaling pathway	1 (0.14%)	2 (0.03%)	0.193343	0.507926
935	GO:0051148	negative regulation of muscle cell differentiation	1 (0.14%)	2 (0.03%)	0.193343	0.507926
936	GO:0051708	intracellular protein transport in other organism involved in symbiotic interaction	1 (0.14%)	2 (0.03%)	0.193343	0.507926
937	GO:0051781	positive regulation of cell division	1 (0.14%)	2 (0.03%)	0.193343	0.507926
938	GO:0051785	positive regulation of nuclear division	1 (0.14%)	2 (0.03%)	0.193343	0.507926
939	GO:0060055	angiogenesis involved in wound healing	1 (0.14%)	2 (0.03%)	0.193343	0.507926
940	GO:0060070	canonical Wnt signaling pathway	1 (0.14%)	2 (0.03%)	0.193343	0.507926
941	GO:0060433	bronchus development	1 (0.14%)	2 (0.03%)	0.193343	0.507926
942	GO:0060481	lobar bronchus epithelium development	1 (0.14%)	2 (0.03%)	0.193343	0.507926
943	GO:0060482	lobar bronchus development	1 (0.14%)	2 (0.03%)	0.193343	0.507926
944	GO:0060675	ureteric bud morphogenesis	1 (0.14%)	2 (0.03%)	0.193343	0.507926
945	GO:0060900	embryonic camera-type eye formation	1 (0.14%)	2 (0.03%)	0.193343	0.507926
946	GO:0061053	somite development	1 (0.14%)	2 (0.03%)	0.193343	0.507926
947	GO:0070070	proton-transporting V-type ATPase complex assembly	1 (0.14%)	2 (0.03%)	0.193343	0.507926
948	GO:0070265	necrotic cell death	1 (0.14%)	2 (0.03%)	0.193343	0.507926
949	GO:0071312	cellular response to alkaloid	1 (0.14%)	2 (0.03%)	0.193343	0.507926
950	GO:0072071	kidney interstitial fibroblast differentiation	1 (0.14%)	2 (0.03%)	0.193343	0.507926
951	GO:0072127	renal capsule development	1 (0.14%)	2 (0.03%)	0.193343	0.507926
952	GO:0072128	renal capsule morphogenesis	1 (0.14%)	2 (0.03%)	0.193343	0.507926
953	GO:0072129	renal capsule formation	1 (0.14%)	2 (0.03%)	0.193343	0.507926
954	GO:0072130	renal capsule specification	1 (0.14%)	2 (0.03%)	0.193343	0.507926
955	GO:0072141	renal interstitial fibroblast development	1 (0.14%)	2 (0.03%)	0.193343	0.507926
956	GO:0072160	nephron tubule epithelial cell differentiation	1 (0.14%)	2 (0.03%)	0.193343	0.507926
957	GO:0072595	maintenance of protein localization in organelle	1 (0.14%)	2 (0.03%)	0.193343	0.507926
958	GO:0090136	epithelial cell-cell adhesion	1 (0.14%)	2 (0.03%)	0.193343	0.507926
959	GO:0090184	positive regulation of kidney development	1 (0.14%)	2 (0.03%)	0.193343	0.507926
960	GO:0097154	GABAergic neuron differentiation	1 (0.14%)	2 (0.03%)	0.193343	0.507926
961	GO:0098801	regulation of renal system process	1 (0.14%)	2 (0.03%)	0.193343	0.507926
962	GO:1901798	positive regulation of signal transduction by p53 class mediator	1 (0.14%)	2 (0.03%)	0.193343	0.507926
963	GO:1902579	multi-organism localization	1 (0.14%)	2 (0.03%)	0.193343	0.507926
964	GO:1902583	multi-organism intracellular transport	1 (0.14%)	2 (0.03%)	0.193343	0.507926
965	GO:1903036	positive regulation of response to wounding	1 (0.14%)	2 (0.03%)	0.193343	0.507926
966	GO:1903053	regulation of extracellular matrix organization	1 (0.14%)	2 (0.03%)	0.193343	0.507926
967	GO:1903793	positive regulation of anion transport	1 (0.14%)	2 (0.03%)	0.193343	0.507926
968	GO:2000193	positive regulation of fatty acid transport	1 (0.14%)	2 (0.03%)	0.193343	0.507926
969	GO:0071900	regulation of protein serine/threonine kinase activity	14 (2.02%)	107 (1.57%)	0.197205	0.517252
970	GO:1903649	regulation of cytoplasmic transport	7 (1.01%)	47 (0.69%)	0.1973	0.517252
971	GO:0030323	respiratory tube development	11 (1.59%)	81 (1.19%)	0.198296	0.519326
972	GO:0007548	sex differentiation	9 (1.3%)	64 (0.94%)	0.199895	0.522438
973	GO:0042471	ear morphogenesis	9 (1.3%)	64 (0.94%)	0.199895	0.522438
974	GO:1901990	regulation of mitotic cell cycle phase transition	6 (0.87%)	39 (0.57%)	0.201081	0.523123
975	GO:0001708	cell fate specification	4 (0.58%)	23 (0.34%)	0.201391	0.523123
976	GO:0003158	endothelium development	4 (0.58%)	23 (0.34%)	0.201391	0.523123
977	GO:0007281	germ cell development	4 (0.58%)	23 (0.34%)	0.201391	0.523123
978	GO:0015718	monocarboxylic acid transport	4 (0.58%)	23 (0.34%)	0.201391	0.523123
979	GO:0048483	autonomic nervous system development	4 (0.58%)	23 (0.34%)	0.201391	0.523123
980	GO:0001935	endothelial cell proliferation	5 (0.72%)	31 (0.46%)	0.203079	0.524827
981	GO:0015850	organic hydroxy compound transport	5 (0.72%)	31 (0.46%)	0.203079	0.524827
982	GO:0051348	negative regulation of transferase activity	5 (0.72%)	31 (0.46%)	0.203079	0.524827
983	GO:0090130	tissue migration	5 (0.72%)	31 (0.46%)	0.203079	0.524827
984	GO:0097305	response to alcohol	5 (0.72%)	31 (0.46%)	0.203079	0.524827
985	GO:0001775	cell activation	21 (3.03%)	170 (2.5%)	0.20348	0.52533
986	GO:0050878	regulation of body fluid levels	13 (1.88%)	99 (1.46%)	0.204734	0.527495
987	GO:0051259	protein oligomerization	13 (1.88%)	99 (1.46%)	0.204734	0.527495
988	GO:0009152	purine ribonucleotide biosynthetic process	8 (1.15%)	56 (0.82%)	0.206175	0.530671
989	GO:0034330	cell junction organization	7 (1.01%)	48 (0.71%)	0.212246	0.545745
990	GO:0010632	regulation of epithelial cell migration	6 (0.87%)	40 (0.59%)	0.217769	0.556325
991	GO:0090087	regulation of peptide transport	6 (0.87%)	40 (0.59%)	0.217769	0.556325
992	GO:0031110	regulation of microtubule polymerization or depolymerization	3 (0.43%)	16 (0.24%)	0.218548	0.556325
993	GO:0034976	response to endoplasmic reticulum stress	3 (0.43%)	16 (0.24%)	0.218548	0.556325
994	GO:0035587	purinergic receptor signaling pathway	3 (0.43%)	16 (0.24%)	0.218548	0.556325
995	GO:0043331	response to dsRNA	3 (0.43%)	16 (0.24%)	0.218548	0.556325
996	GO:0048546	digestive tract morphogenesis	3 (0.43%)	16 (0.24%)	0.218548	0.556325
997	GO:0050769	positive regulation of neurogenesis	3 (0.43%)	16 (0.24%)	0.218548	0.556325
998	GO:0051251	positive regulation of lymphocyte activation	3 (0.43%)	16 (0.24%)	0.218548	0.556325
999	GO:0051962	positive regulation of nervous system development	3 (0.43%)	16 (0.24%)	0.218548	0.556325
1000	GO:1901698	response to nitrogen compound	16 (2.31%)	127 (1.87%)	0.218847	0.556528
1001	GO:0007264	small GTPase mediated signal transduction	17 (2.45%)	136 (2%)	0.219365	0.557287
1002	GO:0045137	development of primary sexual characteristics	8 (1.15%)	57 (0.84%)	0.220103	0.558604
1003	GO:0015698	inorganic anion transport	5 (0.72%)	32 (0.47%)	0.222069	0.562471
1004	GO:0042303	molting cycle	5 (0.72%)	32 (0.47%)	0.222069	0.562471
1005	GO:0050778	positive regulation of immune response	12 (1.73%)	92 (1.35%)	0.223615	0.563657
1006	GO:0007623	circadian rhythm	4 (0.58%)	24 (0.35%)	0.223645	0.563657
1007	GO:0022412	cellular process involved in reproduction in multicellular organism	4 (0.58%)	24 (0.35%)	0.223645	0.563657
1008	GO:0051494	negative regulation of cytoskeleton organization	4 (0.58%)	24 (0.35%)	0.223645	0.563657
1009	GO:1902105	regulation of leukocyte differentiation	4 (0.58%)	24 (0.35%)	0.223645	0.563657
1010	GO:0023061	signal release	7 (1.01%)	49 (0.72%)	0.227592	0.568252
1011	GO:0051726	regulation of cell cycle	16 (2.31%)	128 (1.88%)	0.228208	0.568252
1012	GO:0000737	DNA catabolic process, endonucleolytic	2 (0.29%)	9 (0.13%)	0.231502	0.568252
1013	GO:0001709	cell fate determination	2 (0.29%)	9 (0.13%)	0.231502	0.568252
1014	GO:0002287	alpha-beta T cell activation involved in immune response	2 (0.29%)	9 (0.13%)	0.231502	0.568252
1015	GO:0002292	T cell differentiation involved in immune response	2 (0.29%)	9 (0.13%)	0.231502	0.568252
1016	GO:0002293	alpha-beta T cell differentiation involved in immune response	2 (0.29%)	9 (0.13%)	0.231502	0.568252
1017	GO:0002294	CD4-positive, alpha-beta T cell differentiation involved in immune response	2 (0.29%)	9 (0.13%)	0.231502	0.568252
1018	GO:0007189	adenylate cyclase-activating G-protein coupled receptor signaling pathway	2 (0.29%)	9 (0.13%)	0.231502	0.568252
1019	GO:0009593	detection of chemical stimulus	2 (0.29%)	9 (0.13%)	0.231502	0.568252
1020	GO:0030850	prostate gland development	2 (0.29%)	9 (0.13%)	0.231502	0.568252
1021	GO:0031111	negative regulation of microtubule polymerization or depolymerization	2 (0.29%)	9 (0.13%)	0.231502	0.568252
1022	GO:0032410	negative regulation of transporter activity	2 (0.29%)	9 (0.13%)	0.231502	0.568252
1023	GO:0035967	cellular response to topologically incorrect protein	2 (0.29%)	9 (0.13%)	0.231502	0.568252
1024	GO:0042044	fluid transport	2 (0.29%)	9 (0.13%)	0.231502	0.568252
1025	GO:0042093	T-helper cell differentiation	2 (0.29%)	9 (0.13%)	0.231502	0.568252
1026	GO:0050688	regulation of defense response to virus	2 (0.29%)	9 (0.13%)	0.231502	0.568252
1027	GO:0050863	regulation of T cell activation	2 (0.29%)	9 (0.13%)	0.231502	0.568252
1028	GO:0051235	maintenance of location	2 (0.29%)	9 (0.13%)	0.231502	0.568252
1029	GO:0060444	branching involved in mammary gland duct morphogenesis	2 (0.29%)	9 (0.13%)	0.231502	0.568252
1030	GO:0060512	prostate gland morphogenesis	2 (0.29%)	9 (0.13%)	0.231502	0.568252
1031	GO:0060603	mammary gland duct morphogenesis	2 (0.29%)	9 (0.13%)	0.231502	0.568252
1032	GO:0060740	prostate gland epithelium morphogenesis	2 (0.29%)	9 (0.13%)	0.231502	0.568252
1033	GO:0072028	nephron morphogenesis	2 (0.29%)	9 (0.13%)	0.231502	0.568252
1034	GO:0090207	regulation of triglyceride metabolic process	2 (0.29%)	9 (0.13%)	0.231502	0.568252
1035	GO:1903037	regulation of leukocyte cell-cell adhesion	2 (0.29%)	9 (0.13%)	0.231502	0.568252
1036	GO:2000106	regulation of leukocyte apoptotic process	2 (0.29%)	9 (0.13%)	0.231502	0.568252
1037	GO:0051338	regulation of transferase activity	24 (3.46%)	201 (2.95%)	0.2323	0.569661
1038	GO:0006164	purine nucleotide biosynthetic process	8 (1.15%)	58 (0.85%)	0.234368	0.573627
1039	GO:0010975	regulation of neuron projection development	8 (1.15%)	58 (0.85%)	0.234368	0.573627
1040	GO:1901987	regulation of cell cycle phase transition	6 (0.87%)	41 (0.6%)	0.234904	0.57416
1041	GO:0009967	positive regulation of signal transduction	21 (3.03%)	174 (2.56%)	0.235285	0.57416
1042	GO:0051179	localization	180 (25.97%)	1687 (24.79%)	0.237138	0.57416
1043	GO:0048589	developmental growth	9 (1.3%)	67 (0.98%)	0.239108	0.57416
1044	GO:0065009	regulation of molecular function	73 (10.53%)	661 (9.71%)	0.239509	0.57416
1045	GO:0007010	cytoskeleton organization	28 (4.04%)	239 (3.51%)	0.241442	0.57416
1046	GO:0030509	BMP signaling pathway	5 (0.72%)	33 (0.49%)	0.241566	0.57416
1047	GO:0071772	response to BMP	5 (0.72%)	33 (0.49%)	0.241566	0.57416
1048	GO:0071773	cellular response to BMP stimulus	5 (0.72%)	33 (0.49%)	0.241566	0.57416
1049	GO:0019932	second-messenger-mediated signaling	7 (1.01%)	50 (0.73%)	0.243304	0.57416
1050	GO:0051960	regulation of nervous system development	11 (1.59%)	85 (1.25%)	0.244697	0.57416
1051	GO:0045216	cell-cell junction organization	4 (0.58%)	25 (0.37%)	0.246494	0.57416
1052	GO:0001754	eye photoreceptor cell differentiation	3 (0.43%)	17 (0.25%)	0.246751	0.57416
1053	GO:0006865	amino acid transport	3 (0.43%)	17 (0.25%)	0.246751	0.57416
1054	GO:0007043	cell-cell junction assembly	3 (0.43%)	17 (0.25%)	0.246751	0.57416
1055	GO:0009612	response to mechanical stimulus	3 (0.43%)	17 (0.25%)	0.246751	0.57416
1056	GO:0015918	sterol transport	3 (0.43%)	17 (0.25%)	0.246751	0.57416
1057	GO:0045685	regulation of glial cell differentiation	3 (0.43%)	17 (0.25%)	0.246751	0.57416
1058	GO:0046165	alcohol biosynthetic process	3 (0.43%)	17 (0.25%)	0.246751	0.57416
1059	GO:0046545	development of primary female sexual characteristics	3 (0.43%)	17 (0.25%)	0.246751	0.57416
1060	GO:0070507	regulation of microtubule cytoskeleton organization	3 (0.43%)	17 (0.25%)	0.246751	0.57416
1061	GO:0033993	response to lipid	16 (2.31%)	130 (1.91%)	0.247424	0.57416
1062	GO:0051130	positive regulation of cellular component organization	14 (2.02%)	112 (1.65%)	0.247554	0.57416
1063	GO:0072522	purine-containing compound biosynthetic process	8 (1.15%)	59 (0.87%)	0.248945	0.57416
1064	GO:0010647	positive regulation of cell communication	21 (3.03%)	176 (2.59%)	0.251954	0.57416
1065	GO:0023056	positive regulation of signaling	21 (3.03%)	176 (2.59%)	0.251954	0.57416
1066	GO:0042063	gliogenesis	6 (0.87%)	42 (0.62%)	0.252436	0.57416
1067	GO:0050790	regulation of catalytic activity	51 (7.36%)	456 (6.7%)	0.254404	0.57416
1068	GO:0051248	negative regulation of protein metabolic process	16 (2.31%)	131 (1.93%)	0.257265	0.57416
1069	GO:0001837	epithelial to mesenchymal transition	5 (0.72%)	34 (0.5%)	0.261498	0.57416
1070	GO:0007179	transforming growth factor beta receptor signaling pathway	5 (0.72%)	34 (0.5%)	0.261498	0.57416
1071	GO:0009952	anterior/posterior pattern specification	5 (0.72%)	34 (0.5%)	0.261498	0.57416
1072	GO:0016125	sterol metabolic process	5 (0.72%)	34 (0.5%)	0.261498	0.57416
1073	GO:0071559	response to transforming growth factor beta	5 (0.72%)	34 (0.5%)	0.261498	0.57416
1074	GO:0071560	cellular response to transforming growth factor beta stimulus	5 (0.72%)	34 (0.5%)	0.261498	0.57416
1075	GO:0009966	regulation of signal transduction	50 (7.22%)	448 (6.58%)	0.262123	0.57416
1076	GO:0010628	positive regulation of gene expression	8 (1.15%)	60 (0.88%)	0.263804	0.57416
1077	GO:0031323	regulation of cellular metabolic process	75 (10.82%)	686 (10.08%)	0.265981	0.57416
1078	GO:1901700	response to oxygen-containing compound	22 (3.17%)	187 (2.75%)	0.267255	0.57416
1079	GO:0032269	negative regulation of cellular protein metabolic process	15 (2.16%)	123 (1.81%)	0.268215	0.57416
1080	GO:0048608	reproductive structure development	10 (1.44%)	78 (1.15%)	0.268359	0.57416
1081	GO:0061458	reproductive system development	10 (1.44%)	78 (1.15%)	0.268359	0.57416
1082	GO:0060341	regulation of cellular localization	13 (1.88%)	105 (1.54%)	0.269448	0.57416
1083	GO:0002791	regulation of peptide secretion	4 (0.58%)	26 (0.38%)	0.269819	0.57416
1084	GO:0006469	negative regulation of protein kinase activity	4 (0.58%)	26 (0.38%)	0.269819	0.57416
1085	GO:0033673	negative regulation of kinase activity	4 (0.58%)	26 (0.38%)	0.269819	0.57416
1086	GO:0043270	positive regulation of ion transport	4 (0.58%)	26 (0.38%)	0.269819	0.57416
1087	GO:0031399	regulation of protein modification process	42 (6.06%)	374 (5.5%)	0.270106	0.57416
1088	GO:0000041	transition metal ion transport	2 (0.29%)	10 (0.15%)	0.271059	0.57416
1089	GO:0000086	G2/M transition of mitotic cell cycle	2 (0.29%)	10 (0.15%)	0.271059	0.57416
1090	GO:0006090	pyruvate metabolic process	2 (0.29%)	10 (0.15%)	0.271059	0.57416
1091	GO:0006636	unsaturated fatty acid biosynthetic process	2 (0.29%)	10 (0.15%)	0.271059	0.57416
1092	GO:0006687	glycosphingolipid metabolic process	2 (0.29%)	10 (0.15%)	0.271059	0.57416
1093	GO:0014014	negative regulation of gliogenesis	2 (0.29%)	10 (0.15%)	0.271059	0.57416
1094	GO:0031016	pancreas development	2 (0.29%)	10 (0.15%)	0.271059	0.57416
1095	GO:0032602	chemokine production	2 (0.29%)	10 (0.15%)	0.271059	0.57416
1096	GO:0036314	response to sterol	2 (0.29%)	10 (0.15%)	0.271059	0.57416
1097	GO:0044839	cell cycle G2/M phase transition	2 (0.29%)	10 (0.15%)	0.271059	0.57416
1098	GO:0045666	positive regulation of neuron differentiation	2 (0.29%)	10 (0.15%)	0.271059	0.57416
1099	GO:0045686	negative regulation of glial cell differentiation	2 (0.29%)	10 (0.15%)	0.271059	0.57416
1100	GO:0050879	multicellular organismal movement	2 (0.29%)	10 (0.15%)	0.271059	0.57416
1101	GO:0072091	regulation of stem cell proliferation	2 (0.29%)	10 (0.15%)	0.271059	0.57416
1102	GO:2001238	positive regulation of extrinsic apoptotic signaling pathway	2 (0.29%)	10 (0.15%)	0.271059	0.57416
1103	GO:0005977	glycogen metabolic process	3 (0.43%)	18 (0.26%)	0.275465	0.57416
1104	GO:0006112	energy reserve metabolic process	3 (0.43%)	18 (0.26%)	0.275465	0.57416
1105	GO:0006308	DNA catabolic process	3 (0.43%)	18 (0.26%)	0.275465	0.57416
1106	GO:0014013	regulation of gliogenesis	3 (0.43%)	18 (0.26%)	0.275465	0.57416
1107	GO:0042098	T cell proliferation	3 (0.43%)	18 (0.26%)	0.275465	0.57416
1108	GO:0043624	cellular protein complex disassembly	3 (0.43%)	18 (0.26%)	0.275465	0.57416
1109	GO:0061351	neural precursor cell proliferation	3 (0.43%)	18 (0.26%)	0.275465	0.57416
1110	GO:0000266	mitochondrial fission	1 (0.14%)	3 (0.04%)	0.275527	0.57416
1111	GO:0001553	luteinization	1 (0.14%)	3 (0.04%)	0.275527	0.57416
1112	GO:0001779	natural killer cell differentiation	1 (0.14%)	3 (0.04%)	0.275527	0.57416
1113	GO:0001961	positive regulation of cytokine-mediated signaling pathway	1 (0.14%)	3 (0.04%)	0.275527	0.57416
1114	GO:0002026	regulation of the force of heart contraction	1 (0.14%)	3 (0.04%)	0.275527	0.57416
1115	GO:0002053	positive regulation of mesenchymal cell proliferation	1 (0.14%)	3 (0.04%)	0.275527	0.57416
1116	GO:0002279	mast cell activation involved in immune response	1 (0.14%)	3 (0.04%)	0.275527	0.57416
1117	GO:0002437	inflammatory response to antigenic stimulus	1 (0.14%)	3 (0.04%)	0.275527	0.57416
1118	GO:0002551	mast cell chemotaxis	1 (0.14%)	3 (0.04%)	0.275527	0.57416
1119	GO:0003009	skeletal muscle contraction	1 (0.14%)	3 (0.04%)	0.275527	0.57416
1120	GO:0003091	renal water homeostasis	1 (0.14%)	3 (0.04%)	0.275527	0.57416
1121	GO:0003097	renal water transport	1 (0.14%)	3 (0.04%)	0.275527	0.57416
1122	GO:0003164	His-Purkinje system development	1 (0.14%)	3 (0.04%)	0.275527	0.57416
1123	GO:0003177	pulmonary valve development	1 (0.14%)	3 (0.04%)	0.275527	0.57416
1124	GO:0003283	atrial septum development	1 (0.14%)	3 (0.04%)	0.275527	0.57416
1125	GO:0003306	Wnt signaling pathway involved in heart development	1 (0.14%)	3 (0.04%)	0.275527	0.57416
1126	GO:0003338	metanephros morphogenesis	1 (0.14%)	3 (0.04%)	0.275527	0.57416
1127	GO:0003401	axis elongation	1 (0.14%)	3 (0.04%)	0.275527	0.57416
1128	GO:0006119	oxidative phosphorylation	1 (0.14%)	3 (0.04%)	0.275527	0.57416
1129	GO:0006266	DNA ligation	1 (0.14%)	3 (0.04%)	0.275527	0.57416
1130	GO:0006474	N-terminal protein amino acid acetylation	1 (0.14%)	3 (0.04%)	0.275527	0.57416
1131	GO:0006563	L-serine metabolic process	1 (0.14%)	3 (0.04%)	0.275527	0.57416
1132	GO:0006833	water transport	1 (0.14%)	3 (0.04%)	0.275527	0.57416
1133	GO:0006911	phagocytosis, engulfment	1 (0.14%)	3 (0.04%)	0.275527	0.57416
1134	GO:0007045	cell-substrate adherens junction assembly	1 (0.14%)	3 (0.04%)	0.275527	0.57416
1135	GO:0007184	SMAD protein import into nucleus	1 (0.14%)	3 (0.04%)	0.275527	0.57416
1136	GO:0007212	dopamine receptor signaling pathway	1 (0.14%)	3 (0.04%)	0.275527	0.57416
1137	GO:0007622	rhythmic behavior	1 (0.14%)	3 (0.04%)	0.275527	0.57416
1138	GO:0009155	purine deoxyribonucleotide catabolic process	1 (0.14%)	3 (0.04%)	0.275527	0.57416
1139	GO:0009264	deoxyribonucleotide catabolic process	1 (0.14%)	3 (0.04%)	0.275527	0.57416
1140	GO:0009595	detection of biotic stimulus	1 (0.14%)	3 (0.04%)	0.275527	0.57416
1141	GO:0010324	membrane invagination	1 (0.14%)	3 (0.04%)	0.275527	0.57416
1142	GO:0010519	negative regulation of phospholipase activity	1 (0.14%)	3 (0.04%)	0.275527	0.57416
1143	GO:0010644	cell communication by electrical coupling	1 (0.14%)	3 (0.04%)	0.275527	0.57416
1144	GO:0010692	regulation of alkaline phosphatase activity	1 (0.14%)	3 (0.04%)	0.275527	0.57416
1145	GO:0010985	negative regulation of lipoprotein particle clearance	1 (0.14%)	3 (0.04%)	0.275527	0.57416
1146	GO:0014047	glutamate secretion	1 (0.14%)	3 (0.04%)	0.275527	0.57416
1147	GO:0014820	tonic smooth muscle contraction	1 (0.14%)	3 (0.04%)	0.275527	0.57416
1148	GO:0015807	L-amino acid transport	1 (0.14%)	3 (0.04%)	0.275527	0.57416
1149	GO:0018107	peptidyl-threonine phosphorylation	1 (0.14%)	3 (0.04%)	0.275527	0.57416
1150	GO:0018190	protein octanoylation	1 (0.14%)	3 (0.04%)	0.275527	0.57416
1151	GO:0018210	peptidyl-threonine modification	1 (0.14%)	3 (0.04%)	0.275527	0.57416
1152	GO:0019915	lipid storage	1 (0.14%)	3 (0.04%)	0.275527	0.57416
1153	GO:0021514	ventral spinal cord interneuron differentiation	1 (0.14%)	3 (0.04%)	0.275527	0.57416
1154	GO:0021520	spinal cord motor neuron cell fate specification	1 (0.14%)	3 (0.04%)	0.275527	0.57416
1155	GO:0021521	ventral spinal cord interneuron specification	1 (0.14%)	3 (0.04%)	0.275527	0.57416
1156	GO:0021930	cerebellar granule cell precursor proliferation	1 (0.14%)	3 (0.04%)	0.275527	0.57416
1157	GO:0031943	regulation of glucocorticoid metabolic process	1 (0.14%)	3 (0.04%)	0.275527	0.57416
1158	GO:0031944	negative regulation of glucocorticoid metabolic process	1 (0.14%)	3 (0.04%)	0.275527	0.57416
1159	GO:0031946	regulation of glucocorticoid biosynthetic process	1 (0.14%)	3 (0.04%)	0.275527	0.57416
1160	GO:0031947	negative regulation of glucocorticoid biosynthetic process	1 (0.14%)	3 (0.04%)	0.275527	0.57416
1161	GO:0032351	negative regulation of hormone metabolic process	1 (0.14%)	3 (0.04%)	0.275527	0.57416
1162	GO:0032353	negative regulation of hormone biosynthetic process	1 (0.14%)	3 (0.04%)	0.275527	0.57416
1163	GO:0032490	detection of molecule of bacterial origin	1 (0.14%)	3 (0.04%)	0.275527	0.57416
1164	GO:0032906	transforming growth factor beta2 production	1 (0.14%)	3 (0.04%)	0.275527	0.57416
1165	GO:0032957	inositol trisphosphate metabolic process	1 (0.14%)	3 (0.04%)	0.275527	0.57416
1166	GO:0033028	myeloid cell apoptotic process	1 (0.14%)	3 (0.04%)	0.275527	0.57416
1167	GO:0033080	immature T cell proliferation in thymus	1 (0.14%)	3 (0.04%)	0.275527	0.57416
1168	GO:0034332	adherens junction organization	1 (0.14%)	3 (0.04%)	0.275527	0.57416
1169	GO:0034333	adherens junction assembly	1 (0.14%)	3 (0.04%)	0.275527	0.57416
1170	GO:0035305	negative regulation of dephosphorylation	1 (0.14%)	3 (0.04%)	0.275527	0.57416
1171	GO:0035308	negative regulation of protein dephosphorylation	1 (0.14%)	3 (0.04%)	0.275527	0.57416
1172	GO:0035404	histone-serine phosphorylation	1 (0.14%)	3 (0.04%)	0.275527	0.57416
1173	GO:0035405	histone-threonine phosphorylation	1 (0.14%)	3 (0.04%)	0.275527	0.57416
1174	GO:0035510	DNA dealkylation	1 (0.14%)	3 (0.04%)	0.275527	0.57416
1175	GO:0035924	cellular response to vascular endothelial growth factor stimulus	1 (0.14%)	3 (0.04%)	0.275527	0.57416
1176	GO:0036037	CD8-positive, alpha-beta T cell activation	1 (0.14%)	3 (0.04%)	0.275527	0.57416
1177	GO:0036072	direct ossification	1 (0.14%)	3 (0.04%)	0.275527	0.57416
1178	GO:0038084	vascular endothelial growth factor signaling pathway	1 (0.14%)	3 (0.04%)	0.275527	0.57416
1179	GO:0038089	positive regulation of cell migration by vascular endothelial growth factor signaling pathway	1 (0.14%)	3 (0.04%)	0.275527	0.57416
1180	GO:0042503	tyrosine phosphorylation of Stat3 protein	1 (0.14%)	3 (0.04%)	0.275527	0.57416
1181	GO:0042773	ATP synthesis coupled electron transport	1 (0.14%)	3 (0.04%)	0.275527	0.57416
1182	GO:0043090	amino acid import	1 (0.14%)	3 (0.04%)	0.275527	0.57416
1183	GO:0043368	positive T cell selection	1 (0.14%)	3 (0.04%)	0.275527	0.57416
1184	GO:0043392	negative regulation of DNA binding	1 (0.14%)	3 (0.04%)	0.275527	0.57416
1185	GO:0043578	nuclear matrix organization	1 (0.14%)	3 (0.04%)	0.275527	0.57416
1186	GO:0045058	T cell selection	1 (0.14%)	3 (0.04%)	0.275527	0.57416
1187	GO:0045576	mast cell activation	1 (0.14%)	3 (0.04%)	0.275527	0.57416
1188	GO:0045761	regulation of adenylate cyclase activity	1 (0.14%)	3 (0.04%)	0.275527	0.57416
1189	GO:0045762	positive regulation of adenylate cyclase activity	1 (0.14%)	3 (0.04%)	0.275527	0.57416
1190	GO:0046386	deoxyribose phosphate catabolic process	1 (0.14%)	3 (0.04%)	0.275527	0.57416
1191	GO:0046717	acid secretion	1 (0.14%)	3 (0.04%)	0.275527	0.57416
1192	GO:0046885	regulation of hormone biosynthetic process	1 (0.14%)	3 (0.04%)	0.275527	0.57416
1193	GO:0048512	circadian behavior	1 (0.14%)	3 (0.04%)	0.275527	0.57416
1194	GO:0048668	collateral sprouting	1 (0.14%)	3 (0.04%)	0.275527	0.57416
1195	GO:0050868	negative regulation of T cell activation	1 (0.14%)	3 (0.04%)	0.275527	0.57416
1196	GO:0051250	negative regulation of lymphocyte activation	1 (0.14%)	3 (0.04%)	0.275527	0.57416
1197	GO:0051262	protein tetramerization	1 (0.14%)	3 (0.04%)	0.275527	0.57416
1198	GO:0051349	positive regulation of lyase activity	1 (0.14%)	3 (0.04%)	0.275527	0.57416
1199	GO:0051445	regulation of meiotic cell cycle	1 (0.14%)	3 (0.04%)	0.275527	0.57416
1200	GO:0051446	positive regulation of meiotic cell cycle	1 (0.14%)	3 (0.04%)	0.275527	0.57416
1201	GO:0060142	regulation of syncytium formation by plasma membrane fusion	1 (0.14%)	3 (0.04%)	0.275527	0.57416
1202	GO:0060143	positive regulation of syncytium formation by plasma membrane fusion	1 (0.14%)	3 (0.04%)	0.275527	0.57416
1203	GO:0060192	negative regulation of lipase activity	1 (0.14%)	3 (0.04%)	0.275527	0.57416
1204	GO:0060573	cell fate specification involved in pattern specification	1 (0.14%)	3 (0.04%)	0.275527	0.57416
1205	GO:0060579	ventral spinal cord interneuron fate commitment	1 (0.14%)	3 (0.04%)	0.275527	0.57416
1206	GO:0060581	cell fate commitment involved in pattern specification	1 (0.14%)	3 (0.04%)	0.275527	0.57416
1207	GO:0060760	positive regulation of response to cytokine stimulus	1 (0.14%)	3 (0.04%)	0.275527	0.57416
1208	GO:0061311	cell surface receptor signaling pathway involved in heart development	1 (0.14%)	3 (0.04%)	0.275527	0.57416
1209	GO:0061383	trabecula morphogenesis	1 (0.14%)	3 (0.04%)	0.275527	0.57416
1210	GO:0071604	transforming growth factor beta production	1 (0.14%)	3 (0.04%)	0.275527	0.57416
1211	GO:0071830	triglyceride-rich lipoprotein particle clearance	1 (0.14%)	3 (0.04%)	0.275527	0.57416
1212	GO:0072171	mesonephric tubule morphogenesis	1 (0.14%)	3 (0.04%)	0.275527	0.57416
1213	GO:0090030	regulation of steroid hormone biosynthetic process	1 (0.14%)	3 (0.04%)	0.275527	0.57416
1214	GO:0090032	negative regulation of steroid hormone biosynthetic process	1 (0.14%)	3 (0.04%)	0.275527	0.57416
1215	GO:0097531	mast cell migration	1 (0.14%)	3 (0.04%)	0.275527	0.57416
1216	GO:0098581	detection of external biotic stimulus	1 (0.14%)	3 (0.04%)	0.275527	0.57416
1217	GO:1903038	negative regulation of leukocyte cell-cell adhesion	1 (0.14%)	3 (0.04%)	0.275527	0.57416
1218	GO:2000243	positive regulation of reproductive process	1 (0.14%)	3 (0.04%)	0.275527	0.57416
1219	GO:2000648	positive regulation of stem cell proliferation	1 (0.14%)	3 (0.04%)	0.275527	0.57416
1220	GO:2000779	regulation of double-strand break repair	1 (0.14%)	3 (0.04%)	0.275527	0.57416
1221	GO:0032970	regulation of actin filament-based process	7 (1.01%)	52 (0.76%)	0.275678	0.57416
1222	GO:0009260	ribonucleotide biosynthetic process	8 (1.15%)	61 (0.9%)	0.278916	0.579955
1223	GO:0042391	regulation of membrane potential	8 (1.15%)	61 (0.9%)	0.278916	0.579955
1224	GO:0032386	regulation of intracellular transport	9 (1.3%)	70 (1.03%)	0.280761	0.583312
1225	GO:0009895	negative regulation of catabolic process	5 (0.72%)	35 (0.51%)	0.281793	0.584502
1226	GO:0010001	glial cell differentiation	5 (0.72%)	35 (0.51%)	0.281793	0.584502
1227	GO:0051234	establishment of localization	143 (20.63%)	1345 (19.77%)	0.287725	0.596274
1228	GO:0031324	negative regulation of cellular metabolic process	24 (3.46%)	208 (3.06%)	0.287937	0.596274
1229	GO:0007015	actin filament organization	7 (1.01%)	53 (0.78%)	0.292266	0.604031
1230	GO:0048863	stem cell differentiation	7 (1.01%)	53 (0.78%)	0.292266	0.604031
1231	GO:0010604	positive regulation of macromolecule metabolic process	31 (4.47%)	274 (4.03%)	0.292396	0.604031
1232	GO:0042990	regulation of transcription factor import into nucleus	4 (0.58%)	27 (0.4%)	0.293506	0.605833
1233	GO:0046390	ribose phosphate biosynthetic process	8 (1.15%)	62 (0.91%)	0.294254	0.606693
1234	GO:0031347	regulation of defense response	9 (1.3%)	71 (1.04%)	0.295081	0.606693
1235	GO:0044283	small molecule biosynthetic process	9 (1.3%)	71 (1.04%)	0.295081	0.606693
1236	GO:0009165	nucleotide biosynthetic process	10 (1.44%)	80 (1.18%)	0.295116	0.606693
1237	GO:0043010	camera-type eye development	10 (1.44%)	80 (1.18%)	0.295116	0.606693
1238	GO:0032989	cellular component morphogenesis	31 (4.47%)	275 (4.04%)	0.299702	0.615625
1239	GO:0097285	cell-type specific apoptotic process	5 (0.72%)	36 (0.53%)	0.302377	0.620349
1240	GO:0002696	positive regulation of leukocyte activation	3 (0.43%)	19 (0.28%)	0.304483	0.620349
1241	GO:0007589	body fluid secretion	3 (0.43%)	19 (0.28%)	0.304483	0.620349
1242	GO:0043241	protein complex disassembly	3 (0.43%)	19 (0.28%)	0.304483	0.620349
1243	GO:0050867	positive regulation of cell activation	3 (0.43%)	19 (0.28%)	0.304483	0.620349
1244	GO:0016192	vesicle-mediated transport	31 (4.47%)	276 (4.06%)	0.307072	0.620349
1245	GO:0003205	cardiac chamber development	7 (1.01%)	54 (0.79%)	0.30907	0.620349
1246	GO:0048871	multicellular organismal homeostasis	7 (1.01%)	54 (0.79%)	0.30907	0.620349
1247	GO:0010817	regulation of hormone levels	9 (1.3%)	72 (1.06%)	0.30958	0.620349
1248	GO:0000902	cell morphogenesis	25 (3.61%)	220 (3.23%)	0.31001	0.620349
1249	GO:0000380	alternative mRNA splicing, via spliceosome	2 (0.29%)	11 (0.16%)	0.31054	0.620349
1250	GO:0002474	antigen processing and presentation of peptide antigen via MHC class I	2 (0.29%)	11 (0.16%)	0.31054	0.620349
1251	GO:0003170	heart valve development	2 (0.29%)	11 (0.16%)	0.31054	0.620349
1252	GO:0006487	protein N-linked glycosylation	2 (0.29%)	11 (0.16%)	0.31054	0.620349
1253	GO:0006637	acyl-CoA metabolic process	2 (0.29%)	11 (0.16%)	0.31054	0.620349
1254	GO:0006809	nitric oxide biosynthetic process	2 (0.29%)	11 (0.16%)	0.31054	0.620349
1255	GO:0008643	carbohydrate transport	2 (0.29%)	11 (0.16%)	0.31054	0.620349
1256	GO:0010595	positive regulation of endothelial cell migration	2 (0.29%)	11 (0.16%)	0.31054	0.620349
1257	GO:0014037	Schwann cell differentiation	2 (0.29%)	11 (0.16%)	0.31054	0.620349
1258	GO:0016064	immunoglobulin mediated immune response	2 (0.29%)	11 (0.16%)	0.31054	0.620349
1259	GO:0016358	dendrite development	2 (0.29%)	11 (0.16%)	0.31054	0.620349
1260	GO:0021955	central nervous system neuron axonogenesis	2 (0.29%)	11 (0.16%)	0.31054	0.620349
1261	GO:0030048	actin filament-based movement	2 (0.29%)	11 (0.16%)	0.31054	0.620349
1262	GO:0030183	B cell differentiation	2 (0.29%)	11 (0.16%)	0.31054	0.620349
1263	GO:0033555	multicellular organismal response to stress	2 (0.29%)	11 (0.16%)	0.31054	0.620349
1264	GO:0033692	cellular polysaccharide biosynthetic process	2 (0.29%)	11 (0.16%)	0.31054	0.620349
1265	GO:0034637	cellular carbohydrate biosynthetic process	2 (0.29%)	11 (0.16%)	0.31054	0.620349
1266	GO:0035383	thioester metabolic process	2 (0.29%)	11 (0.16%)	0.31054	0.620349
1267	GO:0042493	response to drug	2 (0.29%)	11 (0.16%)	0.31054	0.620349
1268	GO:0046209	nitric oxide metabolic process	2 (0.29%)	11 (0.16%)	0.31054	0.620349
1269	GO:0070252	actin-mediated cell contraction	2 (0.29%)	11 (0.16%)	0.31054	0.620349
1270	GO:1902107	positive regulation of leukocyte differentiation	2 (0.29%)	11 (0.16%)	0.31054	0.620349
1271	GO:1903409	reactive oxygen species biosynthetic process	2 (0.29%)	11 (0.16%)	0.31054	0.620349
1272	GO:1903708	positive regulation of hemopoiesis	2 (0.29%)	11 (0.16%)	0.31054	0.620349
1273	GO:2001057	reactive nitrogen species metabolic process	2 (0.29%)	11 (0.16%)	0.31054	0.620349
1274	GO:0002683	negative regulation of immune system process	4 (0.58%)	28 (0.41%)	0.317445	0.630182
1275	GO:0010631	epithelial cell migration	4 (0.58%)	28 (0.41%)	0.317445	0.630182
1276	GO:0010721	negative regulation of cell development	4 (0.58%)	28 (0.41%)	0.317445	0.630182
1277	GO:0014065	phosphatidylinositol 3-kinase signaling	4 (0.58%)	28 (0.41%)	0.317445	0.630182
1278	GO:0042060	wound healing	4 (0.58%)	28 (0.41%)	0.317445	0.630182
1279	GO:0090132	epithelium migration	4 (0.58%)	28 (0.41%)	0.317445	0.630182
1280	GO:1901699	cellular response to nitrogen compound	4 (0.58%)	28 (0.41%)	0.317445	0.630182
1281	GO:1903706	regulation of hemopoiesis	4 (0.58%)	28 (0.41%)	0.317445	0.630182
1282	GO:0006066	alcohol metabolic process	9 (1.3%)	73 (1.07%)	0.324235	0.635391
1283	GO:0046486	glycerolipid metabolic process	9 (1.3%)	73 (1.07%)	0.324235	0.635391
1284	GO:0022414	reproductive process	30 (4.33%)	269 (3.95%)	0.32541	0.635391
1285	GO:0014031	mesenchymal cell development	6 (0.87%)	46 (0.68%)	0.325533	0.635391
1286	GO:0048864	stem cell development	6 (0.87%)	46 (0.68%)	0.325533	0.635391
1287	GO:0007346	regulation of mitotic cell cycle	7 (1.01%)	55 (0.81%)	0.326053	0.635391
1288	GO:0015914	phospholipid transport	3 (0.43%)	20 (0.29%)	0.333618	0.635391
1289	GO:0021782	glial cell development	3 (0.43%)	20 (0.29%)	0.333618	0.635391
1290	GO:0031346	positive regulation of cell projection organization	3 (0.43%)	20 (0.29%)	0.333618	0.635391
1291	GO:0046651	lymphocyte proliferation	3 (0.43%)	20 (0.29%)	0.333618	0.635391
1292	GO:0050768	negative regulation of neurogenesis	3 (0.43%)	20 (0.29%)	0.333618	0.635391
1293	GO:0043583	ear development	11 (1.59%)	92 (1.35%)	0.333697	0.635391
1294	GO:0010562	positive regulation of phosphorus metabolic process	20 (2.89%)	176 (2.59%)	0.335775	0.635391
1295	GO:0045937	positive regulation of phosphate metabolic process	20 (2.89%)	176 (2.59%)	0.335775	0.635391
[truncated: 1,248 more rows]
