# Supplementary material for: De Novo Transcriptome Sequencing Analysis of Goose (Anser anser) Embryonic Skin and the Identification of Genes Related to Feather Follicle Morphogenesis at Three Stages of Development
Source: Int J Mol Sci. 2018 Oct 15;19(10):3170. doi: 10.3390/ijms19103170 (PMC6214020; doi:10.3390/ijms19103170)
Supplement: Supplementary file 1 [file ijms-19-03170-s001.zip › Supplementary File/Table S5: The DEGs in E18 vs. E28 were categorized into three GO groups.xlsx]

## Sheet: Supplementary Tables S6
E18 VS. E28 GO Enrichment (Cellular Component)
#	GO ID	Description	GeneRatio (952)	BgRatio (5752)	pvalue	p.adjust
1	GO:0005576	extracellular region	75 (7.88%)	219 (3.81%)	0	0
2	GO:0044421	extracellular region part	74 (7.77%)	216 (3.76%)	0	0
3	GO:0031012	extracellular matrix	42 (4.41%)	109 (1.89%)	0	3e-06
4	GO:0031224	intrinsic component of membrane	286 (30.04%)	1331 (23.14%)	0	3e-06
5	GO:0044425	membrane part	316 (33.19%)	1562 (27.16%)	4e-06	0.000246
6	GO:0005604	basement membrane	7 (0.74%)	9 (0.16%)	8.8e-05	0.004731
7	GO:0000228	nuclear chromosome	22 (2.31%)	60 (1.04%)	0.000128	0.005876
8	GO:0016020	membrane	400 (42.02%)	2117 (36.8%)	0.000165	0.006185
9	GO:0005886	plasma membrane	83 (8.72%)	347 (6.03%)	0.000173	0.006185
10	GO:0000775	chromosome, centromeric region	14 (1.47%)	32 (0.56%)	0.000261	0.007979
11	GO:0071944	cell periphery	83 (8.72%)	352 (6.12%)	0.000286	0.007979
12	GO:0043292	contractile fiber	26 (2.73%)	80 (1.39%)	0.000315	0.007979
13	GO:0000776	kinetochore	8 (0.84%)	13 (0.23%)	0.000322	0.007979
14	GO:0005694	chromosome	47 (4.94%)	178 (3.09%)	0.00048	0.011041
15	GO:0005605	basal lamina	5 (0.53%)	6 (0.1%)	0.000637	0.012187
16	GO:0043256	laminin complex	5 (0.53%)	6 (0.1%)	0.000637	0.012187
17	GO:0005578	proteinaceous extracellular matrix	16 (1.68%)	42 (0.73%)	0.000643	0.012187
18	GO:0034992	microtubule organizing center attachment site	4 (0.42%)	4 (0.07%)	0.000746	0.013353
19	GO:0044427	chromosomal part	41 (4.31%)	158 (2.75%)	0.001555	0.026357
20	GO:0005865	striated muscle thin filament	5 (0.53%)	7 (0.12%)	0.001925	0.029521
21	GO:0036379	myofilament	5 (0.53%)	7 (0.12%)	0.001925	0.029521
22	GO:0044420	extracellular matrix component	8 (0.84%)	16 (0.28%)	0.002019	0.02955
23	GO:0030016	myofibril	21 (2.21%)	68 (1.18%)	0.002381	0.032957
24	GO:0005911	cell-cell junction	23 (2.42%)	77 (1.34%)	0.002456	0.032957
25	GO:0098687	chromosomal region	15 (1.58%)	43 (0.75%)	0.002642	0.034033
26	GO:0000793	condensed chromosome	9 (0.95%)	21 (0.37%)	0.003974	0.049214
27	GO:0031010	ISWI-type complex	3 (0.32%)	3 (0.05%)	0.004522	0.053927
28	GO:0016021	integral component of membrane	56 (5.88%)	245 (4.26%)	0.00559	0.064284
29	GO:0043296	apical junction complex	11 (1.16%)	30 (0.52%)	0.006258	0.069491
30	GO:0000777	condensed chromosome kinetochore	4 (0.42%)	6 (0.1%)	0.008445	0.087716
31	GO:0000779	condensed chromosome, centromeric region	4 (0.42%)	6 (0.1%)	0.008445	0.087716
32	GO:0030017	sarcomere	16 (1.68%)	54 (0.94%)	0.011564	0.112835
33	GO:0044449	contractile fiber part	16 (1.68%)	54 (0.94%)	0.011564	0.112835
34	GO:0030054	cell junction	36 (3.78%)	153 (2.66%)	0.015162	0.143592
35	GO:0000792	heterochromatin	3 (0.32%)	4 (0.07%)	0.015848	0.145801
36	GO:0005887	integral component of plasma membrane	21 (2.21%)	81 (1.41%)	0.020456	0.18297
37	GO:0031226	intrinsic component of plasma membrane	21 (2.21%)	83 (1.44%)	0.026566	0.225968
38	GO:0044454	nuclear chromosome part	13 (1.37%)	45 (0.78%)	0.02669	0.225968
39	GO:0016460	myosin II complex	2 (0.21%)	2 (0.03%)	0.027369	0.225968
40	GO:0044459	plasma membrane part	49 (5.15%)	231 (4.02%)	0.034691	0.279262
41	GO:0005921	gap junction	4 (0.42%)	9 (0.16%)	0.046807	0.358857
42	GO:0070603	SWI/SNF superfamily-type complex	4 (0.42%)	9 (0.16%)	0.046807	0.358857
43	GO:0000794	condensed nuclear chromosome	5 (0.53%)	13 (0.23%)	0.049629	0.363191
44	GO:0045111	intermediate filament cytoskeleton	5 (0.53%)	13 (0.23%)	0.049629	0.363191
45	GO:0097060	synaptic membrane	16 (1.68%)	64 (1.11%)	0.053812	0.385053
46	GO:0043228	non-membrane-bounded organelle	180 (18.91%)	989 (17.19%)	0.069571	0.476635
47	GO:0043232	intracellular non-membrane-bounded organelle	180 (18.91%)	989 (17.19%)	0.069571	0.476635
48	GO:0005882	intermediate filament	4 (0.42%)	11 (0.19%)	0.093406	0.605552
49	GO:0016459	myosin complex	3 (0.32%)	7 (0.12%)	0.09403	0.605552
50	GO:0070822	Sin3-type complex	3 (0.32%)	7 (0.12%)	0.09403	0.605552
51	GO:0031674	I band	9 (0.95%)	34 (0.59%)	0.096456	0.608994
52	GO:0000785	chromatin	19 (2%)	85 (1.48%)	0.099315	0.61499
53	GO:0000790	nuclear chromatin	9 (0.95%)	35 (0.61%)	0.111747	0.666168
54	GO:0044456	synapse part	18 (1.89%)	82 (1.43%)	0.121708	0.666168
55	GO:0005615	extracellular space	4 (0.42%)	12 (0.21%)	0.122503	0.666168
56	GO:0000795	synaptonemal complex	2 (0.21%)	4 (0.07%)	0.130277	0.666168
57	GO:0005849	mRNA cleavage factor complex	2 (0.21%)	4 (0.07%)	0.130277	0.666168
58	GO:0016528	sarcoplasm	2 (0.21%)	4 (0.07%)	0.130277	0.666168
59	GO:0098797	plasma membrane protein complex	5 (0.53%)	17 (0.3%)	0.136244	0.666168
60	GO:0031228	intrinsic component of Golgi membrane	6 (0.63%)	22 (0.38%)	0.143004	0.666168
61	GO:0031252	cell leading edge	18 (1.89%)	84 (1.46%)	0.144175	0.666168
62	GO:0045202	synapse	21 (2.21%)	102 (1.77%)	0.164705	0.666168
63	GO:0000778	condensed nuclear chromosome kinetochore	1 (0.11%)	1 (0.02%)	0.165508	0.666168
64	GO:0000780	condensed nuclear chromosome, centromeric region	1 (0.11%)	1 (0.02%)	0.165508	0.666168
65	GO:0000783	nuclear telomere cap complex	1 (0.11%)	1 (0.02%)	0.165508	0.666168
66	GO:0001674	female germ cell nucleus	1 (0.11%)	1 (0.02%)	0.165508	0.666168
67	GO:0001750	photoreceptor outer segment	1 (0.11%)	1 (0.02%)	0.165508	0.666168
68	GO:0005720	nuclear heterochromatin	1 (0.11%)	1 (0.02%)	0.165508	0.666168
69	GO:0014802	terminal cisterna	1 (0.11%)	1 (0.02%)	0.165508	0.666168
70	GO:0019814	immunoglobulin complex	1 (0.11%)	1 (0.02%)	0.165508	0.666168
71	GO:0032421	stereocilium bundle	1 (0.11%)	1 (0.02%)	0.165508	0.666168
72	GO:0038037	G-protein coupled receptor dimeric complex	1 (0.11%)	1 (0.02%)	0.165508	0.666168
73	GO:0042470	melanosome	1 (0.11%)	1 (0.02%)	0.165508	0.666168
74	GO:0042571	immunoglobulin complex, circulating	1 (0.11%)	1 (0.02%)	0.165508	0.666168
75	GO:0042611	MHC protein complex	1 (0.11%)	1 (0.02%)	0.165508	0.666168
76	GO:0071745	IgA immunoglobulin complex	1 (0.11%)	1 (0.02%)	0.165508	0.666168
77	GO:0071746	IgA immunoglobulin complex, circulating	1 (0.11%)	1 (0.02%)	0.165508	0.666168
78	GO:0071749	polymeric IgA immunoglobulin complex	1 (0.11%)	1 (0.02%)	0.165508	0.666168
79	GO:0097648	G-protein coupled receptor complex	1 (0.11%)	1 (0.02%)	0.165508	0.666168
80	GO:0098827	endoplasmic reticulum subcompartment	1 (0.11%)	1 (0.02%)	0.165508	0.666168
81	GO:0032994	protein-lipid complex	3 (0.32%)	9 (0.16%)	0.175413	0.680518
82	GO:0034358	plasma lipoprotein particle	3 (0.32%)	9 (0.16%)	0.175413	0.680518
83	GO:1990777	lipoprotein particle	3 (0.32%)	9 (0.16%)	0.175413	0.680518
84	GO:0030665	clathrin-coated vesicle membrane	4 (0.42%)	14 (0.24%)	0.190041	0.701727
85	GO:0005788	endoplasmic reticulum lumen	2 (0.21%)	5 (0.09%)	0.193956	0.701727
86	GO:0030128	clathrin coat of endocytic vesicle	2 (0.21%)	5 (0.09%)	0.193956	0.701727
87	GO:0030669	clathrin-coated endocytic vesicle membrane	2 (0.21%)	5 (0.09%)	0.193956	0.701727
88	GO:0034364	high-density lipoprotein particle	2 (0.21%)	5 (0.09%)	0.193956	0.701727
89	GO:0045334	clathrin-coated endocytic vesicle	2 (0.21%)	5 (0.09%)	0.193956	0.701727
90	GO:0030667	secretory granule membrane	3 (0.32%)	10 (0.17%)	0.221422	0.778918
91	GO:0031984	organelle subcompartment	3 (0.32%)	10 (0.17%)	0.221422	0.778918
92	GO:0048770	pigment granule	6 (0.63%)	25 (0.43%)	0.222728	0.778918
93	GO:0031519	PcG protein complex	4 (0.42%)	15 (0.26%)	0.227386	0.778918
94	GO:0098802	plasma membrane receptor complex	4 (0.42%)	15 (0.26%)	0.227386	0.778918
95	GO:0000139	Golgi membrane	11 (1.16%)	52 (0.9%)	0.232589	0.788354
96	GO:0030659	cytoplasmic vesicle membrane	11 (1.16%)	53 (0.92%)	0.252865	0.831105
97	GO:0044433	cytoplasmic vesicle part	11 (1.16%)	53 (0.92%)	0.252865	0.831105
98	GO:0031225	anchored component of membrane	2 (0.21%)	6 (0.1%)	0.260396	0.831105
99	GO:0034385	triglyceride-rich lipoprotein particle	2 (0.21%)	6 (0.1%)	0.260396	0.831105
100	GO:0043073	germ cell nucleus	2 (0.21%)	6 (0.1%)	0.260396	0.831105
101	GO:0035770	ribonucleoprotein granule	8 (0.84%)	37 (0.64%)	0.260688	0.831105
102	GO:0000152	nuclear ubiquitin ligase complex	4 (0.42%)	16 (0.28%)	0.266354	0.83419
103	GO:0032432	actin filament bundle	3 (0.32%)	11 (0.19%)	0.269428	0.83419
104	GO:0042383	sarcolemma	3 (0.32%)	11 (0.19%)	0.269428	0.83419
105	GO:0098590	plasma membrane region	17 (1.79%)	88 (1.53%)	0.280736	0.842881
106	GO:0005874	microtubule	6 (0.63%)	27 (0.47%)	0.282357	0.842881
107	GO:0005758	mitochondrial intermembrane space	1 (0.11%)	2 (0.03%)	0.303647	0.842881
108	GO:0005795	Golgi stack	1 (0.11%)	2 (0.03%)	0.303647	0.842881
109	GO:0005876	spindle microtubule	1 (0.11%)	2 (0.03%)	0.303647	0.842881
110	GO:0005942	phosphatidylinositol 3-kinase complex	1 (0.11%)	2 (0.03%)	0.303647	0.842881
111	GO:0031254	cell trailing edge	1 (0.11%)	2 (0.03%)	0.303647	0.842881
112	GO:0031970	organelle envelope lumen	1 (0.11%)	2 (0.03%)	0.303647	0.842881
113	GO:0036464	cytoplasmic ribonucleoprotein granule	1 (0.11%)	2 (0.03%)	0.303647	0.842881
114	GO:0043186	P granule	1 (0.11%)	2 (0.03%)	0.303647	0.842881
115	GO:0045495	pole plasm	1 (0.11%)	2 (0.03%)	0.303647	0.842881
116	GO:0060293	germ plasm	1 (0.11%)	2 (0.03%)	0.303647	0.842881
117	GO:0015629	actin cytoskeleton	20 (2.1%)	107 (1.86%)	0.311394	0.856999
118	GO:0098589	membrane region	17 (1.79%)	90 (1.56%)	0.314642	0.858599
119	GO:0030125	clathrin vesicle coat	2 (0.21%)	7 (0.12%)	0.326942	0.884666
120	GO:0043235	receptor complex	4 (0.42%)	18 (0.31%)	0.346964	0.93102
121	GO:0099512	supramolecular fiber	10 (1.05%)	52 (0.9%)	0.355282	0.937711
122	GO:0099513	polymeric cytoskeletal fiber	10 (1.05%)	52 (0.9%)	0.355282	0.937711
123	GO:0034702	ion channel complex	8 (0.84%)	41 (0.71%)	0.365755	0.939056
124	GO:1902495	transmembrane transporter complex	8 (0.84%)	41 (0.71%)	0.365755	0.939056
125	GO:1990351	transporter complex	8 (0.84%)	41 (0.71%)	0.365755	0.939056
126	GO:0000118	histone deacetylase complex	3 (0.32%)	13 (0.23%)	0.367457	0.939056
127	GO:0005902	microvillus	2 (0.21%)	8 (0.14%)	0.391741	0.977523
128	GO:0019867	outer membrane	2 (0.21%)	8 (0.14%)	0.391741	0.977523
129	GO:0005819	spindle	11 (1.16%)	60 (1.04%)	0.406923	0.977523
130	GO:0019898	extrinsic component of membrane	7 (0.74%)	37 (0.64%)	0.414998	0.977523
131	GO:0008328	ionotropic glutamate receptor complex	3 (0.32%)	14 (0.24%)	0.415843	0.977523
132	GO:0000782	telomere cap complex	1 (0.11%)	3 (0.05%)	0.418938	0.977523
133	GO:0000784	nuclear chromosome, telomeric region	1 (0.11%)	3 (0.05%)	0.418938	0.977523
134	GO:0001669	acrosomal vesicle	1 (0.11%)	3 (0.05%)	0.418938	0.977523
135	GO:0016529	sarcoplasmic reticulum	1 (0.11%)	3 (0.05%)	0.418938	0.977523
136	GO:0032982	myosin filament	1 (0.11%)	3 (0.05%)	0.418938	0.977523
137	GO:0045120	pronucleus	1 (0.11%)	3 (0.05%)	0.418938	0.977523
138	GO:0097223	sperm part	1 (0.11%)	3 (0.05%)	0.418938	0.977523
139	GO:0030139	endocytic vesicle	6 (0.63%)	32 (0.56%)	0.440369	1
140	GO:0098791	Golgi subcompartment	2 (0.21%)	9 (0.16%)	0.453549	1
141	GO:0030666	endocytic vesicle membrane	3 (0.32%)	15 (0.26%)	0.462957	1
142	GO:0031513	nonmotile primary cilium	5 (0.53%)	27 (0.47%)	0.470054	1
143	GO:0072372	primary cilium	6 (0.63%)	33 (0.57%)	0.471745	1
144	GO:0070161	anchoring junction	10 (1.05%)	58 (1.01%)	0.498366	1
145	GO:0005924	cell-substrate adherens junction	8 (0.84%)	46 (0.8%)	0.50023	1
146	GO:0098805	whole membrane	28 (2.94%)	167 (2.9%)	0.50288	1
147	GO:0001726	ruffle	4 (0.42%)	22 (0.38%)	0.505951	1
148	GO:0000803	sex chromosome	2 (0.21%)	10 (0.17%)	0.511581	1
149	GO:0043189	H4/H2A histone acetyltransferase complex	2 (0.21%)	10 (0.17%)	0.511581	1
150	GO:1902562	H4 histone acetyltransferase complex	2 (0.21%)	10 (0.17%)	0.511581	1
151	GO:0005856	cytoskeleton	92 (9.66%)	555 (9.65%)	0.512782	1
152	GO:0000808	origin recognition complex	1 (0.11%)	4 (0.07%)	0.515159	1
153	GO:0031672	A band	1 (0.11%)	4 (0.07%)	0.515159	1
154	GO:0031965	nuclear membrane	1 (0.11%)	4 (0.07%)	0.515159	1
155	GO:0044430	cytoskeletal part	55 (5.78%)	335 (5.82%)	0.551101	1
156	GO:0005912	adherens junction	8 (0.84%)	48 (0.83%)	0.551892	1
157	GO:0030055	cell-substrate junction	8 (0.84%)	48 (0.83%)	0.551892	1
158	GO:0030136	clathrin-coated vesicle	7 (0.74%)	42 (0.73%)	0.556536	1
159	GO:0030118	clathrin coat	2 (0.21%)	11 (0.19%)	0.565393	1
160	GO:0002178	palmitoyltransferase complex	1 (0.11%)	5 (0.09%)	0.59546	1
161	GO:0005581	collagen trimer	1 (0.11%)	5 (0.09%)	0.59546	1
162	GO:0005913	cell-cell adherens junction	1 (0.11%)	5 (0.09%)	0.59546	1
163	GO:0031201	SNARE complex	1 (0.11%)	5 (0.09%)	0.59546	1
164	GO:0031211	endoplasmic reticulum palmitoyltransferase complex	1 (0.11%)	5 (0.09%)	0.59546	1
165	GO:0031306	intrinsic component of mitochondrial outer membrane	1 (0.11%)	5 (0.09%)	0.59546	1
166	GO:0031234	extrinsic component of cytoplasmic side of plasma membrane	2 (0.21%)	12 (0.21%)	0.61479	1
167	GO:0032993	protein-DNA complex	2 (0.21%)	12 (0.21%)	0.61479	1
168	GO:0034704	calcium channel complex	2 (0.21%)	12 (0.21%)	0.61479	1
169	GO:0098858	actin-based cell projection	2 (0.21%)	12 (0.21%)	0.61479	1
170	GO:0005635	nuclear envelope	12 (1.26%)	76 (1.32%)	0.619492	1
171	GO:0031300	intrinsic component of organelle membrane	13 (1.37%)	83 (1.44%)	0.632786	1
172	GO:0034708	methyltransferase complex	8 (0.84%)	52 (0.9%)	0.647643	1
173	GO:0005875	microtubule associated complex	9 (0.95%)	59 (1.03%)	0.660219	1
174	GO:0005929	cilium	9 (0.95%)	59 (1.03%)	0.660219	1
175	GO:0000315	organellar large ribosomal subunit	1 (0.11%)	6 (0.1%)	0.662472	1
176	GO:0005667	transcription factor complex	1 (0.11%)	6 (0.1%)	0.662472	1
177	GO:0030286	dynein complex	1 (0.11%)	6 (0.1%)	0.662472	1
178	GO:0030426	growth cone	1 (0.11%)	6 (0.1%)	0.662472	1
179	GO:0080008	Cul4-RING E3 ubiquitin ligase complex	1 (0.11%)	6 (0.1%)	0.662472	1
180	GO:0090544	BAF-type complex	1 (0.11%)	6 (0.1%)	0.662472	1
181	GO:0098862	cluster of actin-based cell projections	1 (0.11%)	6 (0.1%)	0.662472	1
182	GO:0030532	small nuclear ribonucleoprotein complex	3 (0.32%)	20 (0.35%)	0.666785	1
183	GO:0098796	membrane protein complex	18 (1.89%)	118 (2.05%)	0.687073	1
184	GO:0034703	cation channel complex	3 (0.32%)	21 (0.37%)	0.700009	1
185	GO:0012506	vesicle membrane	11 (1.16%)	74 (1.29%)	0.700295	1
186	GO:0009898	cytoplasmic side of plasma membrane	2 (0.21%)	14 (0.24%)	0.700413	1
187	GO:0098562	cytoplasmic side of membrane	2 (0.21%)	14 (0.24%)	0.700413	1
188	GO:0005741	mitochondrial outer membrane	1 (0.11%)	7 (0.12%)	0.718394	1
189	GO:0005802	trans-Golgi network	1 (0.11%)	7 (0.12%)	0.718394	1
190	GO:0012510	trans-Golgi network transport vesicle membrane	1 (0.11%)	7 (0.12%)	0.718394	1
191	GO:0030140	trans-Golgi network transport vesicle	1 (0.11%)	7 (0.12%)	0.718394	1
192	GO:0030427	site of polarized growth	1 (0.11%)	7 (0.12%)	0.718394	1
193	GO:0030660	Golgi-associated vesicle membrane	1 (0.11%)	7 (0.12%)	0.718394	1
194	GO:0031968	organelle outer membrane	1 (0.11%)	7 (0.12%)	0.718394	1
195	GO:0005798	Golgi-associated vesicle	2 (0.21%)	15 (0.26%)	0.736945	1
196	GO:0030120	vesicle coat	2 (0.21%)	15 (0.26%)	0.736945	1
197	GO:0030662	coated vesicle membrane	4 (0.42%)	30 (0.52%)	0.755909	1
198	GO:0042995	cell projection	51 (5.36%)	333 (5.79%)	0.755918	1
199	GO:0005794	Golgi apparatus	15 (1.58%)	104 (1.81%)	0.760616	1
200	GO:0044431	Golgi apparatus part	15 (1.58%)	104 (1.81%)	0.760616	1
201	GO:0005815	microtubule organizing center	21 (2.21%)	143 (2.49%)	0.761141	1
202	GO:0000314	organellar small ribosomal subunit	1 (0.11%)	8 (0.14%)	0.765059	1
203	GO:0000922	spindle pole	1 (0.11%)	8 (0.14%)	0.765059	1
204	GO:0030658	transport vesicle membrane	2 (0.21%)	16 (0.28%)	0.769604	1
205	GO:0031301	integral component of organelle membrane	2 (0.21%)	16 (0.28%)	0.769604	1
206	GO:0015630	microtubule cytoskeleton	49 (5.15%)	324 (5.63%)	0.783129	1
207	GO:0016023	cytoplasmic, membrane-bounded vesicle	25 (2.63%)	172 (2.99%)	0.793764	1
208	GO:0031410	cytoplasmic vesicle	25 (2.63%)	172 (2.99%)	0.793764	1
209	GO:0098552	side of membrane	2 (0.21%)	17 (0.3%)	0.798672	1
210	GO:0005774	vacuolar membrane	1 (0.11%)	9 (0.16%)	0.803998	1
211	GO:0034518	RNA cap binding complex	1 (0.11%)	9 (0.16%)	0.803998	1
212	GO:0044437	vacuolar part	1 (0.11%)	9 (0.16%)	0.803998	1
213	GO:0030117	membrane coat	5 (0.53%)	40 (0.7%)	0.81529	1
214	GO:0048475	coated membrane	5 (0.53%)	40 (0.7%)	0.81529	1
215	GO:0000313	organellar ribosome	2 (0.21%)	18 (0.31%)	0.82444	1
216	GO:0032156	septin cytoskeleton	1 (0.11%)	10 (0.17%)	0.836488	1
217	GO:0030141	secretory granule	4 (0.42%)	34 (0.59%)	0.837863	1
218	GO:0044441	ciliary part	2 (0.21%)	19 (0.33%)	0.847203	1
219	GO:0044665	MLL1/2 complex	2 (0.21%)	19 (0.33%)	0.847203	1
220	GO:0098588	bounding membrane of organelle	29 (3.05%)	206 (3.58%)	0.85809	1
221	GO:0034399	nuclear periphery	5 (0.53%)	43 (0.75%)	0.862069	1
222	GO:0000781	chromosome, telomeric region	1 (0.11%)	11 (0.19%)	0.863598	1
223	GO:0030176	integral component of endoplasmic reticulum membrane	1 (0.11%)	11 (0.19%)	0.863598	1
224	GO:0035869	ciliary transition zone	1 (0.11%)	11 (0.19%)	0.863598	1
225	GO:0098573	intrinsic component of mitochondrial membrane	1 (0.11%)	11 (0.19%)	0.863598	1
226	GO:0005769	early endosome	2 (0.21%)	20 (0.35%)	0.86725	1
227	GO:0019897	extrinsic component of plasma membrane	3 (0.32%)	29 (0.5%)	0.881033	1
228	GO:0008287	protein serine/threonine phosphatase complex	2 (0.21%)	21 (0.37%)	0.884854	1
229	GO:1903293	phosphatase complex	2 (0.21%)	21 (0.37%)	0.884854	1
230	GO:0031227	intrinsic component of endoplasmic reticulum membrane	5 (0.53%)	45 (0.78%)	0.887389	1
231	GO:0044440	endosomal part	5 (0.53%)	45 (0.78%)	0.887389	1
232	GO:0030135	coated vesicle	7 (0.74%)	61 (1.06%)	0.898546	1
233	GO:0000151	ubiquitin ligase complex	9 (0.95%)	76 (1.32%)	0.902108	1
234	GO:0000123	histone acetyltransferase complex	3 (0.32%)	31 (0.54%)	0.907361	1
235	GO:0005789	endoplasmic reticulum membrane	9 (0.95%)	78 (1.36%)	0.917439	1
236	GO:0008021	synaptic vesicle	1 (0.11%)	14 (0.24%)	0.920832	1
237	GO:0070382	exocytic vesicle	1 (0.11%)	14 (0.24%)	0.920832	1
238	GO:0005764	lysosome	7 (0.74%)	64 (1.11%)	0.923458	1
239	GO:0005770	late endosome	2 (0.21%)	24 (0.42%)	0.925503	1
240	GO:0030133	transport vesicle	3 (0.32%)	33 (0.57%)	0.928297	1
241	GO:0035097	histone methyltransferase complex	3 (0.32%)	33 (0.57%)	0.928297	1
242	GO:0032153	cell division site	1 (0.11%)	15 (0.26%)	0.933967	1
243	GO:0032155	cell division site part	1 (0.11%)	15 (0.26%)	0.933967	1
244	GO:0044291	cell-cell contact zone	1 (0.11%)	15 (0.26%)	0.933967	1
245	GO:0098793	presynapse	1 (0.11%)	15 (0.26%)	0.933967	1
246	GO:0030425	dendrite	3 (0.32%)	34 (0.59%)	0.937048	1
247	GO:0043005	neuron projection	21 (2.21%)	167 (2.9%)	0.938485	1
248	GO:0097458	neuron part	24 (2.52%)	188 (3.27%)	0.939595	1
249	GO:0005783	endoplasmic reticulum	13 (1.37%)	111 (1.93%)	0.940418	1
250	GO:0044432	endoplasmic reticulum part	11 (1.16%)	97 (1.69%)	0.942994	1
251	GO:0010008	endosome membrane	2 (0.21%)	26 (0.45%)	0.944621	1
252	GO:0033267	axon part	2 (0.21%)	26 (0.45%)	0.944621	1
253	GO:0031253	cell projection membrane	1 (0.11%)	16 (0.28%)	0.944925	1
254	GO:0005768	endosome	17 (1.79%)	141 (2.45%)	0.946449	1
255	GO:0031461	cullin-RING ubiquitin ligase complex	4 (0.42%)	44 (0.76%)	0.948221	1
256	GO:0099503	secretory vesicle	4 (0.42%)	44 (0.76%)	0.948221	1
257	GO:0043234	protein complex	145 (15.23%)	977 (16.99%)	0.949225	1
258	GO:0031248	protein acetyltransferase complex	3 (0.32%)	36 (0.63%)	0.951663	1
259	GO:1902493	acetyltransferase complex	3 (0.32%)	36 (0.63%)	0.951663	1
260	GO:0005813	centrosome	2 (0.21%)	28 (0.49%)	0.959009	1
261	GO:0008023	transcription elongation factor complex	1 (0.11%)	18 (0.31%)	0.961691	1
262	GO:0061695	transferase complex, transferring phosphorus-containing groups	4 (0.42%)	47 (0.82%)	0.964188	1
263	GO:0030424	axon	2 (0.21%)	29 (0.5%)	0.964785	1
264	GO:0044438	microbody part	1 (0.11%)	19 (0.33%)	0.968051	1
265	GO:0044439	peroxisomal part	1 (0.11%)	19 (0.33%)	0.968051	1
266	GO:0000323	lytic vacuole	11 (1.16%)	104 (1.81%)	0.969074	1
267	GO:0000428	DNA-directed RNA polymerase complex	3 (0.32%)	40 (0.7%)	0.971894	1
268	GO:0016591	DNA-directed RNA polymerase II, holoenzyme	3 (0.32%)	40 (0.7%)	0.971894	1
269	GO:0030880	RNA polymerase complex	3 (0.32%)	40 (0.7%)	0.971894	1
270	GO:0055029	nuclear DNA-directed RNA polymerase complex	3 (0.32%)	40 (0.7%)	0.971894	1
271	GO:0005777	peroxisome	1 (0.11%)	20 (0.35%)	0.973356	1
272	GO:0030119	AP-type membrane coat adaptor complex	1 (0.11%)	20 (0.35%)	0.973356	1
273	GO:0044297	cell body	8 (0.84%)	83 (1.44%)	0.975011	1
274	GO:0036477	somatodendritic compartment	3 (0.32%)	41 (0.71%)	0.975521	1
275	GO:0005773	vacuole	12 (1.26%)	118 (2.05%)	0.98274	1
276	GO:0042175	nuclear outer membrane-endoplasmic reticulum membrane network	16 (1.68%)	149 (2.59%)	0.98381	1
277	GO:0042579	microbody	3 (0.32%)	44 (0.76%)	0.983917	1
278	GO:0031982	vesicle	53 (5.57%)	412 (7.16%)	0.98656	1
279	GO:0005759	mitochondrial matrix	1 (0.11%)	24 (0.42%)	0.987118	1
280	GO:0044463	cell projection part	5 (0.53%)	64 (1.11%)	0.98726	1
281	GO:0015935	small ribosomal subunit	2 (0.21%)	36 (0.63%)	0.988111	1
282	GO:1902494	catalytic complex	29 (3.05%)	250 (4.35%)	0.989979	1
283	GO:1990234	transferase complex	23 (2.42%)	207 (3.6%)	0.990266	1
284	GO:0031988	membrane-bounded vesicle	47 (4.94%)	379 (6.59%)	0.991592	1
285	GO:0044455	mitochondrial membrane part	1 (0.11%)	27 (0.47%)	0.992533	1
286	GO:0016604	nuclear body	10 (1.05%)	113 (1.96%)	0.994128	1
287	GO:0005681	spliceosomal complex	4 (0.42%)	62 (1.08%)	0.99503	1
288	GO:0005654	nucleoplasm	28 (2.94%)	258 (4.49%)	0.99682	1
289	GO:0044451	nucleoplasm part	28 (2.94%)	258 (4.49%)	0.99682	1
290	GO:0031090	organelle membrane	44 (4.62%)	381 (6.62%)	0.998141	1
291	GO:0019866	organelle inner membrane	10 (1.05%)	125 (2.17%)	0.998429	1
292	GO:0015934	large ribosomal subunit	2 (0.21%)	49 (0.85%)	0.998534	1
293	GO:0012505	endomembrane system	67 (7.04%)	552 (9.6%)	0.999015	1
294	GO:0031967	organelle envelope	22 (2.31%)	232 (4.03%)	0.999411	1
295	GO:0031975	envelope	22 (2.31%)	232 (4.03%)	0.999411	1
296	GO:0031966	mitochondrial membrane	2 (0.21%)	55 (0.96%)	0.999455	1
297	GO:0005740	mitochondrial envelope	3 (0.32%)	74 (1.29%)	0.999825	1
298	GO:0005840	ribosome	6 (0.63%)	106 (1.84%)	0.999828	1
299	GO:0005634	nucleus	91 (9.56%)	747 (12.99%)	0.999847	1
300	GO:0031981	nuclear lumen	69 (7.25%)	597 (10.38%)	0.999876	1
301	GO:0031974	membrane-enclosed lumen	73 (7.67%)	626 (10.88%)	0.999883	1
302	GO:0032991	macromolecular complex	187 (19.64%)	1393 (24.22%)	0.999898	1
303	GO:0044428	nuclear part	87 (9.14%)	727 (12.64%)	0.999907	1
304	GO:0043233	organelle lumen	72 (7.56%)	624 (10.85%)	0.999918	1
305	GO:0070013	intracellular organelle lumen	72 (7.56%)	624 (10.85%)	0.999918	1
306	GO:0044391	ribosomal subunit	4 (0.42%)	95 (1.65%)	0.999961	1
307	GO:0044429	mitochondrial part	6 (0.63%)	122 (2.12%)	0.999982	1
308	GO:0005739	mitochondrion	6 (0.63%)	125 (2.17%)	0.999988	1
309	GO:0030529	intracellular ribonucleoprotein complex	27 (2.84%)	319 (5.55%)	0.999995	1
310	GO:1990904	ribonucleoprotein complex	27 (2.84%)	319 (5.55%)	0.999995	1
311	GO:0044444	cytoplasmic part	176 (18.49%)	1385 (24.08%)	0.999997	1
312	GO:0005737	cytoplasm	177 (18.59%)	1396 (24.27%)	0.999998	1
313	GO:0043226	organelle	548 (57.56%)	3737 (64.97%)	1	1
314	GO:0043229	intracellular organelle	528 (55.46%)	3633 (63.16%)	1	1
315	GO:0044422	organelle part	202 (21.22%)	1652 (28.72%)	1	1
316	GO:0043231	intracellular membrane-bounded organelle	436 (45.8%)	3126 (54.35%)	1	1
317	GO:0005623	cell	704 (73.95%)	4664 (81.08%)	1	1
318	GO:0044464	cell part	704 (73.95%)	4664 (81.08%)	1	1
319	GO:0044446	intracellular organelle part	191 (20.06%)	1597 (27.76%)	1	1
320	GO:0043227	membrane-bounded organelle	455 (47.79%)	3285 (57.11%)	1	1
321	GO:0044424	intracellular part	616 (64.71%)	4260 (74.06%)	1	1
322	GO:0005622	intracellular	616 (64.71%)	4265 (74.15%)	1	1
E18 VS. E28 GO Enrichment (Molecular Function)
#	GO ID	Description	GeneRatio (1001)	BgRatio (6151)	pvalue	p.adjust
1	GO:0001071	nucleic acid binding transcription factor activity	103 (10.29%)	436 (7.09%)	2.4e-05	0.012463
2	GO:0004888	transmembrane signaling receptor activity	56 (5.59%)	214 (3.48%)	0.000118	0.015525
3	GO:0004872	receptor activity	75 (7.49%)	309 (5.02%)	0.000131	0.015525
4	GO:0099600	transmembrane receptor activity	61 (6.09%)	240 (3.9%)	0.000145	0.015525
5	GO:0000982	transcription factor activity, RNA polymerase II core promoter proximal region sequence-specific binding	17 (1.7%)	42 (0.68%)	0.000151	0.015525
6	GO:0038023	signaling receptor activity	66 (6.59%)	270 (4.39%)	0.000267	0.022856
7	GO:0004930	G-protein coupled receptor activity	27 (2.7%)	87 (1.41%)	0.000427	0.031338
8	GO:0000975	regulatory region DNA binding	42 (4.2%)	159 (2.58%)	0.000665	0.036288
9	GO:0001067	regulatory region nucleic acid binding	42 (4.2%)	159 (2.58%)	0.000665	0.036288
10	GO:0003677	DNA binding	107 (10.69%)	495 (8.05%)	0.000706	0.036288
11	GO:0000981	RNA polymerase II transcription factor activity, sequence-specific DNA binding	30 (3%)	105 (1.71%)	0.000987	0.046137
12	GO:0004871	signal transducer activity	69 (6.89%)	299 (4.86%)	0.0011	0.047121
13	GO:0044212	transcription regulatory region DNA binding	28 (2.8%)	97 (1.58%)	0.00121	0.047832
14	GO:0005102	receptor binding	71 (7.09%)	317 (5.15%)	0.002178	0.079976
15	GO:0003700	transcription factor activity, sequence-specific DNA binding	30 (3%)	112 (1.82%)	0.002978	0.09755
16	GO:0071855	neuropeptide receptor binding	4 (0.4%)	5 (0.08%)	0.003037	0.09755
17	GO:0060089	molecular transducer activity	84 (8.39%)	392 (6.37%)	0.003414	0.103232
18	GO:0015114	phosphate ion transmembrane transporter activity	3 (0.3%)	3 (0.05%)	0.004299	0.116301
19	GO:0031779	melanocortin receptor binding	3 (0.3%)	3 (0.05%)	0.004299	0.116301
20	GO:0001664	G-protein coupled receptor binding	15 (1.5%)	46 (0.75%)	0.004674	0.120114
21	GO:0043565	sequence-specific DNA binding	19 (1.9%)	64 (1.04%)	0.005057	0.123781
22	GO:0008528	G-protein coupled peptide receptor activity	12 (1.2%)	34 (0.55%)	0.00541	0.126388
23	GO:0001653	peptide receptor activity	12 (1.2%)	35 (0.57%)	0.00704	0.148736
24	GO:0005515	protein binding	353 (35.26%)	1962 (31.9%)	0.007202	0.148736
25	GO:0005342	organic acid transmembrane transporter activity	9 (0.9%)	23 (0.37%)	0.007234	0.148736
26	GO:1990837	sequence-specific double-stranded DNA binding	15 (1.5%)	50 (0.81%)	0.0109	0.209409
27	GO:0001871	pattern binding	6 (0.6%)	13 (0.21%)	0.011187	0.209409
28	GO:0019838	growth factor binding	14 (1.4%)	46 (0.75%)	0.011986	0.209409
29	GO:0000977	RNA polymerase II regulatory region sequence-specific DNA binding	11 (1.1%)	33 (0.54%)	0.012222	0.209409
30	GO:0001012	RNA polymerase II regulatory region DNA binding	11 (1.1%)	33 (0.54%)	0.012222	0.209409
31	GO:0046943	carboxylic acid transmembrane transporter activity	8 (0.8%)	21 (0.34%)	0.013391	0.222036
32	GO:0005198	structural molecule activity	27 (2.7%)	110 (1.79%)	0.015795	0.253703
33	GO:0008509	anion transmembrane transporter activity	15 (1.5%)	53 (0.86%)	0.018852	0.293634
34	GO:0000976	transcription regulatory region sequence-specific DNA binding	14 (1.4%)	49 (0.8%)	0.021066	0.318468
35	GO:0015645	fatty acid ligase activity	2 (0.2%)	2 (0.03%)	0.026461	0.367599
36	GO:0016780	phosphotransferase activity, for other substituted phosphate groups	2 (0.2%)	2 (0.03%)	0.026461	0.367599
37	GO:0034185	apolipoprotein binding	2 (0.2%)	2 (0.03%)	0.026461	0.367599
38	GO:0004953	icosanoid receptor activity	3 (0.3%)	5 (0.08%)	0.033202	0.405008
39	GO:0004954	prostanoid receptor activity	3 (0.3%)	5 (0.08%)	0.033202	0.405008
40	GO:0004955	prostaglandin receptor activity	3 (0.3%)	5 (0.08%)	0.033202	0.405008
41	GO:0031420	alkali metal ion binding	3 (0.3%)	5 (0.08%)	0.033202	0.405008
42	GO:0004497	monooxygenase activity	6 (0.6%)	16 (0.26%)	0.033813	0.405008
43	GO:0043566	structure-specific DNA binding	14 (1.4%)	52 (0.85%)	0.034535	0.405008
44	GO:0046983	protein dimerization activity	72 (7.19%)	362 (5.89%)	0.03467	0.405008
45	GO:0046873	metal ion transmembrane transporter activity	21 (2.1%)	87 (1.41%)	0.036542	0.417392
46	GO:0005539	glycosaminoglycan binding	13 (1.3%)	48 (0.78%)	0.039004	0.435829
47	GO:0003690	double-stranded DNA binding	16 (1.6%)	63 (1.02%)	0.041437	0.453162
48	GO:0008094	DNA-dependent ATPase activity	4 (0.4%)	9 (0.15%)	0.0443	0.471146
49	GO:0022891	substrate-specific transmembrane transporter activity	59 (5.89%)	294 (4.78%)	0.044915	0.471146
50	GO:0015079	potassium ion transmembrane transporter activity	10 (1%)	35 (0.57%)	0.047366	0.485109
51	GO:0022857	transmembrane transporter activity	67 (6.69%)	340 (5.53%)	0.048133	0.485109
52	GO:0015075	ion transmembrane transporter activity	54 (5.39%)	269 (4.37%)	0.053008	0.523964
53	GO:0030276	clathrin binding	3 (0.3%)	6 (0.1%)	0.058469	0.567037
54	GO:0022892	substrate-specific transporter activity	68 (6.79%)	350 (5.69%)	0.060303	0.573992
55	GO:0005506	iron ion binding	4 (0.4%)	10 (0.16%)	0.064564	0.592602
56	GO:0050839	cell adhesion molecule binding	4 (0.4%)	10 (0.16%)	0.064564	0.592602
57	GO:0001595	angiotensin receptor activity	2 (0.2%)	3 (0.05%)	0.070786	0.606401
58	GO:0008172	S-methyltransferase activity	2 (0.2%)	3 (0.05%)	0.070786	0.606401
59	GO:0023023	MHC protein complex binding	2 (0.2%)	3 (0.05%)	0.070786	0.606401
60	GO:0046625	sphingolipid binding	2 (0.2%)	3 (0.05%)	0.070786	0.606401
61	GO:0008514	organic anion transmembrane transporter activity	8 (0.8%)	28 (0.46%)	0.072292	0.60915
62	GO:0005267	potassium channel activity	9 (0.9%)	33 (0.54%)	0.075654	0.6272
63	GO:0001104	RNA polymerase II transcription cofactor activity	5 (0.5%)	15 (0.24%)	0.082338	0.651102
64	GO:0052689	carboxylic ester hydrolase activity	5 (0.5%)	15 (0.24%)	0.082338	0.651102
65	GO:0070325	lipoprotein particle receptor binding	5 (0.5%)	15 (0.24%)	0.082338	0.651102
66	GO:0005215	transporter activity	77 (7.69%)	409 (6.65%)	0.085788	0.668109
67	GO:0031490	chromatin DNA binding	4 (0.4%)	11 (0.18%)	0.088812	0.672028
68	GO:0003779	actin binding	10 (1%)	39 (0.63%)	0.089917	0.672028
69	GO:0005089	Rho guanyl-nucleotide exchange factor activity	3 (0.3%)	7 (0.11%)	0.090214	0.672028
70	GO:0015081	sodium ion transmembrane transporter activity	6 (0.6%)	20 (0.33%)	0.092583	0.679826
71	GO:0004896	cytokine receptor activity	2 (0.2%)	4 (0.07%)	0.12647	0.767406
72	GO:0005024	transforming growth factor beta-activated receptor activity	2 (0.2%)	4 (0.07%)	0.12647	0.767406
73	GO:0008028	monocarboxylic acid transmembrane transporter activity	2 (0.2%)	4 (0.07%)	0.12647	0.767406
74	GO:0015248	sterol transporter activity	2 (0.2%)	4 (0.07%)	0.12647	0.767406
75	GO:0008483	transaminase activity	3 (0.3%)	8 (0.13%)	0.127438	0.767406
76	GO:0008092	cytoskeletal protein binding	41 (4.1%)	212 (3.45%)	0.128952	0.767406
77	GO:0038024	cargo receptor activity	4 (0.4%)	13 (0.21%)	0.147927	0.767406
78	GO:0003696	satellite DNA binding	1 (0.1%)	1 (0.02%)	0.162738	0.767406
79	GO:0003777	microtubule motor activity	1 (0.1%)	1 (0.02%)	0.162738	0.767406
80	GO:0003988	acetyl-CoA C-acyltransferase activity	1 (0.1%)	1 (0.02%)	0.162738	0.767406
81	GO:0004659	prenyltransferase activity	1 (0.1%)	1 (0.02%)	0.162738	0.767406
82	GO:0004806	triglyceride lipase activity	1 (0.1%)	1 (0.02%)	0.162738	0.767406
83	GO:0004939	beta-adrenergic receptor activity	1 (0.1%)	1 (0.02%)	0.162738	0.767406
84	GO:0005021	vascular endothelial growth factor-activated receptor activity	1 (0.1%)	1 (0.02%)	0.162738	0.767406
85	GO:0005035	death receptor activity	1 (0.1%)	1 (0.02%)	0.162738	0.767406
86	GO:0009041	uridylate kinase activity	1 (0.1%)	1 (0.02%)	0.162738	0.767406
87	GO:0015067	amidinotransferase activity	1 (0.1%)	1 (0.02%)	0.162738	0.767406
88	GO:0016211	ammonia ligase activity	1 (0.1%)	1 (0.02%)	0.162738	0.767406
89	GO:0016712	oxidoreductase activity, acting on paired donors, with incorporation or reduction of molecular oxygen, reduced flavin or flavoprotein as one donor, and incorporation of one atom of oxygen	1 (0.1%)	1 (0.02%)	0.162738	0.767406
90	GO:0016722	oxidoreductase activity, oxidizing metal ions	1 (0.1%)	1 (0.02%)	0.162738	0.767406
91	GO:0016724	oxidoreductase activity, oxidizing metal ions, oxygen as acceptor	1 (0.1%)	1 (0.02%)	0.162738	0.767406
92	GO:0016725	oxidoreductase activity, acting on CH or CH2 groups	1 (0.1%)	1 (0.02%)	0.162738	0.767406
93	GO:0016728	oxidoreductase activity, acting on CH or CH2 groups, disulfide as acceptor	1 (0.1%)	1 (0.02%)	0.162738	0.767406
94	GO:0016843	amine-lyase activity	1 (0.1%)	1 (0.02%)	0.162738	0.767406
95	GO:0016855	racemase and epimerase activity, acting on amino acids and derivatives	1 (0.1%)	1 (0.02%)	0.162738	0.767406
96	GO:0016863	intramolecular oxidoreductase activity, transposing C=C bonds	1 (0.1%)	1 (0.02%)	0.162738	0.767406
97	GO:0016880	acid-ammonia (or amide) ligase activity	1 (0.1%)	1 (0.02%)	0.162738	0.767406
98	GO:0019201	nucleotide kinase activity	1 (0.1%)	1 (0.02%)	0.162738	0.767406
99	GO:0031705	bombesin receptor binding	1 (0.1%)	1 (0.02%)	0.162738	0.767406
100	GO:0031714	C5a anaphylatoxin chemotactic receptor binding	1 (0.1%)	1 (0.02%)	0.162738	0.767406
101	GO:0033765	steroid dehydrogenase activity, acting on the CH-CH group of donors	1 (0.1%)	1 (0.02%)	0.162738	0.767406
102	GO:0036361	racemase activity, acting on amino acids and derivatives	1 (0.1%)	1 (0.02%)	0.162738	0.767406
103	GO:0043208	glycosphingolipid binding	1 (0.1%)	1 (0.02%)	0.162738	0.767406
104	GO:0047661	amino-acid racemase activity	1 (0.1%)	1 (0.02%)	0.162738	0.767406
105	GO:0051032	nucleic acid transmembrane transporter activity	1 (0.1%)	1 (0.02%)	0.162738	0.767406
106	GO:0051861	glycolipid binding	1 (0.1%)	1 (0.02%)	0.162738	0.767406
107	GO:0052816	long-chain acyl-CoA hydrolase activity	1 (0.1%)	1 (0.02%)	0.162738	0.767406
108	GO:0071714	icosanoid transmembrane transporter activity	1 (0.1%)	1 (0.02%)	0.162738	0.767406
109	GO:0072542	protein phosphatase activator activity	1 (0.1%)	1 (0.02%)	0.162738	0.767406
110	GO:0015267	channel activity	26 (2.6%)	132 (2.15%)	0.168323	0.778552
111	GO:0008138	protein tyrosine/serine/threonine phosphatase activity	3 (0.3%)	9 (0.15%)	0.169007	0.778552
112	GO:0005216	ion channel activity	25 (2.5%)	127 (2.06%)	0.174863	0.778552
113	GO:0022838	substrate-specific channel activity	25 (2.5%)	127 (2.06%)	0.174863	0.778552
114	GO:0015631	tubulin binding	18 (1.8%)	88 (1.43%)	0.176099	0.778552
115	GO:0005230	extracellular ligand-gated ion channel activity	4 (0.4%)	14 (0.23%)	0.181887	0.778552
116	GO:0003712	transcription cofactor activity	27 (2.7%)	139 (2.26%)	0.182237	0.778552
117	GO:0003678	DNA helicase activity	5 (0.5%)	19 (0.31%)	0.185072	0.778552
118	GO:0004713	protein tyrosine kinase activity	10 (1%)	45 (0.73%)	0.185702	0.778552
119	GO:0000217	DNA secondary structure binding	2 (0.2%)	5 (0.08%)	0.188648	0.778552
120	GO:0005179	hormone activity	2 (0.2%)	5 (0.08%)	0.188648	0.778552
121	GO:0015301	anion:anion antiporter activity	2 (0.2%)	5 (0.08%)	0.188648	0.778552
122	GO:0016408	C-acyltransferase activity	2 (0.2%)	5 (0.08%)	0.188648	0.778552
123	GO:0033612	receptor serine/threonine kinase binding	2 (0.2%)	5 (0.08%)	0.188648	0.778552
124	GO:0070696	transmembrane receptor protein serine/threonine kinase binding	2 (0.2%)	5 (0.08%)	0.188648	0.778552
125	GO:0022803	passive transmembrane transporter activity	26 (2.6%)	134 (2.18%)	0.189336	0.778552
126	GO:0004175	endopeptidase activity	13 (1.3%)	62 (1.01%)	0.198808	0.811008
127	GO:0032403	protein complex binding	10 (1%)	46 (0.75%)	0.205014	0.829743
128	GO:0031072	heat shock protein binding	6 (0.6%)	25 (0.41%)	0.211114	0.847753
129	GO:0016769	transferase activity, transferring nitrogenous groups	4 (0.4%)	15 (0.24%)	0.218086	0.868964
130	GO:0005261	cation channel activity	17 (1.7%)	87 (1.41%)	0.241342	0.878247
131	GO:0061135	endopeptidase regulator activity	5 (0.5%)	21 (0.34%)	0.248179	0.878247
132	GO:0003823	antigen binding	2 (0.2%)	6 (0.1%)	0.253738	0.878247
133	GO:0004935	adrenergic receptor activity	2 (0.2%)	6 (0.1%)	0.253738	0.878247
134	GO:0005343	organic acid:sodium symporter activity	2 (0.2%)	6 (0.1%)	0.253738	0.878247
135	GO:0005501	retinoid binding	2 (0.2%)	6 (0.1%)	0.253738	0.878247
136	GO:0015370	solute:sodium symporter activity	2 (0.2%)	6 (0.1%)	0.253738	0.878247
137	GO:0016229	steroid dehydrogenase activity	2 (0.2%)	6 (0.1%)	0.253738	0.878247
138	GO:0016765	transferase activity, transferring alkyl or aryl (other than methyl) groups	2 (0.2%)	6 (0.1%)	0.253738	0.878247
139	GO:0019840	isoprenoid binding	2 (0.2%)	6 (0.1%)	0.253738	0.878247
140	GO:0005319	lipid transporter activity	7 (0.7%)	32 (0.52%)	0.256772	0.878247
141	GO:0032934	sterol binding	3 (0.3%)	11 (0.18%)	0.260627	0.878247
142	GO:0015291	secondary active transmembrane transporter activity	8 (0.8%)	38 (0.62%)	0.270149	0.878247
143	GO:0004866	endopeptidase inhibitor activity	4 (0.4%)	17 (0.28%)	0.295046	0.878247
144	GO:0030414	peptidase inhibitor activity	4 (0.4%)	17 (0.28%)	0.295046	0.878247
145	GO:0061134	peptidase regulator activity	6 (0.6%)	28 (0.46%)	0.29895	0.878247
146	GO:0001727	lipid kinase activity	1 (0.1%)	2 (0.03%)	0.299014	0.878247
147	GO:0003909	DNA ligase activity	1 (0.1%)	2 (0.03%)	0.299014	0.878247
148	GO:0004084	branched-chain-amino-acid transaminase activity	1 (0.1%)	2 (0.03%)	0.299014	0.878247
149	GO:0004177	aminopeptidase activity	1 (0.1%)	2 (0.03%)	0.299014	0.878247
150	GO:0004683	calmodulin-dependent protein kinase activity	1 (0.1%)	2 (0.03%)	0.299014	0.878247
151	GO:0004950	chemokine receptor activity	1 (0.1%)	2 (0.03%)	0.299014	0.878247
152	GO:0005104	fibroblast growth factor receptor binding	1 (0.1%)	2 (0.03%)	0.299014	0.878247
153	GO:0005109	frizzled binding	1 (0.1%)	2 (0.03%)	0.299014	0.878247
154	GO:0005326	neurotransmitter transporter activity	1 (0.1%)	2 (0.03%)	0.299014	0.878247
155	GO:0005355	glucose transmembrane transporter activity	1 (0.1%)	2 (0.03%)	0.299014	0.878247
156	GO:0008171	O-methyltransferase activity	1 (0.1%)	2 (0.03%)	0.299014	0.878247
157	GO:0008556	potassium-transporting ATPase activity	1 (0.1%)	2 (0.03%)	0.299014	0.878247
158	GO:0016289	CoA hydrolase activity	1 (0.1%)	2 (0.03%)	0.299014	0.878247
159	GO:0016641	oxidoreductase activity, acting on the CH-NH2 group of donors, oxygen as acceptor	1 (0.1%)	2 (0.03%)	0.299014	0.878247
160	GO:0016755	transferase activity, transferring amino-acyl groups	1 (0.1%)	2 (0.03%)	0.299014	0.878247
161	GO:0016813	hydrolase activity, acting on carbon-nitrogen (but not peptide) bonds, in linear amidines	1 (0.1%)	2 (0.03%)	0.299014	0.878247
162	GO:0016840	carbon-nitrogen lyase activity	1 (0.1%)	2 (0.03%)	0.299014	0.878247
163	GO:0016884	carbon-nitrogen ligase activity, with glutamine as amido-N-donor	1 (0.1%)	2 (0.03%)	0.299014	0.878247
164	GO:0016917	GABA receptor activity	1 (0.1%)	2 (0.03%)	0.299014	0.878247
165	GO:0019211	phosphatase activator activity	1 (0.1%)	2 (0.03%)	0.299014	0.878247
166	GO:0030247	polysaccharide binding	1 (0.1%)	2 (0.03%)	0.299014	0.878247
167	GO:0031701	angiotensin receptor binding	1 (0.1%)	2 (0.03%)	0.299014	0.878247
168	GO:0032183	SUMO binding	1 (0.1%)	2 (0.03%)	0.299014	0.878247
169	GO:0046915	transition metal ion transmembrane transporter activity	1 (0.1%)	2 (0.03%)	0.299014	0.878247
170	GO:0046997	oxidoreductase activity, acting on the CH-NH group of donors, flavin as acceptor	1 (0.1%)	2 (0.03%)	0.299014	0.878247
171	GO:0047617	acyl-CoA hydrolase activity	1 (0.1%)	2 (0.03%)	0.299014	0.878247
172	GO:0050542	icosanoid binding	1 (0.1%)	2 (0.03%)	0.299014	0.878247
173	GO:0070259	tyrosyl-DNA phosphodiesterase activity	1 (0.1%)	2 (0.03%)	0.299014	0.878247
174	GO:1901338	catecholamine binding	1 (0.1%)	2 (0.03%)	0.299014	0.878247
175	GO:1901567	fatty acid derivative binding	1 (0.1%)	2 (0.03%)	0.299014	0.878247
176	GO:0005231	excitatory extracellular ligand-gated ion channel activity	3 (0.3%)	12 (0.2%)	0.308589	0.886712
177	GO:0008237	metallopeptidase activity	3 (0.3%)	12 (0.2%)	0.308589	0.886712
178	GO:0034061	DNA polymerase activity	3 (0.3%)	12 (0.2%)	0.308589	0.886712
179	GO:0004386	helicase activity	7 (0.7%)	34 (0.55%)	0.311591	0.886712
180	GO:0008081	phosphoric diester hydrolase activity	7 (0.7%)	34 (0.55%)	0.311591	0.886712
181	GO:0008188	neuropeptide receptor activity	2 (0.2%)	7 (0.11%)	0.319147	0.886712
182	GO:0008252	nucleotidase activity	2 (0.2%)	7 (0.11%)	0.319147	0.886712
183	GO:0031690	adrenergic receptor binding	2 (0.2%)	7 (0.11%)	0.319147	0.886712
184	GO:0042287	MHC protein binding	2 (0.2%)	7 (0.11%)	0.319147	0.886712
185	GO:0071813	lipoprotein particle binding	2 (0.2%)	7 (0.11%)	0.319147	0.886712
186	GO:0003682	chromatin binding	6 (0.6%)	29 (0.47%)	0.329713	0.910776
187	GO:0008289	lipid binding	22 (2.2%)	122 (1.98%)	0.333655	0.910776
188	GO:0015103	inorganic anion transmembrane transporter activity	4 (0.4%)	18 (0.29%)	0.33477	0.910776
189	GO:0016614	oxidoreductase activity, acting on CH-OH group of donors	10 (1%)	52 (0.85%)	0.334896	0.910776
190	GO:0005085	guanyl-nucleotide exchange factor activity	7 (0.7%)	35 (0.57%)	0.339792	0.914413
191	GO:0019902	phosphatase binding	7 (0.7%)	35 (0.57%)	0.339792	0.914413
192	GO:0043178	alcohol binding	3 (0.3%)	13 (0.21%)	0.356788	0.919255
193	GO:0005088	Ras guanyl-nucleotide exchange factor activity	6 (0.6%)	30 (0.49%)	0.360844	0.919255
194	GO:0022890	inorganic cation transmembrane transporter activity	22 (2.2%)	124 (2.02%)	0.363891	0.919255
195	GO:0015077	monovalent inorganic cation transmembrane transporter activity	16 (1.6%)	89 (1.45%)	0.373485	0.919255
196	GO:0008187	poly-pyrimidine tract binding	2 (0.2%)	8 (0.13%)	0.38305	0.919255
197	GO:0008235	metalloexopeptidase activity	2 (0.2%)	8 (0.13%)	0.38305	0.919255
198	GO:0016645	oxidoreductase activity, acting on the CH-NH group of donors	2 (0.2%)	8 (0.13%)	0.38305	0.919255
199	GO:0005488	binding	781 (78.02%)	4774 (77.61%)	0.38485	0.919255
200	GO:0008238	exopeptidase activity	5 (0.5%)	25 (0.41%)	0.385228	0.919255
201	GO:0004536	deoxyribonuclease activity	3 (0.3%)	14 (0.23%)	0.404489	0.919255
202	GO:0005496	steroid binding	3 (0.3%)	14 (0.23%)	0.404489	0.919255
203	GO:0034062	RNA polymerase activity	3 (0.3%)	14 (0.23%)	0.404489	0.919255
204	GO:0046332	SMAD binding	3 (0.3%)	14 (0.23%)	0.404489	0.919255
205	GO:0001228	transcriptional activator activity, RNA polymerase II transcription regulatory region sequence-specific binding	1 (0.1%)	3 (0.05%)	0.413128	0.919255
206	GO:0003697	single-stranded DNA binding	1 (0.1%)	3 (0.05%)	0.413128	0.919255
207	GO:0003720	telomerase activity	1 (0.1%)	3 (0.05%)	0.413128	0.919255
208	GO:0004190	aspartic-type endopeptidase activity	1 (0.1%)	3 (0.05%)	0.413128	0.919255
209	GO:0004197	cysteine-type endopeptidase activity	1 (0.1%)	3 (0.05%)	0.413128	0.919255
210	GO:0004470	malic enzyme activity	1 (0.1%)	3 (0.05%)	0.413128	0.919255
211	GO:0004529	exodeoxyribonuclease activity	1 (0.1%)	3 (0.05%)	0.413128	0.919255
212	GO:0004690	cyclic nucleotide-dependent protein kinase activity	1 (0.1%)	3 (0.05%)	0.413128	0.919255
213	GO:0004725	protein tyrosine phosphatase activity	1 (0.1%)	3 (0.05%)	0.413128	0.919255
214	GO:0005221	intracellular cyclic nucleotide activated cation channel activity	1 (0.1%)	3 (0.05%)	0.413128	0.919255
215	GO:0008017	microtubule binding	1 (0.1%)	3 (0.05%)	0.413128	0.919255
216	GO:0008329	signaling pattern recognition receptor activity	1 (0.1%)	3 (0.05%)	0.413128	0.919255
217	GO:0015245	fatty acid transporter activity	1 (0.1%)	3 (0.05%)	0.413128	0.919255
218	GO:0015662	ATPase activity, coupled to transmembrane movement of ions, phosphorylative mechanism	1 (0.1%)	3 (0.05%)	0.413128	0.919255
219	GO:0016454	C-palmitoyltransferase activity	1 (0.1%)	3 (0.05%)	0.413128	0.919255
220	GO:0016671	oxidoreductase activity, acting on a sulfur group of donors, disulfide as acceptor	1 (0.1%)	3 (0.05%)	0.413128	0.919255
221	GO:0016778	diphosphotransferase activity	1 (0.1%)	3 (0.05%)	0.413128	0.919255
222	GO:0016886	ligase activity, forming phosphoric ester bonds	1 (0.1%)	3 (0.05%)	0.413128	0.919255
223	GO:0016895	exodeoxyribonuclease activity, producing 5'-phosphomonoesters	1 (0.1%)	3 (0.05%)	0.413128	0.919255
224	GO:0034190	apolipoprotein receptor binding	1 (0.1%)	3 (0.05%)	0.413128	0.919255
225	GO:0038187	pattern recognition receptor activity	1 (0.1%)	3 (0.05%)	0.413128	0.919255
226	GO:0043236	laminin binding	1 (0.1%)	3 (0.05%)	0.413128	0.919255
227	GO:0043539	protein serine/threonine kinase activator activity	1 (0.1%)	3 (0.05%)	0.413128	0.919255
228	GO:0043855	cyclic nucleotide-gated ion channel activity	1 (0.1%)	3 (0.05%)	0.413128	0.919255
229	GO:0045125	bioactive lipid receptor activity	1 (0.1%)	3 (0.05%)	0.413128	0.919255
230	GO:0050840	extracellular matrix binding	1 (0.1%)	3 (0.05%)	0.413128	0.919255
231	GO:0070001	aspartic-type peptidase activity	1 (0.1%)	3 (0.05%)	0.413128	0.919255
232	GO:0000989	transcription factor activity, transcription factor binding	28 (2.8%)	165 (2.68%)	0.436095	0.963383
233	GO:0005160	transforming growth factor beta receptor binding	2 (0.2%)	9 (0.15%)	0.444206	0.963383
234	GO:0015293	symporter activity	2 (0.2%)	9 (0.15%)	0.444206	0.963383
235	GO:0015294	solute:cation symporter activity	2 (0.2%)	9 (0.15%)	0.444206	0.963383
236	GO:0030551	cyclic nucleotide binding	2 (0.2%)	9 (0.15%)	0.444206	0.963383
237	GO:0071814	protein-lipid complex binding	2 (0.2%)	9 (0.15%)	0.444206	0.963383
238	GO:0015276	ligand-gated ion channel activity	8 (0.8%)	45 (0.73%)	0.453486	0.968378
239	GO:0022834	ligand-gated channel activity	8 (0.8%)	45 (0.73%)	0.453486	0.968378
240	GO:0044877	macromolecular complex binding	19 (1.9%)	112 (1.82%)	0.460739	0.968378
241	GO:0022836	gated channel activity	12 (1.2%)	70 (1.14%)	0.471557	0.968378
242	GO:0000988	transcription factor activity, protein binding	28 (2.8%)	168 (2.73%)	0.477473	0.968378
243	GO:0001076	transcription factor activity, RNA polymerase II transcription factor binding	5 (0.5%)	28 (0.46%)	0.488071	0.968378
244	GO:0008233	peptidase activity	34 (3.4%)	206 (3.35%)	0.493768	0.968378
245	GO:0070011	peptidase activity, acting on L-amino acid peptides	34 (3.4%)	206 (3.35%)	0.493768	0.968378
246	GO:0001637	G-protein coupled chemoattractant receptor activity	1 (0.1%)	4 (0.07%)	0.508681	0.968378
247	GO:0003916	DNA topoisomerase activity	1 (0.1%)	4 (0.07%)	0.508681	0.968378
248	GO:0003964	RNA-directed DNA polymerase activity	1 (0.1%)	4 (0.07%)	0.508681	0.968378
249	GO:0004448	isocitrate dehydrogenase activity	1 (0.1%)	4 (0.07%)	0.508681	0.968378
250	GO:0004712	protein serine/threonine/tyrosine kinase activity	1 (0.1%)	4 (0.07%)	0.508681	0.968378
251	GO:0005283	sodium:amino acid symporter activity	1 (0.1%)	4 (0.07%)	0.508681	0.968378
252	GO:0005310	dicarboxylic acid transmembrane transporter activity	1 (0.1%)	4 (0.07%)	0.508681	0.968378
253	GO:0005372	water transmembrane transporter activity	1 (0.1%)	4 (0.07%)	0.508681	0.968378
254	GO:0005416	cation:amino acid symporter activity	1 (0.1%)	4 (0.07%)	0.508681	0.968378
255	GO:0005520	insulin-like growth factor binding	1 (0.1%)	4 (0.07%)	0.508681	0.968378
256	GO:0015932	nucleobase-containing compound transmembrane transporter activity	1 (0.1%)	4 (0.07%)	0.508681	0.968378
257	GO:0016646	oxidoreductase activity, acting on the CH-NH group of donors, NAD or NADP as acceptor	1 (0.1%)	4 (0.07%)	0.508681	0.968378
258	GO:0016709	oxidoreductase activity, acting on paired donors, with incorporation or reduction of molecular oxygen, NAD(P)H as one donor, and incorporation of one atom of oxygen	1 (0.1%)	4 (0.07%)	0.508681	0.968378
259	GO:0019203	carbohydrate phosphatase activity	1 (0.1%)	4 (0.07%)	0.508681	0.968378
260	GO:0019955	cytokine binding	1 (0.1%)	4 (0.07%)	0.508681	0.968378
261	GO:0030228	lipoprotein particle receptor activity	1 (0.1%)	4 (0.07%)	0.508681	0.968378
262	GO:0032404	mismatch repair complex binding	1 (0.1%)	4 (0.07%)	0.508681	0.968378
263	GO:0034483	heparan sulfate sulfotransferase activity	1 (0.1%)	4 (0.07%)	0.508681	0.968378
264	GO:0035173	histone kinase activity	1 (0.1%)	4 (0.07%)	0.508681	0.968378
265	GO:0035184	histone threonine kinase activity	1 (0.1%)	4 (0.07%)	0.508681	0.968378
266	GO:0042379	chemokine receptor binding	1 (0.1%)	4 (0.07%)	0.508681	0.968378
267	GO:0048020	CCR chemokine receptor binding	1 (0.1%)	4 (0.07%)	0.508681	0.968378
268	GO:0050308	sugar-phosphatase activity	1 (0.1%)	4 (0.07%)	0.508681	0.968378
269	GO:0052742	phosphatidylinositol kinase activity	1 (0.1%)	4 (0.07%)	0.508681	0.968378
270	GO:0090079	translation regulator activity, nucleic acid binding	1 (0.1%)	4 (0.07%)	0.508681	0.968378
271	GO:0008324	cation transmembrane transporter activity	31 (3.1%)	189 (3.07%)	0.512095	0.971279
272	GO:0005262	calcium channel activity	4 (0.4%)	23 (0.37%)	0.528739	0.991868
273	GO:0015085	calcium ion transmembrane transporter activity	4 (0.4%)	23 (0.37%)	0.528739	0.991868
274	GO:0072509	divalent inorganic cation transmembrane transporter activity	4 (0.4%)	23 (0.37%)	0.528739	0.991868
275	GO:0004112	cyclic-nucleotide phosphodiesterase activity	3 (0.3%)	17 (0.28%)	0.539199	1
276	GO:0008227	G-protein coupled amine receptor activity	3 (0.3%)	17 (0.28%)	0.539199	1
277	GO:0016779	nucleotidyltransferase activity	6 (0.6%)	36 (0.59%)	0.544335	1
278	GO:0022804	active transmembrane transporter activity	12 (1.2%)	74 (1.2%)	0.55463	1
279	GO:0004520	endodeoxyribonuclease activity	2 (0.2%)	11 (0.18%)	0.555413	1
280	GO:0004675	transmembrane receptor protein serine/threonine kinase activity	2 (0.2%)	11 (0.18%)	0.555413	1
281	GO:0005272	sodium channel activity	2 (0.2%)	11 (0.18%)	0.555413	1
282	GO:0016790	thiolester hydrolase activity	2 (0.2%)	11 (0.18%)	0.555413	1
283	GO:0019903	protein phosphatase binding	2 (0.2%)	11 (0.18%)	0.555413	1
284	GO:0048037	cofactor binding	4 (0.4%)	24 (0.39%)	0.564406	1
285	GO:0005126	cytokine receptor binding	6 (0.6%)	37 (0.6%)	0.572864	1
286	GO:0015036	disulfide oxidoreductase activity	3 (0.3%)	18 (0.29%)	0.580085	1
287	GO:0016763	transferase activity, transferring pentosyl groups	3 (0.3%)	18 (0.29%)	0.580085	1
288	GO:0022843	voltage-gated cation channel activity	3 (0.3%)	18 (0.29%)	0.580085	1
289	GO:0008047	enzyme activator activity	11 (1.1%)	69 (1.12%)	0.580841	1
290	GO:0004003	ATP-dependent DNA helicase activity	1 (0.1%)	5 (0.08%)	0.588689	1
291	GO:0004936	alpha-adrenergic receptor activity	1 (0.1%)	5 (0.08%)	0.588689	1
292	GO:0005245	voltage-gated calcium channel activity	1 (0.1%)	5 (0.08%)	0.588689	1
293	GO:0005254	chloride channel activity	1 (0.1%)	5 (0.08%)	0.588689	1
294	GO:0008026	ATP-dependent helicase activity	1 (0.1%)	5 (0.08%)	0.588689	1
295	GO:0016615	malate dehydrogenase activity	1 (0.1%)	5 (0.08%)	0.588689	1
296	GO:0016860	intramolecular oxidoreductase activity	1 (0.1%)	5 (0.08%)	0.588689	1
297	GO:0016878	acid-thiol ligase activity	1 (0.1%)	5 (0.08%)	0.588689	1
298	GO:0022829	wide pore channel activity	1 (0.1%)	5 (0.08%)	0.588689	1
299	GO:0033764	steroid dehydrogenase activity, acting on the CH-OH group of donors, NAD or NADP as acceptor	1 (0.1%)	5 (0.08%)	0.588689	1
300	GO:0042165	neurotransmitter binding	1 (0.1%)	5 (0.08%)	0.588689	1
301	GO:0047429	nucleoside-triphosphate diphosphatase activity	1 (0.1%)	5 (0.08%)	0.588689	1
302	GO:0070035	purine NTP-dependent helicase activity	1 (0.1%)	5 (0.08%)	0.588689	1
303	GO:0016810	hydrolase activity, acting on carbon-nitrogen (but not peptide) bonds	7 (0.7%)	44 (0.72%)	0.589661	1
304	GO:0070851	growth factor receptor binding	4 (0.4%)	25 (0.41%)	0.598535	1
305	GO:0005249	voltage-gated potassium channel activity	2 (0.2%)	12 (0.2%)	0.604777	1
306	GO:0019829	cation-transporting ATPase activity	2 (0.2%)	12 (0.2%)	0.604777	1
307	GO:0099516	ion antiporter activity	2 (0.2%)	12 (0.2%)	0.604777	1
308	GO:0043169	cation binding	238 (23.78%)	1480 (24.06%)	0.605061	1
309	GO:0016616	oxidoreductase activity, acting on the CH-OH group of donors, NAD or NADP as acceptor	5 (0.5%)	32 (0.52%)	0.613821	1
310	GO:0016903	oxidoreductase activity, acting on the aldehyde or oxo group of donors	3 (0.3%)	19 (0.31%)	0.618597	1
311	GO:0016667	oxidoreductase activity, acting on a sulfur group of donors	4 (0.4%)	26 (0.42%)	0.631007	1
312	GO:0019887	protein kinase regulator activity	9 (0.9%)	59 (0.96%)	0.638977	1
313	GO:0003676	nucleic acid binding	173 (17.28%)	1085 (17.64%)	0.641751	1
314	GO:0019199	transmembrane receptor protein kinase activity	5 (0.5%)	33 (0.54%)	0.642295	1
315	GO:0003727	single-stranded RNA binding	2 (0.2%)	13 (0.21%)	0.649866	1
316	GO:0005096	GTPase activator activity	2 (0.2%)	13 (0.21%)	0.649866	1
317	GO:0015297	antiporter activity	2 (0.2%)	13 (0.21%)	0.649866	1
318	GO:0042625	ATPase coupled ion transmembrane transporter activity	2 (0.2%)	13 (0.21%)	0.649866	1
319	GO:0005244	voltage-gated ion channel activity	3 (0.3%)	20 (0.33%)	0.654634	1
320	GO:0022832	voltage-gated channel activity	3 (0.3%)	20 (0.33%)	0.654634	1
321	GO:0015145	monosaccharide transmembrane transporter activity	1 (0.1%)	6 (0.1%)	0.655679	1
322	GO:0015149	hexose transmembrane transporter activity	1 (0.1%)	6 (0.1%)	0.655679	1
323	GO:0016505	peptidase activator activity involved in apoptotic process	1 (0.1%)	6 (0.1%)	0.655679	1
324	GO:0016638	oxidoreductase activity, acting on the CH-NH2 group of donors	1 (0.1%)	6 (0.1%)	0.655679	1
325	GO:0016776	phosphotransferase activity, phosphate group as acceptor	1 (0.1%)	6 (0.1%)	0.655679	1
326	GO:0016814	hydrolase activity, acting on carbon-nitrogen (but not peptide) bonds, in cyclic amidines	1 (0.1%)	6 (0.1%)	0.655679	1
327	GO:0016854	racemase and epimerase activity	1 (0.1%)	6 (0.1%)	0.655679	1
328	GO:0019843	rRNA binding	1 (0.1%)	6 (0.1%)	0.655679	1
329	GO:0022884	macromolecule transmembrane transporter activity	1 (0.1%)	6 (0.1%)	0.655679	1
330	GO:0035250	UDP-galactosyltransferase activity	1 (0.1%)	6 (0.1%)	0.655679	1
331	GO:0042562	hormone binding	1 (0.1%)	6 (0.1%)	0.655679	1
332	GO:0043425	bHLH transcription factor binding	1 (0.1%)	6 (0.1%)	0.655679	1
333	GO:0051183	vitamin transporter activity	1 (0.1%)	6 (0.1%)	0.655679	1
334	GO:0008170	N-methyltransferase activity	5 (0.5%)	34 (0.55%)	0.669422	1
335	GO:0016879	ligase activity, forming carbon-nitrogen bonds	5 (0.5%)	34 (0.55%)	0.669422	1
336	GO:0004553	hydrolase activity, hydrolyzing O-glycosyl compounds	3 (0.3%)	21 (0.34%)	0.688158	1
337	GO:0033218	amide binding	4 (0.4%)	28 (0.46%)	0.690683	1
338	GO:0042393	histone binding	4 (0.4%)	28 (0.46%)	0.690683	1
339	GO:0019888	protein phosphatase regulator activity	2 (0.2%)	14 (0.23%)	0.690763	1
340	GO:0004857	enzyme inhibitor activity	8 (0.8%)	55 (0.89%)	0.692019	1
341	GO:0004674	protein serine/threonine kinase activity	13 (1.3%)	89 (1.45%)	0.709448	1
342	GO:0008378	galactosyltransferase activity	1 (0.1%)	7 (0.11%)	0.711768	1
343	GO:0015108	chloride transmembrane transporter activity	1 (0.1%)	7 (0.11%)	0.711768	1
344	GO:0016504	peptidase activator activity	1 (0.1%)	7 (0.11%)	0.711768	1
345	GO:0016620	oxidoreductase activity, acting on the aldehyde or oxo group of donors, NAD or NADP as acceptor	1 (0.1%)	7 (0.11%)	0.711768	1
346	GO:0016868	intramolecular transferase activity, phosphotransferases	1 (0.1%)	7 (0.11%)	0.711768	1
347	GO:0016881	acid-amino acid ligase activity	1 (0.1%)	7 (0.11%)	0.711768	1
348	GO:0016757	transferase activity, transferring glycosyl groups	18 (1.8%)	122 (1.98%)	0.713953	1
349	GO:0003729	mRNA binding	3 (0.3%)	22 (0.36%)	0.719178	1
350	GO:0004714	transmembrane receptor protein tyrosine kinase activity	3 (0.3%)	22 (0.36%)	0.719178	1
351	GO:0016835	carbon-oxygen lyase activity	3 (0.3%)	22 (0.36%)	0.719178	1
352	GO:0016866	intramolecular transferase activity	2 (0.2%)	15 (0.24%)	0.727635	1
353	GO:0003774	motor activity	4 (0.4%)	30 (0.49%)	0.743163	1
354	GO:0043167	ion binding	253 (25.27%)	1603 (26.06%)	0.744121	1
355	GO:0031406	carboxylic acid binding	3 (0.3%)	23 (0.37%)	0.747744	1
356	GO:0043177	organic acid binding	3 (0.3%)	23 (0.37%)	0.747744	1
357	GO:0019207	kinase regulator activity	9 (0.9%)	65 (1.06%)	0.752461	1
358	GO:0004869	cysteine-type endopeptidase inhibitor activity	1 (0.1%)	8 (0.13%)	0.758728	1
359	GO:0005003	ephrin receptor activity	1 (0.1%)	8 (0.13%)	0.758728	1
360	GO:0005048	signal sequence binding	1 (0.1%)	8 (0.13%)	0.758728	1
361	GO:0005242	inward rectifier potassium channel activity	1 (0.1%)	8 (0.13%)	0.758728	1
362	GO:0010485	H4 histone acetyltransferase activity	1 (0.1%)	8 (0.13%)	0.758728	1
363	GO:0015171	amino acid transmembrane transporter activity	1 (0.1%)	8 (0.13%)	0.758728	1
364	GO:0016831	carboxy-lyase activity	1 (0.1%)	8 (0.13%)	0.758728	1
365	GO:0032813	tumor necrosis factor receptor superfamily binding	1 (0.1%)	8 (0.13%)	0.758728	1
366	GO:0051119	sugar transmembrane transporter activity	1 (0.1%)	8 (0.13%)	0.758728	1
367	GO:0000149	SNARE binding	2 (0.2%)	16 (0.26%)	0.76071	1
368	GO:0004860	protein kinase inhibitor activity	2 (0.2%)	16 (0.26%)	0.76071	1
369	GO:0005253	anion channel activity	2 (0.2%)	16 (0.26%)	0.76071	1
370	GO:0016877	ligase activity, forming carbon-sulfur bonds	2 (0.2%)	16 (0.26%)	0.76071	1
371	GO:0019210	kinase inhibitor activity	2 (0.2%)	16 (0.26%)	0.76071	1
372	GO:0016705	oxidoreductase activity, acting on paired donors, with incorporation or reduction of molecular oxygen	6 (0.6%)	45 (0.73%)	0.763452	1
373	GO:0017111	nucleoside-triphosphatase activity	50 (5%)	334 (5.43%)	0.768217	1
374	GO:0008168	methyltransferase activity	10 (1%)	73 (1.19%)	0.771514	1
375	GO:0043168	anion binding	23 (2.3%)	160 (2.6%)	0.775836	1
376	GO:0004407	histone deacetylase activity	1 (0.1%)	9 (0.15%)	0.798043	1
377	GO:0015144	carbohydrate transmembrane transporter activity	1 (0.1%)	9 (0.15%)	0.798043	1
378	GO:0015929	hexosaminidase activity	1 (0.1%)	9 (0.15%)	0.798043	1
379	GO:0016796	exonuclease activity, active with either ribo- or deoxyribonucleic acids and producing 5'-phosphomonoesters	1 (0.1%)	9 (0.15%)	0.798043	1
380	GO:0017136	NAD-dependent histone deacetylase activity	1 (0.1%)	9 (0.15%)	0.798043	1
381	GO:0019205	nucleobase-containing compound kinase activity	1 (0.1%)	9 (0.15%)	0.798043	1
382	GO:0034979	NAD-dependent protein deacetylase activity	1 (0.1%)	9 (0.15%)	0.798043	1
383	GO:1901476	carbohydrate transporter activity	1 (0.1%)	9 (0.15%)	0.798043	1
384	GO:0044822	poly(A) RNA binding	8 (0.8%)	61 (0.99%)	0.798206	1
385	GO:0003713	transcription coactivator activity	2 (0.2%)	18 (0.29%)	0.816515	1
386	GO:0005217	intracellular ligand-gated ion channel activity	2 (0.2%)	18 (0.29%)	0.816515	1
387	GO:0019208	phosphatase regulator activity	2 (0.2%)	18 (0.29%)	0.816515	1
388	GO:0016741	transferase activity, transferring one-carbon groups	13 (1.3%)	97 (1.58%)	0.817633	1
389	GO:0046872	metal ion binding	135 (13.49%)	884 (14.37%)	0.82135	1
390	GO:0001608	G-protein coupled nucleotide receptor activity	1 (0.1%)	10 (0.16%)	0.830957	1
391	GO:0005227	calcium activated cation channel activity	1 (0.1%)	10 (0.16%)	0.830957	1
392	GO:0019213	deacetylase activity	1 (0.1%)	10 (0.16%)	0.830957	1
393	GO:0022839	ion gated channel activity	1 (0.1%)	10 (0.16%)	0.830957	1
394	GO:0033558	protein deacetylase activity	1 (0.1%)	10 (0.16%)	0.830957	1
395	GO:0045182	translation regulator activity	1 (0.1%)	10 (0.16%)	0.830957	1
396	GO:0004672	protein kinase activity	48 (4.8%)	331 (5.38%)	0.834987	1
397	GO:0016298	lipase activity	3 (0.3%)	27 (0.44%)	0.83935	1
398	GO:0008234	cysteine-type peptidase activity	2 (0.2%)	19 (0.31%)	0.839799	1
399	GO:0016462	pyrophosphatase activity	55 (5.49%)	378 (6.15%)	0.843637	1
400	GO:0015399	primary active transmembrane transporter activity	4 (0.4%)	35 (0.57%)	0.844388	1
401	GO:0015405	P-P-bond-hydrolysis-driven transmembrane transporter activity	4 (0.4%)	35 (0.57%)	0.844388	1
402	GO:0016853	isomerase activity	6 (0.6%)	50 (0.81%)	0.845724	1
403	GO:0004402	histone acetyltransferase activity	1 (0.1%)	11 (0.18%)	0.858512	1
404	GO:0008373	sialyltransferase activity	1 (0.1%)	11 (0.18%)	0.858512	1
405	GO:0015278	calcium-release channel activity	1 (0.1%)	11 (0.18%)	0.858512	1
406	GO:0016597	amino acid binding	1 (0.1%)	11 (0.18%)	0.858512	1
407	GO:0019209	kinase activator activity	1 (0.1%)	11 (0.18%)	0.858512	1
408	GO:0030291	protein serine/threonine kinase inhibitor activity	1 (0.1%)	11 (0.18%)	0.858512	1
409	GO:0030295	protein kinase activator activity	1 (0.1%)	11 (0.18%)	0.858512	1
410	GO:0061733	peptide-lysine-N-acetyltransferase activity	1 (0.1%)	11 (0.18%)	0.858512	1
411	GO:0099604	ligand-gated calcium channel activity	1 (0.1%)	11 (0.18%)	0.858512	1
412	GO:0016758	transferase activity, transferring hexosyl groups	6 (0.6%)	51 (0.83%)	0.859022	1
413	GO:0051427	hormone receptor binding	4 (0.4%)	36 (0.59%)	0.860001	1
414	GO:0004519	endonuclease activity	2 (0.2%)	20 (0.33%)	0.860373	1
415	GO:0018024	histone-lysine N-methyltransferase activity	2 (0.2%)	20 (0.33%)	0.860373	1
416	GO:0042054	histone methyltransferase activity	2 (0.2%)	20 (0.33%)	0.860373	1
417	GO:0016817	hydrolase activity, acting on acid anhydrides	55 (5.49%)	384 (6.24%)	0.874065	1
418	GO:0016818	hydrolase activity, acting on acid anhydrides, in phosphorus-containing anhydrides	55 (5.49%)	384 (6.24%)	0.874065	1
419	GO:0016887	ATPase activity	14 (1.4%)	110 (1.79%)	0.876687	1
420	GO:0030234	enzyme regulator activity	31 (3.1%)	226 (3.67%)	0.87704	1
421	GO:0016829	lyase activity	7 (0.7%)	60 (0.98%)	0.877853	1
422	GO:0046906	tetrapyrrole binding	5 (0.5%)	45 (0.73%)	0.877915	1
423	GO:0016811	hydrolase activity, acting on carbon-nitrogen (but not peptide) bonds, in linear amides	2 (0.2%)	21 (0.34%)	0.878501	1
424	GO:0016830	carbon-carbon lyase activity	2 (0.2%)	21 (0.34%)	0.878501	1
425	GO:0008146	sulfotransferase activity	1 (0.1%)	12 (0.2%)	0.881578	1
426	GO:0008375	acetylglucosaminyltransferase activity	1 (0.1%)	12 (0.2%)	0.881578	1
427	GO:0051536	iron-sulfur cluster binding	4 (0.4%)	38 (0.62%)	0.887239	1
428	GO:0016278	lysine N-methyltransferase activity	3 (0.3%)	30 (0.49%)	0.887728	1
429	GO:0016279	protein-lysine N-methyltransferase activity	3 (0.3%)	30 (0.49%)	0.887728	1
430	GO:0005548	phospholipid transporter activity	2 (0.2%)	22 (0.36%)	0.894433	1
431	GO:0016820	hydrolase activity, acting on acid anhydrides, catalyzing transmembrane movement of substances	2 (0.2%)	22 (0.36%)	0.894433	1
432	GO:0042626	ATPase activity, coupled to transmembrane movement of substances	2 (0.2%)	22 (0.36%)	0.894433	1
433	GO:0043492	ATPase activity, coupled to movement of substances	2 (0.2%)	22 (0.36%)	0.894433	1
434	GO:0008194	UDP-glycosyltransferase activity	4 (0.4%)	39 (0.63%)	0.899036	1
435	GO:0016773	phosphotransferase activity, alcohol group as acceptor	50 (5%)	357 (5.8%)	0.899762	1
436	GO:0001085	RNA polymerase II transcription factor binding	3 (0.3%)	31 (0.5%)	0.900691	1
437	GO:0034212	peptide N-acetyltransferase activity	1 (0.1%)	13 (0.21%)	0.900888	1
438	GO:0016491	oxidoreductase activity	37 (3.7%)	271 (4.41%)	0.901834	1
439	GO:0000166	nucleotide binding	15 (1.5%)	121 (1.97%)	0.905442	1
440	GO:1901265	nucleoside phosphate binding	15 (1.5%)	121 (1.97%)	0.905442	1
441	GO:0042623	ATPase activity, coupled	13 (1.3%)	107 (1.74%)	0.906974	1
442	GO:0016409	palmitoyltransferase activity	2 (0.2%)	23 (0.37%)	0.908403	1
443	GO:0098772	molecular function regulator	39 (3.9%)	286 (4.65%)	0.908821	1
444	GO:0016874	ligase activity	9 (0.9%)	79 (1.28%)	0.914698	1
445	GO:0004879	RNA polymerase II transcription factor activity, ligand-activated sequence-specific DNA binding	1 (0.1%)	14 (0.23%)	0.917051	1
446	GO:0016209	antioxidant activity	1 (0.1%)	14 (0.23%)	0.917051	1
447	GO:0098531	transcription factor activity, direct ligand regulated sequence-specific DNA binding	1 (0.1%)	14 (0.23%)	0.917051	1
448	GO:0051020	GTPase binding	8 (0.8%)	72 (1.17%)	0.918122	1
449	GO:0046914	transition metal ion binding	96 (9.59%)	667 (10.84%)	0.927987	1
450	GO:0097367	carbohydrate derivative binding	166 (16.58%)	1117 (18.16%)	0.928704	1
451	GO:0030246	carbohydrate binding	1 (0.1%)	15 (0.24%)	0.930581	1
452	GO:0016772	transferase activity, transferring phosphorus-containing groups	71 (7.09%)	505 (8.21%)	0.931234	1
453	GO:0019842	vitamin binding	2 (0.2%)	25 (0.41%)	0.931304	1
454	GO:0016247	channel regulator activity	3 (0.3%)	34 (0.55%)	0.931866	1
455	GO:0035091	phosphatidylinositol binding	3 (0.3%)	34 (0.55%)	0.931866	1
456	GO:0008757	S-adenosylmethionine-dependent methyltransferase activity	4 (0.4%)	43 (0.7%)	0.936018	1
457	GO:0016651	oxidoreductase activity, acting on NAD(P)H	2 (0.2%)	26 (0.42%)	0.940611	1
458	GO:0019783	ubiquitin-like protein-specific protease activity	1 (0.1%)	16 (0.26%)	0.941906	1
459	GO:0016301	kinase activity	55 (5.49%)	405 (6.58%)	0.946525	1
460	GO:0016746	transferase activity, transferring acyl groups	10 (1%)	92 (1.5%)	0.94666	1
461	GO:0032182	ubiquitin-like protein binding	2 (0.2%)	27 (0.44%)	0.948712	1
462	GO:0051540	metal cluster binding	4 (0.4%)	45 (0.73%)	0.94946	1
463	GO:0031267	small GTPase binding	7 (0.7%)	70 (1.14%)	0.952136	1
464	GO:0008276	protein methyltransferase activity	3 (0.3%)	37 (0.6%)	0.953795	1
465	GO:0016798	hydrolase activity, acting on glycosyl bonds	3 (0.3%)	37 (0.6%)	0.953795	1
466	GO:0016787	hydrolase activity	144 (14.39%)	992 (16.13%)	0.955302	1
467	GO:0035257	nuclear hormone receptor binding	2 (0.2%)	28 (0.46%)	0.955752	1
468	GO:0042578	phosphoric ester hydrolase activity	22 (2.2%)	183 (2.98%)	0.958214	1
469	GO:0004702	receptor signaling protein serine/threonine kinase activity	1 (0.1%)	18 (0.29%)	0.959318	1
470	GO:0016836	hydro-lyase activity	1 (0.1%)	18 (0.29%)	0.959318	1
471	GO:0016859	cis-trans isomerase activity	1 (0.1%)	18 (0.29%)	0.959318	1
472	GO:0016791	phosphatase activity	13 (1.3%)	118 (1.92%)	0.959986	1
473	GO:0019900	kinase binding	18 (1.8%)	155 (2.52%)	0.960479	1
474	GO:0017016	Ras GTPase binding	6 (0.6%)	64 (1.04%)	0.961212	1
475	GO:1901981	phosphatidylinositol phosphate binding	2 (0.2%)	29 (0.47%)	0.961862	1
476	GO:0042277	peptide binding	1 (0.1%)	19 (0.31%)	0.965958	1
477	GO:0019904	protein domain specific binding	15 (1.5%)	137 (2.23%)	0.971084	1
478	GO:1902936	phosphatidylinositol bisphosphate binding	1 (0.1%)	20 (0.33%)	0.971515	1
479	GO:0008080	N-acetyltransferase activity	2 (0.2%)	31 (0.5%)	0.971741	1
480	GO:0005543	phospholipid binding	6 (0.6%)	68 (1.11%)	0.97489	1
481	GO:0030695	GTPase regulator activity	3 (0.3%)	42 (0.68%)	0.976338	1
482	GO:0016747	transferase activity, transferring acyl groups other than amino-acyl groups	7 (0.7%)	77 (1.25%)	0.976673	1
483	GO:0001882	nucleoside binding	151 (15.08%)	1057 (17.18%)	0.97675	1
484	GO:0016788	hydrolase activity, acting on ester bonds	35 (3.5%)	286 (4.65%)	0.978922	1
485	GO:0004721	phosphoprotein phosphatase activity	7 (0.7%)	78 (1.27%)	0.979027	1
486	GO:0004620	phospholipase activity	1 (0.1%)	22 (0.36%)	0.980058	1
487	GO:0017076	purine nucleotide binding	1 (0.1%)	22 (0.36%)	0.980058	1
488	GO:0035258	steroid hormone receptor binding	1 (0.1%)	22 (0.36%)	0.980058	1
489	GO:0001883	purine nucleoside binding	150 (14.99%)	1055 (17.15%)	0.980111	1
490	GO:0032549	ribonucleoside binding	150 (14.99%)	1055 (17.15%)	0.980111	1
491	GO:0032550	purine ribonucleoside binding	150 (14.99%)	1055 (17.15%)	0.980111	1
492	GO:0005057	receptor signaling protein activity	2 (0.2%)	34 (0.55%)	0.982082	1
493	GO:0016410	N-acyltransferase activity	2 (0.2%)	34 (0.55%)	0.982082	1
494	GO:0004527	exonuclease activity	1 (0.1%)	23 (0.37%)	0.983315	1
495	GO:0016627	oxidoreductase activity, acting on the CH-CH group of donors	1 (0.1%)	23 (0.37%)	0.983315	1
496	GO:0060589	nucleoside-triphosphatase regulator activity	3 (0.3%)	45 (0.73%)	0.984341	1
497	GO:0016407	acetyltransferase activity	2 (0.2%)	35 (0.57%)	0.984628	1
498	GO:0004812	aminoacyl-tRNA ligase activity	1 (0.1%)	24 (0.39%)	0.98604	1
499	GO:0016782	transferase activity, transferring sulfur-containing groups	1 (0.1%)	24 (0.39%)	0.98604	1
500	GO:0016875	ligase activity, forming carbon-oxygen bonds	1 (0.1%)	25 (0.41%)	0.988321	1
501	GO:0016876	ligase activity, forming aminoacyl-tRNA and related compounds	1 (0.1%)	25 (0.41%)	0.988321	1
502	GO:1901363	heterocyclic compound binding	323 (32.27%)	2177 (35.39%)	0.989462	1
503	GO:0019787	ubiquitin-like protein transferase activity	9 (0.9%)	102 (1.66%)	0.990388	1
504	GO:0036094	small molecule binding	175 (17.48%)	1250 (20.32%)	0.994045	1
505	GO:0043021	ribonucleoprotein complex binding	1 (0.1%)	29 (0.47%)	0.99428	1
506	GO:0004518	nuclease activity	3 (0.3%)	55 (0.89%)	0.996234	1
507	GO:0008134	transcription factor binding	8 (0.8%)	103 (1.67%)	0.996613	1
508	GO:0097159	organic cyclic compound binding	333 (33.27%)	2293 (37.28%)	0.998257	1
509	GO:0019899	enzyme binding	50 (5%)	433 (7.04%)	0.998351	1
510	GO:0044389	ubiquitin-like protein ligase binding	5 (0.5%)	85 (1.38%)	0.999014	1
511	GO:0008135	translation factor activity, RNA binding	1 (0.1%)	43 (0.7%)	0.999532	1
512	GO:0016740	transferase activity	133 (13.29%)	1037 (16.86%)	0.999692	1
513	GO:0003723	RNA binding	32 (3.2%)	341 (5.54%)	0.999942	1
514	GO:0003824	catalytic activity	354 (35.36%)	2643 (42.97%)	1	1
E18 VS. E28 GO Enrichment (Biological Process)
#	GO ID	Description	GeneRatio (1143)	BgRatio (6804)	pvalue	p.adjust
1	GO:0044767	single-organism developmental process	327 (28.61%)	1433 (21.06%)	0	0
2	GO:0032501	multicellular organismal process	355 (31.06%)	1583 (23.27%)	0	0
3	GO:0032502	developmental process	337 (29.48%)	1493 (21.94%)	0	0
4	GO:0044707	single-multicellular organism process	324 (28.35%)	1438 (21.13%)	0	0
5	GO:0007275	multicellular organism development	272 (23.8%)	1197 (17.59%)	0	2e-06
6	GO:0048856	anatomical structure development	297 (25.98%)	1332 (19.58%)	0	2e-06
7	GO:0048731	system development	247 (21.61%)	1082 (15.9%)	0	6e-06
8	GO:0030154	cell differentiation	192 (16.8%)	800 (11.76%)	0	6e-06
9	GO:0048869	cellular developmental process	206 (18.02%)	889 (13.07%)	0	3e-05
10	GO:0048513	animal organ development	177 (15.49%)	754 (11.08%)	0	0.000107
11	GO:0009653	anatomical structure morphogenesis	164 (14.35%)	691 (10.16%)	0	0.000135
12	GO:0009790	embryo development	93 (8.14%)	344 (5.06%)	1e-06	0.000158
13	GO:0048646	anatomical structure formation involved in morphogenesis	78 (6.82%)	276 (4.06%)	1e-06	0.000186
14	GO:0044699	single-organism process	844 (73.84%)	4618 (67.87%)	1e-06	0.000196
15	GO:0022610	biological adhesion	78 (6.82%)	279 (4.1%)	1e-06	0.000245
16	GO:0072358	cardiovascular system development	64 (5.6%)	216 (3.17%)	1e-06	0.000245
17	GO:0072359	circulatory system development	64 (5.6%)	216 (3.17%)	1e-06	0.000245
18	GO:0022008	neurogenesis	90 (7.87%)	340 (5%)	3e-06	0.000427
19	GO:0048699	generation of neurons	85 (7.44%)	319 (4.69%)	4e-06	0.000584
20	GO:0044763	single-organism cellular process	718 (62.82%)	3875 (56.95%)	6e-06	0.000881
21	GO:0001944	vasculature development	44 (3.85%)	137 (2.01%)	7e-06	0.000942
22	GO:0009888	tissue development	105 (9.19%)	424 (6.23%)	1e-05	0.001328
23	GO:0007399	nervous system development	126 (11.02%)	529 (7.77%)	1e-05	0.001328
24	GO:0042476	odontogenesis	16 (1.4%)	32 (0.47%)	1.5e-05	0.001735
25	GO:0001822	kidney development	19 (1.66%)	42 (0.62%)	1.5e-05	0.001735
26	GO:1901615	organic hydroxy compound metabolic process	34 (2.97%)	99 (1.46%)	1.5e-05	0.001735
27	GO:0018958	phenol-containing compound metabolic process	12 (1.05%)	20 (0.29%)	1.6e-05	0.001767
28	GO:0048514	blood vessel morphogenesis	35 (3.06%)	104 (1.53%)	1.9e-05	0.002001
29	GO:0001659	temperature homeostasis	6 (0.52%)	6 (0.09%)	2.2e-05	0.002238
30	GO:0072001	renal system development	19 (1.66%)	43 (0.63%)	2.3e-05	0.002238
31	GO:0043062	extracellular structure organization	22 (1.92%)	54 (0.79%)	2.5e-05	0.002309
32	GO:0001568	blood vessel development	39 (3.41%)	122 (1.79%)	2.5e-05	0.002309
33	GO:0009887	organ morphogenesis	68 (5.95%)	254 (3.73%)	3e-05	0.002717
34	GO:0043009	chordate embryonic development	49 (4.29%)	167 (2.45%)	3.2e-05	0.002804
35	GO:0009792	embryo development ending in birth or egg hatching	49 (4.29%)	169 (2.48%)	4.5e-05	0.003831
36	GO:0048598	embryonic morphogenesis	59 (5.16%)	216 (3.17%)	5.4e-05	0.00448
37	GO:0030182	neuron differentiation	70 (6.12%)	269 (3.95%)	6.2e-05	0.005014
38	GO:0048468	cell development	88 (7.7%)	357 (5.25%)	6.5e-05	0.00512
39	GO:0019827	stem cell population maintenance	15 (1.31%)	32 (0.47%)	7.2e-05	0.005335
40	GO:0098727	maintenance of cell number	15 (1.31%)	32 (0.47%)	7.2e-05	0.005335
41	GO:0060485	mesenchyme development	22 (1.92%)	58 (0.85%)	9e-05	0.006568
42	GO:0016331	morphogenesis of embryonic epithelium	19 (1.66%)	47 (0.69%)	0.0001	0.007079
43	GO:0060429	epithelium development	68 (5.95%)	264 (3.88%)	0.000111	0.007684
44	GO:0001649	osteoblast differentiation	22 (1.92%)	59 (0.87%)	0.000122	0.008235
45	GO:0045596	negative regulation of cell differentiation	18 (1.57%)	44 (0.65%)	0.000126	0.008363
46	GO:0003171	atrioventricular valve development	6 (0.52%)	7 (0.1%)	0.000133	0.008624
47	GO:0051093	negative regulation of developmental process	22 (1.92%)	60 (0.88%)	0.000162	0.010079
48	GO:0000904	cell morphogenesis involved in differentiation	52 (4.55%)	191 (2.81%)	0.000163	0.010079
49	GO:0007423	sensory organ development	50 (4.37%)	182 (2.67%)	0.00017	0.010313
50	GO:0002009	morphogenesis of an epithelium	40 (3.5%)	137 (2.01%)	0.000188	0.011166
51	GO:0048762	mesenchymal cell differentiation	19 (1.66%)	49 (0.72%)	0.000193	0.011246
52	GO:0048863	stem cell differentiation	20 (1.75%)	53 (0.78%)	0.000203	0.01164
53	GO:0001503	ossification	32 (2.8%)	103 (1.51%)	0.000236	0.013141
54	GO:0010721	negative regulation of cell development	13 (1.14%)	28 (0.41%)	0.000246	0.013141
55	GO:0014031	mesenchymal cell development	18 (1.57%)	46 (0.68%)	0.000247	0.013141
56	GO:0048864	stem cell development	18 (1.57%)	46 (0.68%)	0.000247	0.013141
57	GO:0007155	cell adhesion	57 (4.99%)	218 (3.2%)	0.000259	0.013517
58	GO:0001655	urogenital system development	21 (1.84%)	58 (0.85%)	0.000278	0.014288
59	GO:0003231	cardiac ventricle development	16 (1.4%)	39 (0.57%)	0.000287	0.014476
60	GO:0048729	tissue morphogenesis	42 (3.67%)	149 (2.19%)	0.000304	0.015047
61	GO:0051239	regulation of multicellular organismal process	82 (7.17%)	342 (5.03%)	0.000308	0.015047
62	GO:0043583	ear development	29 (2.54%)	92 (1.35%)	0.000347	0.016654
63	GO:0003208	cardiac ventricle morphogenesis	13 (1.14%)	29 (0.43%)	0.000378	0.017784
64	GO:0097164	ammonium ion metabolic process	9 (0.79%)	16 (0.24%)	0.000382	0.017784
65	GO:0035148	tube formation	17 (1.49%)	44 (0.65%)	0.000437	0.019985
66	GO:2000027	regulation of organ morphogenesis	12 (1.05%)	26 (0.38%)	0.000457	0.020616
67	GO:0045444	fat cell differentiation	19 (1.66%)	52 (0.76%)	0.000471	0.020916
68	GO:0048483	autonomic nervous system development	11 (0.96%)	23 (0.34%)	0.000542	0.023728
69	GO:0050768	negative regulation of neurogenesis	10 (0.87%)	20 (0.29%)	0.000626	0.026978
70	GO:0003170	heart valve development	7 (0.61%)	11 (0.16%)	0.000654	0.02779
71	GO:0044702	single organism reproductive process	50 (4.37%)	192 (2.82%)	0.000671	0.027836
72	GO:0006582	melanin metabolic process	5 (0.44%)	6 (0.09%)	0.000686	0.027836
73	GO:0090175	regulation of establishment of planar polarity	5 (0.44%)	6 (0.09%)	0.000686	0.027836
74	GO:0001656	metanephros development	9 (0.79%)	17 (0.25%)	0.000692	0.027836
75	GO:0048568	embryonic organ development	41 (3.59%)	150 (2.2%)	0.000713	0.028278
76	GO:0031649	heat generation	4 (0.35%)	4 (0.06%)	0.000793	0.030253
77	GO:0034694	response to prostaglandin	4 (0.35%)	4 (0.06%)	0.000793	0.030253
78	GO:0085029	extracellular matrix assembly	4 (0.35%)	4 (0.06%)	0.000793	0.030253
79	GO:0003205	cardiac chamber development	19 (1.66%)	54 (0.79%)	0.000809	0.030375
80	GO:0008284	positive regulation of cell proliferation	28 (2.45%)	92 (1.35%)	0.000817	0.030375
81	GO:0008544	epidermis development	24 (2.1%)	75 (1.1%)	0.000862	0.031343
82	GO:0035295	tube development	50 (4.37%)	194 (2.85%)	0.000864	0.031343
83	GO:0061061	muscle structure development	42 (3.67%)	157 (2.31%)	0.000991	0.03553
84	GO:0001838	embryonic epithelial tube formation	16 (1.4%)	43 (0.63%)	0.001035	0.036175
85	GO:0072175	epithelial tube formation	16 (1.4%)	43 (0.63%)	0.001035	0.036175
86	GO:0003206	cardiac chamber morphogenesis	17 (1.49%)	47 (0.69%)	0.001056	0.036175
87	GO:0001763	morphogenesis of a branching structure	18 (1.57%)	51 (0.75%)	0.001058	0.036175
88	GO:0030855	epithelial cell differentiation	35 (3.06%)	125 (1.84%)	0.001072	0.036258
89	GO:0051240	positive regulation of multicellular organismal process	30 (2.62%)	103 (1.51%)	0.001201	0.040144
90	GO:0003230	cardiac atrium development	8 (0.7%)	15 (0.22%)	0.001309	0.043271
91	GO:0035567	non-canonical Wnt signaling pathway	7 (0.61%)	12 (0.18%)	0.001342	0.043883
92	GO:0008277	regulation of G-protein coupled receptor protein signaling pathway	12 (1.05%)	29 (0.43%)	0.001503	0.048621
93	GO:0001942	hair follicle development	10 (0.87%)	22 (0.32%)	0.001585	0.04965
94	GO:0051961	negative regulation of nervous system development	10 (0.87%)	22 (0.32%)	0.001585	0.04965
95	GO:0098773	skin epidermis development	10 (0.87%)	22 (0.32%)	0.001585	0.04965
96	GO:0060537	muscle tissue development	32 (2.8%)	114 (1.68%)	0.001648	0.050323
97	GO:0030177	positive regulation of Wnt signaling pathway	13 (1.14%)	33 (0.49%)	0.001654	0.050323
98	GO:0051241	negative regulation of multicellular organismal process	26 (2.27%)	87 (1.28%)	0.001658	0.050323
99	GO:0060562	epithelial tube morphogenesis	30 (2.62%)	105 (1.54%)	0.001679	0.050323
100	GO:0007010	cytoskeleton organization	58 (5.07%)	239 (3.51%)	0.001691	0.050323
101	GO:0045165	cell fate commitment	18 (1.57%)	53 (0.78%)	0.001753	0.051642
102	GO:0001701	in utero embryonic development	16 (1.4%)	45 (0.66%)	0.00181	0.052816
103	GO:0001738	morphogenesis of a polarized epithelium	5 (0.44%)	7 (0.1%)	0.002067	0.05643
104	GO:0010657	muscle cell apoptotic process	5 (0.44%)	7 (0.1%)	0.002067	0.05643
105	GO:0010658	striated muscle cell apoptotic process	5 (0.44%)	7 (0.1%)	0.002067	0.05643
106	GO:0010659	cardiac muscle cell apoptotic process	5 (0.44%)	7 (0.1%)	0.002067	0.05643
107	GO:0033077	T cell differentiation in thymus	5 (0.44%)	7 (0.1%)	0.002067	0.05643
108	GO:0042417	dopamine metabolic process	5 (0.44%)	7 (0.1%)	0.002067	0.05643
109	GO:0071594	thymocyte aggregation	5 (0.44%)	7 (0.1%)	0.002067	0.05643
110	GO:0042633	hair cycle	12 (1.05%)	30 (0.44%)	0.002128	0.057565
111	GO:0003008	system process	77 (6.74%)	338 (4.97%)	0.002218	0.058856
112	GO:0044283	small molecule biosynthetic process	22 (1.92%)	71 (1.04%)	0.002218	0.058856
113	GO:0048844	artery morphogenesis	8 (0.7%)	16 (0.24%)	0.002235	0.058856
114	GO:0007417	central nervous system development	60 (5.25%)	252 (3.7%)	0.002296	0.059944
115	GO:0050767	regulation of neurogenesis	24 (2.1%)	80 (1.18%)	0.002326	0.060187
116	GO:0046649	lymphocyte activation	33 (2.89%)	121 (1.78%)	0.002363	0.060635
117	GO:0030098	lymphocyte differentiation	23 (2.01%)	76 (1.12%)	0.002509	0.062898
118	GO:0006584	catecholamine metabolic process	6 (0.52%)	10 (0.15%)	0.002523	0.062898
119	GO:0045665	negative regulation of neuron differentiation	6 (0.52%)	10 (0.15%)	0.002523	0.062898
120	GO:0014706	striated muscle tissue development	29 (2.54%)	103 (1.51%)	0.002536	0.062898
121	GO:0035239	tube morphogenesis	32 (2.8%)	117 (1.72%)	0.002601	0.06396
122	GO:0022404	molting cycle process	11 (0.96%)	27 (0.4%)	0.002729	0.066015
123	GO:0022405	hair cycle process	11 (0.96%)	27 (0.4%)	0.002729	0.066015
124	GO:0022414	reproductive process	63 (5.51%)	269 (3.95%)	0.002751	0.066015
125	GO:0090596	sensory organ morphogenesis	24 (2.1%)	81 (1.19%)	0.002791	0.066452
126	GO:0006338	chromatin remodeling	9 (0.79%)	20 (0.29%)	0.002961	0.067622
127	GO:0030239	myofibril assembly	9 (0.79%)	20 (0.29%)	0.002961	0.067622
128	GO:0031032	actomyosin structure organization	9 (0.79%)	20 (0.29%)	0.002961	0.067622
129	GO:0060840	artery development	9 (0.79%)	20 (0.29%)	0.002961	0.067622
130	GO:0032989	cellular component morphogenesis	64 (5.6%)	275 (4.04%)	0.002997	0.067622
131	GO:0001525	angiogenesis	23 (2.01%)	77 (1.13%)	0.003022	0.067622
132	GO:0008610	lipid biosynthetic process	23 (2.01%)	77 (1.13%)	0.003022	0.067622
133	GO:0035107	appendage morphogenesis	23 (2.01%)	77 (1.13%)	0.003022	0.067622
134	GO:0042471	ear morphogenesis	20 (1.75%)	64 (0.94%)	0.003096	0.06837
135	GO:0000902	cell morphogenesis	53 (4.64%)	220 (3.23%)	0.003101	0.06837
136	GO:0040011	locomotion	75 (6.56%)	332 (4.88%)	0.003176	0.069508
137	GO:0003207	cardiac chamber formation	4 (0.35%)	5 (0.07%)	0.003433	0.074041
138	GO:0060441	epithelial tube branching involved in lung morphogenesis	4 (0.35%)	5 (0.07%)	0.003433	0.074041
139	GO:0042692	muscle cell differentiation	31 (2.71%)	115 (1.69%)	0.003826	0.081915
140	GO:0042303	molting cycle	12 (1.05%)	32 (0.47%)	0.00401	0.085245
141	GO:0007389	pattern specification process	37 (3.24%)	144 (2.12%)	0.004086	0.08625
142	GO:0016477	cell migration	57 (4.99%)	243 (3.57%)	0.004132	0.086593
143	GO:0044711	single-organism biosynthetic process	55 (4.81%)	233 (3.42%)	0.004168	0.08674
144	GO:2000026	regulation of multicellular organismal development	39 (3.41%)	154 (2.26%)	0.00426	0.087303
145	GO:0006937	regulation of muscle contraction	7 (0.61%)	14 (0.21%)	0.004261	0.087303
146	GO:0000003	reproduction	64 (5.6%)	279 (4.1%)	0.004283	0.087303
147	GO:0048562	embryonic organ morphogenesis	31 (2.71%)	116 (1.7%)	0.004404	0.089161
148	GO:0098609	cell-cell adhesion	36 (3.15%)	140 (2.06%)	0.004521	0.09091
149	GO:0006563	L-serine metabolic process	3 (0.26%)	3 (0.04%)	0.00473	0.091494
150	GO:0034695	response to prostaglandin E	3 (0.26%)	3 (0.04%)	0.00473	0.091494
151	GO:0043578	nuclear matrix organization	3 (0.26%)	3 (0.04%)	0.00473	0.091494
152	GO:0042439	ethanolamine-containing compound metabolic process	5 (0.44%)	8 (0.12%)	0.00475	0.091494
153	GO:0070542	response to fatty acid	5 (0.44%)	8 (0.12%)	0.00475	0.091494
154	GO:0009712	catechol-containing compound metabolic process	6 (0.52%)	11 (0.16%)	0.004765	0.091494
155	GO:0035411	catenin import into nucleus	6 (0.52%)	11 (0.16%)	0.004765	0.091494
156	GO:0043588	skin development	10 (0.87%)	25 (0.37%)	0.004947	0.093939
157	GO:0008283	cell proliferation	81 (7.09%)	369 (5.42%)	0.004993	0.093939
158	GO:0016053	organic acid biosynthetic process	15 (1.31%)	45 (0.66%)	0.00505	0.093939
159	GO:0030326	embryonic limb morphogenesis	15 (1.31%)	45 (0.66%)	0.00505	0.093939
160	GO:0046394	carboxylic acid biosynthetic process	15 (1.31%)	45 (0.66%)	0.00505	0.093939
161	GO:0002521	leukocyte differentiation	28 (2.45%)	103 (1.51%)	0.005124	0.094715
162	GO:0003002	regionalization	32 (2.8%)	122 (1.79%)	0.005231	0.096095
163	GO:0051146	striated muscle cell differentiation	18 (1.57%)	58 (0.85%)	0.005302	0.096795
164	GO:0051960	regulation of nervous system development	24 (2.1%)	85 (1.25%)	0.005515	0.099449
165	GO:0045321	leukocyte activation	34 (2.97%)	132 (1.94%)	0.005536	0.099449
166	GO:0014013	regulation of gliogenesis	8 (0.7%)	18 (0.26%)	0.005547	0.099449
167	GO:0001654	eye development	27 (2.36%)	99 (1.46%)	0.005646	0.100617
168	GO:0035113	embryonic appendage morphogenesis	15 (1.31%)	46 (0.68%)	0.006357	0.110445
169	GO:0061138	morphogenesis of a branching epithelium	15 (1.31%)	46 (0.68%)	0.006357	0.110445
170	GO:0090257	regulation of muscle system process	9 (0.79%)	22 (0.32%)	0.006382	0.110445
171	GO:1901617	organic hydroxy compound biosynthetic process	9 (0.79%)	22 (0.32%)	0.006382	0.110445
172	GO:0050793	regulation of developmental process	59 (5.16%)	258 (3.79%)	0.006383	0.110445
173	GO:0048736	appendage development	24 (2.1%)	86 (1.26%)	0.006463	0.111187
174	GO:0023057	negative regulation of signaling	37 (3.24%)	148 (2.18%)	0.006608	0.112554
175	GO:0044057	regulation of system process	20 (1.75%)	68 (1%)	0.006635	0.112554
176	GO:0042063	gliogenesis	14 (1.22%)	42 (0.62%)	0.006656	0.112554
177	GO:0030198	extracellular matrix organization	10 (0.87%)	26 (0.38%)	0.006851	0.115188
178	GO:0010648	negative regulation of cell communication	37 (3.24%)	149 (2.19%)	0.007411	0.123908
179	GO:0060284	regulation of cell development	27 (2.36%)	101 (1.48%)	0.007527	0.125141
180	GO:0048608	reproductive structure development	22 (1.92%)	78 (1.15%)	0.007793	0.128133
181	GO:0061458	reproductive system development	22 (1.92%)	78 (1.15%)	0.007793	0.128133
182	GO:0060560	developmental growth involved in morphogenesis	6 (0.52%)	12 (0.18%)	0.008189	0.133899
183	GO:0061448	connective tissue development	14 (1.22%)	43 (0.63%)	0.00838	0.136275
184	GO:0031128	developmental induction	4 (0.35%)	6 (0.09%)	0.008929	0.141394
185	GO:0060425	lung morphogenesis	4 (0.35%)	6 (0.09%)	0.008929	0.141394
186	GO:1901983	regulation of protein acetylation	4 (0.35%)	6 (0.09%)	0.008929	0.141394
187	GO:2000826	regulation of heart morphogenesis	4 (0.35%)	6 (0.09%)	0.008929	0.141394
188	GO:0010001	glial cell differentiation	12 (1.05%)	35 (0.51%)	0.009111	0.141394
189	GO:0070925	organelle assembly	12 (1.05%)	35 (0.51%)	0.009111	0.141394
190	GO:0010977	negative regulation of neuron projection development	5 (0.44%)	9 (0.13%)	0.009217	0.141394
191	GO:0019748	secondary metabolic process	5 (0.44%)	9 (0.13%)	0.009217	0.141394
192	GO:0031111	negative regulation of microtubule polymerization or depolymerization	5 (0.44%)	9 (0.13%)	0.009217	0.141394
193	GO:0042440	pigment metabolic process	5 (0.44%)	9 (0.13%)	0.009217	0.141394
194	GO:0051101	regulation of DNA binding	5 (0.44%)	9 (0.13%)	0.009217	0.141394
195	GO:0000278	mitotic cell cycle	43 (3.76%)	181 (2.66%)	0.009389	0.141832
196	GO:0007420	brain development	43 (3.76%)	181 (2.66%)	0.009389	0.141832
197	GO:0060322	head development	43 (3.76%)	181 (2.66%)	0.009389	0.141832
198	GO:0006936	muscle contraction	19 (1.66%)	66 (0.97%)	0.010257	0.152265
199	GO:0009968	negative regulation of signal transduction	36 (3.15%)	147 (2.16%)	0.010261	0.152265
200	GO:0001892	embryonic placenta development	7 (0.61%)	16 (0.24%)	0.010428	0.152265
201	GO:0031345	negative regulation of cell projection organization	7 (0.61%)	16 (0.24%)	0.010428	0.152265
202	GO:0050769	positive regulation of neurogenesis	7 (0.61%)	16 (0.24%)	0.010428	0.152265
203	GO:0051962	positive regulation of nervous system development	7 (0.61%)	16 (0.24%)	0.010428	0.152265
204	GO:0019216	regulation of lipid metabolic process	14 (1.22%)	44 (0.65%)	0.010438	0.152265
205	GO:0003007	heart morphogenesis	22 (1.92%)	80 (1.18%)	0.010658	0.153972
206	GO:0043010	camera-type eye development	22 (1.92%)	80 (1.18%)	0.010658	0.153972
207	GO:0007517	muscle organ development	16 (1.4%)	53 (0.78%)	0.011068	0.159122
208	GO:0048667	cell morphogenesis involved in neuron differentiation	33 (2.89%)	133 (1.95%)	0.011172	0.15985
209	GO:0021536	diencephalon development	11 (0.96%)	32 (0.47%)	0.012066	0.171807
210	GO:0007166	cell surface receptor signaling pathway	135 (11.81%)	675 (9.92%)	0.012151	0.172192
211	GO:0035270	endocrine system development	10 (0.87%)	28 (0.41%)	0.012304	0.173545
212	GO:0030323	respiratory tube development	22 (1.92%)	81 (1.19%)	0.012379	0.173771
213	GO:0003006	developmental process involved in reproduction	38 (3.32%)	159 (2.34%)	0.012749	0.177914
214	GO:0007519	skeletal muscle tissue development	14 (1.22%)	45 (0.66%)	0.01287	0.177914
215	GO:0048870	cell motility	65 (5.69%)	298 (4.38%)	0.012913	0.177914
216	GO:0051674	localization of cell	65 (5.69%)	298 (4.38%)	0.012913	0.177914
217	GO:0003209	cardiac atrium morphogenesis	6 (0.52%)	13 (0.19%)	0.013075	0.179177
218	GO:0007409	axonogenesis	28 (2.45%)	110 (1.62%)	0.013125	0.179177
219	GO:0042127	regulation of cell proliferation	42 (3.67%)	180 (2.65%)	0.013867	0.188442
220	GO:0001775	cell activation	40 (3.5%)	170 (2.5%)	0.014013	0.18956
221	GO:0010033	response to organic substance	110 (9.62%)	541 (7.95%)	0.014211	0.190181
222	GO:0035108	limb morphogenesis	19 (1.66%)	68 (1%)	0.014256	0.190181
223	GO:0060173	limb development	19 (1.66%)	68 (1%)	0.014256	0.190181
224	GO:0008015	blood circulation	22 (1.92%)	82 (1.21%)	0.014315	0.190181
225	GO:0021953	central nervous system neuron differentiation	12 (1.05%)	37 (0.54%)	0.014645	0.192849
226	GO:0055001	muscle cell development	12 (1.05%)	37 (0.54%)	0.014645	0.192849
227	GO:0048812	neuron projection morphogenesis	28 (2.45%)	111 (1.63%)	0.014828	0.193064
228	GO:0003156	regulation of organ formation	7 (0.61%)	17 (0.25%)	0.015204	0.193064
229	GO:0045685	regulation of glial cell differentiation	7 (0.61%)	17 (0.25%)	0.015204	0.193064
230	GO:0051099	positive regulation of binding	7 (0.61%)	17 (0.25%)	0.015204	0.193064
231	GO:0007507	heart development	30 (2.62%)	121 (1.78%)	0.015235	0.193064
232	GO:0003013	circulatory system process	24 (2.1%)	92 (1.35%)	0.015369	0.193064
233	GO:0007187	G-protein coupled receptor signaling pathway, coupled to cyclic nucleotide second messenger	11 (0.96%)	33 (0.49%)	0.01542	0.193064
234	GO:0009719	response to endogenous stimulus	70 (6.12%)	327 (4.81%)	0.015515	0.193064
235	GO:0060538	skeletal muscle organ development	14 (1.22%)	46 (0.68%)	0.01572	0.193064
236	GO:0006171	cAMP biosynthetic process	5 (0.44%)	10 (0.15%)	0.015912	0.193064
237	GO:0060993	kidney morphogenesis	5 (0.44%)	10 (0.15%)	0.015912	0.193064
238	GO:0007219	Notch signaling pathway	8 (0.7%)	21 (0.31%)	0.016148	0.193064
239	GO:0071417	cellular response to organonitrogen compound	8 (0.7%)	21 (0.31%)	0.016148	0.193064
240	GO:0001964	startle response	3 (0.26%)	4 (0.06%)	0.016543	0.193064
241	GO:0002320	lymphoid progenitor cell differentiation	3 (0.26%)	4 (0.06%)	0.016543	0.193064
242	GO:0002699	positive regulation of immune effector process	3 (0.26%)	4 (0.06%)	0.016543	0.193064
243	GO:0006817	phosphate ion transport	3 (0.26%)	4 (0.06%)	0.016543	0.193064
244	GO:0010894	negative regulation of steroid biosynthetic process	3 (0.26%)	4 (0.06%)	0.016543	0.193064
245	GO:0030540	female genitalia development	3 (0.26%)	4 (0.06%)	0.016543	0.193064
246	GO:0032350	regulation of hormone metabolic process	3 (0.26%)	4 (0.06%)	0.016543	0.193064
247	GO:0035909	aorta morphogenesis	3 (0.26%)	4 (0.06%)	0.016543	0.193064
248	GO:0045833	negative regulation of lipid metabolic process	3 (0.26%)	4 (0.06%)	0.016543	0.193064
249	GO:0045939	negative regulation of steroid metabolic process	3 (0.26%)	4 (0.06%)	0.016543	0.193064
250	GO:0048588	developmental cell growth	3 (0.26%)	4 (0.06%)	0.016543	0.193064
251	GO:0051055	negative regulation of lipid biosynthetic process	3 (0.26%)	4 (0.06%)	0.016543	0.193064
252	GO:0060071	Wnt signaling pathway, planar cell polarity pathway	3 (0.26%)	4 (0.06%)	0.016543	0.193064
253	GO:0072502	cellular trivalent inorganic anion homeostasis	3 (0.26%)	4 (0.06%)	0.016543	0.193064
254	GO:1901654	response to ketone	3 (0.26%)	4 (0.06%)	0.016543	0.193064
255	GO:2000756	regulation of peptidyl-lysine acetylation	3 (0.26%)	4 (0.06%)	0.016543	0.193064
256	GO:0071363	cellular response to growth factor stimulus	29 (2.54%)	117 (1.72%)	0.016904	0.196502
257	GO:0022612	gland morphogenesis	13 (1.14%)	42 (0.62%)	0.016969	0.196502
258	GO:0006897	endocytosis	25 (2.19%)	98 (1.44%)	0.017925	0.205339
259	GO:0002526	acute inflammatory response	4 (0.35%)	7 (0.1%)	0.018078	0.205339
260	GO:0032611	interleukin-1 beta production	4 (0.35%)	7 (0.1%)	0.018078	0.205339
261	GO:0032612	interleukin-1 production	4 (0.35%)	7 (0.1%)	0.018078	0.205339
262	GO:0043407	negative regulation of MAP kinase activity	4 (0.35%)	7 (0.1%)	0.018078	0.205339
263	GO:0048754	branching morphogenesis of an epithelial tube	12 (1.05%)	38 (0.56%)	0.018222	0.205883
264	GO:0048732	gland development	21 (1.84%)	79 (1.16%)	0.018264	0.205883
265	GO:0045664	regulation of neuron differentiation	18 (1.57%)	65 (0.96%)	0.018399	0.206624
266	GO:0048534	hematopoietic or lymphoid organ development	48 (4.2%)	214 (3.15%)	0.018476	0.206714
267	GO:0007186	G-protein coupled receptor signaling pathway	32 (2.8%)	133 (1.95%)	0.019188	0.213872
268	GO:0001837	epithelial to mesenchymal transition	11 (0.96%)	34 (0.5%)	0.019429	0.214597
269	GO:0048705	skeletal system morphogenesis	11 (0.96%)	34 (0.5%)	0.019429	0.214597
270	GO:0003279	cardiac septum development	6 (0.52%)	14 (0.21%)	0.019686	0.214597
271	GO:0003281	ventricular septum development	6 (0.52%)	14 (0.21%)	0.019686	0.214597
272	GO:0043279	response to alkaloid	6 (0.52%)	14 (0.21%)	0.019686	0.214597
273	GO:0055007	cardiac muscle cell differentiation	6 (0.52%)	14 (0.21%)	0.019686	0.214597
274	GO:0048585	negative regulation of response to stimulus	39 (3.41%)	169 (2.48%)	0.020536	0.223051
275	GO:0051604	protein maturation	36 (3.15%)	154 (2.26%)	0.020996	0.225299
276	GO:0061564	axon development	28 (2.45%)	114 (1.68%)	0.021016	0.225299
277	GO:0032504	multicellular organism reproduction	29 (2.54%)	119 (1.75%)	0.021149	0.225299
278	GO:0048609	multicellular organismal reproductive process	29 (2.54%)	119 (1.75%)	0.021149	0.225299
279	GO:0021510	spinal cord development	9 (0.79%)	26 (0.38%)	0.021343	0.225299
280	GO:0000070	mitotic sister chromatid segregation	7 (0.61%)	18 (0.26%)	0.021349	0.225299
281	GO:0021515	cell differentiation in spinal cord	7 (0.61%)	18 (0.26%)	0.021349	0.225299
282	GO:0072073	kidney epithelium development	7 (0.61%)	18 (0.26%)	0.021349	0.225299
283	GO:0060541	respiratory system development	12 (1.05%)	39 (0.57%)	0.022415	0.235712
284	GO:0009725	response to hormone	41 (3.59%)	181 (2.66%)	0.023987	0.247248
285	GO:0003012	muscle system process	22 (1.92%)	86 (1.26%)	0.024561	0.247248
286	GO:0003018	vascular process in circulatory system	15 (1.31%)	53 (0.78%)	0.024685	0.247248
287	GO:0010035	response to inorganic substance	15 (1.31%)	53 (0.78%)	0.024685	0.247248
288	GO:0003044	regulation of systemic arterial blood pressure mediated by a chemical signal	5 (0.44%)	11 (0.16%)	0.025201	0.247248
289	GO:0035904	aorta development	5 (0.44%)	11 (0.16%)	0.025201	0.247248
290	GO:0001841	neural tube formation	10 (0.87%)	31 (0.46%)	0.02585	0.247248
291	GO:0014020	primary neural tube formation	10 (0.87%)	31 (0.46%)	0.02585	0.247248
292	GO:0021915	neural tube development	10 (0.87%)	31 (0.46%)	0.02585	0.247248
293	GO:0002520	immune system development	49 (4.29%)	224 (3.29%)	0.026915	0.247248
294	GO:0072330	monocarboxylic acid biosynthetic process	9 (0.79%)	27 (0.4%)	0.027377	0.247248
295	GO:0001736	establishment of planar polarity	2 (0.17%)	2 (0.03%)	0.0282	0.247248
296	GO:0002444	myeloid leukocyte mediated immunity	2 (0.17%)	2 (0.03%)	0.0282	0.247248
297	GO:0003081	regulation of systemic arterial blood pressure by renin-angiotensin	2 (0.17%)	2 (0.03%)	0.0282	0.247248
298	GO:0003129	heart induction	2 (0.17%)	2 (0.03%)	0.0282	0.247248
299	GO:0003284	septum primum development	2 (0.17%)	2 (0.03%)	0.0282	0.247248
300	GO:0006541	glutamine metabolic process	2 (0.17%)	2 (0.03%)	0.0282	0.247248
301	GO:0007164	establishment of tissue polarity	2 (0.17%)	2 (0.03%)	0.0282	0.247248
302	GO:0007585	respiratory gaseous exchange	2 (0.17%)	2 (0.03%)	0.0282	0.247248
303	GO:0010165	response to X-ray	2 (0.17%)	2 (0.03%)	0.0282	0.247248
304	GO:0010565	regulation of cellular ketone metabolic process	2 (0.17%)	2 (0.03%)	0.0282	0.247248
305	GO:0010901	regulation of very-low-density lipoprotein particle remodeling	2 (0.17%)	2 (0.03%)	0.0282	0.247248
306	GO:0010915	regulation of very-low-density lipoprotein particle clearance	2 (0.17%)	2 (0.03%)	0.0282	0.247248
307	GO:0014848	urinary tract smooth muscle contraction	2 (0.17%)	2 (0.03%)	0.0282	0.247248
308	GO:0014854	response to inactivity	2 (0.17%)	2 (0.03%)	0.0282	0.247248
309	GO:0014866	skeletal myofibril assembly	2 (0.17%)	2 (0.03%)	0.0282	0.247248
310	GO:0014870	response to muscle inactivity	2 (0.17%)	2 (0.03%)	0.0282	0.247248
311	GO:0014877	response to muscle inactivity involved in regulation of muscle adaptation	2 (0.17%)	2 (0.03%)	0.0282	0.247248
312	GO:0019217	regulation of fatty acid metabolic process	2 (0.17%)	2 (0.03%)	0.0282	0.247248
313	GO:0021877	forebrain neuron fate commitment	2 (0.17%)	2 (0.03%)	0.0282	0.247248
314	GO:0021892	cerebral cortex GABAergic interneuron differentiation	2 (0.17%)	2 (0.03%)	0.0282	0.247248
315	GO:0021895	cerebral cortex neuron differentiation	2 (0.17%)	2 (0.03%)	0.0282	0.247248
316	GO:0021898	commitment of multipotent stem cells to neuronal lineage in forebrain	2 (0.17%)	2 (0.03%)	0.0282	0.247248
317	GO:0021984	adenohypophysis development	2 (0.17%)	2 (0.03%)	0.0282	0.247248
318	GO:0030901	midbrain development	2 (0.17%)	2 (0.03%)	0.0282	0.247248
319	GO:0031145	anaphase-promoting complex-dependent proteasomal ubiquitin-dependent protein catabolic process	2 (0.17%)	2 (0.03%)	0.0282	0.247248
320	GO:0031341	regulation of cell killing	2 (0.17%)	2 (0.03%)	0.0282	0.247248
321	GO:0035019	somatic stem cell population maintenance	2 (0.17%)	2 (0.03%)	0.0282	0.247248
322	GO:0045745	positive regulation of G-protein coupled receptor protein signaling pathway	2 (0.17%)	2 (0.03%)	0.0282	0.247248
323	GO:0045834	positive regulation of lipid metabolic process	2 (0.17%)	2 (0.03%)	0.0282	0.247248
324	GO:0046889	positive regulation of lipid biosynthetic process	2 (0.17%)	2 (0.03%)	0.0282	0.247248
325	GO:0048669	collateral sprouting in absence of injury	2 (0.17%)	2 (0.03%)	0.0282	0.247248
326	GO:0051148	negative regulation of muscle cell differentiation	2 (0.17%)	2 (0.03%)	0.0282	0.247248
327	GO:0060828	regulation of canonical Wnt signaling pathway	2 (0.17%)	2 (0.03%)	0.0282	0.247248
328	GO:0071312	cellular response to alkaloid	2 (0.17%)	2 (0.03%)	0.0282	0.247248
329	GO:0072079	nephron tubule formation	2 (0.17%)	2 (0.03%)	0.0282	0.247248
330	GO:0072311	glomerular epithelial cell differentiation	2 (0.17%)	2 (0.03%)	0.0282	0.247248
331	GO:0090153	regulation of sphingolipid biosynthetic process	2 (0.17%)	2 (0.03%)	0.0282	0.247248
332	GO:0090154	positive regulation of sphingolipid biosynthetic process	2 (0.17%)	2 (0.03%)	0.0282	0.247248
333	GO:0097154	GABAergic neuron differentiation	2 (0.17%)	2 (0.03%)	0.0282	0.247248
334	GO:1901985	positive regulation of protein acetylation	2 (0.17%)	2 (0.03%)	0.0282	0.247248
335	GO:2000040	regulation of planar cell polarity pathway involved in axis elongation	2 (0.17%)	2 (0.03%)	0.0282	0.247248
336	GO:2000095	regulation of Wnt signaling pathway, planar cell polarity pathway	2 (0.17%)	2 (0.03%)	0.0282	0.247248
337	GO:2000758	positive regulation of peptidyl-lysine acetylation	2 (0.17%)	2 (0.03%)	0.0282	0.247248
338	GO:0007435	salivary gland morphogenesis	6 (0.52%)	15 (0.22%)	0.028247	0.247248
339	GO:0009069	serine family amino acid metabolic process	6 (0.52%)	15 (0.22%)	0.028247	0.247248
340	GO:0034502	protein localization to chromosome	6 (0.52%)	15 (0.22%)	0.028247	0.247248
341	GO:0002244	hematopoietic progenitor cell differentiation	8 (0.7%)	23 (0.34%)	0.028544	0.247971
342	GO:0045744	negative regulation of G-protein coupled receptor protein signaling pathway	8 (0.7%)	23 (0.34%)	0.028544	0.247971
343	GO:0022603	regulation of anatomical structure morphogenesis	24 (2.1%)	97 (1.43%)	0.02858	0.247971
344	GO:0051480	regulation of cytosolic calcium ion concentration	7 (0.61%)	19 (0.28%)	0.029023	0.250359
345	GO:0060191	regulation of lipase activity	7 (0.61%)	19 (0.28%)	0.029023	0.250359
346	GO:0006066	alcohol metabolic process	19 (1.66%)	73 (1.07%)	0.029622	0.254469
347	GO:0030324	lung development	11 (0.96%)	36 (0.53%)	0.029671	0.254469
348	GO:0045595	regulation of cell differentiation	37 (3.24%)	163 (2.4%)	0.029949	0.256115
349	GO:0001906	cell killing	4 (0.35%)	8 (0.12%)	0.031405	0.26579
350	GO:0001909	leukocyte mediated cytotoxicity	4 (0.35%)	8 (0.12%)	0.031405	0.26579
351	GO:0006901	vesicle coating	4 (0.35%)	8 (0.12%)	0.031405	0.26579
352	GO:0051094	positive regulation of developmental process	22 (1.92%)	88 (1.29%)	0.031437	0.26579
353	GO:0007548	sex differentiation	17 (1.49%)	64 (0.94%)	0.031893	0.267922
354	GO:0009611	response to wounding	17 (1.49%)	64 (0.94%)	0.031893	0.267922
355	GO:0001501	skeletal system development	30 (2.62%)	128 (1.88%)	0.03196	0.267922
356	GO:0048666	neuron development	42 (3.67%)	190 (2.79%)	0.032836	0.274498
357	GO:0048232	male gamete generation	18 (1.57%)	69 (1.01%)	0.032949	0.274669
358	GO:0016485	protein processing	34 (2.97%)	149 (2.19%)	0.033881	0.28086
359	GO:0031175	neuron projection development	34 (2.97%)	149 (2.19%)	0.033881	0.28086
360	GO:0048704	embryonic skeletal system morphogenesis	9 (0.79%)	28 (0.41%)	0.034516	0.285058
361	GO:0070848	response to growth factor	31 (2.71%)	134 (1.97%)	0.034915	0.285058
362	GO:0021700	developmental maturation	13 (1.14%)	46 (0.68%)	0.035508	0.285058
363	GO:0030902	hindbrain development	13 (1.14%)	46 (0.68%)	0.035508	0.285058
364	GO:0042221	response to chemical	140 (12.25%)	727 (10.68%)	0.03563	0.285058
365	GO:0016043	cellular component organization	260 (22.75%)	1410 (20.72%)	0.035954	0.285058
366	GO:0001960	negative regulation of cytokine-mediated signaling pathway	3 (0.26%)	5 (0.07%)	0.036207	0.285058
367	GO:0030002	cellular anion homeostasis	3 (0.26%)	5 (0.07%)	0.036207	0.285058
368	GO:0030497	fatty acid elongation	3 (0.26%)	5 (0.07%)	0.036207	0.285058
369	GO:0032488	Cdc42 protein signal transduction	3 (0.26%)	5 (0.07%)	0.036207	0.285058
370	GO:0043044	ATP-dependent chromatin remodeling	3 (0.26%)	5 (0.07%)	0.036207	0.285058
371	GO:0043112	receptor metabolic process	3 (0.26%)	5 (0.07%)	0.036207	0.285058
372	GO:0043486	histone exchange	3 (0.26%)	5 (0.07%)	0.036207	0.285058
373	GO:0045214	sarcomere organization	3 (0.26%)	5 (0.07%)	0.036207	0.285058
374	GO:0060761	negative regulation of response to cytokine stimulus	3 (0.26%)	5 (0.07%)	0.036207	0.285058
375	GO:0061333	renal tubule morphogenesis	3 (0.26%)	5 (0.07%)	0.036207	0.285058
376	GO:0072078	nephron tubule morphogenesis	3 (0.26%)	5 (0.07%)	0.036207	0.285058
377	GO:0072506	trivalent inorganic anion homeostasis	3 (0.26%)	5 (0.07%)	0.036207	0.285058
378	GO:1990267	response to transition metal nanoparticle	3 (0.26%)	5 (0.07%)	0.036207	0.285058
379	GO:0051302	regulation of cell division	8 (0.7%)	24 (0.35%)	0.036701	0.287423
380	GO:0051494	negative regulation of cytoskeleton organization	8 (0.7%)	24 (0.35%)	0.036701	0.287423
381	GO:0007269	neurotransmitter secretion	5 (0.44%)	12 (0.18%)	0.037352	0.289478
382	GO:0007596	blood coagulation	5 (0.44%)	12 (0.18%)	0.037352	0.289478
383	GO:0019218	regulation of steroid metabolic process	5 (0.44%)	12 (0.18%)	0.037352	0.289478
384	GO:0099531	presynaptic process involved in synaptic transmission	5 (0.44%)	12 (0.18%)	0.037352	0.289478
385	GO:0000819	sister chromatid segregation	7 (0.61%)	20 (0.29%)	0.038362	0.295002
386	GO:0051783	regulation of nuclear division	7 (0.61%)	20 (0.29%)	0.038362	0.295002
387	GO:0072006	nephron development	7 (0.61%)	20 (0.29%)	0.038362	0.295002
388	GO:0008652	cellular amino acid biosynthetic process	6 (0.52%)	16 (0.24%)	0.038939	0.297423
389	GO:0010634	positive regulation of epithelial cell migration	6 (0.52%)	16 (0.24%)	0.038939	0.297423
390	GO:0051098	regulation of binding	20 (1.75%)	80 (1.18%)	0.038977	0.297423
391	GO:0030036	actin cytoskeleton organization	28 (2.45%)	120 (1.76%)	0.039304	0.298926
392	GO:0002065	columnar/cuboidal epithelial cell differentiation	10 (0.87%)	33 (0.49%)	0.039375	0.298926
393	GO:0007276	gamete generation	25 (2.19%)	105 (1.54%)	0.039843	0.301716
394	GO:0007188	adenylate cyclase-modulating G-protein coupled receptor signaling pathway	9 (0.79%)	29 (0.43%)	0.042839	0.323365
395	GO:0071495	cellular response to endogenous stimulus	40 (3.5%)	183 (2.69%)	0.04292	0.323365
396	GO:0000075	cell cycle checkpoint	11 (0.96%)	38 (0.56%)	0.043282	0.325273
397	GO:0030111	regulation of Wnt signaling pathway	19 (1.66%)	76 (1.12%)	0.043445	0.325671
398	GO:0007178	transmembrane receptor protein serine/threonine kinase signaling pathway	26 (2.27%)	111 (1.63%)	0.043906	0.328301
399	GO:0055002	striated muscle cell development	10 (0.87%)	34 (0.5%)	0.047686	0.35567
400	GO:0010038	response to metal ion	13 (1.14%)	48 (0.71%)	0.048855	0.360314
401	GO:0030097	hemopoiesis	37 (3.24%)	169 (2.48%)	0.048982	0.360314
402	GO:0007189	adenylate cyclase-activating G-protein coupled receptor signaling pathway	4 (0.35%)	9 (0.13%)	0.049156	0.360314
403	GO:0015844	monoamine transport	4 (0.35%)	9 (0.13%)	0.049156	0.360314
404	GO:0021879	forebrain neuron differentiation	4 (0.35%)	9 (0.13%)	0.049156	0.360314
405	GO:0072028	nephron morphogenesis	4 (0.35%)	9 (0.13%)	0.049156	0.360314
406	GO:0072525	pyridine-containing compound biosynthetic process	4 (0.35%)	9 (0.13%)	0.049156	0.360314
407	GO:0007154	cell communication	305 (26.68%)	1682 (24.72%)	0.050246	0.367399
408	GO:0046165	alcohol biosynthetic process	6 (0.52%)	17 (0.25%)	0.051885	0.377484
409	GO:0072009	nephron epithelium development	6 (0.52%)	17 (0.25%)	0.051885	0.377484
410	GO:0010975	regulation of neuron projection development	15 (1.31%)	58 (0.85%)	0.052237	0.377484
411	GO:0048706	embryonic skeletal system development	9 (0.79%)	30 (0.44%)	0.052408	0.377484
412	GO:0050877	neurological system process	41 (3.59%)	191 (2.81%)	0.052502	0.377484
413	GO:0006836	neurotransmitter transport	5 (0.44%)	13 (0.19%)	0.052525	0.377484
414	GO:0032231	regulation of actin filament bundle assembly	5 (0.44%)	13 (0.19%)	0.052525	0.377484
415	GO:0030900	forebrain development	27 (2.36%)	118 (1.73%)	0.05264	0.377484
416	GO:0050896	response to stimulus	381 (33.33%)	2127 (31.26%)	0.052888	0.378355
417	GO:0071310	cellular response to organic substance	57 (4.99%)	277 (4.07%)	0.05363	0.382566
418	GO:0043066	negative regulation of apoptotic process	25 (2.19%)	108 (1.59%)	0.053734	0.382566
419	GO:0001101	response to acid chemical	17 (1.49%)	68 (1%)	0.05411	0.383805
420	GO:0002694	regulation of leukocyte activation	12 (1.05%)	44 (0.65%)	0.054424	0.383805
421	GO:0035150	regulation of tube size	12 (1.05%)	44 (0.65%)	0.054424	0.383805
422	GO:0050880	regulation of blood vessel size	12 (1.05%)	44 (0.65%)	0.054424	0.383805
423	GO:0035051	cardiocyte differentiation	8 (0.7%)	26 (0.38%)	0.057375	0.402709
424	GO:0048738	cardiac muscle tissue development	8 (0.7%)	26 (0.38%)	0.057375	0.402709
425	GO:0048871	multicellular organismal homeostasis	14 (1.22%)	54 (0.79%)	0.058374	0.408754
426	GO:0006811	ion transport	74 (6.47%)	372 (5.47%)	0.06039	0.416151
427	GO:0033993	response to lipid	29 (2.54%)	130 (1.91%)	0.06103	0.416151
428	GO:0001890	placenta development	7 (0.61%)	22 (0.32%)	0.062415	0.416151
429	GO:0006633	fatty acid biosynthetic process	7 (0.61%)	22 (0.32%)	0.062415	0.416151
430	GO:0010466	negative regulation of peptidase activity	7 (0.61%)	22 (0.32%)	0.062415	0.416151
431	GO:0048638	regulation of developmental growth	7 (0.61%)	22 (0.32%)	0.062415	0.416151
432	GO:0001505	regulation of neurotransmitter levels	9 (0.79%)	31 (0.46%)	0.063273	0.416151
433	GO:0006694	steroid biosynthetic process	9 (0.79%)	31 (0.46%)	0.063273	0.416151
434	GO:0001990	regulation of systemic arterial blood pressure by hormone	3 (0.26%)	6 (0.09%)	0.063485	0.416151
435	GO:0009118	regulation of nucleoside metabolic process	3 (0.26%)	6 (0.09%)	0.063485	0.416151
436	GO:0014015	positive regulation of gliogenesis	3 (0.26%)	6 (0.09%)	0.063485	0.416151
437	GO:0014046	dopamine secretion	3 (0.26%)	6 (0.09%)	0.063485	0.416151
438	GO:0014072	response to isoquinoline alkaloid	3 (0.26%)	6 (0.09%)	0.063485	0.416151
439	GO:0015872	dopamine transport	3 (0.26%)	6 (0.09%)	0.063485	0.416151
440	GO:0021602	cranial nerve morphogenesis	3 (0.26%)	6 (0.09%)	0.063485	0.416151
441	GO:0030856	regulation of epithelial cell differentiation	3 (0.26%)	6 (0.09%)	0.063485	0.416151
442	GO:0032874	positive regulation of stress-activated MAPK cascade	3 (0.26%)	6 (0.09%)	0.063485	0.416151
443	GO:0035850	epithelial cell differentiation involved in kidney development	3 (0.26%)	6 (0.09%)	0.063485	0.416151
444	GO:0043388	positive regulation of DNA binding	3 (0.26%)	6 (0.09%)	0.063485	0.416151
445	GO:0045687	positive regulation of glial cell differentiation	3 (0.26%)	6 (0.09%)	0.063485	0.416151
446	GO:0048663	neuron fate commitment	3 (0.26%)	6 (0.09%)	0.063485	0.416151
447	GO:0050432	catecholamine secretion	3 (0.26%)	6 (0.09%)	0.063485	0.416151
448	GO:0050810	regulation of steroid biosynthetic process	3 (0.26%)	6 (0.09%)	0.063485	0.416151
449	GO:0051339	regulation of lyase activity	3 (0.26%)	6 (0.09%)	0.063485	0.416151
450	GO:0051937	catecholamine transport	3 (0.26%)	6 (0.09%)	0.063485	0.416151
451	GO:0060612	adipose tissue development	3 (0.26%)	6 (0.09%)	0.063485	0.416151
452	GO:0060706	cell differentiation involved in embryonic placenta development	3 (0.26%)	6 (0.09%)	0.063485	0.416151
453	GO:0061005	cell differentiation involved in kidney development	3 (0.26%)	6 (0.09%)	0.063485	0.416151
454	GO:0070304	positive regulation of stress-activated protein kinase signaling cascade	3 (0.26%)	6 (0.09%)	0.063485	0.416151
455	GO:0009605	response to external stimulus	54 (4.72%)	264 (3.88%)	0.06478	0.423701
456	GO:0006928	movement of cell or subcellular component	75 (6.56%)	379 (5.57%)	0.064936	0.423794
457	GO:0032990	cell part morphogenesis	29 (2.54%)	131 (1.93%)	0.066325	0.424314
458	GO:0048858	cell projection morphogenesis	29 (2.54%)	131 (1.93%)	0.066325	0.424314
459	GO:0002285	lymphocyte activation involved in immune response	6 (0.52%)	18 (0.26%)	0.067153	0.424314
460	GO:0007088	regulation of mitotic nuclear division	6 (0.52%)	18 (0.26%)	0.067153	0.424314
461	GO:0007431	salivary gland development	6 (0.52%)	18 (0.26%)	0.067153	0.424314
462	GO:0042113	B cell activation	6 (0.52%)	18 (0.26%)	0.067153	0.424314
463	GO:0007159	leukocyte cell-cell adhesion	17 (1.49%)	70 (1.03%)	0.068528	0.424314
464	GO:0009798	axis specification	8 (0.7%)	27 (0.4%)	0.070006	0.424314
465	GO:0008286	insulin receptor signaling pathway	5 (0.44%)	14 (0.21%)	0.070769	0.424314
466	GO:0010517	regulation of phospholipase activity	5 (0.44%)	14 (0.21%)	0.070769	0.424314
467	GO:0010522	regulation of calcium ion transport into cytosol	5 (0.44%)	14 (0.21%)	0.070769	0.424314
468	GO:0015696	ammonium transport	5 (0.44%)	14 (0.21%)	0.070769	0.424314
469	GO:0019079	viral genome replication	5 (0.44%)	14 (0.21%)	0.070769	0.424314
470	GO:0032869	cellular response to insulin stimulus	5 (0.44%)	14 (0.21%)	0.070769	0.424314
471	GO:0046890	regulation of lipid biosynthetic process	5 (0.44%)	14 (0.21%)	0.070769	0.424314
472	GO:0050817	coagulation	5 (0.44%)	14 (0.21%)	0.070769	0.424314
473	GO:0051261	protein depolymerization	5 (0.44%)	14 (0.21%)	0.070769	0.424314
474	GO:0071375	cellular response to peptide hormone stimulus	5 (0.44%)	14 (0.21%)	0.070769	0.424314
475	GO:1901653	cellular response to peptide	5 (0.44%)	14 (0.21%)	0.070769	0.424314
476	GO:0043069	negative regulation of programmed cell death	25 (2.19%)	111 (1.63%)	0.070796	0.424314
477	GO:0060548	negative regulation of cell death	25 (2.19%)	111 (1.63%)	0.070796	0.424314
478	GO:0006900	membrane budding	4 (0.35%)	10 (0.15%)	0.071318	0.424314
479	GO:0007173	epidermal growth factor receptor signaling pathway	4 (0.35%)	10 (0.15%)	0.071318	0.424314
480	GO:0014014	negative regulation of gliogenesis	4 (0.35%)	10 (0.15%)	0.071318	0.424314
481	GO:0042310	vasoconstriction	4 (0.35%)	10 (0.15%)	0.071318	0.424314
482	GO:0045666	positive regulation of neuron differentiation	4 (0.35%)	10 (0.15%)	0.071318	0.424314
483	GO:0045686	negative regulation of glial cell differentiation	4 (0.35%)	10 (0.15%)	0.071318	0.424314
484	GO:0050879	multicellular organismal movement	4 (0.35%)	10 (0.15%)	0.071318	0.424314
485	GO:0030001	metal ion transport	36 (3.15%)	169 (2.48%)	0.072303	0.424314
486	GO:0048519	negative regulation of biological process	130 (11.37%)	690 (10.14%)	0.073585	0.424314
487	GO:0006366	transcription from RNA polymerase II promoter	81 (7.09%)	415 (6.1%)	0.073853	0.424314
488	GO:0040007	growth	46 (4.02%)	223 (3.28%)	0.074213	0.424314
489	GO:0002026	regulation of the force of heart contraction	2 (0.17%)	3 (0.04%)	0.075139	0.424314
490	GO:0002053	positive regulation of mesenchymal cell proliferation	2 (0.17%)	3 (0.04%)	0.075139	0.424314
491	GO:0003174	mitral valve development	2 (0.17%)	3 (0.04%)	0.075139	0.424314
492	GO:0003283	atrial septum development	2 (0.17%)	3 (0.04%)	0.075139	0.424314
493	GO:0003401	axis elongation	2 (0.17%)	3 (0.04%)	0.075139	0.424314
494	GO:0006266	DNA ligation	2 (0.17%)	3 (0.04%)	0.075139	0.424314
495	GO:0010039	response to iron ion	2 (0.17%)	3 (0.04%)	0.075139	0.424314
496	GO:0010896	regulation of triglyceride catabolic process	2 (0.17%)	3 (0.04%)	0.075139	0.424314
497	GO:0021781	glial cell fate commitment	2 (0.17%)	3 (0.04%)	0.075139	0.424314
498	GO:0021930	cerebellar granule cell precursor proliferation	2 (0.17%)	3 (0.04%)	0.075139	0.424314
499	GO:0021983	pituitary gland development	2 (0.17%)	3 (0.04%)	0.075139	0.424314
500	GO:0022406	membrane docking	2 (0.17%)	3 (0.04%)	0.075139	0.424314
501	GO:0030859	polarized epithelial cell differentiation	2 (0.17%)	3 (0.04%)	0.075139	0.424314
502	GO:0030908	protein splicing	2 (0.17%)	3 (0.04%)	0.075139	0.424314
503	GO:0031943	regulation of glucocorticoid metabolic process	2 (0.17%)	3 (0.04%)	0.075139	0.424314
504	GO:0031944	negative regulation of glucocorticoid metabolic process	2 (0.17%)	3 (0.04%)	0.075139	0.424314
505	GO:0031946	regulation of glucocorticoid biosynthetic process	2 (0.17%)	3 (0.04%)	0.075139	0.424314
506	GO:0031947	negative regulation of glucocorticoid biosynthetic process	2 (0.17%)	3 (0.04%)	0.075139	0.424314
507	GO:0032351	negative regulation of hormone metabolic process	2 (0.17%)	3 (0.04%)	0.075139	0.424314
508	GO:0032353	negative regulation of hormone biosynthetic process	2 (0.17%)	3 (0.04%)	0.075139	0.424314
509	GO:0033080	immature T cell proliferation in thymus	2 (0.17%)	3 (0.04%)	0.075139	0.424314
510	GO:0035404	histone-serine phosphorylation	2 (0.17%)	3 (0.04%)	0.075139	0.424314
511	GO:0043392	negative regulation of DNA binding	2 (0.17%)	3 (0.04%)	0.075139	0.424314
512	GO:0046622	positive regulation of organ growth	2 (0.17%)	3 (0.04%)	0.075139	0.424314
513	GO:0046885	regulation of hormone biosynthetic process	2 (0.17%)	3 (0.04%)	0.075139	0.424314
514	GO:0048668	collateral sprouting	2 (0.17%)	3 (0.04%)	0.075139	0.424314
515	GO:0050994	regulation of lipid catabolic process	2 (0.17%)	3 (0.04%)	0.075139	0.424314
516	GO:0051445	regulation of meiotic cell cycle	2 (0.17%)	3 (0.04%)	0.075139	0.424314
517	GO:0051446	positive regulation of meiotic cell cycle	2 (0.17%)	3 (0.04%)	0.075139	0.424314
518	GO:0055094	response to lipoprotein particle	2 (0.17%)	3 (0.04%)	0.075139	0.424314
519	GO:0061318	renal filtration cell differentiation	2 (0.17%)	3 (0.04%)	0.075139	0.424314
520	GO:0072010	glomerular epithelium development	2 (0.17%)	3 (0.04%)	0.075139	0.424314
521	GO:0072575	epithelial cell proliferation involved in liver morphogenesis	2 (0.17%)	3 (0.04%)	0.075139	0.424314
522	GO:0072576	liver morphogenesis	2 (0.17%)	3 (0.04%)	0.075139	0.424314
523	GO:0090030	regulation of steroid hormone biosynthetic process	2 (0.17%)	3 (0.04%)	0.075139	0.424314
524	GO:0090032	negative regulation of steroid hormone biosynthetic process	2 (0.17%)	3 (0.04%)	0.075139	0.424314
525	GO:2000050	regulation of non-canonical Wnt signaling pathway	2 (0.17%)	3 (0.04%)	0.075139	0.424314
526	GO:2000243	positive regulation of reproductive process	2 (0.17%)	3 (0.04%)	0.075139	0.424314
527	GO:2000648	positive regulation of stem cell proliferation	2 (0.17%)	3 (0.04%)	0.075139	0.424314
528	GO:0035264	multicellular organism growth	9 (0.79%)	32 (0.47%)	0.075464	0.424541
529	GO:0051216	cartilage development	9 (0.79%)	32 (0.47%)	0.075464	0.424541
530	GO:1901605	alpha-amino acid metabolic process	17 (1.49%)	71 (1.04%)	0.076625	0.430257
531	GO:0001708	cell fate specification	7 (0.61%)	23 (0.34%)	0.077233	0.431232
532	GO:0006909	phagocytosis	7 (0.61%)	23 (0.34%)	0.077233	0.431232
533	GO:0015718	monocarboxylic acid transport	7 (0.61%)	23 (0.34%)	0.077233	0.431232
534	GO:0048523	negative regulation of cellular process	115 (10.06%)	607 (8.92%)	0.078447	0.437189
535	GO:0007167	enzyme linked receptor protein signaling pathway	59 (5.16%)	295 (4.34%)	0.079388	0.441604
536	GO:0071840	cellular component organization or biogenesis	262 (22.92%)	1452 (21.34%)	0.082739	0.459385
537	GO:0010720	positive regulation of cell development	8 (0.7%)	28 (0.41%)	0.084202	0.462714
538	GO:0021675	nerve development	8 (0.7%)	28 (0.41%)	0.084202	0.462714
539	GO:0042060	wound healing	8 (0.7%)	28 (0.41%)	0.084202	0.462714
540	GO:0052547	regulation of peptidase activity	8 (0.7%)	28 (0.41%)	0.084202	0.462714
541	GO:1901699	cellular response to nitrogen compound	8 (0.7%)	28 (0.41%)	0.084202	0.462714
542	GO:0030030	cell projection organization	48 (4.2%)	236 (3.47%)	0.084271	0.462714
543	GO:0006939	smooth muscle contraction	6 (0.52%)	19 (0.28%)	0.084752	0.463642
544	GO:0035272	exocrine system development	6 (0.52%)	19 (0.28%)	0.084752	0.463642
545	GO:0007049	cell cycle	68 (5.95%)	346 (5.09%)	0.085066	0.464506
546	GO:0045137	development of primary sexual characteristics	14 (1.22%)	57 (0.84%)	0.085667	0.466412
547	GO:0050673	epithelial cell proliferation	16 (1.4%)	67 (0.98%)	0.085728	0.466412
548	GO:0031399	regulation of protein modification process	73 (6.39%)	374 (5.5%)	0.08616	0.467903
549	GO:0007610	behavior	34 (2.97%)	161 (2.37%)	0.086971	0.471451
550	GO:0009108	coenzyme biosynthetic process	9 (0.79%)	33 (0.49%)	0.088998	0.480687
551	GO:0045861	negative regulation of proteolysis	9 (0.79%)	33 (0.49%)	0.088998	0.480687
552	GO:0044703	multi-organism reproductive process	32 (2.8%)	151 (2.22%)	0.091112	0.486793
553	GO:0009966	regulation of signal transduction	86 (7.52%)	448 (6.58%)	0.091772	0.486793
554	GO:0001959	regulation of cytokine-mediated signaling pathway	5 (0.44%)	15 (0.22%)	0.09203	0.486793
555	GO:0045787	positive regulation of cell cycle	5 (0.44%)	15 (0.22%)	0.09203	0.486793
556	GO:0055081	anion homeostasis	5 (0.44%)	15 (0.22%)	0.09203	0.486793
557	GO:0060759	regulation of response to cytokine stimulus	5 (0.44%)	15 (0.22%)	0.09203	0.486793
558	GO:0016049	cell growth	19 (1.66%)	83 (1.22%)	0.092521	0.486793
559	GO:0002440	production of molecular mediator of immune response	7 (0.61%)	24 (0.35%)	0.093923	0.486793
560	GO:1902532	negative regulation of intracellular signal transduction	7 (0.61%)	24 (0.35%)	0.093923	0.486793
561	GO:0000226	microtubule cytoskeleton organization	17 (1.49%)	73 (1.07%)	0.094649	0.486793
562	GO:0008202	steroid metabolic process	17 (1.49%)	73 (1.07%)	0.094649	0.486793
563	GO:0009607	response to biotic stimulus	27 (2.36%)	125 (1.84%)	0.094755	0.486793
564	GO:0001932	regulation of protein phosphorylation	58 (5.07%)	293 (4.31%)	0.094798	0.486793
565	GO:0034109	homotypic cell-cell adhesion	16 (1.4%)	68 (1%)	0.095457	0.486793
566	GO:0070486	leukocyte aggregation	16 (1.4%)	68 (1%)	0.095457	0.486793
567	GO:0044770	cell cycle phase transition	12 (1.05%)	48 (0.71%)	0.095589	0.486793
568	GO:0044772	mitotic cell cycle phase transition	12 (1.05%)	48 (0.71%)	0.095589	0.486793
569	GO:0040008	regulation of growth	13 (1.14%)	53 (0.78%)	0.096194	0.486793
570	GO:0000768	syncytium formation by plasma membrane fusion	3 (0.26%)	7 (0.1%)	0.097541	0.486793
571	GO:0001678	cellular glucose homeostasis	3 (0.26%)	7 (0.1%)	0.097541	0.486793
572	GO:0002011	morphogenesis of an epithelial sheet	3 (0.26%)	7 (0.1%)	0.097541	0.486793
573	GO:0006949	syncytium formation	3 (0.26%)	7 (0.1%)	0.097541	0.486793
574	GO:0007019	microtubule depolymerization	3 (0.26%)	7 (0.1%)	0.097541	0.486793
575	GO:0010518	positive regulation of phospholipase activity	3 (0.26%)	7 (0.1%)	0.097541	0.486793
576	GO:0014075	response to amine	3 (0.26%)	7 (0.1%)	0.097541	0.486793
577	GO:0032835	glomerulus development	3 (0.26%)	7 (0.1%)	0.097541	0.486793
578	GO:0051149	positive regulation of muscle cell differentiation	3 (0.26%)	7 (0.1%)	0.097541	0.486793
579	GO:0055006	cardiac cell development	3 (0.26%)	7 (0.1%)	0.097541	0.486793
580	GO:0060193	positive regulation of lipase activity	3 (0.26%)	7 (0.1%)	0.097541	0.486793
581	GO:0060442	branching involved in prostate gland morphogenesis	3 (0.26%)	7 (0.1%)	0.097541	0.486793
582	GO:0072088	nephron epithelium morphogenesis	3 (0.26%)	7 (0.1%)	0.097541	0.486793
583	GO:0001825	blastocyst formation	4 (0.35%)	11 (0.16%)	0.097671	0.486793
584	GO:0002067	glandular epithelial cell differentiation	4 (0.35%)	11 (0.16%)	0.097671	0.486793
585	GO:0003407	neural retina development	4 (0.35%)	11 (0.16%)	0.097671	0.486793
586	GO:0021872	forebrain generation of neurons	4 (0.35%)	11 (0.16%)	0.097671	0.486793
587	GO:0021955	central nervous system neuron axonogenesis	4 (0.35%)	11 (0.16%)	0.097671	0.486793
588	GO:0032233	positive regulation of actin filament bundle assembly	4 (0.35%)	11 (0.16%)	0.097671	0.486793
589	GO:0032371	regulation of sterol transport	4 (0.35%)	11 (0.16%)	0.097671	0.486793
590	GO:0032374	regulation of cholesterol transport	4 (0.35%)	11 (0.16%)	0.097671	0.486793
591	GO:0035315	hair cell differentiation	4 (0.35%)	11 (0.16%)	0.097671	0.486793
592	GO:0042445	hormone metabolic process	4 (0.35%)	11 (0.16%)	0.097671	0.486793
593	GO:0051145	smooth muscle cell differentiation	4 (0.35%)	11 (0.16%)	0.097671	0.486793
594	GO:0060041	retina development in camera-type eye	4 (0.35%)	11 (0.16%)	0.097671	0.486793
595	GO:0030029	actin filament-based process	28 (2.45%)	131 (1.93%)	0.099898	0.486793
596	GO:0008217	regulation of blood pressure	8 (0.7%)	29 (0.43%)	0.09996	0.486793
597	GO:0001817	regulation of cytokine production	20 (1.75%)	89 (1.31%)	0.100024	0.486793
598	GO:0009967	positive regulation of signal transduction	36 (3.15%)	174 (2.56%)	0.101003	0.486793
599	GO:0006629	lipid metabolic process	59 (5.16%)	300 (4.41%)	0.10188	0.486793
600	GO:1903047	mitotic cell cycle process	23 (2.01%)	105 (1.54%)	0.103062	0.486793
601	GO:0043067	regulation of programmed cell death	42 (3.67%)	207 (3.04%)	0.103907	0.486793
602	GO:0051707	response to other organism	26 (2.27%)	121 (1.78%)	0.104528	0.486793
603	GO:0009953	dorsal/ventral pattern formation	6 (0.52%)	20 (0.29%)	0.104633	0.486793
604	GO:0045927	positive regulation of growth	6 (0.52%)	20 (0.29%)	0.104633	0.486793
605	GO:0001933	negative regulation of protein phosphorylation	15 (1.31%)	64 (0.94%)	0.106915	0.486793
606	GO:0019953	sexual reproduction	28 (2.45%)	132 (1.94%)	0.107427	0.486793
607	GO:0001816	cytokine production	11 (0.96%)	44 (0.65%)	0.107644	0.486793
608	GO:0050954	sensory perception of mechanical stimulus	12 (1.05%)	49 (0.72%)	0.108209	0.486793
609	GO:0010941	regulation of cell death	42 (3.67%)	208 (3.06%)	0.109997	0.486793
610	GO:0002443	leukocyte mediated immunity	7 (0.61%)	25 (0.37%)	0.112448	0.486793
611	GO:0072524	pyridine-containing compound metabolic process	7 (0.61%)	25 (0.37%)	0.112448	0.486793
612	GO:0042981	regulation of apoptotic process	41 (3.59%)	203 (2.98%)	0.112894	0.486793
613	GO:1901362	organic cyclic compound biosynthetic process	207 (18.11%)	1146 (16.84%)	0.113354	0.486793
614	GO:0016337	single organismal cell-cell adhesion	22 (1.92%)	101 (1.48%)	0.11416	0.486793
615	GO:0010562	positive regulation of phosphorus metabolic process	36 (3.15%)	176 (2.59%)	0.114342	0.486793
616	GO:0010647	positive regulation of cell communication	36 (3.15%)	176 (2.59%)	0.114342	0.486793
617	GO:0023056	positive regulation of signaling	36 (3.15%)	176 (2.59%)	0.114342	0.486793
618	GO:0045937	positive regulation of phosphate metabolic process	36 (3.15%)	176 (2.59%)	0.114342	0.486793
619	GO:0030155	regulation of cell adhesion	17 (1.49%)	75 (1.1%)	0.115148	0.486793
620	GO:0031401	positive regulation of protein modification process	40 (3.5%)	198 (2.91%)	0.115879	0.486793
621	GO:0008361	regulation of cell size	5 (0.44%)	16 (0.24%)	0.116162	0.486793
622	GO:0008654	phospholipid biosynthetic process	5 (0.44%)	16 (0.24%)	0.116162	0.486793
623	GO:0030308	negative regulation of cell growth	5 (0.44%)	16 (0.24%)	0.116162	0.486793
624	GO:0031110	regulation of microtubule polymerization or depolymerization	5 (0.44%)	16 (0.24%)	0.116162	0.486793
625	GO:0045017	glycerolipid biosynthetic process	5 (0.44%)	16 (0.24%)	0.116162	0.486793
626	GO:0045926	negative regulation of growth	5 (0.44%)	16 (0.24%)	0.116162	0.486793
627	GO:0002062	chondrocyte differentiation	8 (0.7%)	30 (0.44%)	0.117251	0.486793
628	GO:0007600	sensory perception	24 (2.1%)	112 (1.65%)	0.118037	0.486793
629	GO:0042326	negative regulation of phosphorylation	15 (1.31%)	65 (0.96%)	0.118515	0.486793
630	GO:0007165	signal transduction	264 (23.1%)	1479 (21.74%)	0.118826	0.486793
631	GO:0001818	negative regulation of cytokine production	9 (0.79%)	35 (0.51%)	0.120062	0.486793
632	GO:0007266	Rho protein signal transduction	10 (0.87%)	40 (0.59%)	0.121504	0.486793
633	GO:0019220	regulation of phosphate metabolic process	66 (5.77%)	343 (5.04%)	0.12238	0.486793
634	GO:0051174	regulation of phosphorus metabolic process	66 (5.77%)	343 (5.04%)	0.12238	0.486793
635	GO:0055082	cellular chemical homeostasis	21 (1.84%)	97 (1.43%)	0.126484	0.486793
636	GO:0006898	receptor-mediated endocytosis	6 (0.52%)	21 (0.31%)	0.126699	0.486793
637	GO:0032984	macromolecular complex disassembly	6 (0.52%)	21 (0.31%)	0.126699	0.486793
638	GO:0040013	negative regulation of locomotion	6 (0.52%)	21 (0.31%)	0.126699	0.486793
639	GO:0014070	response to organic cyclic compound	32 (2.8%)	156 (2.29%)	0.126902	0.486793
640	GO:0009132	nucleoside diphosphate metabolic process	4 (0.35%)	12 (0.18%)	0.127831	0.486793
641	GO:0015908	fatty acid transport	4 (0.35%)	12 (0.18%)	0.127831	0.486793
642	GO:0043409	negative regulation of MAPK cascade	4 (0.35%)	12 (0.18%)	0.127831	0.486793
643	GO:0050886	endocrine process	4 (0.35%)	12 (0.18%)	0.127831	0.486793
644	GO:0060428	lung epithelium development	4 (0.35%)	12 (0.18%)	0.127831	0.486793
645	GO:0070670	response to interleukin-4	4 (0.35%)	12 (0.18%)	0.127831	0.486793
646	GO:0072080	nephron tubule development	4 (0.35%)	12 (0.18%)	0.127831	0.486793
647	GO:0097006	regulation of plasma lipoprotein particle levels	4 (0.35%)	12 (0.18%)	0.127831	0.486793
648	GO:0048522	positive regulation of cellular process	114 (9.97%)	616 (9.05%)	0.129324	0.486793
649	GO:0043207	response to external biotic stimulus	26 (2.27%)	124 (1.82%)	0.129988	0.486793
650	GO:0090407	organophosphate biosynthetic process	23 (2.01%)	108 (1.59%)	0.130346	0.486793
651	GO:0042110	T cell activation	15 (1.31%)	66 (0.97%)	0.130825	0.486793
652	GO:0070489	T cell aggregation	15 (1.31%)	66 (0.97%)	0.130825	0.486793
653	GO:0071593	lymphocyte aggregation	15 (1.31%)	66 (0.97%)	0.130825	0.486793
654	GO:0006457	protein folding	7 (0.61%)	26 (0.38%)	0.132738	0.486793
655	GO:0006469	negative regulation of protein kinase activity	7 (0.61%)	26 (0.38%)	0.132738	0.486793
656	GO:0022411	cellular component disassembly	7 (0.61%)	26 (0.38%)	0.132738	0.486793
657	GO:0033673	negative regulation of kinase activity	7 (0.61%)	26 (0.38%)	0.132738	0.486793
658	GO:0010927	cellular component assembly involved in morphogenesis	14 (1.22%)	61 (0.9%)	0.132867	0.486793
659	GO:0001657	ureteric bud development	2 (0.17%)	4 (0.06%)	0.133735	0.486793
660	GO:0001743	optic placode formation	2 (0.17%)	4 (0.06%)	0.133735	0.486793
661	GO:0001759	organ induction	2 (0.17%)	4 (0.06%)	0.133735	0.486793
662	GO:0001993	regulation of systemic arterial blood pressure by norepinephrine-epinephrine	2 (0.17%)	4 (0.06%)	0.133735	0.486793
663	GO:0002029	desensitization of G-protein coupled receptor protein signaling pathway	2 (0.17%)	4 (0.06%)	0.133735	0.486793
664	GO:0002323	natural killer cell activation involved in immune response	2 (0.17%)	4 (0.06%)	0.133735	0.486793
665	GO:0002374	cytokine secretion involved in immune response	2 (0.17%)	4 (0.06%)	0.133735	0.486793
666	GO:0002819	regulation of adaptive immune response	2 (0.17%)	4 (0.06%)	0.133735	0.486793
667	GO:0002821	positive regulation of adaptive immune response	2 (0.17%)	4 (0.06%)	0.133735	0.486793
668	GO:0002822	regulation of adaptive immune response based on somatic recombination of immune receptors built from immunoglobulin superfamily domains	2 (0.17%)	4 (0.06%)	0.133735	0.486793
669	GO:0002824	positive regulation of adaptive immune response based on somatic recombination of immune receptors built from immunoglobulin superfamily domains	2 (0.17%)	4 (0.06%)	0.133735	0.486793
670	GO:0003264	regulation of cardioblast proliferation	2 (0.17%)	4 (0.06%)	0.133735	0.486793
671	GO:0006662	glycerol ether metabolic process	2 (0.17%)	4 (0.06%)	0.133735	0.486793
672	GO:0006699	bile acid biosynthetic process	2 (0.17%)	4 (0.06%)	0.133735	0.486793
673	GO:0006705	mineralocorticoid biosynthetic process	2 (0.17%)	4 (0.06%)	0.133735	0.486793
674	GO:0008206	bile acid metabolic process	2 (0.17%)	4 (0.06%)	0.133735	0.486793
675	GO:0008212	mineralocorticoid metabolic process	2 (0.17%)	4 (0.06%)	0.133735	0.486793
676	GO:0009948	anterior/posterior axis specification	2 (0.17%)	4 (0.06%)	0.133735	0.486793
677	GO:0010872	regulation of cholesterol esterification	2 (0.17%)	4 (0.06%)	0.133735	0.486793
678	GO:0010883	regulation of lipid storage	2 (0.17%)	4 (0.06%)	0.133735	0.486793
679	GO:0010984	regulation of lipoprotein particle clearance	2 (0.17%)	4 (0.06%)	0.133735	0.486793
680	GO:0014874	response to stimulus involved in regulation of muscle adaptation	2 (0.17%)	4 (0.06%)	0.133735	0.486793
681	GO:0016226	iron-sulfur cluster assembly	2 (0.17%)	4 (0.06%)	0.133735	0.486793
682	GO:0021534	cell proliferation in hindbrain	2 (0.17%)	4 (0.06%)	0.133735	0.486793
683	GO:0021604	cranial nerve structural organization	2 (0.17%)	4 (0.06%)	0.133735	0.486793
684	GO:0021924	cell proliferation in external granule layer	2 (0.17%)	4 (0.06%)	0.133735	0.486793
685	GO:0022401	negative adaptation of signaling pathway	2 (0.17%)	4 (0.06%)	0.133735	0.486793
686	GO:0023058	adaptation of signaling pathway	2 (0.17%)	4 (0.06%)	0.133735	0.486793
687	GO:0031163	metallo-sulfur cluster assembly	2 (0.17%)	4 (0.06%)	0.133735	0.486793
688	GO:0032341	aldosterone metabolic process	2 (0.17%)	4 (0.06%)	0.133735	0.486793
689	GO:0032342	aldosterone biosynthetic process	2 (0.17%)	4 (0.06%)	0.133735	0.486793
690	GO:0032369	negative regulation of lipid transport	2 (0.17%)	4 (0.06%)	0.133735	0.486793
691	GO:0032536	regulation of cell projection size	2 (0.17%)	4 (0.06%)	0.133735	0.486793
692	GO:0033079	immature T cell proliferation	2 (0.17%)	4 (0.06%)	0.133735	0.486793
693	GO:0034123	positive regulation of toll-like receptor signaling pathway	2 (0.17%)	4 (0.06%)	0.133735	0.486793
694	GO:0034505	tooth mineralization	2 (0.17%)	4 (0.06%)	0.133735	0.486793
695	GO:0042181	ketone biosynthetic process	2 (0.17%)	4 (0.06%)	0.133735	0.486793
696	GO:0042475	odontogenesis of dentin-containing tooth	2 (0.17%)	4 (0.06%)	0.133735	0.486793
697	GO:0043666	regulation of phosphoprotein phosphatase activity	2 (0.17%)	4 (0.06%)	0.133735	0.486793
698	GO:0046620	regulation of organ growth	2 (0.17%)	4 (0.06%)	0.133735	0.486793
699	GO:0048593	camera-type eye morphogenesis	2 (0.17%)	4 (0.06%)	0.133735	0.486793
700	GO:0050707	regulation of cytokine secretion	2 (0.17%)	4 (0.06%)	0.133735	0.486793
701	GO:0050715	positive regulation of cytokine secretion	2 (0.17%)	4 (0.06%)	0.133735	0.486793
702	GO:0055003	cardiac myofibril assembly	2 (0.17%)	4 (0.06%)	0.133735	0.486793
703	GO:0055013	cardiac muscle cell development	2 (0.17%)	4 (0.06%)	0.133735	0.486793
704	GO:0055090	acylglycerol homeostasis	2 (0.17%)	4 (0.06%)	0.133735	0.486793
705	GO:0060788	ectodermal placode formation	2 (0.17%)	4 (0.06%)	0.133735	0.486793
706	GO:0060836	lymphatic endothelial cell differentiation	2 (0.17%)	4 (0.06%)	0.133735	0.486793
707	GO:0060838	lymphatic endothelial cell fate commitment	2 (0.17%)	4 (0.06%)	0.133735	0.486793
708	GO:0070233	negative regulation of T cell apoptotic process	2 (0.17%)	4 (0.06%)	0.133735	0.486793
709	GO:0071695	anatomical structure maturation	2 (0.17%)	4 (0.06%)	0.133735	0.486793
710	GO:0071696	ectodermal placode development	2 (0.17%)	4 (0.06%)	0.133735	0.486793
711	GO:0071697	ectodermal placode morphogenesis	2 (0.17%)	4 (0.06%)	0.133735	0.486793
712	GO:0072074	kidney mesenchyme development	2 (0.17%)	4 (0.06%)	0.133735	0.486793
713	GO:0072075	metanephric mesenchyme development	2 (0.17%)	4 (0.06%)	0.133735	0.486793
714	GO:0090288	negative regulation of cellular response to growth factor stimulus	2 (0.17%)	4 (0.06%)	0.133735	0.486793
715	GO:2000136	regulation of cell proliferation involved in heart morphogenesis	2 (0.17%)	4 (0.06%)	0.133735	0.486793
716	GO:2000241	regulation of reproductive process	2 (0.17%)	4 (0.06%)	0.133735	0.486793
717	GO:0045597	positive regulation of cell differentiation	13 (1.14%)	56 (0.82%)	0.134693	0.486793
718	GO:0001558	regulation of cell growth	8 (0.7%)	31 (0.46%)	0.136026	0.486793
719	GO:0001935	endothelial cell proliferation	8 (0.7%)	31 (0.46%)	0.136026	0.486793
720	GO:0015850	organic hydroxy compound transport	8 (0.7%)	31 (0.46%)	0.136026	0.486793
721	GO:0072503	cellular divalent inorganic cation homeostasis	8 (0.7%)	31 (0.46%)	0.136026	0.486793
722	GO:0072507	divalent inorganic cation homeostasis	8 (0.7%)	31 (0.46%)	0.136026	0.486793
723	GO:0051129	negative regulation of cellular component organization	21 (1.84%)	98 (1.44%)	0.136836	0.486793
724	GO:0006692	prostanoid metabolic process	3 (0.26%)	8 (0.12%)	0.137223	0.486793
725	GO:0007051	spindle organization	3 (0.26%)	8 (0.12%)	0.137223	0.486793
726	GO:0009408	response to heat	3 (0.26%)	8 (0.12%)	0.137223	0.486793
727	GO:0010771	negative regulation of cell morphogenesis involved in differentiation	3 (0.26%)	8 (0.12%)	0.137223	0.486793
728	GO:0014821	phasic smooth muscle contraction	3 (0.26%)	8 (0.12%)	0.137223	0.486793
729	GO:0019363	pyridine nucleotide biosynthetic process	3 (0.26%)	8 (0.12%)	0.137223	0.486793
730	GO:0044236	multicellular organism metabolic process	3 (0.26%)	8 (0.12%)	0.137223	0.486793
731	GO:0044259	multicellular organismal macromolecule metabolic process	3 (0.26%)	8 (0.12%)	0.137223	0.486793
732	GO:0048806	genitalia development	3 (0.26%)	8 (0.12%)	0.137223	0.486793
733	GO:0051279	regulation of release of sequestered calcium ion into cytosol	3 (0.26%)	8 (0.12%)	0.137223	0.486793
734	GO:0090183	regulation of kidney development	3 (0.26%)	8 (0.12%)	0.137223	0.486793
735	GO:0090279	regulation of calcium ion import	3 (0.26%)	8 (0.12%)	0.137223	0.486793
736	GO:1903532	positive regulation of secretion by cell	3 (0.26%)	8 (0.12%)	0.137223	0.486793
737	GO:0015849	organic acid transport	11 (0.96%)	46 (0.68%)	0.137323	0.486793
738	GO:0046942	carboxylic acid transport	11 (0.96%)	46 (0.68%)	0.137323	0.486793
739	GO:0030335	positive regulation of cell migration	9 (0.79%)	36 (0.53%)	0.137534	0.486793
740	GO:0051272	positive regulation of cellular component movement	9 (0.79%)	36 (0.53%)	0.137534	0.486793
741	GO:0097285	cell-type specific apoptotic process	9 (0.79%)	36 (0.53%)	0.137534	0.486793
742	GO:2000147	positive regulation of cell motility	9 (0.79%)	36 (0.53%)	0.137534	0.486793
743	GO:0002064	epithelial cell development	10 (0.87%)	41 (0.6%)	0.137843	0.486793
744	GO:0010563	negative regulation of phosphorus metabolic process	16 (1.4%)	72 (1.06%)	0.141	0.486793
745	GO:0045936	negative regulation of phosphate metabolic process	16 (1.4%)	72 (1.06%)	0.141	0.486793
746	GO:0009190	cyclic nucleotide biosynthetic process	5 (0.44%)	17 (0.25%)	0.142944	0.486793
747	GO:0021545	cranial nerve development	5 (0.44%)	17 (0.25%)	0.142944	0.486793
748	GO:0045445	myoblast differentiation	5 (0.44%)	17 (0.25%)	0.142944	0.486793
749	GO:0052652	cyclic purine nucleotide metabolic process	5 (0.44%)	17 (0.25%)	0.142944	0.486793
750	GO:0070507	regulation of microtubule cytoskeleton organization	5 (0.44%)	17 (0.25%)	0.142944	0.486793
751	GO:0042592	homeostatic process	63 (5.51%)	330 (4.85%)	0.143518	0.486793
752	GO:0042325	regulation of phosphorylation	58 (5.07%)	302 (4.44%)	0.143689	0.486793
753	GO:0048589	developmental growth	15 (1.31%)	67 (0.98%)	0.143834	0.486793
754	GO:0045859	regulation of protein kinase activity	33 (2.89%)	164 (2.41%)	0.147932	0.486793
755	GO:0009617	response to bacterium	17 (1.49%)	78 (1.15%)	0.150501	0.486793
756	GO:0019362	pyridine nucleotide metabolic process	6 (0.52%)	22 (0.32%)	0.150805	0.486793
757	GO:0031589	cell-substrate adhesion	6 (0.52%)	22 (0.32%)	0.150805	0.486793
758	GO:0032392	DNA geometric change	6 (0.52%)	22 (0.32%)	0.150805	0.486793
759	GO:0051147	regulation of muscle cell differentiation	6 (0.52%)	22 (0.32%)	0.150805	0.486793
760	GO:0071822	protein complex subunit organization	56 (4.9%)	292 (4.29%)	0.151275	0.486793
761	GO:0043408	regulation of MAPK cascade	25 (2.19%)	121 (1.78%)	0.152959	0.486793
762	GO:2000021	regulation of ion homeostasis	7 (0.61%)	27 (0.4%)	0.154694	0.486793
763	GO:0019752	carboxylic acid metabolic process	50 (4.37%)	259 (3.81%)	0.155014	0.486793
764	GO:0051188	cofactor biosynthetic process	10 (0.87%)	42 (0.62%)	0.155271	0.486793
765	GO:0098813	nuclear chromosome segregation	8 (0.7%)	32 (0.47%)	0.156213	0.486793
766	GO:0033500	carbohydrate homeostasis	9 (0.79%)	37 (0.54%)	0.156234	0.486793
767	GO:0022607	cellular component assembly	79 (6.91%)	423 (6.22%)	0.158776	0.486793
768	GO:0032870	cellular response to hormone stimulus	21 (1.84%)	100 (1.47%)	0.158967	0.486793
769	GO:0051247	positive regulation of protein metabolic process	42 (3.67%)	215 (3.16%)	0.15905	0.486793
770	GO:0044092	negative regulation of molecular function	32 (2.8%)	160 (2.35%)	0.16103	0.486793
771	GO:0002367	cytokine production involved in immune response	4 (0.35%)	13 (0.19%)	0.1613	0.486793
772	GO:0021954	central nervous system neuron development	4 (0.35%)	13 (0.19%)	0.1613	0.486793
773	GO:0022409	positive regulation of cell-cell adhesion	4 (0.35%)	13 (0.19%)	0.1613	0.486793
774	GO:0031109	microtubule polymerization or depolymerization	4 (0.35%)	13 (0.19%)	0.1613	0.486793
775	GO:0046661	male sex differentiation	4 (0.35%)	13 (0.19%)	0.1613	0.486793
776	GO:0061326	renal tubule development	4 (0.35%)	13 (0.19%)	0.1613	0.486793
777	GO:0018130	heterocycle biosynthetic process	202 (17.67%)	1132 (16.64%)	0.161751	0.486793
778	GO:0032268	regulation of cellular protein metabolic process	81 (7.09%)	435 (6.39%)	0.162361	0.486793
779	GO:0019438	aromatic compound biosynthetic process	201 (17.59%)	1127 (16.56%)	0.164724	0.486793
780	GO:0006082	organic acid metabolic process	51 (4.46%)	266 (3.91%)	0.164991	0.486793
781	GO:0043436	oxoacid metabolic process	51 (4.46%)	266 (3.91%)	0.164991	0.486793
782	GO:0001934	positive regulation of protein phosphorylation	33 (2.89%)	166 (2.44%)	0.165601	0.486793
783	GO:0042327	positive regulation of phosphorylation	33 (2.89%)	166 (2.44%)	0.165601	0.486793
784	GO:0051276	chromosome organization	54 (4.72%)	283 (4.16%)	0.166218	0.486793
785	GO:0031328	positive regulation of cellular biosynthetic process	16 (1.4%)	74 (1.09%)	0.167644	0.486793
786	GO:0050865	regulation of cell activation	12 (1.05%)	53 (0.78%)	0.167773	0.486793
787	GO:0000920	cell separation after cytokinesis	1 (0.09%)	1 (0.01%)	0.167989	0.486793
788	GO:0001660	fever generation	1 (0.09%)	1 (0.01%)	0.167989	0.486793
789	GO:0001794	type IIa hypersensitivity	1 (0.09%)	1 (0.01%)	0.167989	0.486793
790	GO:0001905	activation of membrane attack complex	1 (0.09%)	1 (0.01%)	0.167989	0.486793
791	GO:0001910	regulation of leukocyte mediated cytotoxicity	1 (0.09%)	1 (0.01%)	0.167989	0.486793
792	GO:0001911	negative regulation of leukocyte mediated cytotoxicity	1 (0.09%)	1 (0.01%)	0.167989	0.486793
793	GO:0001978	regulation of systemic arterial blood pressure by carotid sinus baroreceptor feedback	1 (0.09%)	1 (0.01%)	0.167989	0.486793
794	GO:0001982	baroreceptor response to decreased systemic arterial blood pressure	1 (0.09%)	1 (0.01%)	0.167989	0.486793
795	GO:0002021	response to dietary excess	1 (0.09%)	1 (0.01%)	0.167989	0.486793
796	GO:0002034	regulation of blood vessel size by renin-angiotensin	1 (0.09%)	1 (0.01%)	0.167989	0.486793
797	GO:0002312	B cell activation involved in immune response	1 (0.09%)	1 (0.01%)	0.167989	0.486793
798	GO:0002347	response to tumor cell	1 (0.09%)	1 (0.01%)	0.167989	0.486793
799	GO:0002418	immune response to tumor cell	1 (0.09%)	1 (0.01%)	0.167989	0.486793
800	GO:0002424	T cell mediated immune response to tumor cell	1 (0.09%)	1 (0.01%)	0.167989	0.486793
801	GO:0002428	antigen processing and presentation of peptide antigen via MHC class Ib	1 (0.09%)	1 (0.01%)	0.167989	0.486793
802	GO:0002445	type II hypersensitivity	1 (0.09%)	1 (0.01%)	0.167989	0.486793
803	GO:0002446	neutrophil mediated immunity	1 (0.09%)	1 (0.01%)	0.167989	0.486793
804	GO:0002468	dendritic cell antigen processing and presentation	1 (0.09%)	1 (0.01%)	0.167989	0.486793
805	GO:0002475	antigen processing and presentation via MHC class Ib	1 (0.09%)	1 (0.01%)	0.167989	0.486793
806	GO:0002477	antigen processing and presentation of exogenous peptide antigen via MHC class Ib	1 (0.09%)	1 (0.01%)	0.167989	0.486793
807	GO:0002524	hypersensitivity	1 (0.09%)	1 (0.01%)	0.167989	0.486793
808	GO:0002675	positive regulation of acute inflammatory response	1 (0.09%)	1 (0.01%)	0.167989	0.486793
809	GO:0002702	positive regulation of production of molecular mediator of immune response	1 (0.09%)	1 (0.01%)	0.167989	0.486793
810	GO:0002704	negative regulation of leukocyte mediated immunity	1 (0.09%)	1 (0.01%)	0.167989	0.486793
811	GO:0002705	positive regulation of leukocyte mediated immunity	1 (0.09%)	1 (0.01%)	0.167989	0.486793
812	GO:0002706	regulation of lymphocyte mediated immunity	1 (0.09%)	1 (0.01%)	0.167989	0.486793
813	GO:0002708	positive regulation of lymphocyte mediated immunity	1 (0.09%)	1 (0.01%)	0.167989	0.486793
814	GO:0002709	regulation of T cell mediated immunity	1 (0.09%)	1 (0.01%)	0.167989	0.486793
815	GO:0002711	positive regulation of T cell mediated immunity	1 (0.09%)	1 (0.01%)	0.167989	0.486793
816	GO:0002720	positive regulation of cytokine production involved in immune response	1 (0.09%)	1 (0.01%)	0.167989	0.486793
817	GO:0002724	regulation of T cell cytokine production	1 (0.09%)	1 (0.01%)	0.167989	0.486793
818	GO:0002726	positive regulation of T cell cytokine production	1 (0.09%)	1 (0.01%)	0.167989	0.486793
819	GO:0002934	desmosome organization	1 (0.09%)	1 (0.01%)	0.167989	0.486793
820	GO:0003025	regulation of systemic arterial blood pressure by baroreceptor feedback	1 (0.09%)	1 (0.01%)	0.167989	0.486793
821	GO:0003072	renal control of peripheral vascular resistance involved in regulation of systemic arterial blood pressure	1 (0.09%)	1 (0.01%)	0.167989	0.486793
822	GO:0003084	positive regulation of systemic arterial blood pressure	1 (0.09%)	1 (0.01%)	0.167989	0.486793
823	GO:0003099	positive regulation of the force of heart contraction by chemical signal	1 (0.09%)	1 (0.01%)	0.167989	0.486793
824	GO:0003133	endodermal-mesodermal cell signaling	1 (0.09%)	1 (0.01%)	0.167989	0.486793
825	GO:0003134	endodermal-mesodermal cell signaling involved in heart induction	1 (0.09%)	1 (0.01%)	0.167989	0.486793
826	GO:0003175	tricuspid valve development	1 (0.09%)	1 (0.01%)	0.167989	0.486793
827	GO:0003181	atrioventricular valve morphogenesis	1 (0.09%)	1 (0.01%)	0.167989	0.486793
828	GO:0003186	tricuspid valve morphogenesis	1 (0.09%)	1 (0.01%)	0.167989	0.486793
829	GO:0003188	heart valve formation	1 (0.09%)	1 (0.01%)	0.167989	0.486793
830	GO:0003211	cardiac ventricle formation	1 (0.09%)	1 (0.01%)	0.167989	0.486793
831	GO:0006529	asparagine biosynthetic process	1 (0.09%)	1 (0.01%)	0.167989	0.486793
832	GO:0006561	proline biosynthetic process	1 (0.09%)	1 (0.01%)	0.167989	0.486793
833	GO:0006566	threonine metabolic process	1 (0.09%)	1 (0.01%)	0.167989	0.486793
834	GO:0006570	tyrosine metabolic process	1 (0.09%)	1 (0.01%)	0.167989	0.486793
835	GO:0006600	creatine metabolic process	1 (0.09%)	1 (0.01%)	0.167989	0.486793
836	GO:0006656	phosphatidylcholine biosynthetic process	1 (0.09%)	1 (0.01%)	0.167989	0.486793
837	GO:0006681	galactosylceramide metabolic process	1 (0.09%)	1 (0.01%)	0.167989	0.486793
838	GO:0006771	riboflavin metabolic process	1 (0.09%)	1 (0.01%)	0.167989	0.486793
839	GO:0006893	Golgi to plasma membrane transport	1 (0.09%)	1 (0.01%)	0.167989	0.486793
840	GO:0006953	acute-phase response	1 (0.09%)	1 (0.01%)	0.167989	0.486793
841	GO:0007026	negative regulation of microtubule depolymerization	1 (0.09%)	1 (0.01%)	0.167989	0.486793
842	GO:0007028	cytoplasm organization	1 (0.09%)	1 (0.01%)	0.167989	0.486793
843	GO:0007096	regulation of exit from mitosis	1 (0.09%)	1 (0.01%)	0.167989	0.486793
844	GO:0007283	spermatogenesis	1 (0.09%)	1 (0.01%)	0.167989	0.486793
845	GO:0007308	oocyte construction	1 (0.09%)	1 (0.01%)	0.167989	0.486793
846	GO:0007309	oocyte axis specification	1 (0.09%)	1 (0.01%)	0.167989	0.486793
847	GO:0007314	oocyte anterior/posterior axis specification	1 (0.09%)	1 (0.01%)	0.167989	0.486793
848	GO:0007315	pole plasm assembly	1 (0.09%)	1 (0.01%)	0.167989	0.486793
849	GO:0007418	ventral midline development	1 (0.09%)	1 (0.01%)	0.167989	0.486793
850	GO:0008358	maternal determination of anterior/posterior axis, embryo	1 (0.09%)	1 (0.01%)	0.167989	0.486793
851	GO:0009153	purine deoxyribonucleotide biosynthetic process	1 (0.09%)	1 (0.01%)	0.167989	0.486793
852	GO:0009263	deoxyribonucleotide biosynthetic process	1 (0.09%)	1 (0.01%)	0.167989	0.486793
853	GO:0009265	2'-deoxyribonucleotide biosynthetic process	1 (0.09%)	1 (0.01%)	0.167989	0.486793
854	GO:0009946	proximal/distal axis specification	1 (0.09%)	1 (0.01%)	0.167989	0.486793
855	GO:0009994	oocyte differentiation	1 (0.09%)	1 (0.01%)	0.167989	0.486793
856	GO:0010676	positive regulation of cellular carbohydrate metabolic process	1 (0.09%)	1 (0.01%)	0.167989	0.486793
857	GO:0010982	regulation of high-density lipoprotein particle clearance	1 (0.09%)	1 (0.01%)	0.167989	0.486793
858	GO:0014055	acetylcholine secretion, neurotransmission	1 (0.09%)	1 (0.01%)	0.167989	0.486793
859	GO:0014841	skeletal muscle satellite cell proliferation	1 (0.09%)	1 (0.01%)	0.167989	0.486793
860	GO:0014849	ureter smooth muscle contraction	1 (0.09%)	1 (0.01%)	0.167989	0.486793
861	GO:0014852	regulation of skeletal muscle contraction by neural stimulation via neuromuscular junction	1 (0.09%)	1 (0.01%)	0.167989	0.486793
862	GO:0014856	skeletal muscle cell proliferation	1 (0.09%)	1 (0.01%)	0.167989	0.486793
863	GO:0015691	cadmium ion transport	1 (0.09%)	1 (0.01%)	0.167989	0.486793
864	GO:0015791	polyol transport	1 (0.09%)	1 (0.01%)	0.167989	0.486793
865	GO:0015870	acetylcholine transport	1 (0.09%)	1 (0.01%)	0.167989	0.486793
866	GO:0015874	norepinephrine transport	1 (0.09%)	1 (0.01%)	0.167989	0.486793
867	GO:0016338	calcium-independent cell-cell adhesion via plasma membrane cell-adhesion molecules	1 (0.09%)	1 (0.01%)	0.167989	0.486793
868	GO:0019374	galactolipid metabolic process	1 (0.09%)	1 (0.01%)	0.167989	0.486793
869	GO:0019432	triglyceride biosynthetic process	1 (0.09%)	1 (0.01%)	0.167989	0.486793
870	GO:0019695	choline metabolic process	1 (0.09%)	1 (0.01%)	0.167989	0.486793
871	GO:0021538	epithalamus development	1 (0.09%)	1 (0.01%)	0.167989	0.486793
872	GO:0021560	abducens nerve development	1 (0.09%)	1 (0.01%)	0.167989	0.486793
873	GO:0021598	abducens nerve morphogenesis	1 (0.09%)	1 (0.01%)	0.167989	0.486793
874	GO:0022010	central nervous system myelination	1 (0.09%)	1 (0.01%)	0.167989	0.486793
875	GO:0030148	sphingolipid biosynthetic process	1 (0.09%)	1 (0.01%)	0.167989	0.486793
876	GO:0030222	eosinophil differentiation	1 (0.09%)	1 (0.01%)	0.167989	0.486793
877	GO:0031114	regulation of microtubule depolymerization	1 (0.09%)	1 (0.01%)	0.167989	0.486793
878	GO:0031342	negative regulation of cell killing	1 (0.09%)	1 (0.01%)	0.167989	0.486793
879	GO:0031343	positive regulation of cell killing	1 (0.09%)	1 (0.01%)	0.167989	0.486793
880	GO:0031507	heterochromatin assembly	1 (0.09%)	1 (0.01%)	0.167989	0.486793
881	GO:0031620	regulation of fever generation	1 (0.09%)	1 (0.01%)	0.167989	0.486793
882	GO:0031622	positive regulation of fever generation	1 (0.09%)	1 (0.01%)	0.167989	0.486793
883	GO:0031640	killing of cells of other organism	1 (0.09%)	1 (0.01%)	0.167989	0.486793
884	GO:0031650	regulation of heat generation	1 (0.09%)	1 (0.01%)	0.167989	0.486793
885	GO:0031652	positive regulation of heat generation	1 (0.09%)	1 (0.01%)	0.167989	0.486793
886	GO:0032277	negative regulation of gonadotropin secretion	1 (0.09%)	1 (0.01%)	0.167989	0.486793
887	GO:0032291	axon ensheathment in central nervous system	1 (0.09%)	1 (0.01%)	0.167989	0.486793
888	GO:0032352	positive regulation of hormone metabolic process	1 (0.09%)	1 (0.01%)	0.167989	0.486793
889	GO:0032691	negative regulation of interleukin-1 beta production	1 (0.09%)	1 (0.01%)	0.167989	0.486793
890	GO:0032692	negative regulation of interleukin-1 production	1 (0.09%)	1 (0.01%)	0.167989	0.486793
891	GO:0032836	glomerular basement membrane development	1 (0.09%)	1 (0.01%)	0.167989	0.486793
892	GO:0032971	regulation of muscle filament sliding	1 (0.09%)	1 (0.01%)	0.167989	0.486793
893	GO:0033280	response to vitamin D	1 (0.09%)	1 (0.01%)	0.167989	0.486793
894	GO:0034086	maintenance of sister chromatid cohesion	1 (0.09%)	1 (0.01%)	0.167989	0.486793
895	GO:0034088	maintenance of mitotic sister chromatid cohesion	1 (0.09%)	1 (0.01%)	0.167989	0.486793
896	GO:0034331	cell junction maintenance	1 (0.09%)	1 (0.01%)	0.167989	0.486793
897	GO:0034433	steroid esterification	1 (0.09%)	1 (0.01%)	0.167989	0.486793
898	GO:0034434	sterol esterification	1 (0.09%)	1 (0.01%)	0.167989	0.486793
899	GO:0034698	response to gonadotropin	1 (0.09%)	1 (0.01%)	0.167989	0.486793
900	GO:0035082	axoneme assembly	1 (0.09%)	1 (0.01%)	0.167989	0.486793
901	GO:0035418	protein localization to synapse	1 (0.09%)	1 (0.01%)	0.167989	0.486793
902	GO:0035813	regulation of renal sodium excretion	1 (0.09%)	1 (0.01%)	0.167989	0.486793
903	GO:0039692	single stranded viral RNA replication via double stranded DNA intermediate	1 (0.09%)	1 (0.01%)	0.167989	0.486793
904	GO:0039694	viral RNA genome replication	1 (0.09%)	1 (0.01%)	0.167989	0.486793
905	GO:0039703	RNA replication	1 (0.09%)	1 (0.01%)	0.167989	0.486793
906	GO:0040019	positive regulation of embryonic development	1 (0.09%)	1 (0.01%)	0.167989	0.486793
907	GO:0040037	negative regulation of fibroblast growth factor receptor signaling pathway	1 (0.09%)	1 (0.01%)	0.167989	0.486793
908	GO:0042249	establishment of planar polarity of embryonic epithelium	1 (0.09%)	1 (0.01%)	0.167989	0.486793
909	GO:0042403	thyroid hormone metabolic process	1 (0.09%)	1 (0.01%)	0.167989	0.486793
910	GO:0042415	norepinephrine metabolic process	1 (0.09%)	1 (0.01%)	0.167989	0.486793
911	GO:0042749	regulation of circadian sleep/wake cycle	1 (0.09%)	1 (0.01%)	0.167989	0.486793
912	GO:0042752	regulation of circadian rhythm	1 (0.09%)	1 (0.01%)	0.167989	0.486793
913	GO:0042822	pyridoxal phosphate metabolic process	1 (0.09%)	1 (0.01%)	0.167989	0.486793
914	GO:0042823	pyridoxal phosphate biosynthetic process	1 (0.09%)	1 (0.01%)	0.167989	0.486793
915	GO:0043001	Golgi to plasma membrane protein transport	1 (0.09%)	1 (0.01%)	0.167989	0.486793
916	GO:0043092	L-amino acid import	1 (0.09%)	1 (0.01%)	0.167989	0.486793
917	GO:0043126	regulation of 1-phosphatidylinositol 4-kinase activity	1 (0.09%)	1 (0.01%)	0.167989	0.486793
918	GO:0043302	positive regulation of leukocyte degranulation	1 (0.09%)	1 (0.01%)	0.167989	0.486793
919	GO:0043383	negative T cell selection	1 (0.09%)	1 (0.01%)	0.167989	0.486793
920	GO:0043649	dicarboxylic acid catabolic process	1 (0.09%)	1 (0.01%)	0.167989	0.486793
921	GO:0044028	DNA hypomethylation	1 (0.09%)	1 (0.01%)	0.167989	0.486793
922	GO:0044058	regulation of digestive system process	1 (0.09%)	1 (0.01%)	0.167989	0.486793
923	GO:0044062	regulation of excretion	1 (0.09%)	1 (0.01%)	0.167989	0.486793
924	GO:0044364	disruption of cells of other organism	1 (0.09%)	1 (0.01%)	0.167989	0.486793
925	GO:0045168	cell-cell signaling involved in cell fate commitment	1 (0.09%)	1 (0.01%)	0.167989	0.486793
926	GO:0045190	isotype switching	1 (0.09%)	1 (0.01%)	0.167989	0.486793
927	GO:0045580	regulation of T cell differentiation	1 (0.09%)	1 (0.01%)	0.167989	0.486793
928	GO:0045581	negative regulation of T cell differentiation	1 (0.09%)	1 (0.01%)	0.167989	0.486793
929	GO:0045582	positive regulation of T cell differentiation	1 (0.09%)	1 (0.01%)	0.167989	0.486793
930	GO:0045598	regulation of fat cell differentiation	1 (0.09%)	1 (0.01%)	0.167989	0.486793
931	GO:0045600	positive regulation of fat cell differentiation	1 (0.09%)	1 (0.01%)	0.167989	0.486793
932	GO:0045619	regulation of lymphocyte differentiation	1 (0.09%)	1 (0.01%)	0.167989	0.486793
933	GO:0045620	negative regulation of lymphocyte differentiation	1 (0.09%)	1 (0.01%)	0.167989	0.486793
934	GO:0045621	positive regulation of lymphocyte differentiation	1 (0.09%)	1 (0.01%)	0.167989	0.486793
935	GO:0045740	positive regulation of DNA replication	1 (0.09%)	1 (0.01%)	0.167989	0.486793
936	GO:0045807	positive regulation of endocytosis	1 (0.09%)	1 (0.01%)	0.167989	0.486793
937	GO:0045823	positive regulation of heart contraction	1 (0.09%)	1 (0.01%)	0.167989	0.486793
938	GO:0045992	negative regulation of embryonic development	1 (0.09%)	1 (0.01%)	0.167989	0.486793
939	GO:0046184	aldehyde biosynthetic process	1 (0.09%)	1 (0.01%)	0.167989	0.486793
940	GO:0046385	deoxyribose phosphate biosynthetic process	1 (0.09%)	1 (0.01%)	0.167989	0.486793
941	GO:0046460	neutral lipid biosynthetic process	1 (0.09%)	1 (0.01%)	0.167989	0.486793
942	GO:0046463	acylglycerol biosynthetic process	1 (0.09%)	1 (0.01%)	0.167989	0.486793
943	GO:0046467	membrane lipid biosynthetic process	1 (0.09%)	1 (0.01%)	0.167989	0.486793
944	GO:0046470	phosphatidylcholine metabolic process	1 (0.09%)	1 (0.01%)	0.167989	0.486793
945	GO:0046688	response to copper ion	1 (0.09%)	1 (0.01%)	0.167989	0.486793
946	GO:0046888	negative regulation of hormone secretion	1 (0.09%)	1 (0.01%)	0.167989	0.486793
947	GO:0047484	regulation of response to osmotic stress	1 (0.09%)	1 (0.01%)	0.167989	0.486793
948	GO:0048104	establishment of body hair or bristle planar orientation	1 (0.09%)	1 (0.01%)	0.167989	0.486793
949	GO:0048477	oogenesis	1 (0.09%)	1 (0.01%)	0.167989	0.486793
950	GO:0048570	notochord morphogenesis	1 (0.09%)	1 (0.01%)	0.167989	0.486793
951	GO:0048599	oocyte development	1 (0.09%)	1 (0.01%)	0.167989	0.486793
952	GO:0048675	axon extension	1 (0.09%)	1 (0.01%)	0.167989	0.486793
953	GO:0048799	organ maturation	1 (0.09%)	1 (0.01%)	0.167989	0.486793
954	GO:0050674	urothelial cell proliferation	1 (0.09%)	1 (0.01%)	0.167989	0.486793
955	GO:0050729	positive regulation of inflammatory response	1 (0.09%)	1 (0.01%)	0.167989	0.486793
956	GO:0050766	positive regulation of phagocytosis	1 (0.09%)	1 (0.01%)	0.167989	0.486793
957	GO:0050829	defense response to Gram-negative bacterium	1 (0.09%)	1 (0.01%)	0.167989	0.486793
958	GO:0051150	regulation of smooth muscle cell differentiation	1 (0.09%)	1 (0.01%)	0.167989	0.486793
959	GO:0051151	negative regulation of smooth muscle cell differentiation	1 (0.09%)	1 (0.01%)	0.167989	0.486793
960	GO:0051152	positive regulation of smooth muscle cell differentiation	1 (0.09%)	1 (0.01%)	0.167989	0.486793
961	GO:0051154	negative regulation of striated muscle cell differentiation	1 (0.09%)	1 (0.01%)	0.167989	0.486793
962	GO:0051225	spindle assembly	1 (0.09%)	1 (0.01%)	0.167989	0.486793
963	GO:0051255	spindle midzone assembly	1 (0.09%)	1 (0.01%)	0.167989	0.486793
964	GO:0051620	norepinephrine uptake	1 (0.09%)	1 (0.01%)	0.167989	0.486793
965	GO:0051728	cell cycle switching, mitotic to meiotic cell cycle	1 (0.09%)	1 (0.01%)	0.167989	0.486793
966	GO:0051818	disruption of cells of other organism involved in symbiotic interaction	1 (0.09%)	1 (0.01%)	0.167989	0.486793
967	GO:0051852	disruption by host of symbiont cells	1 (0.09%)	1 (0.01%)	0.167989	0.486793
968	GO:0051873	killing by host of symbiont cells	1 (0.09%)	1 (0.01%)	0.167989	0.486793
969	GO:0051883	killing of cells in other organism involved in symbiotic interaction	1 (0.09%)	1 (0.01%)	0.167989	0.486793
970	GO:0055095	lipoprotein particle mediated signaling	1 (0.09%)	1 (0.01%)	0.167989	0.486793
971	GO:0060024	rhythmic synaptic transmission	1 (0.09%)	1 (0.01%)	0.167989	0.486793
972	GO:0060042	retina morphogenesis in camera-type eye	1 (0.09%)	1 (0.01%)	0.167989	0.486793
973	GO:0060061	Spemann organizer formation	1 (0.09%)	1 (0.01%)	0.167989	0.486793
974	GO:0060184	cell cycle switching	1 (0.09%)	1 (0.01%)	0.167989	0.486793
975	GO:0060219	camera-type eye photoreceptor cell differentiation	1 (0.09%)	1 (0.01%)	0.167989	0.486793
976	GO:0060350	endochondral bone morphogenesis	1 (0.09%)	1 (0.01%)	0.167989	0.486793
977	GO:0060448	dichotomous subdivision of terminal units involved in lung branching	1 (0.09%)	1 (0.01%)	0.167989	0.486793
978	GO:0060495	cell-cell signaling involved in lung development	1 (0.09%)	1 (0.01%)	0.167989	0.486793
979	GO:0060600	dichotomous subdivision of an epithelial terminal unit	1 (0.09%)	1 (0.01%)	0.167989	0.486793
980	GO:0060602	branch elongation of an epithelium	1 (0.09%)	1 (0.01%)	0.167989	0.486793
981	GO:0060606	tube closure	1 (0.09%)	1 (0.01%)	0.167989	0.486793
982	GO:0060700	regulation of ribonuclease activity	1 (0.09%)	1 (0.01%)	0.167989	0.486793
983	GO:0060911	cardiac cell fate commitment	1 (0.09%)	1 (0.01%)	0.167989	0.486793
984	GO:0060923	cardiac muscle cell fate commitment	1 (0.09%)	1 (0.01%)	0.167989	0.486793
985	GO:0061526	acetylcholine secretion	1 (0.09%)	1 (0.01%)	0.167989	0.486793
986	GO:0070286	axonemal dynein complex assembly	1 (0.09%)	1 (0.01%)	0.167989	0.486793
987	GO:0070341	fat cell proliferation	1 (0.09%)	1 (0.01%)	0.167989	0.486793
988	GO:0070343	white fat cell proliferation	1 (0.09%)	1 (0.01%)	0.167989	0.486793
989	GO:0070372	regulation of ERK1 and ERK2 cascade	1 (0.09%)	1 (0.01%)	0.167989	0.486793
990	GO:0070374	positive regulation of ERK1 and ERK2 cascade	1 (0.09%)	1 (0.01%)	0.167989	0.486793
991	GO:0070828	heterochromatin organization	1 (0.09%)	1 (0.01%)	0.167989	0.486793
992	GO:0070942	neutrophil mediated cytotoxicity	1 (0.09%)	1 (0.01%)	0.167989	0.486793
993	GO:0070943	neutrophil mediated killing of symbiont cell	1 (0.09%)	1 (0.01%)	0.167989	0.486793
994	GO:0070944	neutrophil mediated killing of bacterium	1 (0.09%)	1 (0.01%)	0.167989	0.486793
995	GO:0070945	neutrophil mediated killing of gram-negative bacterium	1 (0.09%)	1 (0.01%)	0.167989	0.486793
996	GO:0071241	cellular response to inorganic substance	1 (0.09%)	1 (0.01%)	0.167989	0.486793
997	GO:0071402	cellular response to lipoprotein particle stimulus	1 (0.09%)	1 (0.01%)	0.167989	0.486793
998	GO:0072015	glomerular visceral epithelial cell development	1 (0.09%)	1 (0.01%)	0.167989	0.486793
999	GO:0072038	mesenchymal stem cell maintenance involved in nephron morphogenesis	1 (0.09%)	1 (0.01%)	0.167989	0.486793
1000	GO:0072076	nephrogenic mesenchyme development	1 (0.09%)	1 (0.01%)	0.167989	0.486793
1001	GO:0072112	glomerular visceral epithelial cell differentiation	1 (0.09%)	1 (0.01%)	0.167989	0.486793
1002	GO:0072182	regulation of nephron tubule epithelial cell differentiation	1 (0.09%)	1 (0.01%)	0.167989	0.486793
1003	GO:0072216	positive regulation of metanephros development	1 (0.09%)	1 (0.01%)	0.167989	0.486793
1004	GO:0072310	glomerular epithelial cell development	1 (0.09%)	1 (0.01%)	0.167989	0.486793
1005	GO:0072567	chemokine (C-X-C motif) ligand 2 production	1 (0.09%)	1 (0.01%)	0.167989	0.486793
1006	GO:0072659	protein localization to plasma membrane	1 (0.09%)	1 (0.01%)	0.167989	0.486793
1007	GO:0090002	establishment of protein localization to plasma membrane	1 (0.09%)	1 (0.01%)	0.167989	0.486793
1008	GO:0090090	negative regulation of canonical Wnt signaling pathway	1 (0.09%)	1 (0.01%)	0.167989	0.486793
1009	GO:0090185	negative regulation of kidney development	1 (0.09%)	1 (0.01%)	0.167989	0.486793
1010	GO:0090263	positive regulation of canonical Wnt signaling pathway	1 (0.09%)	1 (0.01%)	0.167989	0.486793
1011	GO:0090493	catecholamine uptake	1 (0.09%)	1 (0.01%)	0.167989	0.486793
1012	GO:0097028	dendritic cell differentiation	1 (0.09%)	1 (0.01%)	0.167989	0.486793
1013	GO:0098742	cell-cell adhesion via plasma-membrane adhesion molecules	1 (0.09%)	1 (0.01%)	0.167989	0.486793
1014	GO:1901374	acetate ester transport	1 (0.09%)	1 (0.01%)	0.167989	0.486793
1015	GO:1901722	regulation of cell proliferation involved in kidney development	1 (0.09%)	1 (0.01%)	0.167989	0.486793
1016	GO:1901723	negative regulation of cell proliferation involved in kidney development	1 (0.09%)	1 (0.01%)	0.167989	0.486793
1017	GO:1902076	regulation of lateral motor column neuron migration	1 (0.09%)	1 (0.01%)	0.167989	0.486793
1018	GO:1902218	regulation of intrinsic apoptotic signaling pathway in response to osmotic stress	1 (0.09%)	1 (0.01%)	0.167989	0.486793
1019	GO:1902219	negative regulation of intrinsic apoptotic signaling pathway in response to osmotic stress	1 (0.09%)	1 (0.01%)	0.167989	0.486793
1020	GO:1903115	regulation of actin filament-based movement	1 (0.09%)	1 (0.01%)	0.167989	0.486793
1021	GO:1903524	positive regulation of blood circulation	1 (0.09%)	1 (0.01%)	0.167989	0.486793
1022	GO:1990138	neuron projection extension	1 (0.09%)	1 (0.01%)	0.167989	0.486793
1023	GO:1990778	protein localization to cell periphery	1 (0.09%)	1 (0.01%)	0.167989	0.486793
1024	GO:2000696	regulation of epithelial cell differentiation involved in kidney development	1 (0.09%)	1 (0.01%)	0.167989	0.486793
1025	GO:2000780	negative regulation of double-strand break repair	1 (0.09%)	1 (0.01%)	0.167989	0.486793
1026	GO:2001222	regulation of neuron migration	1 (0.09%)	1 (0.01%)	0.167989	0.486793
1027	GO:2001243	negative regulation of intrinsic apoptotic signaling pathway	1 (0.09%)	1 (0.01%)	0.167989	0.486793
1028	GO:0007067	mitotic nuclear division	11 (0.96%)	48 (0.71%)	0.170905	0.494279
1029	GO:0030162	regulation of proteolysis	11 (0.96%)	48 (0.71%)	0.170905	0.494279
1030	GO:2001233	regulation of apoptotic signaling pathway	15 (1.31%)	69 (1.01%)	0.171879	0.494356
1031	GO:0005977	glycogen metabolic process	5 (0.44%)	18 (0.26%)	0.172094	0.494356
1032	GO:0006112	energy reserve metabolic process	5 (0.44%)	18 (0.26%)	0.172094	0.494356
1033	GO:0006308	DNA catabolic process	5 (0.44%)	18 (0.26%)	0.172094	0.494356
1034	GO:0042098	T cell proliferation	5 (0.44%)	18 (0.26%)	0.172094	0.494356
1035	GO:0043624	cellular protein complex disassembly	5 (0.44%)	18 (0.26%)	0.172094	0.494356
1036	GO:0051341	regulation of oxidoreductase activity	5 (0.44%)	18 (0.26%)	0.172094	0.494356
1037	GO:0010243	response to organonitrogen compound	23 (2.01%)	112 (1.65%)	0.172789	0.495874
1038	GO:0010810	regulation of cell-substrate adhesion	9 (0.79%)	38 (0.56%)	0.176095	0.504386
1039	GO:0043393	regulation of protein binding	9 (0.79%)	38 (0.56%)	0.176095	0.504386
1040	GO:0032270	positive regulation of cellular protein metabolic process	40 (3.5%)	206 (3.03%)	0.17634	0.504604
1041	GO:0031344	regulation of cell projection organization	17 (1.49%)	80 (1.18%)	0.177026	0.505047
1042	GO:0023052	signaling	273 (23.88%)	1551 (22.8%)	0.177669	0.505047
1043	GO:0044700	single organism signaling	273 (23.88%)	1551 (22.8%)	0.177669	0.505047
1044	GO:0030509	BMP signaling pathway	8 (0.7%)	33 (0.49%)	0.177722	0.505047
1045	GO:0071772	response to BMP	8 (0.7%)	33 (0.49%)	0.177722	0.505047
1046	GO:0071773	cellular response to BMP stimulus	8 (0.7%)	33 (0.49%)	0.177722	0.505047
1047	GO:0090066	regulation of anatomical structure size	22 (1.92%)	107 (1.57%)	0.17777	0.505047
1048	GO:0002683	negative regulation of immune system process	7 (0.61%)	28 (0.41%)	0.178192	0.505047
1049	GO:0006874	cellular calcium ion homeostasis	7 (0.61%)	28 (0.41%)	0.178192	0.505047
1050	GO:0055074	calcium ion homeostasis	7 (0.61%)	28 (0.41%)	0.178192	0.505047
1051	GO:0051246	regulation of protein metabolic process	84 (7.35%)	455 (6.69%)	0.17899	0.506826
1052	GO:0000737	DNA catabolic process, endonucleolytic	3 (0.26%)	9 (0.13%)	0.181256	0.506973
1053	GO:0010226	response to lithium ion	3 (0.26%)	9 (0.13%)	0.181256	0.506973
1054	GO:0010874	regulation of cholesterol efflux	3 (0.26%)	9 (0.13%)	0.181256	0.506973
1055	GO:0030301	cholesterol transport	3 (0.26%)	9 (0.13%)	0.181256	0.506973
1056	GO:0030850	prostate gland development	3 (0.26%)	9 (0.13%)	0.181256	0.506973
1057	GO:0042593	glucose homeostasis	3 (0.26%)	9 (0.13%)	0.181256	0.506973
1058	GO:0051353	positive regulation of oxidoreductase activity	3 (0.26%)	9 (0.13%)	0.181256	0.506973
1059	GO:0060479	lung cell differentiation	3 (0.26%)	9 (0.13%)	0.181256	0.506973
1060	GO:0060487	lung epithelial cell differentiation	3 (0.26%)	9 (0.13%)	0.181256	0.506973
1061	GO:0060512	prostate gland morphogenesis	3 (0.26%)	9 (0.13%)	0.181256	0.506973
1062	GO:0060740	prostate gland epithelium morphogenesis	3 (0.26%)	9 (0.13%)	0.181256	0.506973
1063	GO:0071825	protein-lipid complex subunit organization	3 (0.26%)	9 (0.13%)	0.181256	0.506973
1064	GO:0071827	plasma lipoprotein particle organization	3 (0.26%)	9 (0.13%)	0.181256	0.506973
1065	GO:0070887	cellular response to chemical stimulus	60 (5.25%)	319 (4.69%)	0.18148	0.50712
1066	GO:0034654	nucleobase-containing compound biosynthetic process	198 (17.32%)	1114 (16.37%)	0.18166	0.507148
1067	GO:0006351	transcription, DNA-templated	182 (15.92%)	1021 (15.01%)	0.18201	0.507174
1068	GO:0097659	nucleic acid-templated transcription	182 (15.92%)	1021 (15.01%)	0.18201	0.507174
1069	GO:0001819	positive regulation of cytokine production	12 (1.05%)	54 (0.79%)	0.184798	0.514462
1070	GO:0032774	RNA biosynthetic process	182 (15.92%)	1022 (15.02%)	0.186114	0.51764
1071	GO:0023061	signal release	11 (0.96%)	49 (0.72%)	0.189054	0.522981
1072	GO:0032844	regulation of homeostatic process	10 (0.87%)	44 (0.65%)	0.193173	0.522981
1073	GO:0040017	positive regulation of locomotion	10 (0.87%)	44 (0.65%)	0.193173	0.522981
1074	GO:0071103	DNA conformation change	9 (0.79%)	39 (0.57%)	0.197035	0.522981
1075	GO:0006261	DNA-dependent DNA replication	4 (0.35%)	14 (0.21%)	0.197513	0.522981
1076	GO:0007631	feeding behavior	4 (0.35%)	14 (0.21%)	0.197513	0.522981
1077	GO:0051282	regulation of sequestering of calcium ion	4 (0.35%)	14 (0.21%)	0.197513	0.522981
1078	GO:0090068	positive regulation of cell cycle process	4 (0.35%)	14 (0.21%)	0.197513	0.522981
1079	GO:1901099	negative regulation of signal transduction in absence of ligand	4 (0.35%)	14 (0.21%)	0.197513	0.522981
1080	GO:0001710	mesodermal cell fate commitment	2 (0.17%)	5 (0.07%)	0.198754	0.522981
1081	GO:0001823	mesonephros development	2 (0.17%)	5 (0.07%)	0.198754	0.522981
1082	GO:0002695	negative regulation of leukocyte activation	2 (0.17%)	5 (0.07%)	0.198754	0.522981
1083	GO:0003382	epithelial cell morphogenesis	2 (0.17%)	5 (0.07%)	0.198754	0.522981
1084	GO:0006360	transcription from RNA polymerase I promoter	2 (0.17%)	5 (0.07%)	0.198754	0.522981
1085	GO:0006684	sphingomyelin metabolic process	2 (0.17%)	5 (0.07%)	0.198754	0.522981
1086	GO:0006693	prostaglandin metabolic process	2 (0.17%)	5 (0.07%)	0.198754	0.522981
1087	GO:0006700	C21-steroid hormone biosynthetic process	2 (0.17%)	5 (0.07%)	0.198754	0.522981
1088	GO:0006888	ER to Golgi vesicle-mediated transport	2 (0.17%)	5 (0.07%)	0.198754	0.522981
1089	GO:0006942	regulation of striated muscle contraction	2 (0.17%)	5 (0.07%)	0.198754	0.522981
1090	GO:0007200	phospholipase C-activating G-protein coupled receptor signaling pathway	2 (0.17%)	5 (0.07%)	0.198754	0.522981
1091	GO:0007501	mesodermal cell fate specification	2 (0.17%)	5 (0.07%)	0.198754	0.522981
1092	GO:0010880	regulation of release of sequestered calcium ion into cytosol by sarcoplasmic reticulum	2 (0.17%)	5 (0.07%)	0.198754	0.522981
1093	GO:0010922	positive regulation of phosphatase activity	2 (0.17%)	5 (0.07%)	0.198754	0.522981
1094	GO:0017145	stem cell division	2 (0.17%)	5 (0.07%)	0.198754	0.522981
1095	GO:0021535	cell migration in hindbrain	2 (0.17%)	5 (0.07%)	0.198754	0.522981
1096	GO:0021952	central nervous system projection neuron axonogenesis	2 (0.17%)	5 (0.07%)	0.198754	0.522981
1097	GO:0022602	ovulation cycle process	2 (0.17%)	5 (0.07%)	0.198754	0.522981
1098	GO:0031572	G2 DNA damage checkpoint	2 (0.17%)	5 (0.07%)	0.198754	0.522981
1099	GO:0032069	regulation of nuclease activity	2 (0.17%)	5 (0.07%)	0.198754	0.522981
1100	GO:0032878	regulation of establishment or maintenance of cell polarity	2 (0.17%)	5 (0.07%)	0.198754	0.522981
1101	GO:0034121	regulation of toll-like receptor signaling pathway	2 (0.17%)	5 (0.07%)	0.198754	0.522981
1102	GO:0034377	plasma lipoprotein particle assembly	2 (0.17%)	5 (0.07%)	0.198754	0.522981
1103	GO:0034508	centromere complex assembly	2 (0.17%)	5 (0.07%)	0.198754	0.522981
1104	GO:0035088	establishment or maintenance of apical/basal cell polarity	2 (0.17%)	5 (0.07%)	0.198754	0.522981
1105	GO:0035282	segmentation	2 (0.17%)	5 (0.07%)	0.198754	0.522981
1106	GO:0035306	positive regulation of dephosphorylation	2 (0.17%)	5 (0.07%)	0.198754	0.522981
1107	GO:0035307	positive regulation of protein dephosphorylation	2 (0.17%)	5 (0.07%)	0.198754	0.522981
1108	GO:0042446	hormone biosynthetic process	2 (0.17%)	5 (0.07%)	0.198754	0.522981
1109	GO:0042698	ovulation cycle	2 (0.17%)	5 (0.07%)	0.198754	0.522981
1110	GO:0043502	regulation of muscle adaptation	2 (0.17%)	5 (0.07%)	0.198754	0.522981
1111	GO:0044319	wound healing, spreading of cells	2 (0.17%)	5 (0.07%)	0.198754	0.522981
1112	GO:0045851	pH reduction	2 (0.17%)	5 (0.07%)	0.198754	0.522981
1113	GO:0050714	positive regulation of protein secretion	2 (0.17%)	5 (0.07%)	0.198754	0.522981
1114	GO:0050866	negative regulation of cell activation	2 (0.17%)	5 (0.07%)	0.198754	0.522981
1115	GO:0051384	response to glucocorticoid	2 (0.17%)	5 (0.07%)	0.198754	0.522981
1116	GO:0051452	intracellular pH reduction	2 (0.17%)	5 (0.07%)	0.198754	0.522981
1117	GO:0051453	regulation of intracellular pH	2 (0.17%)	5 (0.07%)	0.198754	0.522981
1118	GO:0052646	alditol phosphate metabolic process	2 (0.17%)	5 (0.07%)	0.198754	0.522981
1119	GO:0060445	branching involved in salivary gland morphogenesis	2 (0.17%)	5 (0.07%)	0.198754	0.522981
1120	GO:0060795	cell fate commitment involved in formation of primary germ layer	2 (0.17%)	5 (0.07%)	0.198754	0.522981
1121	GO:0060839	endothelial cell fate commitment	2 (0.17%)	5 (0.07%)	0.198754	0.522981
1122	GO:0065005	protein-lipid complex assembly	2 (0.17%)	5 (0.07%)	0.198754	0.522981
1123	GO:0070229	negative regulation of lymphocyte apoptotic process	2 (0.17%)	5 (0.07%)	0.198754	0.522981
1124	GO:0070849	response to epidermal growth factor	2 (0.17%)	5 (0.07%)	0.198754	0.522981
1125	GO:0072148	epithelial cell fate commitment	2 (0.17%)	5 (0.07%)	0.198754	0.522981
1126	GO:0072163	mesonephric epithelium development	2 (0.17%)	5 (0.07%)	0.198754	0.522981
1127	GO:0072164	mesonephric tubule development	2 (0.17%)	5 (0.07%)	0.198754	0.522981
1128	GO:0090504	epiboly	2 (0.17%)	5 (0.07%)	0.198754	0.522981
1129	GO:0090505	epiboly involved in wound healing	2 (0.17%)	5 (0.07%)	0.198754	0.522981
1130	GO:1901976	regulation of cell cycle checkpoint	2 (0.17%)	5 (0.07%)	0.198754	0.522981
1131	GO:2000107	negative regulation of leukocyte apoptotic process	2 (0.17%)	5 (0.07%)	0.198754	0.522981
1132	GO:0048545	response to steroid hormone	18 (1.57%)	87 (1.28%)	0.199701	0.52501
1133	GO:0051248	negative regulation of protein metabolic process	26 (2.27%)	131 (1.93%)	0.202505	0.528834
1134	GO:0007224	smoothened signaling pathway	7 (0.61%)	29 (0.43%)	0.203084	0.528834
1135	GO:0048565	digestive tract development	7 (0.61%)	29 (0.43%)	0.203084	0.528834
1136	GO:0050708	regulation of protein secretion	7 (0.61%)	29 (0.43%)	0.203084	0.528834
1137	GO:0055123	digestive system development	7 (0.61%)	29 (0.43%)	0.203084	0.528834
1138	GO:0048584	positive regulation of response to stimulus	51 (4.46%)	271 (3.98%)	0.203145	0.528834
1139	GO:0002696	positive regulation of leukocyte activation	5 (0.44%)	19 (0.28%)	0.203288	0.528834
1140	GO:0003073	regulation of systemic arterial blood pressure	5 (0.44%)	19 (0.28%)	0.203288	0.528834
1141	GO:0031214	biomineral tissue development	5 (0.44%)	19 (0.28%)	0.203288	0.528834
1142	GO:0032368	regulation of lipid transport	5 (0.44%)	19 (0.28%)	0.203288	0.528834
1143	GO:0043241	protein complex disassembly	5 (0.44%)	19 (0.28%)	0.203288	0.528834
1144	GO:0050867	positive regulation of cell activation	5 (0.44%)	19 (0.28%)	0.203288	0.528834
1145	GO:0055092	sterol homeostasis	6 (0.52%)	24 (0.35%)	0.204388	0.531229
1146	GO:0006631	fatty acid metabolic process	17 (1.49%)	82 (1.21%)	0.205752	0.534308
1147	GO:0019932	second-messenger-mediated signaling	11 (0.96%)	50 (0.73%)	0.208035	0.539767
1148	GO:0002376	immune system process	86 (7.52%)	472 (6.94%)	0.212733	0.551475
1149	GO:0008406	gonad development	10 (0.87%)	45 (0.66%)	0.213514	0.552538
1150	GO:0051046	regulation of secretion	10 (0.87%)	45 (0.66%)	0.213514	0.552538
1151	GO:0006873	cellular ion homeostasis	18 (1.57%)	88 (1.29%)	0.214135	0.553662
1152	GO:0010639	negative regulation of organelle organization	13 (1.14%)	61 (0.9%)	0.214675	0.554577
1153	GO:0010817	regulation of hormone levels	15 (1.31%)	72 (1.06%)	0.218648	0.562725
1154	GO:0015711	organic anion transport	15 (1.31%)	72 (1.06%)	0.218648	0.562725
1155	GO:0010632	regulation of epithelial cell migration	9 (0.79%)	40 (0.59%)	0.218964	0.562725
1156	GO:0030217	T cell differentiation	9 (0.79%)	40 (0.59%)	0.218964	0.562725
1157	GO:0043491	protein kinase B signaling	9 (0.79%)	40 (0.59%)	0.218964	0.562725
1158	GO:0071824	protein-DNA complex subunit organization	9 (0.79%)	40 (0.59%)	0.218964	0.562725
[truncated: 1,818 more rows]
