# Supplementary material for: De Novo Transcriptome Sequencing Analysis of Goose (Anser anser) Embryonic Skin and the Identification of Genes Related to Feather Follicle Morphogenesis at Three Stages of Development
Source: Int J Mol Sci. 2018 Oct 15;19(10):3170. doi: 10.3390/ijms19103170 (PMC6214020; doi:10.3390/ijms19103170)
Supplement: Supplementary file 1 [file ijms-19-03170-s001.zip › Supplementary File/Table S6: The DEGs in E13 vs. E28 were categorized into three GO groups.xlsx]

## Sheet: Supplementary Tables S7
E13 VS. E28 GO Enrichment (Cellular Component)
#	GO ID	Description	GeneRatio (2010)	BgRatio (5752)	pvalue	p.adjust
1	GO:0005576	extracellular region	121 (6.02%)	219 (3.81%)	0	0
2	GO:0044421	extracellular region part	119 (5.92%)	216 (3.76%)	0	0
3	GO:0031012	extracellular matrix	66 (3.28%)	109 (1.89%)	0	5e-06
4	GO:0005578	proteinaceous extracellular matrix	28 (1.39%)	42 (0.73%)	2.6e-05	0.002658
5	GO:0031224	intrinsic component of membrane	514 (25.57%)	1331 (23.14%)	0.000793	0.064058
6	GO:0044420	extracellular matrix component	12 (0.6%)	16 (0.28%)	0.001263	0.075792
7	GO:0000775	chromosome, centromeric region	20 (1%)	32 (0.56%)	0.001313	0.075792
8	GO:0000793	condensed chromosome	14 (0.7%)	21 (0.37%)	0.002993	0.138107
9	GO:0030016	myofibril	35 (1.74%)	68 (1.18%)	0.00357	0.138107
10	GO:0031674	I band	20 (1%)	34 (0.59%)	0.003685	0.138107
11	GO:0043292	contractile fiber	40 (1.99%)	80 (1.39%)	0.00376	0.138107
12	GO:0005581	collagen trimer	5 (0.25%)	5 (0.09%)	0.005194	0.171397
13	GO:0000228	nuclear chromosome	31 (1.54%)	60 (1.04%)	0.005515	0.171397
14	GO:0071944	cell periphery	145 (7.21%)	352 (6.12%)	0.006999	0.182019
15	GO:0005886	plasma membrane	143 (7.11%)	347 (6.03%)	0.007249	0.182019
16	GO:0030017	sarcomere	28 (1.39%)	54 (0.94%)	0.007659	0.182019
17	GO:0044449	contractile fiber part	28 (1.39%)	54 (0.94%)	0.007659	0.182019
18	GO:0005604	basement membrane	7 (0.35%)	9 (0.16%)	0.01102	0.24733
19	GO:0000776	kinetochore	9 (0.45%)	13 (0.23%)	0.012346	0.261408
20	GO:0005583	fibrillar collagen trimer	4 (0.2%)	4 (0.07%)	0.014882	0.261408
21	GO:0034992	microtubule organizing center attachment site	4 (0.2%)	4 (0.07%)	0.014882	0.261408
22	GO:0098643	banded collagen fibril	4 (0.2%)	4 (0.07%)	0.014882	0.261408
23	GO:0098644	complex of collagen trimers	4 (0.2%)	4 (0.07%)	0.014882	0.261408
24	GO:0044427	chromosomal part	68 (3.38%)	158 (2.75%)	0.019854	0.30791
25	GO:0000777	condensed chromosome kinetochore	5 (0.25%)	6 (0.1%)	0.022102	0.30791
26	GO:0000779	condensed chromosome, centromeric region	5 (0.25%)	6 (0.1%)	0.022102	0.30791
27	GO:0005605	basal lamina	5 (0.25%)	6 (0.1%)	0.022102	0.30791
28	GO:0043073	germ cell nucleus	5 (0.25%)	6 (0.1%)	0.022102	0.30791
29	GO:0043256	laminin complex	5 (0.25%)	6 (0.1%)	0.022102	0.30791
30	GO:0005694	chromosome	75 (3.73%)	178 (3.09%)	0.025841	0.347995
31	GO:0016021	integral component of membrane	100 (4.98%)	245 (4.26%)	0.029566	0.385307
32	GO:0044454	nuclear chromosome part	22 (1.09%)	45 (0.78%)	0.037007	0.459945
33	GO:0044425	membrane part	575 (28.61%)	1562 (27.16%)	0.03757	0.459945
34	GO:0098687	chromosomal region	21 (1.04%)	43 (0.75%)	0.041558	0.465467
35	GO:0001669	acrosomal vesicle	3 (0.15%)	3 (0.05%)	0.042629	0.465467
36	GO:0031010	ISWI-type complex	3 (0.15%)	3 (0.05%)	0.042629	0.465467
37	GO:0097223	sperm part	3 (0.15%)	3 (0.05%)	0.042629	0.465467
38	GO:0016020	membrane	770 (38.31%)	2117 (36.8%)	0.04426	0.470552
39	GO:0000794	condensed nuclear chromosome	8 (0.4%)	13 (0.23%)	0.045589	0.472252
40	GO:0070603	SWI/SNF superfamily-type complex	6 (0.3%)	9 (0.16%)	0.053046	0.503926
41	GO:0030128	clathrin coat of endocytic vesicle	4 (0.2%)	5 (0.09%)	0.053636	0.503926
42	GO:0030669	clathrin-coated endocytic vesicle membrane	4 (0.2%)	5 (0.09%)	0.053636	0.503926
43	GO:0045334	clathrin-coated endocytic vesicle	4 (0.2%)	5 (0.09%)	0.053636	0.503926
44	GO:0000152	nuclear ubiquitin ligase complex	9 (0.45%)	16 (0.28%)	0.066156	0.607431
45	GO:0005887	integral component of plasma membrane	35 (1.74%)	81 (1.41%)	0.074448	0.662647
46	GO:0070161	anchoring junction	26 (1.29%)	58 (1.01%)	0.07545	0.662647
47	GO:0044459	plasma membrane part	91 (4.53%)	231 (4.02%)	0.085016	0.730778
48	GO:0031226	intrinsic component of plasma membrane	35 (1.74%)	83 (1.44%)	0.102283	0.860881
49	GO:0015629	actin cytoskeleton	44 (2.19%)	107 (1.86%)	0.106437	0.877565
50	GO:0030054	cell junction	61 (3.03%)	153 (2.66%)	0.113952	0.892141
51	GO:0030532	small nuclear ribonucleoprotein complex	10 (0.5%)	20 (0.35%)	0.120292	0.892141
52	GO:0016460	myosin II complex	2 (0.1%)	2 (0.03%)	0.122071	0.892141
53	GO:0000790	nuclear chromatin	16 (0.8%)	35 (0.61%)	0.12342	0.892141
54	GO:0043296	apical junction complex	14 (0.7%)	30 (0.52%)	0.12435	0.892141
55	GO:0000792	heterochromatin	3 (0.15%)	4 (0.07%)	0.125871	0.892141
56	GO:0000795	synaptonemal complex	3 (0.15%)	4 (0.07%)	0.125871	0.892141
57	GO:0005849	mRNA cleavage factor complex	3 (0.15%)	4 (0.07%)	0.125871	0.892141
58	GO:0005924	cell-substrate adherens junction	20 (1%)	46 (0.8%)	0.144064	1
59	GO:0031227	intrinsic component of endoplasmic reticulum membrane	19 (0.95%)	45 (0.78%)	0.190883	1
60	GO:0005911	cell-cell junction	31 (1.54%)	77 (1.34%)	0.192855	1
61	GO:0005865	striated muscle thin filament	4 (0.2%)	7 (0.12%)	0.1988	1
62	GO:0030125	clathrin vesicle coat	4 (0.2%)	7 (0.12%)	0.1988	1
63	GO:0036379	myofilament	4 (0.2%)	7 (0.12%)	0.1988	1
64	GO:0070822	Sin3-type complex	4 (0.2%)	7 (0.12%)	0.1988	1
65	GO:0005912	adherens junction	20 (1%)	48 (0.83%)	0.202319	1
66	GO:0030055	cell-substrate junction	20 (1%)	48 (0.83%)	0.202319	1
67	GO:0031228	intrinsic component of Golgi membrane	10 (0.5%)	22 (0.38%)	0.206417	1
68	GO:0005615	extracellular space	6 (0.3%)	12 (0.21%)	0.211295	1
69	GO:0034704	calcium channel complex	6 (0.3%)	12 (0.21%)	0.211295	1
70	GO:0005681	spliceosomal complex	25 (1.24%)	62 (1.08%)	0.222321	1
71	GO:0034364	high-density lipoprotein particle	3 (0.15%)	5 (0.09%)	0.234225	1
72	GO:0030667	secretory granule membrane	5 (0.25%)	10 (0.17%)	0.247122	1
73	GO:0000785	chromatin	33 (1.64%)	85 (1.48%)	0.258695	1
74	GO:0045120	pronucleus	2 (0.1%)	3 (0.05%)	0.280955	1
75	GO:0000118	histone deacetylase complex	6 (0.3%)	13 (0.23%)	0.282448	1
76	GO:0031513	nonmotile primary cilium	11 (0.55%)	27 (0.47%)	0.327656	1
77	GO:0016604	nuclear body	42 (2.09%)	113 (1.96%)	0.341292	1
78	GO:0000778	condensed nuclear chromosome kinetochore	1 (0.05%)	1 (0.02%)	0.349444	1
79	GO:0000780	condensed nuclear chromosome, centromeric region	1 (0.05%)	1 (0.02%)	0.349444	1
80	GO:0000783	nuclear telomere cap complex	1 (0.05%)	1 (0.02%)	0.349444	1
81	GO:0001674	female germ cell nucleus	1 (0.05%)	1 (0.02%)	0.349444	1
82	GO:0001750	photoreceptor outer segment	1 (0.05%)	1 (0.02%)	0.349444	1
83	GO:0005720	nuclear heterochromatin	1 (0.05%)	1 (0.02%)	0.349444	1
84	GO:0016010	dystrophin-associated glycoprotein complex	1 (0.05%)	1 (0.02%)	0.349444	1
85	GO:0016011	dystroglycan complex	1 (0.05%)	1 (0.02%)	0.349444	1
86	GO:0019814	immunoglobulin complex	1 (0.05%)	1 (0.02%)	0.349444	1
87	GO:0030062	mitochondrial tricarboxylic acid cycle enzyme complex	1 (0.05%)	1 (0.02%)	0.349444	1
88	GO:0030430	host cell cytoplasm	1 (0.05%)	1 (0.02%)	0.349444	1
89	GO:0031514	motile cilium	1 (0.05%)	1 (0.02%)	0.349444	1
90	GO:0032421	stereocilium bundle	1 (0.05%)	1 (0.02%)	0.349444	1
91	GO:0033655	host cell cytoplasm part	1 (0.05%)	1 (0.02%)	0.349444	1
92	GO:0038037	G-protein coupled receptor dimeric complex	1 (0.05%)	1 (0.02%)	0.349444	1
93	GO:0042470	melanosome	1 (0.05%)	1 (0.02%)	0.349444	1
94	GO:0042571	immunoglobulin complex, circulating	1 (0.05%)	1 (0.02%)	0.349444	1
95	GO:0042611	MHC protein complex	1 (0.05%)	1 (0.02%)	0.349444	1
96	GO:0044796	DNA polymerase processivity factor complex	1 (0.05%)	1 (0.02%)	0.349444	1
97	GO:0071745	IgA immunoglobulin complex	1 (0.05%)	1 (0.02%)	0.349444	1
98	GO:0071746	IgA immunoglobulin complex, circulating	1 (0.05%)	1 (0.02%)	0.349444	1
99	GO:0071749	polymeric IgA immunoglobulin complex	1 (0.05%)	1 (0.02%)	0.349444	1
100	GO:0072562	blood microparticle	1 (0.05%)	1 (0.02%)	0.349444	1
101	GO:0090665	glycoprotein complex	1 (0.05%)	1 (0.02%)	0.349444	1
102	GO:0097648	G-protein coupled receptor complex	1 (0.05%)	1 (0.02%)	0.349444	1
103	GO:0098798	mitochondrial protein complex	1 (0.05%)	1 (0.02%)	0.349444	1
104	GO:0016323	basolateral plasma membrane	3 (0.15%)	6 (0.1%)	0.351748	1
105	GO:0090544	BAF-type complex	3 (0.15%)	6 (0.1%)	0.351748	1
106	GO:0072372	primary cilium	13 (0.65%)	33 (0.57%)	0.355757	1
107	GO:0019012	virion	6 (0.3%)	14 (0.24%)	0.357697	1
108	GO:0019028	viral capsid	6 (0.3%)	14 (0.24%)	0.357697	1
109	GO:0030665	clathrin-coated vesicle membrane	6 (0.3%)	14 (0.24%)	0.357697	1
110	GO:0044423	virion part	6 (0.3%)	14 (0.24%)	0.357697	1
111	GO:0031300	intrinsic component of organelle membrane	31 (1.54%)	83 (1.44%)	0.360686	1
112	GO:0097060	synaptic membrane	24 (1.19%)	64 (1.11%)	0.377949	1
113	GO:0005774	vacuolar membrane	4 (0.2%)	9 (0.16%)	0.389666	1
114	GO:0005921	gap junction	4 (0.2%)	9 (0.16%)	0.389666	1
115	GO:0032994	protein-lipid complex	4 (0.2%)	9 (0.16%)	0.389666	1
116	GO:0034358	plasma lipoprotein particle	4 (0.2%)	9 (0.16%)	0.389666	1
117	GO:0034518	RNA cap binding complex	4 (0.2%)	9 (0.16%)	0.389666	1
118	GO:0044437	vacuolar part	4 (0.2%)	9 (0.16%)	0.389666	1
119	GO:0098791	Golgi subcompartment	4 (0.2%)	9 (0.16%)	0.389666	1
120	GO:1990777	lipoprotein particle	4 (0.2%)	9 (0.16%)	0.389666	1
121	GO:0031252	cell leading edge	31 (1.54%)	84 (1.46%)	0.391813	1
122	GO:0005929	cilium	22 (1.09%)	59 (1.03%)	0.399458	1
123	GO:0005635	nuclear envelope	28 (1.39%)	76 (1.32%)	0.405461	1
124	GO:0019898	extrinsic component of membrane	14 (0.7%)	37 (0.64%)	0.415439	1
125	GO:0035770	ribonucleoprotein granule	14 (0.7%)	37 (0.64%)	0.415439	1
126	GO:0044456	synapse part	30 (1.49%)	82 (1.43%)	0.417594	1
127	GO:0098590	plasma membrane region	32 (1.59%)	88 (1.53%)	0.428857	1
128	GO:0005884	actin filament	6 (0.3%)	15 (0.26%)	0.43387	1
129	GO:0032153	cell division site	6 (0.3%)	15 (0.26%)	0.43387	1
130	GO:0032155	cell division site part	6 (0.3%)	15 (0.26%)	0.43387	1
131	GO:0044291	cell-cell contact zone	6 (0.3%)	15 (0.26%)	0.43387	1
132	GO:0000346	transcription export complex	2 (0.1%)	4 (0.07%)	0.436039	1
133	GO:0000407	pre-autophagosomal structure	2 (0.1%)	4 (0.07%)	0.436039	1
134	GO:0000808	origin recognition complex	2 (0.1%)	4 (0.07%)	0.436039	1
135	GO:0016528	sarcoplasm	2 (0.1%)	4 (0.07%)	0.436039	1
136	GO:0005819	spindle	22 (1.09%)	60 (1.04%)	0.437166	1
137	GO:0099512	supramolecular fiber	19 (0.95%)	52 (0.9%)	0.456074	1
138	GO:0099513	polymeric cytoskeletal fiber	19 (0.95%)	52 (0.9%)	0.456074	1
139	GO:0034703	cation channel complex	8 (0.4%)	21 (0.37%)	0.461356	1
140	GO:0005802	trans-Golgi network	3 (0.15%)	7 (0.12%)	0.466458	1
141	GO:0005938	cell cortex	3 (0.15%)	7 (0.12%)	0.466458	1
142	GO:0016459	myosin complex	3 (0.15%)	7 (0.12%)	0.466458	1
143	GO:0044448	cell cortex part	3 (0.15%)	7 (0.12%)	0.466458	1
144	GO:0099568	cytoplasmic region	3 (0.15%)	7 (0.12%)	0.466458	1
145	GO:0005856	cytoskeleton	195 (9.7%)	555 (9.65%)	0.477626	1
146	GO:0031984	organelle subcompartment	4 (0.2%)	10 (0.17%)	0.484696	1
147	GO:0043189	H4/H2A histone acetyltransferase complex	4 (0.2%)	10 (0.17%)	0.484696	1
148	GO:1902562	H4 histone acetyltransferase complex	4 (0.2%)	10 (0.17%)	0.484696	1
149	GO:0098589	membrane region	32 (1.59%)	90 (1.56%)	0.491209	1
150	GO:0045111	intermediate filament cytoskeleton	5 (0.25%)	13 (0.23%)	0.497837	1
151	GO:0048770	pigment granule	9 (0.45%)	25 (0.43%)	0.530982	1
152	GO:0005789	endoplasmic reticulum membrane	27 (1.34%)	78 (1.36%)	0.567231	1
153	GO:0002178	palmitoyltransferase complex	2 (0.1%)	5 (0.09%)	0.570582	1
154	GO:0005657	replication fork	2 (0.1%)	5 (0.09%)	0.570582	1
155	GO:0005913	cell-cell adherens junction	2 (0.1%)	5 (0.09%)	0.570582	1
156	GO:0030684	preribosome	2 (0.1%)	5 (0.09%)	0.570582	1
157	GO:0030863	cortical cytoskeleton	2 (0.1%)	5 (0.09%)	0.570582	1
158	GO:0030864	cortical actin cytoskeleton	2 (0.1%)	5 (0.09%)	0.570582	1
159	GO:0031211	endoplasmic reticulum palmitoyltransferase complex	2 (0.1%)	5 (0.09%)	0.570582	1
160	GO:0000314	organellar small ribosomal subunit	3 (0.15%)	8 (0.14%)	0.57095	1
161	GO:0005902	microvillus	3 (0.15%)	8 (0.14%)	0.57095	1
162	GO:0012507	ER to Golgi transport vesicle membrane	3 (0.15%)	8 (0.14%)	0.57095	1
163	GO:0005882	intermediate filament	4 (0.2%)	11 (0.19%)	0.573025	1
164	GO:0030118	clathrin coat	4 (0.2%)	11 (0.19%)	0.573025	1
165	GO:0032432	actin filament bundle	4 (0.2%)	11 (0.19%)	0.573025	1
166	GO:0005730	nucleolus	1 (0.05%)	2 (0.03%)	0.576816	1
167	GO:0005758	mitochondrial intermembrane space	1 (0.05%)	2 (0.03%)	0.576816	1
168	GO:0005795	Golgi stack	1 (0.05%)	2 (0.03%)	0.576816	1
169	GO:0005876	spindle microtubule	1 (0.05%)	2 (0.03%)	0.576816	1
170	GO:0005942	phosphatidylinositol 3-kinase complex	1 (0.05%)	2 (0.03%)	0.576816	1
171	GO:0030677	ribonuclease P complex	1 (0.05%)	2 (0.03%)	0.576816	1
172	GO:0030681	multimeric ribonuclease P complex	1 (0.05%)	2 (0.03%)	0.576816	1
173	GO:0030686	90S preribosome	1 (0.05%)	2 (0.03%)	0.576816	1
174	GO:0031254	cell trailing edge	1 (0.05%)	2 (0.03%)	0.576816	1
175	GO:0031414	N-terminal protein acetyltransferase complex	1 (0.05%)	2 (0.03%)	0.576816	1
176	GO:0031970	organelle envelope lumen	1 (0.05%)	2 (0.03%)	0.576816	1
177	GO:0033017	sarcoplasmic reticulum membrane	1 (0.05%)	2 (0.03%)	0.576816	1
178	GO:0036464	cytoplasmic ribonucleoprotein granule	1 (0.05%)	2 (0.03%)	0.576816	1
179	GO:0043186	P granule	1 (0.05%)	2 (0.03%)	0.576816	1
180	GO:0043197	dendritic spine	1 (0.05%)	2 (0.03%)	0.576816	1
181	GO:0044309	neuron spine	1 (0.05%)	2 (0.03%)	0.576816	1
182	GO:0044452	nucleolar part	1 (0.05%)	2 (0.03%)	0.576816	1
183	GO:0045495	pole plasm	1 (0.05%)	2 (0.03%)	0.576816	1
184	GO:0060293	germ plasm	1 (0.05%)	2 (0.03%)	0.576816	1
185	GO:1902555	endoribonuclease complex	1 (0.05%)	2 (0.03%)	0.576816	1
186	GO:0098797	plasma membrane protein complex	6 (0.3%)	17 (0.3%)	0.578577	1
187	GO:0045202	synapse	35 (1.74%)	102 (1.77%)	0.590851	1
188	GO:0034702	ion channel complex	14 (0.7%)	41 (0.71%)	0.601048	1
189	GO:1902495	transmembrane transporter complex	14 (0.7%)	41 (0.71%)	0.601048	1
190	GO:1990351	transporter complex	14 (0.7%)	41 (0.71%)	0.601048	1
191	GO:0030659	cytoplasmic vesicle membrane	18 (0.9%)	53 (0.92%)	0.610925	1
192	GO:0044433	cytoplasmic vesicle part	18 (0.9%)	53 (0.92%)	0.610925	1
193	GO:0005874	microtubule	9 (0.45%)	27 (0.47%)	0.640378	1
194	GO:0005759	mitochondrial matrix	8 (0.4%)	24 (0.42%)	0.640692	1
195	GO:0030136	clathrin-coated vesicle	14 (0.7%)	42 (0.73%)	0.643388	1
196	GO:0000313	organellar ribosome	6 (0.3%)	18 (0.31%)	0.643423	1
197	GO:0032993	protein-DNA complex	4 (0.2%)	12 (0.21%)	0.65204	1
198	GO:0098858	actin-based cell projection	4 (0.2%)	12 (0.21%)	0.65204	1
199	GO:0030134	ER to Golgi transport vesicle	3 (0.15%)	9 (0.16%)	0.661592	1
200	GO:0005815	microtubule organizing center	48 (2.39%)	143 (2.49%)	0.667015	1
201	GO:0043228	non-membrane-bounded organelle	340 (16.92%)	989 (17.19%)	0.671873	1
202	GO:0043232	intracellular non-membrane-bounded organelle	340 (16.92%)	989 (17.19%)	0.671873	1
203	GO:0000315	organellar large ribosomal subunit	2 (0.1%)	6 (0.1%)	0.679998	1
204	GO:0005667	transcription factor complex	2 (0.1%)	6 (0.1%)	0.679998	1
205	GO:0005839	proteasome core complex	2 (0.1%)	6 (0.1%)	0.679998	1
206	GO:0030426	growth cone	2 (0.1%)	6 (0.1%)	0.679998	1
207	GO:0031225	anchored component of membrane	2 (0.1%)	6 (0.1%)	0.679998	1
208	GO:0034385	triglyceride-rich lipoprotein particle	2 (0.1%)	6 (0.1%)	0.679998	1
209	GO:0000139	Golgi membrane	17 (0.85%)	52 (0.9%)	0.683129	1
210	GO:0034399	nuclear periphery	14 (0.7%)	43 (0.75%)	0.683272	1
211	GO:0030141	secretory granule	11 (0.55%)	34 (0.59%)	0.685615	1
212	GO:0001726	ruffle	7 (0.35%)	22 (0.38%)	0.696332	1
213	GO:0044665	MLL1/2 complex	6 (0.3%)	19 (0.33%)	0.70183	1
214	GO:0030658	transport vesicle membrane	5 (0.25%)	16 (0.28%)	0.709506	1
215	GO:0012506	vesicle membrane	24 (1.19%)	74 (1.29%)	0.71577	1
216	GO:0000782	telomere cap complex	1 (0.05%)	3 (0.05%)	0.724746	1
217	GO:0000784	nuclear chromosome, telomeric region	1 (0.05%)	3 (0.05%)	0.724746	1
218	GO:0008278	cohesin complex	1 (0.05%)	3 (0.05%)	0.724746	1
219	GO:0009897	external side of plasma membrane	1 (0.05%)	3 (0.05%)	0.724746	1
220	GO:0009986	cell surface	1 (0.05%)	3 (0.05%)	0.724746	1
221	GO:0016529	sarcoplasmic reticulum	1 (0.05%)	3 (0.05%)	0.724746	1
222	GO:0031371	ubiquitin conjugating enzyme complex	1 (0.05%)	3 (0.05%)	0.724746	1
223	GO:0032982	myosin filament	1 (0.05%)	3 (0.05%)	0.724746	1
224	GO:0033177	proton-transporting two-sector ATPase complex, proton-transporting domain	1 (0.05%)	3 (0.05%)	0.724746	1
225	GO:0033178	proton-transporting two-sector ATPase complex, catalytic domain	1 (0.05%)	3 (0.05%)	0.724746	1
226	GO:0033646	host intracellular part	1 (0.05%)	3 (0.05%)	0.724746	1
227	GO:0038201	TOR complex	1 (0.05%)	3 (0.05%)	0.724746	1
228	GO:0043656	intracellular region of host	1 (0.05%)	3 (0.05%)	0.724746	1
229	GO:0098794	postsynapse	1 (0.05%)	3 (0.05%)	0.724746	1
230	GO:0019897	extrinsic component of plasma membrane	9 (0.45%)	29 (0.5%)	0.733975	1
231	GO:0044430	cytoskeletal part	112 (5.57%)	335 (5.82%)	0.743407	1
232	GO:0042995	cell projection	111 (5.52%)	333 (5.79%)	0.755421	1
233	GO:0030427	site of polarized growth	2 (0.1%)	7 (0.12%)	0.765414	1
234	GO:0070461	SAGA-type complex	2 (0.1%)	7 (0.12%)	0.765414	1
235	GO:0030662	coated vesicle membrane	9 (0.45%)	30 (0.52%)	0.774038	1
236	GO:0033176	proton-transporting V-type ATPase complex	4 (0.2%)	14 (0.24%)	0.778528	1
237	GO:0098805	whole membrane	54 (2.69%)	167 (2.9%)	0.78729	1
238	GO:0016469	proton-transporting two-sector ATPase complex	6 (0.3%)	21 (0.37%)	0.798099	1
239	GO:0042383	sarcolemma	3 (0.15%)	11 (0.19%)	0.799046	1
240	GO:0005783	endoplasmic reticulum	35 (1.74%)	111 (1.93%)	0.804938	1
241	GO:0043235	receptor complex	5 (0.25%)	18 (0.31%)	0.810458	1
242	GO:0005813	centrosome	8 (0.4%)	28 (0.49%)	0.816907	1
243	GO:0000109	nucleotide-excision repair complex	1 (0.05%)	4 (0.07%)	0.820982	1
244	GO:0005901	caveola	1 (0.05%)	4 (0.07%)	0.820982	1
245	GO:0018995	host	1 (0.05%)	4 (0.07%)	0.820982	1
246	GO:0030175	filopodium	1 (0.05%)	4 (0.07%)	0.820982	1
247	GO:0031965	nuclear membrane	1 (0.05%)	4 (0.07%)	0.820982	1
248	GO:0033643	host cell part	1 (0.05%)	4 (0.07%)	0.820982	1
249	GO:0043657	host cell	1 (0.05%)	4 (0.07%)	0.820982	1
250	GO:0044215	other organism	1 (0.05%)	4 (0.07%)	0.820982	1
251	GO:0044216	other organism cell	1 (0.05%)	4 (0.07%)	0.820982	1
252	GO:0044217	other organism part	1 (0.05%)	4 (0.07%)	0.820982	1
253	GO:0044853	plasma membrane raft	1 (0.05%)	4 (0.07%)	0.820982	1
254	GO:0045121	membrane raft	1 (0.05%)	4 (0.07%)	0.820982	1
255	GO:0048500	signal recognition particle	1 (0.05%)	4 (0.07%)	0.820982	1
256	GO:0098857	membrane microdomain	1 (0.05%)	4 (0.07%)	0.820982	1
257	GO:0030120	vesicle coat	4 (0.2%)	15 (0.26%)	0.8265	1
258	GO:0030666	endocytic vesicle membrane	4 (0.2%)	15 (0.26%)	0.8265	1
259	GO:0031519	PcG protein complex	4 (0.2%)	15 (0.26%)	0.8265	1
260	GO:0098802	plasma membrane receptor complex	4 (0.2%)	15 (0.26%)	0.8265	1
261	GO:0000922	spindle pole	2 (0.1%)	8 (0.14%)	0.830236	1
262	GO:0031082	BLOC complex	2 (0.1%)	8 (0.14%)	0.830236	1
263	GO:0098588	bounding membrane of organelle	66 (3.28%)	206 (3.58%)	0.83265	1
264	GO:0030139	endocytic vesicle	9 (0.45%)	32 (0.56%)	0.8407	1
265	GO:0031234	extrinsic component of cytoplasmic side of plasma membrane	3 (0.15%)	12 (0.21%)	0.848049	1
266	GO:0030424	axon	8 (0.4%)	29 (0.5%)	0.848501	1
267	GO:0016234	inclusion body	5 (0.25%)	19 (0.33%)	0.849254	1
268	GO:0033267	axon part	7 (0.35%)	26 (0.45%)	0.857618	1
269	GO:0034708	methyltransferase complex	15 (0.75%)	52 (0.9%)	0.858892	1
270	GO:0031253	cell projection membrane	4 (0.2%)	16 (0.28%)	0.865498	1
271	GO:0031301	integral component of organelle membrane	4 (0.2%)	16 (0.28%)	0.865498	1
272	GO:0098796	membrane protein complex	36 (1.79%)	118 (2.05%)	0.868953	1
273	GO:0005654	nucleoplasm	82 (4.08%)	258 (4.49%)	0.876738	1
274	GO:0044451	nucleoplasm part	82 (4.08%)	258 (4.49%)	0.876738	1
275	GO:0044432	endoplasmic reticulum part	29 (1.44%)	97 (1.69%)	0.87761	1
276	GO:1990391	DNA repair complex	2 (0.1%)	9 (0.16%)	0.87842	1
277	GO:0005769	early endosome	5 (0.25%)	20 (0.35%)	0.881209	1
278	GO:0005643	nuclear pore	1 (0.05%)	5 (0.09%)	0.883582	1
279	GO:0005788	endoplasmic reticulum lumen	1 (0.05%)	5 (0.09%)	0.883582	1
280	GO:0031201	SNARE complex	1 (0.05%)	5 (0.09%)	0.883582	1
281	GO:0031306	intrinsic component of mitochondrial outer membrane	1 (0.05%)	5 (0.09%)	0.883582	1
282	GO:0032300	mismatch repair complex	1 (0.05%)	5 (0.09%)	0.883582	1
283	GO:0044798	nuclear transcription factor complex	1 (0.05%)	5 (0.09%)	0.883582	1
284	GO:0045239	tricarboxylic acid cycle enzyme complex	1 (0.05%)	5 (0.09%)	0.883582	1
285	GO:0098552	side of membrane	4 (0.2%)	17 (0.3%)	0.89671	1
286	GO:0000123	histone acetyltransferase complex	8 (0.4%)	31 (0.54%)	0.89854	1
287	GO:0015630	microtubule cytoskeleton	103 (5.12%)	324 (5.63%)	0.901406	1
288	GO:0030135	coated vesicle	17 (0.85%)	61 (1.06%)	0.905145	1
289	GO:0032156	septin cytoskeleton	2 (0.1%)	10 (0.17%)	0.913674	1
290	GO:0008328	ionotropic glutamate receptor complex	3 (0.15%)	14 (0.24%)	0.915681	1
291	GO:0009898	cytoplasmic side of plasma membrane	3 (0.15%)	14 (0.24%)	0.915681	1
292	GO:0098562	cytoplasmic side of membrane	3 (0.15%)	14 (0.24%)	0.915681	1
293	GO:0005875	microtubule associated complex	16 (0.8%)	59 (1.03%)	0.92231	1
294	GO:0005793	endoplasmic reticulum-Golgi intermediate compartment	1 (0.05%)	6 (0.1%)	0.924299	1
295	GO:0030286	dynein complex	1 (0.05%)	6 (0.1%)	0.924299	1
296	GO:0080008	Cul4-RING E3 ubiquitin ligase complex	1 (0.05%)	6 (0.1%)	0.924299	1
297	GO:0098862	cluster of actin-based cell projections	1 (0.05%)	6 (0.1%)	0.924299	1
298	GO:0031248	protein acetyltransferase complex	9 (0.45%)	36 (0.63%)	0.927135	1
299	GO:1902493	acetyltransferase complex	9 (0.45%)	36 (0.63%)	0.927135	1
300	GO:0000151	ubiquitin ligase complex	21 (1.04%)	76 (1.32%)	0.931058	1
301	GO:0010008	endosome membrane	6 (0.3%)	26 (0.45%)	0.934773	1
302	GO:0000428	DNA-directed RNA polymerase complex	10 (0.5%)	40 (0.7%)	0.935316	1
303	GO:0016591	DNA-directed RNA polymerase II, holoenzyme	10 (0.5%)	40 (0.7%)	0.935316	1
304	GO:0030880	RNA polymerase complex	10 (0.5%)	40 (0.7%)	0.935316	1
305	GO:0055029	nuclear DNA-directed RNA polymerase complex	10 (0.5%)	40 (0.7%)	0.935316	1
306	GO:0030176	integral component of endoplasmic reticulum membrane	2 (0.1%)	11 (0.19%)	0.939147	1
307	GO:0070993	translation preinitiation complex	2 (0.1%)	11 (0.19%)	0.939147	1
308	GO:0044438	microbody part	4 (0.2%)	19 (0.33%)	0.94058	1
309	GO:0044439	peroxisomal part	4 (0.2%)	19 (0.33%)	0.94058	1
310	GO:0031461	cullin-RING ubiquitin ligase complex	11 (0.55%)	44 (0.76%)	0.942513	1
311	GO:0099503	secretory vesicle	11 (0.55%)	44 (0.76%)	0.942513	1
312	GO:0043234	protein complex	320 (15.92%)	977 (16.99%)	0.947109	1
313	GO:0005741	mitochondrial outer membrane	1 (0.05%)	7 (0.12%)	0.95078	1
314	GO:0012510	trans-Golgi network transport vesicle membrane	1 (0.05%)	7 (0.12%)	0.95078	1
315	GO:0022624	proteasome accessory complex	1 (0.05%)	7 (0.12%)	0.95078	1
316	GO:0030140	trans-Golgi network transport vesicle	1 (0.05%)	7 (0.12%)	0.95078	1
317	GO:0030660	Golgi-associated vesicle membrane	1 (0.05%)	7 (0.12%)	0.95078	1
318	GO:0031256	leading edge membrane	1 (0.05%)	7 (0.12%)	0.95078	1
319	GO:0031968	organelle outer membrane	1 (0.05%)	7 (0.12%)	0.95078	1
320	GO:0032589	neuron projection membrane	1 (0.05%)	7 (0.12%)	0.95078	1
321	GO:0044440	endosomal part	11 (0.55%)	45 (0.78%)	0.953015	1
322	GO:0005777	peroxisome	4 (0.2%)	20 (0.35%)	0.955422	1
323	GO:0030119	AP-type membrane coat adaptor complex	4 (0.2%)	20 (0.35%)	0.955422	1
324	GO:0044297	cell body	22 (1.09%)	83 (1.44%)	0.961517	1
325	GO:0008287	protein serine/threonine phosphatase complex	4 (0.2%)	21 (0.37%)	0.966773	1
326	GO:1903293	phosphatase complex	4 (0.2%)	21 (0.37%)	0.966773	1
327	GO:0005764	lysosome	16 (0.8%)	64 (1.11%)	0.967686	1
328	GO:0019867	outer membrane	1 (0.05%)	8 (0.14%)	0.968001	1
329	GO:0042175	nuclear outer membrane-endoplasmic reticulum membrane network	42 (2.09%)	149 (2.59%)	0.96877	1
330	GO:0061695	transferase complex, transferring phosphorus-containing groups	11 (0.55%)	47 (0.82%)	0.969069	1
331	GO:0030117	membrane coat	9 (0.45%)	40 (0.7%)	0.969689	1
332	GO:0048475	coated membrane	9 (0.45%)	40 (0.7%)	0.969689	1
333	GO:0030133	transport vesicle	7 (0.35%)	33 (0.57%)	0.971642	1
334	GO:0035097	histone methyltransferase complex	7 (0.35%)	33 (0.57%)	0.971642	1
335	GO:0043005	neuron projection	47 (2.34%)	167 (2.9%)	0.976083	1
336	GO:0005634	nucleus	237 (11.79%)	747 (12.99%)	0.978745	1
337	GO:0008021	synaptic vesicle	2 (0.1%)	14 (0.24%)	0.979391	1
338	GO:0070382	exocytic vesicle	2 (0.1%)	14 (0.24%)	0.979391	1
339	GO:0016023	cytoplasmic, membrane-bounded vesicle	48 (2.39%)	172 (2.99%)	0.981032	1
340	GO:0031410	cytoplasmic vesicle	48 (2.39%)	172 (2.99%)	0.981032	1
341	GO:0097458	neuron part	53 (2.64%)	188 (3.27%)	0.981231	1
342	GO:0005829	cytosol	3 (0.15%)	19 (0.33%)	0.982977	1
343	GO:0044441	ciliary part	3 (0.15%)	19 (0.33%)	0.982977	1
344	GO:0044445	cytosolic part	3 (0.15%)	19 (0.33%)	0.982977	1
345	GO:0044463	cell projection part	15 (0.75%)	64 (1.11%)	0.98344	1
346	GO:0044428	nuclear part	229 (11.39%)	727 (12.64%)	0.983738	1
347	GO:0005798	Golgi-associated vesicle	2 (0.1%)	15 (0.26%)	0.985762	1
348	GO:0098793	presynapse	2 (0.1%)	15 (0.26%)	0.985762	1
349	GO:0000803	sex chromosome	1 (0.05%)	10 (0.17%)	0.986479	1
350	GO:0005794	Golgi apparatus	26 (1.29%)	104 (1.81%)	0.989344	1
351	GO:0044431	Golgi apparatus part	26 (1.29%)	104 (1.81%)	0.989344	1
352	GO:0005746	mitochondrial respiratory chain	2 (0.1%)	16 (0.28%)	0.990199	1
353	GO:0070469	respiratory chain	2 (0.1%)	16 (0.28%)	0.990199	1
354	GO:0000781	chromosome, telomeric region	1 (0.05%)	11 (0.19%)	0.991212	1
355	GO:0035869	ciliary transition zone	1 (0.05%)	11 (0.19%)	0.991212	1
356	GO:0043025	neuronal cell body	1 (0.05%)	11 (0.19%)	0.991212	1
357	GO:0098573	intrinsic component of mitochondrial membrane	1 (0.05%)	11 (0.19%)	0.991212	1
358	GO:0000502	proteasome complex	4 (0.2%)	26 (0.45%)	0.992947	1
359	GO:0008023	transcription elongation factor complex	2 (0.1%)	18 (0.31%)	0.995399	1
360	GO:0005770	late endosome	3 (0.15%)	24 (0.42%)	0.996958	1
361	GO:0005773	vacuole	28 (1.39%)	118 (2.05%)	0.997071	1
362	GO:0031981	nuclear lumen	178 (8.86%)	597 (10.38%)	0.997813	1
363	GO:1990234	transferase complex	54 (2.69%)	207 (3.6%)	0.997846	1
364	GO:0031974	membrane-enclosed lumen	187 (9.3%)	626 (10.88%)	0.998087	1
365	GO:0043233	organelle lumen	186 (9.25%)	624 (10.85%)	0.998271	1
366	GO:0070013	intracellular organelle lumen	186 (9.25%)	624 (10.85%)	0.998271	1
367	GO:0031967	organelle envelope	61 (3.03%)	232 (4.03%)	0.998412	1
368	GO:0031975	envelope	61 (3.03%)	232 (4.03%)	0.998412	1
369	GO:0000323	lytic vacuole	23 (1.14%)	104 (1.81%)	0.998524	1
370	GO:0042579	microbody	7 (0.35%)	44 (0.76%)	0.998636	1
371	GO:1902494	catalytic complex	66 (3.28%)	250 (4.35%)	0.998754	1
372	GO:0030529	intracellular ribonucleoprotein complex	87 (4.33%)	319 (5.55%)	0.998929	1
373	GO:1990904	ribonucleoprotein complex	87 (4.33%)	319 (5.55%)	0.998929	1
374	GO:0044455	mitochondrial membrane part	3 (0.15%)	27 (0.47%)	0.99896	1
375	GO:0005768	endosome	33 (1.64%)	141 (2.45%)	0.998997	1
376	GO:0005743	mitochondrial inner membrane	4 (0.2%)	32 (0.56%)	0.999039	1
377	GO:0031090	organelle membrane	106 (5.27%)	381 (6.62%)	0.999101	1
378	GO:0032991	macromolecular complex	439 (21.84%)	1393 (24.22%)	0.999132	1
379	GO:0030425	dendrite	4 (0.2%)	34 (0.59%)	0.999517	1
380	GO:0019866	organelle inner membrane	27 (1.34%)	125 (2.17%)	0.999637	1
381	GO:0031982	vesicle	113 (5.62%)	412 (7.16%)	0.999701	1
382	GO:0005740	mitochondrial envelope	13 (0.65%)	74 (1.29%)	0.999729	1
383	GO:0015935	small ribosomal subunit	4 (0.2%)	36 (0.63%)	0.99976	1
384	GO:0031988	membrane-bounded vesicle	102 (5.07%)	379 (6.59%)	0.999778	1
385	GO:0036477	somatodendritic compartment	5 (0.25%)	41 (0.71%)	0.99978	1
386	GO:0012505	endomembrane system	156 (7.76%)	552 (9.6%)	0.999815	1
387	GO:0031966	mitochondrial membrane	8 (0.4%)	55 (0.96%)	0.999822	1
388	GO:0005739	mitochondrion	25 (1.24%)	125 (2.17%)	0.999927	1
389	GO:0044429	mitochondrial part	24 (1.19%)	122 (2.12%)	0.999938	1
390	GO:0043231	intracellular membrane-bounded organelle	1018 (50.65%)	3126 (54.35%)	0.999984	1
391	GO:0043226	organelle	1233 (61.34%)	3737 (64.97%)	0.999989	1
392	GO:0043229	intracellular organelle	1190 (59.2%)	3633 (63.16%)	0.999998	1
393	GO:0005623	cell	1564 (77.81%)	4664 (81.08%)	0.999998	1
394	GO:0044464	cell part	1564 (77.81%)	4664 (81.08%)	0.999998	1
395	GO:0043227	membrane-bounded organelle	1064 (52.94%)	3285 (57.11%)	0.999999	1
396	GO:0015934	large ribosomal subunit	3 (0.15%)	49 (0.85%)	1	1
397	GO:0044424	intracellular part	1403 (69.8%)	4260 (74.06%)	1	1
398	GO:0005622	intracellular	1404 (69.85%)	4265 (74.15%)	1	1
399	GO:0044422	organelle part	486 (24.18%)	1652 (28.72%)	1	1
400	GO:0005840	ribosome	11 (0.55%)	106 (1.84%)	1	1
401	GO:0044446	intracellular organelle part	461 (22.94%)	1597 (27.76%)	1	1
402	GO:0044391	ribosomal subunit	8 (0.4%)	95 (1.65%)	1	1
403	GO:0044444	cytoplasmic part	383 (19.05%)	1385 (24.08%)	1	1
404	GO:0005737	cytoplasm	385 (19.15%)	1396 (24.27%)	1	1
E13 VS. E28 GO Enrichment (Molecular Function)
#	GO ID	Description	GeneRatio (2133)	BgRatio (6151)	pvalue	p.adjust
1	GO:0004872	receptor activity	143 (6.7%)	309 (5.02%)	1e-05	0.003146
2	GO:0038023	signaling receptor activity	127 (5.95%)	270 (4.39%)	1.2e-05	0.003146
3	GO:0004888	transmembrane signaling receptor activity	104 (4.88%)	214 (3.48%)	1.4e-05	0.003146
4	GO:0099600	transmembrane receptor activity	114 (5.34%)	240 (3.9%)	2e-05	0.003439
5	GO:0019838	growth factor binding	29 (1.36%)	46 (0.75%)	7.6e-05	0.009052
6	GO:0003677	DNA binding	211 (9.89%)	495 (8.05%)	7.9e-05	0.009052
7	GO:0001071	nucleic acid binding transcription factor activity	188 (8.81%)	436 (7.09%)	9.2e-05	0.009052
8	GO:0060089	molecular transducer activity	169 (7.92%)	392 (6.37%)	0.000213	0.018266
9	GO:0004930	G-protein coupled receptor activity	46 (2.16%)	87 (1.41%)	0.000344	0.026253
10	GO:0004871	signal transducer activity	130 (6.09%)	299 (4.86%)	0.000758	0.052066
11	GO:0044212	transcription regulatory region DNA binding	49 (2.3%)	97 (1.58%)	0.000884	0.055195
12	GO:0001653	peptide receptor activity	20 (0.94%)	35 (0.57%)	0.00527	0.232174
13	GO:0000975	regulatory region DNA binding	71 (3.33%)	159 (2.58%)	0.005294	0.232174
14	GO:0001067	regulatory region nucleic acid binding	71 (3.33%)	159 (2.58%)	0.005294	0.232174
15	GO:0000977	RNA polymerase II regulatory region sequence-specific DNA binding	19 (0.89%)	33 (0.54%)	0.005806	0.232174
16	GO:0001012	RNA polymerase II regulatory region DNA binding	19 (0.89%)	33 (0.54%)	0.005806	0.232174
17	GO:0000982	transcription factor activity, RNA polymerase II core promoter proximal region sequence-specific binding	23 (1.08%)	42 (0.68%)	0.005843	0.232174
18	GO:0000976	transcription regulatory region sequence-specific DNA binding	26 (1.22%)	49 (0.8%)	0.006083	0.232174
19	GO:0043565	sequence-specific DNA binding	32 (1.5%)	64 (1.04%)	0.007992	0.279167
20	GO:0071813	lipoprotein particle binding	6 (0.28%)	7 (0.11%)	0.008522	0.279167
21	GO:1990837	sequence-specific double-stranded DNA binding	26 (1.22%)	50 (0.81%)	0.00856	0.279167
22	GO:0008528	G-protein coupled peptide receptor activity	19 (0.89%)	34 (0.55%)	0.00894	0.279167
23	GO:0005539	glycosaminoglycan binding	25 (1.17%)	48 (0.78%)	0.009595	0.286586
24	GO:0001104	RNA polymerase II transcription cofactor activity	10 (0.47%)	15 (0.24%)	0.011495	0.32905
25	GO:0019199	transmembrane receptor protein kinase activity	18 (0.84%)	33 (0.54%)	0.014871	0.408656
26	GO:0004713	protein tyrosine kinase activity	23 (1.08%)	45 (0.73%)	0.016731	0.442093
27	GO:0004497	monooxygenase activity	10 (0.47%)	16 (0.26%)	0.021221	0.510361
28	GO:0016776	phosphotransferase activity, phosphate group as acceptor	5 (0.23%)	6 (0.1%)	0.02134	0.510361
29	GO:0016879	ligase activity, forming carbon-nitrogen bonds	18 (0.84%)	34 (0.55%)	0.021544	0.510361
30	GO:0003690	double-stranded DNA binding	30 (1.41%)	63 (1.02%)	0.022497	0.515174
31	GO:0003700	transcription factor activity, sequence-specific DNA binding	49 (2.3%)	112 (1.82%)	0.027833	0.616819
32	GO:0015079	potassium ion transmembrane transporter activity	18 (0.84%)	35 (0.57%)	0.030275	0.649958
33	GO:0000981	RNA polymerase II transcription factor activity, sequence-specific DNA binding	46 (2.16%)	105 (1.71%)	0.031542	0.651588
34	GO:0008227	G-protein coupled amine receptor activity	10 (0.47%)	17 (0.28%)	0.035758	0.651588
35	GO:0001595	angiotensin receptor activity	3 (0.14%)	3 (0.05%)	0.041662	0.651588
36	GO:0015114	phosphate ion transmembrane transporter activity	3 (0.14%)	3 (0.05%)	0.041662	0.651588
37	GO:0016778	diphosphotransferase activity	3 (0.14%)	3 (0.05%)	0.041662	0.651588
38	GO:0016886	ligase activity, forming phosphoric ester bonds	3 (0.14%)	3 (0.05%)	0.041662	0.651588
39	GO:0023023	MHC protein complex binding	3 (0.14%)	3 (0.05%)	0.041662	0.651588
40	GO:0031779	melanocortin receptor binding	3 (0.14%)	3 (0.05%)	0.041662	0.651588
41	GO:0046625	sphingolipid binding	3 (0.14%)	3 (0.05%)	0.041662	0.651588
42	GO:0044877	macromolecular complex binding	48 (2.25%)	112 (1.82%)	0.042813	0.651588
43	GO:0001871	pattern binding	8 (0.38%)	13 (0.21%)	0.043599	0.651588
44	GO:0004714	transmembrane receptor protein tyrosine kinase activity	12 (0.56%)	22 (0.36%)	0.04392	0.651588
45	GO:0001664	G-protein coupled receptor binding	22 (1.03%)	46 (0.75%)	0.044372	0.651588
46	GO:0016874	ligase activity	35 (1.64%)	79 (1.28%)	0.047196	0.651588
47	GO:0005102	receptor binding	124 (5.81%)	317 (5.15%)	0.050906	0.651588
48	GO:0005160	transforming growth factor beta receptor binding	6 (0.28%)	9 (0.15%)	0.051151	0.651588
49	GO:0008094	DNA-dependent ATPase activity	6 (0.28%)	9 (0.15%)	0.051151	0.651588
50	GO:0071814	protein-lipid complex binding	6 (0.28%)	9 (0.15%)	0.051151	0.651588
51	GO:0004953	icosanoid receptor activity	4 (0.19%)	5 (0.08%)	0.052173	0.651588
52	GO:0004954	prostanoid receptor activity	4 (0.19%)	5 (0.08%)	0.052173	0.651588
53	GO:0004955	prostaglandin receptor activity	4 (0.19%)	5 (0.08%)	0.052173	0.651588
54	GO:0031420	alkali metal ion binding	4 (0.19%)	5 (0.08%)	0.052173	0.651588
55	GO:0071855	neuropeptide receptor binding	4 (0.19%)	5 (0.08%)	0.052173	0.651588
56	GO:0042287	MHC protein binding	5 (0.23%)	7 (0.11%)	0.053387	0.651588
57	GO:0005126	cytokine receptor binding	18 (0.84%)	37 (0.6%)	0.055146	0.651588
58	GO:0003713	transcription coactivator activity	10 (0.47%)	18 (0.29%)	0.055959	0.651588
59	GO:0051213	dioxygenase activity	10 (0.47%)	18 (0.29%)	0.055959	0.651588
60	GO:0005488	binding	1680 (78.76%)	4774 (77.61%)	0.061111	0.699727
61	GO:0005342	organic acid transmembrane transporter activity	12 (0.56%)	23 (0.37%)	0.063562	0.715853
62	GO:0001076	transcription factor activity, RNA polymerase II transcription factor binding	14 (0.66%)	28 (0.46%)	0.068105	0.745767
63	GO:1901363	heterocyclic compound binding	782 (36.66%)	2177 (35.39%)	0.068389	0.745767
64	GO:0005267	potassium channel activity	16 (0.75%)	33 (0.54%)	0.070634	0.751563
65	GO:0097367	carbohydrate derivative binding	409 (19.17%)	1117 (18.16%)	0.071109	0.751563
66	GO:0046943	carboxylic acid transmembrane transporter activity	11 (0.52%)	21 (0.34%)	0.072286	0.75243
67	GO:0005249	voltage-gated potassium channel activity	7 (0.33%)	12 (0.2%)	0.08067	0.753388
68	GO:0019829	cation-transporting ATPase activity	7 (0.33%)	12 (0.2%)	0.08067	0.753388
69	GO:0005506	iron ion binding	6 (0.28%)	10 (0.16%)	0.090996	0.753388
70	GO:0008081	phosphoric diester hydrolase activity	16 (0.75%)	34 (0.55%)	0.091835	0.753388
71	GO:0003676	nucleic acid binding	395 (18.52%)	1085 (17.64%)	0.100028	0.753388
72	GO:0046906	tetrapyrrole binding	20 (0.94%)	45 (0.73%)	0.111538	0.753388
73	GO:0003823	antigen binding	4 (0.19%)	6 (0.1%)	0.113838	0.753388
74	GO:0016229	steroid dehydrogenase activity	4 (0.19%)	6 (0.1%)	0.113838	0.753388
75	GO:0016638	oxidoreductase activity, acting on the CH-NH2 group of donors	4 (0.19%)	6 (0.1%)	0.113838	0.753388
76	GO:0016765	transferase activity, transferring alkyl or aryl (other than methyl) groups	4 (0.19%)	6 (0.1%)	0.113838	0.753388
77	GO:0030276	clathrin binding	4 (0.19%)	6 (0.1%)	0.113838	0.753388
78	GO:0043425	bHLH transcription factor binding	4 (0.19%)	6 (0.1%)	0.113838	0.753388
79	GO:0051183	vitamin transporter activity	4 (0.19%)	6 (0.1%)	0.113838	0.753388
80	GO:0008509	anion transmembrane transporter activity	23 (1.08%)	53 (0.86%)	0.117096	0.753388
81	GO:0003909	DNA ligase activity	2 (0.09%)	2 (0.03%)	0.120215	0.753388
82	GO:0004084	branched-chain-amino-acid transaminase activity	2 (0.09%)	2 (0.03%)	0.120215	0.753388
83	GO:0004177	aminopeptidase activity	2 (0.09%)	2 (0.03%)	0.120215	0.753388
84	GO:0005326	neurotransmitter transporter activity	2 (0.09%)	2 (0.03%)	0.120215	0.753388
85	GO:0008556	potassium-transporting ATPase activity	2 (0.09%)	2 (0.03%)	0.120215	0.753388
86	GO:0015205	nucleobase transmembrane transporter activity	2 (0.09%)	2 (0.03%)	0.120215	0.753388
87	GO:0015645	fatty acid ligase activity	2 (0.09%)	2 (0.03%)	0.120215	0.753388
88	GO:0016423	tRNA (guanine) methyltransferase activity	2 (0.09%)	2 (0.03%)	0.120215	0.753388
89	GO:0016641	oxidoreductase activity, acting on the CH-NH2 group of donors, oxygen as acceptor	2 (0.09%)	2 (0.03%)	0.120215	0.753388
90	GO:0016780	phosphotransferase activity, for other substituted phosphate groups	2 (0.09%)	2 (0.03%)	0.120215	0.753388
91	GO:0016840	carbon-nitrogen lyase activity	2 (0.09%)	2 (0.03%)	0.120215	0.753388
92	GO:0016884	carbon-nitrogen ligase activity, with glutamine as amido-N-donor	2 (0.09%)	2 (0.03%)	0.120215	0.753388
93	GO:0016885	ligase activity, forming carbon-carbon bonds	2 (0.09%)	2 (0.03%)	0.120215	0.753388
94	GO:0019211	phosphatase activator activity	2 (0.09%)	2 (0.03%)	0.120215	0.753388
95	GO:0019798	procollagen-proline dioxygenase activity	2 (0.09%)	2 (0.03%)	0.120215	0.753388
96	GO:0032453	histone demethylase activity (H3-K4 specific)	2 (0.09%)	2 (0.03%)	0.120215	0.753388
97	GO:0034185	apolipoprotein binding	2 (0.09%)	2 (0.03%)	0.120215	0.753388
98	GO:0050542	icosanoid binding	2 (0.09%)	2 (0.03%)	0.120215	0.753388
99	GO:0050780	dopamine receptor binding	2 (0.09%)	2 (0.03%)	0.120215	0.753388
100	GO:0070815	peptidyl-lysine 5-dioxygenase activity	2 (0.09%)	2 (0.03%)	0.120215	0.753388
101	GO:0090484	drug transporter activity	2 (0.09%)	2 (0.03%)	0.120215	0.753388
102	GO:1901567	fatty acid derivative binding	2 (0.09%)	2 (0.03%)	0.120215	0.753388
103	GO:0005024	transforming growth factor beta-activated receptor activity	3 (0.14%)	4 (0.07%)	0.123345	0.753388
104	GO:0005310	dicarboxylic acid transmembrane transporter activity	3 (0.14%)	4 (0.07%)	0.123345	0.753388
105	GO:0016882	cyclo-ligase activity	3 (0.14%)	4 (0.07%)	0.123345	0.753388
106	GO:0030228	lipoprotein particle receptor activity	3 (0.14%)	4 (0.07%)	0.123345	0.753388
107	GO:0032404	mismatch repair complex binding	3 (0.14%)	4 (0.07%)	0.123345	0.753388
108	GO:0035173	histone kinase activity	3 (0.14%)	4 (0.07%)	0.123345	0.753388
109	GO:0035184	histone threonine kinase activity	3 (0.14%)	4 (0.07%)	0.123345	0.753388
110	GO:0042379	chemokine receptor binding	3 (0.14%)	4 (0.07%)	0.123345	0.753388
111	GO:0048020	CCR chemokine receptor binding	3 (0.14%)	4 (0.07%)	0.123345	0.753388
112	GO:0016706	oxidoreductase activity, acting on paired donors, with incorporation or reduction of molecular oxygen, 2-oxoglutarate as one donor, and incorporation of one atom each of oxygen into both donors	7 (0.33%)	13 (0.21%)	0.12392	0.753388
113	GO:0042625	ATPase coupled ion transmembrane transporter activity	7 (0.33%)	13 (0.21%)	0.12392	0.753388
114	GO:0005215	transporter activity	153 (7.17%)	409 (6.65%)	0.12591	0.758775
115	GO:0003712	transcription cofactor activity	55 (2.58%)	139 (2.26%)	0.128562	0.768017
116	GO:0032403	protein complex binding	20 (0.94%)	46 (0.75%)	0.135467	0.802289
117	GO:0097159	organic cyclic compound binding	815 (38.21%)	2293 (37.28%)	0.141874	0.819157
118	GO:0004175	endopeptidase activity	26 (1.22%)	62 (1.01%)	0.142011	0.819157
119	GO:0004675	transmembrane receptor protein serine/threonine kinase activity	6 (0.28%)	11 (0.18%)	0.143084	0.819157
120	GO:0030291	protein serine/threonine kinase inhibitor activity	6 (0.28%)	11 (0.18%)	0.143084	0.819157
121	GO:0061135	endopeptidase regulator activity	10 (0.47%)	21 (0.34%)	0.154189	0.83008
122	GO:0004386	helicase activity	15 (0.7%)	34 (0.55%)	0.163484	0.83008
123	GO:0016701	oxidoreductase activity, acting on single donors with incorporation of molecular oxygen	7 (0.33%)	14 (0.23%)	0.17642	0.83008
124	GO:0003678	DNA helicase activity	9 (0.42%)	19 (0.31%)	0.177106	0.83008
125	GO:0016705	oxidoreductase activity, acting on paired donors, with incorporation or reduction of molecular oxygen	19 (0.89%)	45 (0.73%)	0.180653	0.83008
126	GO:0000989	transcription factor activity, transcription factor binding	63 (2.95%)	165 (2.68%)	0.190049	0.83008
127	GO:0000988	transcription factor activity, protein binding	64 (3%)	168 (2.73%)	0.193899	0.83008
128	GO:0008188	neuropeptide receptor activity	4 (0.19%)	7 (0.11%)	0.194438	0.83008
129	GO:0032452	histone demethylase activity	4 (0.19%)	7 (0.11%)	0.194438	0.83008
130	GO:0019887	protein kinase regulator activity	24 (1.13%)	59 (0.96%)	0.200548	0.83008
131	GO:0004112	cyclic-nucleotide phosphodiesterase activity	8 (0.38%)	17 (0.28%)	0.204182	0.83008
132	GO:0004866	endopeptidase inhibitor activity	8 (0.38%)	17 (0.28%)	0.204182	0.83008
133	GO:0030414	peptidase inhibitor activity	8 (0.38%)	17 (0.28%)	0.204182	0.83008
134	GO:0034061	DNA polymerase activity	6 (0.28%)	12 (0.2%)	0.205498	0.83008
135	GO:0008289	lipid binding	47 (2.2%)	122 (1.98%)	0.209268	0.83008
136	GO:0019207	kinase regulator activity	26 (1.22%)	65 (1.06%)	0.217575	0.83008
137	GO:0004003	ATP-dependent DNA helicase activity	3 (0.14%)	5 (0.08%)	0.230103	0.83008
138	GO:0005172	vascular endothelial growth factor receptor binding	3 (0.14%)	5 (0.08%)	0.230103	0.83008
139	GO:0005179	hormone activity	3 (0.14%)	5 (0.08%)	0.230103	0.83008
140	GO:0008026	ATP-dependent helicase activity	3 (0.14%)	5 (0.08%)	0.230103	0.83008
141	GO:0015301	anion:anion antiporter activity	3 (0.14%)	5 (0.08%)	0.230103	0.83008
142	GO:0016408	C-acyltransferase activity	3 (0.14%)	5 (0.08%)	0.230103	0.83008
143	GO:0016702	oxidoreductase activity, acting on single donors with incorporation of molecular oxygen, incorporation of two atoms of oxygen	3 (0.14%)	5 (0.08%)	0.230103	0.83008
144	GO:0016860	intramolecular oxidoreductase activity	3 (0.14%)	5 (0.08%)	0.230103	0.83008
145	GO:0019212	phosphatase inhibitor activity	3 (0.14%)	5 (0.08%)	0.230103	0.83008
146	GO:0033764	steroid dehydrogenase activity, acting on the CH-OH group of donors, NAD or NADP as acceptor	3 (0.14%)	5 (0.08%)	0.230103	0.83008
147	GO:0047429	nucleoside-triphosphate diphosphatase activity	3 (0.14%)	5 (0.08%)	0.230103	0.83008
148	GO:0070035	purine NTP-dependent helicase activity	3 (0.14%)	5 (0.08%)	0.230103	0.83008
149	GO:0016769	transferase activity, transferring nitrogenous groups	7 (0.33%)	15 (0.24%)	0.236468	0.83008
150	GO:0070325	lipoprotein particle receptor binding	7 (0.33%)	15 (0.24%)	0.236468	0.83008
151	GO:0022892	substrate-specific transporter activity	128 (6%)	350 (5.69%)	0.23842	0.83008
152	GO:0022804	active transmembrane transporter activity	29 (1.36%)	74 (1.2%)	0.240854	0.83008
153	GO:0005227	calcium activated cation channel activity	5 (0.23%)	10 (0.16%)	0.241313	0.83008
154	GO:0022839	ion gated channel activity	5 (0.23%)	10 (0.16%)	0.241313	0.83008
155	GO:0050839	cell adhesion molecule binding	5 (0.23%)	10 (0.16%)	0.241313	0.83008
156	GO:0004857	enzyme inhibitor activity	22 (1.03%)	55 (0.89%)	0.242628	0.83008
157	GO:0015631	tubulin binding	34 (1.59%)	88 (1.43%)	0.248563	0.83008
158	GO:0001085	RNA polymerase II transcription factor binding	13 (0.61%)	31 (0.5%)	0.250774	0.83008
159	GO:0036094	small molecule binding	444 (20.82%)	1250 (20.32%)	0.251709	0.83008
160	GO:0044822	poly(A) RNA binding	24 (1.13%)	61 (0.99%)	0.260384	0.83008
161	GO:0005515	protein binding	692 (32.44%)	1962 (31.9%)	0.260938	0.83008
162	GO:0019208	phosphatase regulator activity	8 (0.38%)	18 (0.29%)	0.261742	0.83008
163	GO:0022843	voltage-gated cation channel activity	8 (0.38%)	18 (0.29%)	0.261742	0.83008
164	GO:0001882	nucleoside binding	376 (17.63%)	1057 (17.18%)	0.261813	0.83008
165	GO:0038024	cargo receptor activity	6 (0.28%)	13 (0.21%)	0.275423	0.83008
166	GO:0043178	alcohol binding	6 (0.28%)	13 (0.21%)	0.275423	0.83008
167	GO:0000339	RNA cap binding	2 (0.09%)	3 (0.05%)	0.277321	0.83008
168	GO:0005125	cytokine activity	2 (0.09%)	3 (0.05%)	0.277321	0.83008
169	GO:0008172	S-methyltransferase activity	2 (0.09%)	3 (0.05%)	0.277321	0.83008
170	GO:0015662	ATPase activity, coupled to transmembrane movement of ions, phosphorylative mechanism	2 (0.09%)	3 (0.05%)	0.277321	0.83008
171	GO:0016411	acylglycerol O-acyltransferase activity	2 (0.09%)	3 (0.05%)	0.277321	0.83008
172	GO:0016454	C-palmitoyltransferase activity	2 (0.09%)	3 (0.05%)	0.277321	0.83008
173	GO:0016742	hydroxymethyl-, formyl- and related transferase activity	2 (0.09%)	3 (0.05%)	0.277321	0.83008
174	GO:0016894	endonuclease activity, active with either ribo- or deoxyribonucleic acids and producing 3'-phosphomonoesters	2 (0.09%)	3 (0.05%)	0.277321	0.83008
175	GO:0030983	mismatched DNA binding	2 (0.09%)	3 (0.05%)	0.277321	0.83008
176	GO:0034190	apolipoprotein receptor binding	2 (0.09%)	3 (0.05%)	0.277321	0.83008
177	GO:0043236	laminin binding	2 (0.09%)	3 (0.05%)	0.277321	0.83008
178	GO:0043539	protein serine/threonine kinase activator activity	2 (0.09%)	3 (0.05%)	0.277321	0.83008
179	GO:0045125	bioactive lipid receptor activity	2 (0.09%)	3 (0.05%)	0.277321	0.83008
180	GO:0050840	extracellular matrix binding	2 (0.09%)	3 (0.05%)	0.277321	0.83008
181	GO:0022836	gated channel activity	27 (1.27%)	70 (1.14%)	0.284195	0.83008
182	GO:0008187	poly-pyrimidine tract binding	4 (0.19%)	8 (0.13%)	0.286613	0.83008
183	GO:0008483	transaminase activity	4 (0.19%)	8 (0.13%)	0.286613	0.83008
184	GO:0032451	demethylase activity	4 (0.19%)	8 (0.13%)	0.286613	0.83008
185	GO:0001883	purine nucleoside binding	374 (17.53%)	1055 (17.15%)	0.29265	0.83008
186	GO:0032549	ribonucleoside binding	374 (17.53%)	1055 (17.15%)	0.29265	0.83008
187	GO:0032550	purine ribonucleoside binding	374 (17.53%)	1055 (17.15%)	0.29265	0.83008
188	GO:0046873	metal ion transmembrane transporter activity	33 (1.55%)	87 (1.41%)	0.295781	0.83008
189	GO:0016616	oxidoreductase activity, acting on the CH-OH group of donors, NAD or NADP as acceptor	13 (0.61%)	32 (0.52%)	0.296173	0.83008
190	GO:0015291	secondary active transmembrane transporter activity	15 (0.7%)	38 (0.62%)	0.32087	0.83008
191	GO:0031490	chromatin DNA binding	5 (0.23%)	11 (0.18%)	0.32317	0.83008
192	GO:0032934	sterol binding	5 (0.23%)	11 (0.18%)	0.32317	0.83008
193	GO:0022857	transmembrane transporter activity	122 (5.72%)	340 (5.53%)	0.335047	0.83008
194	GO:0003729	mRNA binding	9 (0.42%)	22 (0.36%)	0.341205	0.83008
195	GO:0004935	adrenergic receptor activity	3 (0.14%)	6 (0.1%)	0.346369	0.83008
196	GO:0005343	organic acid:sodium symporter activity	3 (0.14%)	6 (0.1%)	0.346369	0.83008
197	GO:0015370	solute:sodium symporter activity	3 (0.14%)	6 (0.1%)	0.346369	0.83008
198	GO:0042562	hormone binding	3 (0.14%)	6 (0.1%)	0.346369	0.83008
199	GO:0003777	microtubule motor activity	1 (0.05%)	1 (0.02%)	0.346773	0.83008
200	GO:0003884	D-amino-acid oxidase activity	1 (0.05%)	1 (0.02%)	0.346773	0.83008
201	GO:0003899	DNA-directed RNA polymerase activity	1 (0.05%)	1 (0.02%)	0.346773	0.83008
202	GO:0003988	acetyl-CoA C-acyltransferase activity	1 (0.05%)	1 (0.02%)	0.346773	0.83008
203	GO:0004133	glycogen debranching enzyme activity	1 (0.05%)	1 (0.02%)	0.346773	0.83008
204	GO:0004549	tRNA-specific ribonuclease activity	1 (0.05%)	1 (0.02%)	0.346773	0.83008
205	GO:0004659	prenyltransferase activity	1 (0.05%)	1 (0.02%)	0.346773	0.83008
206	GO:0004673	protein histidine kinase activity	1 (0.05%)	1 (0.02%)	0.346773	0.83008
207	GO:0004697	protein kinase C activity	1 (0.05%)	1 (0.02%)	0.346773	0.83008
208	GO:0004779	sulfate adenylyltransferase activity	1 (0.05%)	1 (0.02%)	0.346773	0.83008
209	GO:0004806	triglyceride lipase activity	1 (0.05%)	1 (0.02%)	0.346773	0.83008
210	GO:0004864	protein phosphatase inhibitor activity	1 (0.05%)	1 (0.02%)	0.346773	0.83008
211	GO:0004939	beta-adrenergic receptor activity	1 (0.05%)	1 (0.02%)	0.346773	0.83008
212	GO:0004942	anaphylatoxin receptor activity	1 (0.05%)	1 (0.02%)	0.346773	0.83008
213	GO:0004983	neuropeptide Y receptor activity	1 (0.05%)	1 (0.02%)	0.346773	0.83008
214	GO:0005021	vascular endothelial growth factor-activated receptor activity	1 (0.05%)	1 (0.02%)	0.346773	0.83008
215	GO:0005035	death receptor activity	1 (0.05%)	1 (0.02%)	0.346773	0.83008
216	GO:0005184	neuropeptide hormone activity	1 (0.05%)	1 (0.02%)	0.346773	0.83008
217	GO:0005243	gap junction channel activity	1 (0.05%)	1 (0.02%)	0.346773	0.83008
218	GO:0005345	purine nucleobase transmembrane transporter activity	1 (0.05%)	1 (0.02%)	0.346773	0.83008
219	GO:0008169	C-methyltransferase activity	1 (0.05%)	1 (0.02%)	0.346773	0.83008
220	GO:0008452	RNA ligase activity	1 (0.05%)	1 (0.02%)	0.346773	0.83008
221	GO:0008484	sulfuric ester hydrolase activity	1 (0.05%)	1 (0.02%)	0.346773	0.83008
222	GO:0009019	tRNA (guanine-N1-)-methyltransferase activity	1 (0.05%)	1 (0.02%)	0.346773	0.83008
223	GO:0009041	uridylate kinase activity	1 (0.05%)	1 (0.02%)	0.346773	0.83008
224	GO:0009055	electron carrier activity	1 (0.05%)	1 (0.02%)	0.346773	0.83008
225	GO:0010861	thyroid hormone receptor activator activity	1 (0.05%)	1 (0.02%)	0.346773	0.83008
226	GO:0015067	amidinotransferase activity	1 (0.05%)	1 (0.02%)	0.346773	0.83008
227	GO:0015166	polyol transmembrane transporter activity	1 (0.05%)	1 (0.02%)	0.346773	0.83008
228	GO:0015168	glycerol transmembrane transporter activity	1 (0.05%)	1 (0.02%)	0.346773	0.83008
229	GO:0015172	acidic amino acid transmembrane transporter activity	1 (0.05%)	1 (0.02%)	0.346773	0.83008
230	GO:0015234	thiamine transmembrane transporter activity	1 (0.05%)	1 (0.02%)	0.346773	0.83008
231	GO:0015238	drug transmembrane transporter activity	1 (0.05%)	1 (0.02%)	0.346773	0.83008
232	GO:0015665	alcohol transmembrane transporter activity	1 (0.05%)	1 (0.02%)	0.346773	0.83008
233	GO:0016211	ammonia ligase activity	1 (0.05%)	1 (0.02%)	0.346773	0.83008
234	GO:0016421	CoA carboxylase activity	1 (0.05%)	1 (0.02%)	0.346773	0.83008
235	GO:0016500	protein-hormone receptor activity	1 (0.05%)	1 (0.02%)	0.346773	0.83008
236	GO:0016712	oxidoreductase activity, acting on paired donors, with incorporation or reduction of molecular oxygen, reduced flavin or flavoprotein as one donor, and incorporation of one atom of oxygen	1 (0.05%)	1 (0.02%)	0.346773	0.83008
237	GO:0016722	oxidoreductase activity, oxidizing metal ions	1 (0.05%)	1 (0.02%)	0.346773	0.83008
238	GO:0016724	oxidoreductase activity, oxidizing metal ions, oxygen as acceptor	1 (0.05%)	1 (0.02%)	0.346773	0.83008
239	GO:0016725	oxidoreductase activity, acting on CH or CH2 groups	1 (0.05%)	1 (0.02%)	0.346773	0.83008
240	GO:0016728	oxidoreductase activity, acting on CH or CH2 groups, disulfide as acceptor	1 (0.05%)	1 (0.02%)	0.346773	0.83008
241	GO:0016775	phosphotransferase activity, nitrogenous group as acceptor	1 (0.05%)	1 (0.02%)	0.346773	0.83008
242	GO:0016793	triphosphoric monoester hydrolase activity	1 (0.05%)	1 (0.02%)	0.346773	0.83008
243	GO:0016812	hydrolase activity, acting on carbon-nitrogen (but not peptide) bonds, in cyclic amides	1 (0.05%)	1 (0.02%)	0.346773	0.83008
244	GO:0016842	amidine-lyase activity	1 (0.05%)	1 (0.02%)	0.346773	0.83008
245	GO:0016843	amine-lyase activity	1 (0.05%)	1 (0.02%)	0.346773	0.83008
246	GO:0016855	racemase and epimerase activity, acting on amino acids and derivatives	1 (0.05%)	1 (0.02%)	0.346773	0.83008
247	GO:0016863	intramolecular oxidoreductase activity, transposing C=C bonds	1 (0.05%)	1 (0.02%)	0.346773	0.83008
248	GO:0016880	acid-ammonia (or amide) ligase activity	1 (0.05%)	1 (0.02%)	0.346773	0.83008
249	GO:0016892	endoribonuclease activity, producing 3'-phosphomonoesters	1 (0.05%)	1 (0.02%)	0.346773	0.83008
250	GO:0017110	nucleoside-diphosphatase activity	1 (0.05%)	1 (0.02%)	0.346773	0.83008
251	GO:0019136	deoxynucleoside kinase activity	1 (0.05%)	1 (0.02%)	0.346773	0.83008
252	GO:0019201	nucleotide kinase activity	1 (0.05%)	1 (0.02%)	0.346773	0.83008
253	GO:0019961	interferon binding	1 (0.05%)	1 (0.02%)	0.346773	0.83008
254	GO:0030580	quinone cofactor methyltransferase activity	1 (0.05%)	1 (0.02%)	0.346773	0.83008
255	GO:0031705	bombesin receptor binding	1 (0.05%)	1 (0.02%)	0.346773	0.83008
256	GO:0031714	C5a anaphylatoxin chemotactic receptor binding	1 (0.05%)	1 (0.02%)	0.346773	0.83008
257	GO:0032552	deoxyribonucleotide binding	1 (0.05%)	1 (0.02%)	0.346773	0.83008
258	GO:0032554	purine deoxyribonucleotide binding	1 (0.05%)	1 (0.02%)	0.346773	0.83008
259	GO:0032560	guanyl deoxyribonucleotide binding	1 (0.05%)	1 (0.02%)	0.346773	0.83008
260	GO:0033765	steroid dehydrogenase activity, acting on the CH-CH group of donors	1 (0.05%)	1 (0.02%)	0.346773	0.83008
261	GO:0035014	phosphatidylinositol 3-kinase regulator activity	1 (0.05%)	1 (0.02%)	0.346773	0.83008
262	GO:0036361	racemase activity, acting on amino acids and derivatives	1 (0.05%)	1 (0.02%)	0.346773	0.83008
263	GO:0043208	glycosphingolipid binding	1 (0.05%)	1 (0.02%)	0.346773	0.83008
264	GO:0045118	azole transporter activity	1 (0.05%)	1 (0.02%)	0.346773	0.83008
265	GO:0046624	sphingolipid transporter activity	1 (0.05%)	1 (0.02%)	0.346773	0.83008
266	GO:0046912	transferase activity, transferring acyl groups, acyl groups converted into alkyl on transfer	1 (0.05%)	1 (0.02%)	0.346773	0.83008
267	GO:0047485	protein N-terminus binding	1 (0.05%)	1 (0.02%)	0.346773	0.83008
268	GO:0047661	amino-acid racemase activity	1 (0.05%)	1 (0.02%)	0.346773	0.83008
269	GO:0051002	ligase activity, forming nitrogen-metal bonds	1 (0.05%)	1 (0.02%)	0.346773	0.83008
270	GO:0051003	ligase activity, forming nitrogen-metal bonds, forming coordination complexes	1 (0.05%)	1 (0.02%)	0.346773	0.83008
271	GO:0051032	nucleic acid transmembrane transporter activity	1 (0.05%)	1 (0.02%)	0.346773	0.83008
272	GO:0051428	peptide hormone receptor binding	1 (0.05%)	1 (0.02%)	0.346773	0.83008
273	GO:0051861	glycolipid binding	1 (0.05%)	1 (0.02%)	0.346773	0.83008
274	GO:0052813	phosphatidylinositol bisphosphate kinase activity	1 (0.05%)	1 (0.02%)	0.346773	0.83008
275	GO:0052816	long-chain acyl-CoA hydrolase activity	1 (0.05%)	1 (0.02%)	0.346773	0.83008
276	GO:0052841	inositol bisdiphosphate tetrakisphosphate diphosphatase activity	1 (0.05%)	1 (0.02%)	0.346773	0.83008
277	GO:0052842	inositol diphosphate pentakisphosphate diphosphatase activity	1 (0.05%)	1 (0.02%)	0.346773	0.83008
278	GO:0070569	uridylyltransferase activity	1 (0.05%)	1 (0.02%)	0.346773	0.83008
279	GO:0071714	icosanoid transmembrane transporter activity	1 (0.05%)	1 (0.02%)	0.346773	0.83008
280	GO:0071723	lipopeptide binding	1 (0.05%)	1 (0.02%)	0.346773	0.83008
281	GO:0072542	protein phosphatase activator activity	1 (0.05%)	1 (0.02%)	0.346773	0.83008
282	GO:0086008	voltage-gated potassium channel activity involved in cardiac muscle cell action potential repolarization	1 (0.05%)	1 (0.02%)	0.346773	0.83008
283	GO:0086075	gap junction channel activity involved in cardiac conduction electrical coupling	1 (0.05%)	1 (0.02%)	0.346773	0.83008
284	GO:0090482	vitamin transmembrane transporter activity	1 (0.05%)	1 (0.02%)	0.346773	0.83008
285	GO:1901474	azole transmembrane transporter activity	1 (0.05%)	1 (0.02%)	0.346773	0.83008
286	GO:1901618	organic hydroxy compound transmembrane transporter activity	1 (0.05%)	1 (0.02%)	0.346773	0.83008
287	GO:1903763	gap junction channel activity involved in cell communication by electrical coupling	1 (0.05%)	1 (0.02%)	0.346773	0.83008
288	GO:0046332	SMAD binding	6 (0.28%)	14 (0.23%)	0.349674	0.834119
289	GO:0004674	protein serine/threonine kinase activity	33 (1.55%)	89 (1.45%)	0.353212	0.835986
290	GO:0016779	nucleotidyltransferase activity	14 (0.66%)	36 (0.59%)	0.355027	0.835986
291	GO:0008238	exopeptidase activity	10 (0.47%)	25 (0.41%)	0.356541	0.835986
292	GO:0019842	vitamin binding	10 (0.47%)	25 (0.41%)	0.356541	0.835986
293	GO:0031072	heat shock protein binding	10 (0.47%)	25 (0.41%)	0.356541	0.835986
294	GO:0008514	organic anion transmembrane transporter activity	11 (0.52%)	28 (0.46%)	0.369921	0.861478
295	GO:0061134	peptidase regulator activity	11 (0.52%)	28 (0.46%)	0.369921	0.861478
296	GO:0008233	peptidase activity	74 (3.47%)	206 (3.35%)	0.376844	0.870395
297	GO:0070011	peptidase activity, acting on L-amino acid peptides	74 (3.47%)	206 (3.35%)	0.376844	0.870395
298	GO:0005261	cation channel activity	32 (1.5%)	87 (1.41%)	0.377551	0.870395
299	GO:0008138	protein tyrosine/serine/threonine phosphatase activity	4 (0.19%)	9 (0.15%)	0.38298	0.879958
300	GO:0005244	voltage-gated ion channel activity	8 (0.38%)	20 (0.33%)	0.38698	0.880315
301	GO:0015081	sodium ion transmembrane transporter activity	8 (0.38%)	20 (0.33%)	0.38698	0.880315
302	GO:0022832	voltage-gated channel activity	8 (0.38%)	20 (0.33%)	0.38698	0.880315
303	GO:0035091	phosphatidylinositol binding	13 (0.61%)	34 (0.55%)	0.392396	0.88969
304	GO:0031406	carboxylic acid binding	9 (0.42%)	23 (0.37%)	0.401024	0.903291
305	GO:0043177	organic acid binding	9 (0.42%)	23 (0.37%)	0.401024	0.903291
306	GO:0016772	transferase activity, transferring phosphorus-containing groups	178 (8.35%)	505 (8.21%)	0.406661	0.903355
307	GO:0008237	metallopeptidase activity	5 (0.23%)	12 (0.2%)	0.407221	0.903355
308	GO:0003682	chromatin binding	11 (0.52%)	29 (0.47%)	0.423701	0.903355
309	GO:0043021	ribonucleoprotein complex binding	11 (0.52%)	29 (0.47%)	0.423701	0.903355
310	GO:1901981	phosphatidylinositol phosphate binding	11 (0.52%)	29 (0.47%)	0.423701	0.903355
311	GO:0043168	anion binding	57 (2.67%)	160 (2.6%)	0.429007	0.903355
312	GO:0003916	DNA topoisomerase activity	2 (0.09%)	4 (0.07%)	0.431296	0.903355
313	GO:0003964	RNA-directed DNA polymerase activity	2 (0.09%)	4 (0.07%)	0.431296	0.903355
314	GO:0004448	isocitrate dehydrogenase activity	2 (0.09%)	4 (0.07%)	0.431296	0.903355
315	GO:0004896	cytokine receptor activity	2 (0.09%)	4 (0.07%)	0.431296	0.903355
316	GO:0005283	sodium:amino acid symporter activity	2 (0.09%)	4 (0.07%)	0.431296	0.903355
317	GO:0005416	cation:amino acid symporter activity	2 (0.09%)	4 (0.07%)	0.431296	0.903355
318	GO:0008028	monocarboxylic acid transmembrane transporter activity	2 (0.09%)	4 (0.07%)	0.431296	0.903355
319	GO:0015248	sterol transporter activity	2 (0.09%)	4 (0.07%)	0.431296	0.903355
320	GO:0016405	CoA-ligase activity	2 (0.09%)	4 (0.07%)	0.431296	0.903355
321	GO:0016642	oxidoreductase activity, acting on the CH-NH2 group of donors, disulfide as acceptor	2 (0.09%)	4 (0.07%)	0.431296	0.903355
322	GO:0016709	oxidoreductase activity, acting on paired donors, with incorporation or reduction of molecular oxygen, NAD(P)H as one donor, and incorporation of one atom of oxygen	2 (0.09%)	4 (0.07%)	0.431296	0.903355
323	GO:0019203	carbohydrate phosphatase activity	2 (0.09%)	4 (0.07%)	0.431296	0.903355
324	GO:0019955	cytokine binding	2 (0.09%)	4 (0.07%)	0.431296	0.903355
325	GO:0031543	peptidyl-proline dioxygenase activity	2 (0.09%)	4 (0.07%)	0.431296	0.903355
326	GO:0043121	neurotrophin binding	2 (0.09%)	4 (0.07%)	0.431296	0.903355
327	GO:0050308	sugar-phosphatase activity	2 (0.09%)	4 (0.07%)	0.431296	0.903355
328	GO:0052742	phosphatidylinositol kinase activity	2 (0.09%)	4 (0.07%)	0.431296	0.903355
329	GO:0015077	monovalent inorganic cation transmembrane transporter activity	32 (1.5%)	89 (1.45%)	0.438896	0.907554
330	GO:0015103	inorganic anion transmembrane transporter activity	7 (0.33%)	18 (0.29%)	0.439307	0.907554
331	GO:0016614	oxidoreductase activity, acting on CH-OH group of donors	19 (0.89%)	52 (0.85%)	0.439911	0.907554
332	GO:0043566	structure-specific DNA binding	19 (0.89%)	52 (0.85%)	0.439911	0.907554
333	GO:0015399	primary active transmembrane transporter activity	13 (0.61%)	35 (0.57%)	0.441625	0.907554
334	GO:0015405	P-P-bond-hydrolysis-driven transmembrane transporter activity	13 (0.61%)	35 (0.57%)	0.441625	0.907554
335	GO:0015267	channel activity	47 (2.2%)	132 (2.15%)	0.443133	0.907554
336	GO:0004553	hydrolase activity, hydrolyzing O-glycosyl compounds	8 (0.38%)	21 (0.34%)	0.450999	0.907554
337	GO:0005089	Rho guanyl-nucleotide exchange factor activity	3 (0.14%)	7 (0.11%)	0.460317	0.907554
338	GO:0016620	oxidoreductase activity, acting on the aldehyde or oxo group of donors, NAD or NADP as acceptor	3 (0.14%)	7 (0.11%)	0.460317	0.907554
339	GO:0031690	adrenergic receptor binding	3 (0.14%)	7 (0.11%)	0.460317	0.907554
340	GO:0005216	ion channel activity	45 (2.11%)	127 (2.06%)	0.461854	0.907554
341	GO:0022838	substrate-specific channel activity	45 (2.11%)	127 (2.06%)	0.461854	0.907554
342	GO:0016810	hydrolase activity, acting on carbon-nitrogen (but not peptide) bonds	16 (0.75%)	44 (0.72%)	0.463012	0.907554
343	GO:0004629	phospholipase C activity	4 (0.19%)	10 (0.16%)	0.477425	0.907554
344	GO:0016462	pyrophosphatase activity	132 (6.19%)	378 (6.15%)	0.479337	0.907554
345	GO:0003727	single-stranded RNA binding	5 (0.23%)	13 (0.21%)	0.489595	0.907554
346	GO:0022803	passive transmembrane transporter activity	47 (2.2%)	134 (2.18%)	0.494038	0.907554
347	GO:0003779	actin binding	14 (0.66%)	39 (0.63%)	0.496367	0.907554
348	GO:0008092	cytoskeletal protein binding	74 (3.47%)	212 (3.45%)	0.498135	0.907554
349	GO:0004860	protein kinase inhibitor activity	6 (0.28%)	16 (0.26%)	0.49911	0.907554
350	GO:0019210	kinase inhibitor activity	6 (0.28%)	16 (0.26%)	0.49911	0.907554
351	GO:0046983	protein dimerization activity	126 (5.91%)	362 (5.89%)	0.499394	0.907554
352	GO:0005543	phospholipid binding	24 (1.13%)	68 (1.11%)	0.503082	0.907554
353	GO:0015276	ligand-gated ion channel activity	16 (0.75%)	45 (0.73%)	0.506738	0.907554
354	GO:0022834	ligand-gated channel activity	16 (0.75%)	45 (0.73%)	0.506738	0.907554
355	GO:0004672	protein kinase activity	115 (5.39%)	331 (5.38%)	0.511184	0.907554
356	GO:0016820	hydrolase activity, acting on acid anhydrides, catalyzing transmembrane movement of substances	8 (0.38%)	22 (0.36%)	0.513738	0.907554
357	GO:0016835	carbon-oxygen lyase activity	8 (0.38%)	22 (0.36%)	0.513738	0.907554
358	GO:0042626	ATPase activity, coupled to transmembrane movement of substances	8 (0.38%)	22 (0.36%)	0.513738	0.907554
359	GO:0043492	ATPase activity, coupled to movement of substances	8 (0.38%)	22 (0.36%)	0.513738	0.907554
360	GO:0070851	growth factor receptor binding	9 (0.42%)	25 (0.41%)	0.519688	0.907554
361	GO:0022891	substrate-specific transmembrane transporter activity	102 (4.78%)	294 (4.78%)	0.520279	0.907554
362	GO:0016817	hydrolase activity, acting on acid anhydrides	133 (6.24%)	384 (6.24%)	0.527197	0.907554
363	GO:0016818	hydrolase activity, acting on acid anhydrides, in phosphorus-containing anhydrides	133 (6.24%)	384 (6.24%)	0.527197	0.907554
364	GO:0015075	ion transmembrane transporter activity	93 (4.36%)	269 (4.37%)	0.538377	0.907554
365	GO:0005198	structural molecule activity	38 (1.78%)	110 (1.79%)	0.547936	0.907554
366	GO:0016773	phosphotransferase activity, alcohol group as acceptor	123 (5.77%)	357 (5.8%)	0.557096	0.907554
367	GO:0004521	endoribonuclease activity	3 (0.14%)	8 (0.13%)	0.56454	0.907554
368	GO:0005242	inward rectifier potassium channel activity	3 (0.14%)	8 (0.13%)	0.56454	0.907554
369	GO:0008235	metalloexopeptidase activity	3 (0.14%)	8 (0.13%)	0.56454	0.907554
370	GO:0015171	amino acid transmembrane transporter activity	3 (0.14%)	8 (0.13%)	0.56454	0.907554
371	GO:0032813	tumor necrosis factor receptor superfamily binding	3 (0.14%)	8 (0.13%)	0.56454	0.907554
372	GO:0000217	DNA secondary structure binding	2 (0.09%)	5 (0.08%)	0.565425	0.907554
373	GO:0001948	glycoprotein binding	2 (0.09%)	5 (0.08%)	0.565425	0.907554
374	GO:0004936	alpha-adrenergic receptor activity	2 (0.09%)	5 (0.08%)	0.565425	0.907554
375	GO:0008175	tRNA methyltransferase activity	2 (0.09%)	5 (0.08%)	0.565425	0.907554
376	GO:0008374	O-acyltransferase activity	2 (0.09%)	5 (0.08%)	0.565425	0.907554
377	GO:0016832	aldehyde-lyase activity	2 (0.09%)	5 (0.08%)	0.565425	0.907554
378	GO:0016878	acid-thiol ligase activity	2 (0.09%)	5 (0.08%)	0.565425	0.907554
379	GO:0022829	wide pore channel activity	2 (0.09%)	5 (0.08%)	0.565425	0.907554
380	GO:0033612	receptor serine/threonine kinase binding	2 (0.09%)	5 (0.08%)	0.565425	0.907554
381	GO:0070696	transmembrane receptor protein serine/threonine kinase binding	2 (0.09%)	5 (0.08%)	0.565425	0.907554
382	GO:0004520	endodeoxyribonuclease activity	4 (0.19%)	11 (0.18%)	0.565572	0.907554
383	GO:0016597	amino acid binding	4 (0.19%)	11 (0.18%)	0.565572	0.907554
384	GO:0019209	kinase activator activity	4 (0.19%)	11 (0.18%)	0.565572	0.907554
385	GO:0030295	protein kinase activator activity	4 (0.19%)	11 (0.18%)	0.565572	0.907554
386	GO:0051018	protein kinase A binding	4 (0.19%)	11 (0.18%)	0.565572	0.907554
387	GO:0004536	deoxyribonuclease activity	5 (0.23%)	14 (0.23%)	0.567328	0.907554
388	GO:0005230	extracellular ligand-gated ion channel activity	5 (0.23%)	14 (0.23%)	0.567328	0.907554
389	GO:0005496	steroid binding	5 (0.23%)	14 (0.23%)	0.567328	0.907554
390	GO:0019888	protein phosphatase regulator activity	5 (0.23%)	14 (0.23%)	0.567328	0.907554
391	GO:0034062	RNA polymerase activity	5 (0.23%)	14 (0.23%)	0.567328	0.907554
392	GO:0004683	calmodulin-dependent protein kinase activity	1 (0.05%)	2 (0.03%)	0.573331	0.907554
393	GO:0004774	succinate-CoA ligase activity	1 (0.05%)	2 (0.03%)	0.573331	0.907554
394	GO:0004859	phospholipase inhibitor activity	1 (0.05%)	2 (0.03%)	0.573331	0.907554
395	GO:0004950	chemokine receptor activity	1 (0.05%)	2 (0.03%)	0.573331	0.907554
396	GO:0005017	platelet-derived growth factor-activated receptor activity	1 (0.05%)	2 (0.03%)	0.573331	0.907554
397	GO:0005104	fibroblast growth factor receptor binding	1 (0.05%)	2 (0.03%)	0.573331	0.907554
398	GO:0005109	frizzled binding	1 (0.05%)	2 (0.03%)	0.573331	0.907554
399	GO:0005355	glucose transmembrane transporter activity	1 (0.05%)	2 (0.03%)	0.573331	0.907554
400	GO:0008171	O-methyltransferase activity	1 (0.05%)	2 (0.03%)	0.573331	0.907554
401	GO:0008236	serine-type peptidase activity	1 (0.05%)	2 (0.03%)	0.573331	0.907554
402	GO:0008395	steroid hydroxylase activity	1 (0.05%)	2 (0.03%)	0.573331	0.907554
403	GO:0015065	uridine nucleotide receptor activity	1 (0.05%)	2 (0.03%)	0.573331	0.907554
404	GO:0016289	CoA hydrolase activity	1 (0.05%)	2 (0.03%)	0.573331	0.907554
405	GO:0016502	nucleotide receptor activity	1 (0.05%)	2 (0.03%)	0.573331	0.907554
406	GO:0016714	oxidoreductase activity, acting on paired donors, with incorporation or reduction of molecular oxygen, reduced pteridine as one donor, and incorporation of one atom of oxygen	1 (0.05%)	2 (0.03%)	0.573331	0.907554
407	GO:0016748	succinyltransferase activity	1 (0.05%)	2 (0.03%)	0.573331	0.907554
408	GO:0016749	N-succinyltransferase activity	1 (0.05%)	2 (0.03%)	0.573331	0.907554
409	GO:0016755	transferase activity, transferring amino-acyl groups	1 (0.05%)	2 (0.03%)	0.573331	0.907554
410	GO:0016801	hydrolase activity, acting on ether bonds	1 (0.05%)	2 (0.03%)	0.573331	0.907554
411	GO:0016803	ether hydrolase activity	1 (0.05%)	2 (0.03%)	0.573331	0.907554
412	GO:0016813	hydrolase activity, acting on carbon-nitrogen (but not peptide) bonds, in linear amidines	1 (0.05%)	2 (0.03%)	0.573331	0.907554
413	GO:0016888	endodeoxyribonuclease activity, producing 5'-phosphomonoesters	1 (0.05%)	2 (0.03%)	0.573331	0.907554
414	GO:0016889	endodeoxyribonuclease activity, producing 3'-phosphomonoesters	1 (0.05%)	2 (0.03%)	0.573331	0.907554
415	GO:0016917	GABA receptor activity	1 (0.05%)	2 (0.03%)	0.573331	0.907554
416	GO:0017171	serine hydrolase activity	1 (0.05%)	2 (0.03%)	0.573331	0.907554
417	GO:0019001	guanyl nucleotide binding	1 (0.05%)	2 (0.03%)	0.573331	0.907554
418	GO:0019238	cyclohydrolase activity	1 (0.05%)	2 (0.03%)	0.573331	0.907554
419	GO:0030159	receptor signaling complex scaffold activity	1 (0.05%)	2 (0.03%)	0.573331	0.907554
420	GO:0030247	polysaccharide binding	1 (0.05%)	2 (0.03%)	0.573331	0.907554
421	GO:0031701	angiotensin receptor binding	1 (0.05%)	2 (0.03%)	0.573331	0.907554
422	GO:0032135	DNA insertion or deletion binding	1 (0.05%)	2 (0.03%)	0.573331	0.907554
423	GO:0043548	phosphatidylinositol 3-kinase binding	1 (0.05%)	2 (0.03%)	0.573331	0.907554
424	GO:0046997	oxidoreductase activity, acting on the CH-NH group of donors, flavin as acceptor	1 (0.05%)	2 (0.03%)	0.573331	0.907554
425	GO:0047617	acyl-CoA hydrolase activity	1 (0.05%)	2 (0.03%)	0.573331	0.907554
426	GO:0052744	phosphatidylinositol monophosphate phosphatase activity	1 (0.05%)	2 (0.03%)	0.573331	0.907554
427	GO:0052745	inositol phosphate phosphatase activity	1 (0.05%)	2 (0.03%)	0.573331	0.907554
428	GO:0052834	inositol monophosphate phosphatase activity	1 (0.05%)	2 (0.03%)	0.573331	0.907554
429	GO:0055103	ligase regulator activity	1 (0.05%)	2 (0.03%)	0.573331	0.907554
430	GO:0070259	tyrosyl-DNA phosphodiesterase activity	1 (0.05%)	2 (0.03%)	0.573331	0.907554
431	GO:0071553	G-protein coupled pyrimidinergic nucleotide receptor activity	1 (0.05%)	2 (0.03%)	0.573331	0.907554
432	GO:0072341	modified amino acid binding	1 (0.05%)	2 (0.03%)	0.573331	0.907554
433	GO:1901338	catecholamine binding	1 (0.05%)	2 (0.03%)	0.573331	0.907554
434	GO:1901682	sulfur compound transmembrane transporter activity	1 (0.05%)	2 (0.03%)	0.573331	0.907554
435	GO:0005085	guanyl-nucleotide exchange factor activity	12 (0.56%)	35 (0.57%)	0.582765	0.920367
436	GO:0017111	nucleoside-triphosphatase activity	114 (5.34%)	334 (5.43%)	0.606218	0.955211
437	GO:0016887	ATPase activity	37 (1.73%)	110 (1.79%)	0.626799	0.984127
438	GO:0005088	Ras guanyl-nucleotide exchange factor activity	10 (0.47%)	30 (0.49%)	0.628874	0.984127
439	GO:0016298	lipase activity	9 (0.42%)	27 (0.44%)	0.629353	0.984127
440	GO:0004812	aminoacyl-tRNA ligase activity	8 (0.38%)	24 (0.39%)	0.6303	0.984127
441	GO:0005217	intracellular ligand-gated ion channel activity	6 (0.28%)	18 (0.29%)	0.634439	0.986108
442	GO:0016763	transferase activity, transferring pentosyl groups	6 (0.28%)	18 (0.29%)	0.634439	0.986108
443	GO:0030246	carbohydrate binding	5 (0.23%)	15 (0.24%)	0.638419	0.990054
444	GO:0005231	excitatory extracellular ligand-gated ion channel activity	4 (0.19%)	12 (0.2%)	0.644747	0.995374
445	GO:0099516	ion antiporter activity	4 (0.19%)	12 (0.2%)	0.644747	0.995374
446	GO:0015293	symporter activity	3 (0.14%)	9 (0.15%)	0.655319	0.99986
447	GO:0015294	solute:cation symporter activity	3 (0.14%)	9 (0.15%)	0.655319	0.99986
448	GO:0019205	nucleobase-containing compound kinase activity	3 (0.14%)	9 (0.15%)	0.655319	0.99986
449	GO:0030551	cyclic nucleotide binding	3 (0.14%)	9 (0.15%)	0.655319	0.99986
450	GO:0030234	enzyme regulator activity	76 (3.56%)	226 (3.67%)	0.656538	0.99986
451	GO:0005501	retinoid binding	2 (0.09%)	6 (0.1%)	0.674952	0.99986
452	GO:0016799	hydrolase activity, hydrolyzing N-glycosyl compounds	2 (0.09%)	6 (0.1%)	0.674952	0.99986
453	GO:0016814	hydrolase activity, acting on carbon-nitrogen (but not peptide) bonds, in cyclic amidines	2 (0.09%)	6 (0.1%)	0.674952	0.99986
454	GO:0019840	isoprenoid binding	2 (0.09%)	6 (0.1%)	0.674952	0.99986
455	GO:0022884	macromolecule transmembrane transporter activity	2 (0.09%)	6 (0.1%)	0.674952	0.99986
456	GO:0035250	UDP-galactosyltransferase activity	2 (0.09%)	6 (0.1%)	0.674952	0.99986
457	GO:0016875	ligase activity, forming carbon-oxygen bonds	8 (0.38%)	25 (0.41%)	0.682352	0.99986
458	GO:0016876	ligase activity, forming aminoacyl-tRNA and related compounds	8 (0.38%)	25 (0.41%)	0.682352	0.99986
459	GO:0035258	steroid hormone receptor binding	7 (0.33%)	22 (0.36%)	0.687039	0.99986
460	GO:0042623	ATPase activity, coupled	35 (1.64%)	107 (1.74%)	0.700605	0.99986
461	GO:0016877	ligase activity, forming carbon-sulfur bonds	5 (0.23%)	16 (0.26%)	0.701742	0.99986
462	GO:0016301	kinase activity	136 (6.38%)	405 (6.58%)	0.702098	0.99986
463	GO:0005096	GTPase activator activity	4 (0.19%)	13 (0.21%)	0.713704	0.99986
464	GO:0015297	antiporter activity	4 (0.19%)	13 (0.21%)	0.713704	0.99986
465	GO:0017048	Rho GTPase binding	4 (0.19%)	13 (0.21%)	0.713704	0.99986
466	GO:0048029	monosaccharide binding	4 (0.19%)	13 (0.21%)	0.713704	0.99986
467	GO:0016491	oxidoreductase activity	90 (4.22%)	271 (4.41%)	0.719075	0.99986
468	GO:0001221	transcription cofactor binding	1 (0.05%)	3 (0.05%)	0.721336	0.99986
469	GO:0001228	transcriptional activator activity, RNA polymerase II transcription regulatory region sequence-specific binding	1 (0.05%)	3 (0.05%)	0.721336	0.99986
470	GO:0003697	single-stranded DNA binding	1 (0.05%)	3 (0.05%)	0.721336	0.99986
471	GO:0003708	retinoic acid receptor activity	1 (0.05%)	3 (0.05%)	0.721336	0.99986
472	GO:0003720	telomerase activity	1 (0.05%)	3 (0.05%)	0.721336	0.99986
473	GO:0004190	aspartic-type endopeptidase activity	1 (0.05%)	3 (0.05%)	0.721336	0.99986
474	GO:0004197	cysteine-type endopeptidase activity	1 (0.05%)	3 (0.05%)	0.721336	0.99986
475	GO:0004529	exodeoxyribonuclease activity	1 (0.05%)	3 (0.05%)	0.721336	0.99986
476	GO:0004690	cyclic nucleotide-dependent protein kinase activity	1 (0.05%)	3 (0.05%)	0.721336	0.99986
477	GO:0004725	protein tyrosine phosphatase activity	1 (0.05%)	3 (0.05%)	0.721336	0.99986
478	GO:0005221	intracellular cyclic nucleotide activated cation channel activity	1 (0.05%)	3 (0.05%)	0.721336	0.99986
479	GO:0008017	microtubule binding	1 (0.05%)	3 (0.05%)	0.721336	0.99986
480	GO:0008174	mRNA methyltransferase activity	1 (0.05%)	3 (0.05%)	0.721336	0.99986
481	GO:0008329	signaling pattern recognition receptor activity	1 (0.05%)	3 (0.05%)	0.721336	0.99986
482	GO:0015245	fatty acid transporter activity	1 (0.05%)	3 (0.05%)	0.721336	0.99986
483	GO:0015269	calcium-activated potassium channel activity	1 (0.05%)	3 (0.05%)	0.721336	0.99986
484	GO:0016671	oxidoreductase activity, acting on a sulfur group of donors, disulfide as acceptor	1 (0.05%)	3 (0.05%)	0.721336	0.99986
485	GO:0016895	exodeoxyribonuclease activity, producing 5'-phosphomonoesters	1 (0.05%)	3 (0.05%)	0.721336	0.99986
486	GO:0030546	receptor activator activity	1 (0.05%)	3 (0.05%)	0.721336	0.99986
487	GO:0034416	bisphosphoglycerate phosphatase activity	1 (0.05%)	3 (0.05%)	0.721336	0.99986
488	GO:0034481	chondroitin sulfotransferase activity	1 (0.05%)	3 (0.05%)	0.721336	0.99986
489	GO:0038187	pattern recognition receptor activity	1 (0.05%)	3 (0.05%)	0.721336	0.99986
490	GO:0043855	cyclic nucleotide-gated ion channel activity	1 (0.05%)	3 (0.05%)	0.721336	0.99986
491	GO:0051184	cofactor transporter activity	1 (0.05%)	3 (0.05%)	0.721336	0.99986
492	GO:0051766	inositol trisphosphate kinase activity	1 (0.05%)	3 (0.05%)	0.721336	0.99986
493	GO:0055102	lipase inhibitor activity	1 (0.05%)	3 (0.05%)	0.721336	0.99986
494	GO:0070001	aspartic-type peptidase activity	1 (0.05%)	3 (0.05%)	0.721336	0.99986
495	GO:0098772	molecular function regulator	95 (4.45%)	286 (4.65%)	0.72279	0.99986
496	GO:0008047	enzyme activator activity	22 (1.03%)	69 (1.12%)	0.72874	0.99986
497	GO:0001608	G-protein coupled nucleotide receptor activity	3 (0.14%)	10 (0.16%)	0.73156	0.99986
498	GO:0004519	endonuclease activity	6 (0.28%)	20 (0.33%)	0.74541	0.99986
499	GO:1902936	phosphatidylinositol bisphosphate binding	6 (0.28%)	20 (0.33%)	0.74541	0.99986
500	GO:0022890	inorganic cation transmembrane transporter activity	40 (1.88%)	124 (2.02%)	0.745904	0.99986
501	GO:0003724	RNA helicase activity	2 (0.09%)	7 (0.11%)	0.760806	0.99986
502	GO:0008252	nucleotidase activity	2 (0.09%)	7 (0.11%)	0.760806	0.99986
503	GO:0008378	galactosyltransferase activity	2 (0.09%)	7 (0.11%)	0.760806	0.99986
504	GO:0016881	acid-amino acid ligase activity	2 (0.09%)	7 (0.11%)	0.760806	0.99986
505	GO:0016891	endoribonuclease activity, producing 5'-phosphomonoesters	2 (0.09%)	7 (0.11%)	0.760806	0.99986
506	GO:0017069	snRNA binding	2 (0.09%)	7 (0.11%)	0.760806	0.99986
507	GO:0019200	carbohydrate kinase activity	2 (0.09%)	7 (0.11%)	0.760806	0.99986
508	GO:0004879	RNA polymerase II transcription factor activity, ligand-activated sequence-specific DNA binding	4 (0.19%)	14 (0.23%)	0.772254	0.99986
509	GO:0016209	antioxidant activity	4 (0.19%)	14 (0.23%)	0.772254	0.99986
510	GO:0098531	transcription factor activity, direct ligand regulated sequence-specific DNA binding	4 (0.19%)	14 (0.23%)	0.772254	0.99986
511	GO:0048037	cofactor binding	7 (0.33%)	24 (0.39%)	0.780312	0.99986
512	GO:0005272	sodium channel activity	3 (0.14%)	11 (0.18%)	0.793805	0.99986
513	GO:0008173	RNA methyltransferase activity	3 (0.14%)	11 (0.18%)	0.793805	0.99986
514	GO:0008373	sialyltransferase activity	3 (0.14%)	11 (0.18%)	0.793805	0.99986
515	GO:0015278	calcium-release channel activity	3 (0.14%)	11 (0.18%)	0.793805	0.99986
516	GO:0016790	thiolester hydrolase activity	3 (0.14%)	11 (0.18%)	0.793805	0.99986
517	GO:0099604	ligand-gated calcium channel activity	3 (0.14%)	11 (0.18%)	0.793805	0.99986
518	GO:0016247	channel regulator activity	10 (0.47%)	34 (0.55%)	0.794179	0.99986
519	GO:0015036	disulfide oxidoreductase activity	5 (0.23%)	18 (0.29%)	0.803981	0.99986
520	GO:0016836	hydro-lyase activity	5 (0.23%)	18 (0.29%)	0.803981	0.99986
521	GO:0051020	GTPase binding	22 (1.03%)	72 (1.17%)	0.805196	0.99986
522	GO:0001637	G-protein coupled chemoattractant receptor activity	1 (0.05%)	4 (0.07%)	0.818017	0.99986
523	GO:0004114	3',5'-cyclic-nucleotide phosphodiesterase activity	1 (0.05%)	4 (0.07%)	0.818017	0.99986
524	GO:0004712	protein serine/threonine/tyrosine kinase activity	1 (0.05%)	4 (0.07%)	0.818017	0.99986
525	GO:0005165	neurotrophin receptor binding	1 (0.05%)	4 (0.07%)	0.818017	0.99986
526	GO:0005167	neurotrophin TRK receptor binding	1 (0.05%)	4 (0.07%)	0.818017	0.99986
527	GO:0005372	water transmembrane transporter activity	1 (0.05%)	4 (0.07%)	0.818017	0.99986
528	GO:0005520	insulin-like growth factor binding	1 (0.05%)	4 (0.07%)	0.818017	0.99986
529	GO:0008376	acetylgalactosaminyltransferase activity	1 (0.05%)	4 (0.07%)	0.818017	0.99986
530	GO:0008443	phosphofructokinase activity	1 (0.05%)	4 (0.07%)	0.818017	0.99986
531	GO:0015932	nucleobase-containing compound transmembrane transporter activity	1 (0.05%)	4 (0.07%)	0.818017	0.99986
532	GO:0016646	oxidoreductase activity, acting on the CH-NH group of donors, NAD or NADP as acceptor	1 (0.05%)	4 (0.07%)	0.818017	0.99986
533	GO:0019206	nucleoside kinase activity	1 (0.05%)	4 (0.07%)	0.818017	0.99986
534	GO:0034483	heparan sulfate sulfotransferase activity	1 (0.05%)	4 (0.07%)	0.818017	0.99986
535	GO:0034593	phosphatidylinositol bisphosphate phosphatase activity	1 (0.05%)	4 (0.07%)	0.818017	0.99986
536	GO:0035254	glutamate receptor binding	1 (0.05%)	4 (0.07%)	0.818017	0.99986
537	GO:0070566	adenylyltransferase activity	1 (0.05%)	4 (0.07%)	0.818017	0.99986
538	GO:0090079	translation regulator activity, nucleic acid binding	1 (0.05%)	4 (0.07%)	0.818017	0.99986
539	GO:0004540	ribonuclease activity	4 (0.19%)	15 (0.24%)	0.820921	0.99986
540	GO:0052689	carboxylic ester hydrolase activity	4 (0.19%)	15 (0.24%)	0.820921	0.99986
541	GO:0004869	cysteine-type endopeptidase inhibitor activity	2 (0.09%)	8 (0.13%)	0.826229	0.99986
542	GO:0005003	ephrin receptor activity	2 (0.09%)	8 (0.13%)	0.826229	0.99986
543	GO:0008565	protein transporter activity	2 (0.09%)	8 (0.13%)	0.826229	0.99986
544	GO:0016645	oxidoreductase activity, acting on the CH-NH group of donors	2 (0.09%)	8 (0.13%)	0.826229	0.99986
545	GO:0016893	endonuclease activity, active with either ribo- or deoxyribonucleic acids and producing 5'-phosphomonoesters	2 (0.09%)	8 (0.13%)	0.826229	0.99986
546	GO:0031267	small GTPase binding	21 (0.98%)	70 (1.14%)	0.829472	0.99986
547	GO:0004620	phospholipase activity	6 (0.28%)	22 (0.36%)	0.82973	0.99986
548	GO:0005319	lipid transporter activity	9 (0.42%)	32 (0.52%)	0.83292	0.99986
549	GO:0017016	Ras GTPase binding	19 (0.89%)	64 (1.04%)	0.835111	0.99986
550	GO:0008146	sulfotransferase activity	3 (0.14%)	12 (0.2%)	0.843491	0.99986
551	GO:0016747	transferase activity, transferring acyl groups other than amino-acyl groups	23 (1.08%)	77 (1.25%)	0.84444	0.99986
552	GO:0016651	oxidoreductase activity, acting on NAD(P)H	7 (0.33%)	26 (0.42%)	0.851137	0.99986
553	GO:0051427	hormone receptor binding	10 (0.47%)	36 (0.59%)	0.853216	0.99986
554	GO:0046872	metal ion binding	293 (13.74%)	884 (14.37%)	0.85841	0.99986
555	GO:0008134	transcription factor binding	31 (1.45%)	103 (1.67%)	0.862504	0.99986
556	GO:0016409	palmitoyltransferase activity	6 (0.28%)	23 (0.37%)	0.862614	0.99986
557	GO:0008324	cation transmembrane transporter activity	59 (2.77%)	189 (3.07%)	0.863137	0.99986
558	GO:0008135	translation factor activity, RNA binding	12 (0.56%)	43 (0.7%)	0.864565	0.99986
559	GO:0008757	S-adenosylmethionine-dependent methyltransferase activity	12 (0.56%)	43 (0.7%)	0.864565	0.99986
560	GO:0016741	transferase activity, transferring one-carbon groups	29 (1.36%)	97 (1.58%)	0.865945	0.99986
561	GO:0004407	histone deacetylase activity	2 (0.09%)	9 (0.15%)	0.87506	0.99986
562	GO:0015144	carbohydrate transmembrane transporter activity	2 (0.09%)	9 (0.15%)	0.87506	0.99986
563	GO:0015929	hexosaminidase activity	2 (0.09%)	9 (0.15%)	0.87506	0.99986
564	GO:0017136	NAD-dependent histone deacetylase activity	2 (0.09%)	9 (0.15%)	0.87506	0.99986
565	GO:0034979	NAD-dependent protein deacetylase activity	2 (0.09%)	9 (0.15%)	0.87506	0.99986
566	GO:0070717	poly-purine tract binding	2 (0.09%)	9 (0.15%)	0.87506	0.99986
567	GO:1901476	carbohydrate transporter activity	2 (0.09%)	9 (0.15%)	0.87506	0.99986
568	GO:0016853	isomerase activity	14 (0.66%)	50 (0.81%)	0.875156	0.99986
569	GO:0016798	hydrolase activity, acting on glycosyl bonds	10 (0.47%)	37 (0.6%)	0.877254	0.99986
570	GO:0016829	lyase activity	17 (0.8%)	60 (0.98%)	0.881032	0.99986
571	GO:0005245	voltage-gated calcium channel activity	1 (0.05%)	5 (0.08%)	0.881165	0.99986
572	GO:0005254	chloride channel activity	1 (0.05%)	5 (0.08%)	0.881165	0.99986
573	GO:0008320	protein transmembrane transporter activity	1 (0.05%)	5 (0.08%)	0.881165	0.99986
574	GO:0008641	small protein activating enzyme activity	1 (0.05%)	5 (0.08%)	0.881165	0.99986
575	GO:0016307	phosphatidylinositol phosphate kinase activity	1 (0.05%)	5 (0.08%)	0.881165	0.99986
576	GO:0016538	cyclin-dependent protein serine/threonine kinase regulator activity	1 (0.05%)	5 (0.08%)	0.881165	0.99986
577	GO:0016783	sulfurtransferase activity	1 (0.05%)	5 (0.08%)	0.881165	0.99986
578	GO:0030545	receptor regulator activity	1 (0.05%)	5 (0.08%)	0.881165	0.99986
579	GO:0032553	ribonucleotide binding	1 (0.05%)	5 (0.08%)	0.881165	0.99986
580	GO:0032947	protein complex scaffold	1 (0.05%)	5 (0.08%)	0.881165	0.99986
581	GO:0042165	neurotransmitter binding	1 (0.05%)	5 (0.08%)	0.881165	0.99986
582	GO:0045309	protein phosphorylated amino acid binding	1 (0.05%)	5 (0.08%)	0.881165	0.99986
583	GO:0050664	oxidoreductase activity, acting on NAD(P)H, oxygen as acceptor	1 (0.05%)	5 (0.08%)	0.881165	0.99986
584	GO:0052866	phosphatidylinositol phosphate phosphatase activity	1 (0.05%)	5 (0.08%)	0.881165	0.99986
585	GO:0016655	oxidoreductase activity, acting on NAD(P)H, quinone or similar compound as acceptor	3 (0.14%)	13 (0.21%)	0.882427	0.99986
586	GO:0008168	methyltransferase activity	21 (0.98%)	73 (1.19%)	0.884392	0.99986
587	GO:0016746	transferase activity, transferring acyl groups	27 (1.27%)	92 (1.5%)	0.884536	0.99986
588	GO:0008170	N-methyltransferase activity	9 (0.42%)	34 (0.55%)	0.884672	0.99986
589	GO:0000166	nucleotide binding	36 (1.69%)	121 (1.97%)	0.894749	0.99986
590	GO:1901265	nucleoside phosphate binding	36 (1.69%)	121 (1.97%)	0.894749	0.99986
591	GO:0051536	iron-sulfur cluster binding	10 (0.47%)	38 (0.62%)	0.897989	0.99986
592	GO:0016787	hydrolase activity	327 (15.33%)	992 (16.13%)	0.899073	0.99986
593	GO:0046914	transition metal ion binding	217 (10.17%)	667 (10.84%)	0.899242	0.99986
594	GO:0033218	amide binding	7 (0.33%)	28 (0.46%)	0.902234	0.99986
595	GO:0035257	nuclear hormone receptor binding	7 (0.33%)	28 (0.46%)	0.902234	0.99986
596	GO:0016811	hydrolase activity, acting on carbon-nitrogen (but not peptide) bonds, in linear amides	5 (0.23%)	21 (0.34%)	0.902917	0.99986
597	GO:0043167	ion binding	535 (25.08%)	1603 (26.06%)	0.904176	0.99986
598	GO:0016407	acetyltransferase activity	9 (0.42%)	35 (0.57%)	0.90512	0.99986
599	GO:0019902	phosphatase binding	9 (0.42%)	35 (0.57%)	0.90512	0.99986
600	GO:0009975	cyclase activity	2 (0.09%)	10 (0.16%)	0.910935	0.99986
601	GO:0019213	deacetylase activity	2 (0.09%)	10 (0.16%)	0.910935	0.99986
602	GO:0033558	protein deacetylase activity	2 (0.09%)	10 (0.16%)	0.910935	0.99986
603	GO:0043169	cation binding	492 (23.07%)	1480 (24.06%)	0.913556	0.99986
604	GO:0016859	cis-trans isomerase activity	4 (0.19%)	18 (0.29%)	0.917886	0.99986
605	GO:0004842	ubiquitin-protein transferase activity	1 (0.05%)	6 (0.1%)	0.922407	0.99986
606	GO:0015145	monosaccharide transmembrane transporter activity	1 (0.05%)	6 (0.1%)	0.922407	0.99986
607	GO:0015149	hexose transmembrane transporter activity	1 (0.05%)	6 (0.1%)	0.922407	0.99986
608	GO:0016505	peptidase activator activity involved in apoptotic process	1 (0.05%)	6 (0.1%)	0.922407	0.99986
609	GO:0016854	racemase and epimerase activity	1 (0.05%)	6 (0.1%)	0.922407	0.99986
610	GO:0019843	rRNA binding	1 (0.05%)	6 (0.1%)	0.922407	0.99986
611	GO:0051219	phosphoprotein binding	1 (0.05%)	6 (0.1%)	0.922407	0.99986
612	GO:0016667	oxidoreductase activity, acting on a sulfur group of donors	6 (0.28%)	26 (0.42%)	0.931133	0.99986
613	GO:0016866	intramolecular transferase activity	3 (0.14%)	15 (0.24%)	0.935363	0.99986
614	GO:0008200	ion channel inhibitor activity	2 (0.09%)	11 (0.18%)	0.936964	0.99986
615	GO:0003774	motor activity	7 (0.33%)	30 (0.49%)	0.93755	0.99986
616	GO:0016278	lysine N-methyltransferase activity	7 (0.33%)	30 (0.49%)	0.93755	0.99986
617	GO:0016279	protein-lysine N-methyltransferase activity	7 (0.33%)	30 (0.49%)	0.93755	0.99986
618	GO:0008234	cysteine-type peptidase activity	4 (0.19%)	19 (0.31%)	0.937717	0.99986
619	GO:0016903	oxidoreductase activity, acting on the aldehyde or oxo group of donors	4 (0.19%)	19 (0.31%)	0.937717	0.99986
620	GO:0004527	exonuclease activity	5 (0.23%)	23 (0.37%)	0.941617	0.99986
621	GO:0005262	calcium channel activity	5 (0.23%)	23 (0.37%)	0.941617	0.99986
622	GO:0015085	calcium ion transmembrane transporter activity	5 (0.23%)	23 (0.37%)	0.941617	0.99986
623	GO:0016627	oxidoreductase activity, acting on the CH-CH group of donors	5 (0.23%)	23 (0.37%)	0.941617	0.99986
624	GO:0072509	divalent inorganic cation transmembrane transporter activity	5 (0.23%)	23 (0.37%)	0.941617	0.99986
625	GO:0019901	protein kinase binding	8 (0.38%)	34 (0.55%)	0.943533	0.99986
626	GO:0003723	RNA binding	105 (4.92%)	341 (5.54%)	0.947278	0.99986
627	GO:0005451	monovalent cation:proton antiporter activity	1 (0.05%)	7 (0.11%)	0.94934	0.99986
628	GO:0015108	chloride transmembrane transporter activity	1 (0.05%)	7 (0.11%)	0.94934	0.99986
629	GO:0015299	solute:proton antiporter activity	1 (0.05%)	7 (0.11%)	0.94934	0.99986
630	GO:0015491	cation:cation antiporter activity	1 (0.05%)	7 (0.11%)	0.94934	0.99986
631	GO:0016504	peptidase activator activity	1 (0.05%)	7 (0.11%)	0.94934	0.99986
632	GO:0016868	intramolecular transferase activity, phosphotransferases	1 (0.05%)	7 (0.11%)	0.94934	0.99986
633	GO:0000149	SNARE binding	3 (0.14%)	16 (0.26%)	0.952605	0.99986
634	GO:0005253	anion channel activity	3 (0.14%)	16 (0.26%)	0.952605	0.99986
635	GO:0019783	ubiquitin-like protein-specific protease activity	3 (0.14%)	16 (0.26%)	0.952605	0.99986
636	GO:0019787	ubiquitin-like protein transferase activity	28 (1.31%)	102 (1.66%)	0.95281	0.99986
637	GO:0016248	channel inhibitor activity	2 (0.09%)	12 (0.2%)	0.955659	0.99986
638	GO:0042393	histone binding	6 (0.28%)	28 (0.46%)	0.958002	0.99986
639	GO:0016830	carbon-carbon lyase activity	4 (0.19%)	21 (0.34%)	0.964895	0.99986
640	GO:0004601	peroxidase activity	1 (0.05%)	8 (0.13%)	0.966928	0.99986
641	GO:0005048	signal sequence binding	1 (0.05%)	8 (0.13%)	0.966928	0.99986
642	GO:0010485	H4 histone acetyltransferase activity	1 (0.05%)	8 (0.13%)	0.966928	0.99986
643	GO:0015298	solute:cation antiporter activity	1 (0.05%)	8 (0.13%)	0.966928	0.99986
644	GO:0016684	oxidoreductase activity, acting on peroxide as acceptor	1 (0.05%)	8 (0.13%)	0.966928	0.99986
645	GO:0016831	carboxy-lyase activity	1 (0.05%)	8 (0.13%)	0.966928	0.99986
646	GO:0051119	sugar transmembrane transporter activity	1 (0.05%)	8 (0.13%)	0.966928	0.99986
647	GO:0004721	phosphoprotein phosphatase activity	20 (0.94%)	78 (1.27%)	0.967211	0.99986
648	GO:0034212	peptide N-acetyltransferase activity	2 (0.09%)	13 (0.21%)	0.968973	0.99986
649	GO:0008276	protein methyltransferase activity	8 (0.38%)	37 (0.6%)	0.971718	0.99986
650	GO:0051540	metal cluster binding	10 (0.47%)	45 (0.73%)	0.976037	0.99986
651	GO:0016410	N-acyltransferase activity	7 (0.33%)	34 (0.55%)	0.97628	0.99986
652	GO:0016796	exonuclease activity, active with either ribo- or deoxyribonucleic acids and producing 5'-phosphomonoesters	1 (0.05%)	9 (0.15%)	0.978411	0.99986
653	GO:0030674	protein binding, bridging	1 (0.05%)	9 (0.15%)	0.978411	0.99986
654	GO:0032182	ubiquitin-like protein binding	5 (0.23%)	27 (0.44%)	0.980443	0.99986
655	GO:0008080	N-acetyltransferase activity	6 (0.28%)	31 (0.5%)	0.980845	0.99986
656	GO:0042578	phosphoric ester hydrolase activity	51 (2.39%)	183 (2.98%)	0.98086	0.99986
657	GO:0042277	peptide binding	3 (0.14%)	19 (0.31%)	0.981973	0.99986
658	GO:0016782	transferase activity, transferring sulfur-containing groups	4 (0.19%)	24 (0.39%)	0.985775	0.99986
659	GO:0045182	translation regulator activity	1 (0.05%)	10 (0.16%)	0.985909	0.99986
660	GO:0060090	binding, bridging	1 (0.05%)	10 (0.16%)	0.985909	0.99986
661	GO:0004518	nuclease activity	12 (0.56%)	55 (0.89%)	0.98704	0.99986
662	GO:0015078	hydrogen ion transmembrane transporter activity	3 (0.14%)	20 (0.33%)	0.98707	0.99986
663	GO:0016740	transferase activity	328 (15.38%)	1037 (16.86%)	0.989511	0.99986
664	GO:0016757	transferase activity, transferring glycosyl groups	31 (1.45%)	122 (1.98%)	0.989761	0.99986
665	GO:0003954	NADH dehydrogenase activity	1 (0.05%)	11 (0.18%)	0.990803	0.99986
666	GO:0004402	histone acetyltransferase activity	1 (0.05%)	11 (0.18%)	0.990803	0.99986
667	GO:0043130	ubiquitin binding	1 (0.05%)	11 (0.18%)	0.990803	0.99986
668	GO:0050136	NADH dehydrogenase (quinone) activity	1 (0.05%)	11 (0.18%)	0.990803	0.99986
669	GO:0061733	peptide-lysine-N-acetyltransferase activity	1 (0.05%)	11 (0.18%)	0.990803	0.99986
670	GO:0030695	GTPase regulator activity	8 (0.38%)	42 (0.68%)	0.991889	0.99986
671	GO:0016791	phosphatase activity	29 (1.36%)	118 (1.92%)	0.99353	0.99986
672	GO:0008375	acetylglucosaminyltransferase activity	1 (0.05%)	12 (0.2%)	0.993998	0.99986
673	GO:0060589	nucleoside-triphosphatase regulator activity	8 (0.38%)	45 (0.73%)	0.99635	0.99986
674	GO:0019904	protein domain specific binding	33 (1.55%)	137 (2.23%)	0.997429	0.99986
675	GO:0016788	hydrolase activity, acting on ester bonds	78 (3.66%)	286 (4.65%)	0.99748	0.99986
676	GO:0005057	receptor signaling protein activity	5 (0.23%)	34 (0.55%)	0.997601	0.99986
677	GO:0018024	histone-lysine N-methyltransferase activity	2 (0.09%)	20 (0.33%)	0.997703	0.99986
678	GO:0042054	histone methyltransferase activity	2 (0.09%)	20 (0.33%)	0.997703	0.99986
679	GO:0016758	transferase activity, transferring hexosyl groups	9 (0.42%)	51 (0.83%)	0.997884	0.99986
680	GO:0008194	UDP-glycosyltransferase activity	6 (0.28%)	39 (0.63%)	0.998065	0.99986
681	GO:0005548	phospholipid transporter activity	2 (0.09%)	22 (0.36%)	0.998934	0.99986
682	GO:0017076	purine nucleotide binding	2 (0.09%)	22 (0.36%)	0.998934	0.99986
683	GO:0044389	ubiquitin-like protein ligase binding	17 (0.8%)	85 (1.38%)	0.999054	0.99986
684	GO:0004702	receptor signaling protein serine/threonine kinase activity	1 (0.05%)	18 (0.29%)	0.999537	0.99986
685	GO:0019900	kinase binding	35 (1.64%)	155 (2.52%)	0.999662	0.99986
686	GO:0019899	enzyme binding	118 (5.53%)	433 (7.04%)	0.999747	0.99986
687	GO:0003824	catalytic activity	850 (39.85%)	2643 (42.97%)	0.99986	0.99986
E13 VS. E28 GO Enrichment (Biological Process)
#	GO ID	Description	GeneRatio (2396)	BgRatio (6804)	pvalue	p.adjust
1	GO:0032501	multicellular organismal process	654 (27.3%)	1583 (23.27%)	0	1.9e-05
2	GO:0044707	single-multicellular organism process	586 (24.46%)	1438 (21.13%)	1e-06	0.000952
3	GO:0072358	cardiovascular system development	110 (4.59%)	216 (3.17%)	1e-06	0.000993
4	GO:0072359	circulatory system development	110 (4.59%)	216 (3.17%)	1e-06	0.000993
5	GO:0043062	extracellular structure organization	36 (1.5%)	54 (0.79%)	2e-06	0.001684
6	GO:0001944	vasculature development	74 (3.09%)	137 (2.01%)	4e-06	0.002291
7	GO:0044767	single-organism developmental process	577 (24.08%)	1433 (21.06%)	4e-06	0.002291
8	GO:0009790	embryo development	159 (6.64%)	344 (5.06%)	1e-05	0.004707
9	GO:0009887	organ morphogenesis	122 (5.09%)	254 (3.73%)	1.3e-05	0.005115
10	GO:0032502	developmental process	594 (24.79%)	1493 (21.94%)	1.8e-05	0.006325
11	GO:0048519	negative regulation of biological process	293 (12.23%)	690 (10.14%)	1.9e-05	0.006325
12	GO:0048523	negative regulation of cellular process	260 (10.85%)	607 (8.92%)	2.8e-05	0.008028
13	GO:0001568	blood vessel development	65 (2.71%)	122 (1.79%)	2.9e-05	0.008028
14	GO:0001822	kidney development	28 (1.17%)	42 (0.62%)	3.1e-05	0.00813
15	GO:0072001	renal system development	28 (1.17%)	43 (0.63%)	6e-05	0.014019
16	GO:0009653	anatomical structure morphogenesis	290 (12.1%)	691 (10.16%)	6.2e-05	0.014019
17	GO:0030154	cell differentiation	331 (13.81%)	800 (11.76%)	7e-05	0.014678
18	GO:0001655	urogenital system development	35 (1.46%)	58 (0.85%)	7.8e-05	0.014678
19	GO:0060485	mesenchyme development	35 (1.46%)	58 (0.85%)	7.8e-05	0.014678
20	GO:0007275	multicellular organism development	479 (19.99%)	1197 (17.59%)	8.1e-05	0.014678
21	GO:0048646	anatomical structure formation involved in morphogenesis	127 (5.3%)	276 (4.06%)	0.000104	0.017941
22	GO:0048731	system development	435 (18.16%)	1082 (15.9%)	0.000114	0.0189
23	GO:0048514	blood vessel morphogenesis	55 (2.3%)	104 (1.53%)	0.00015	0.02381
24	GO:0048856	anatomical structure development	526 (21.95%)	1332 (19.58%)	0.000166	0.025105
25	GO:0051239	regulation of multicellular organismal process	152 (6.34%)	342 (5.03%)	0.000186	0.027141
26	GO:0072073	kidney epithelium development	14 (0.58%)	18 (0.26%)	0.000277	0.038796
27	GO:0018958	phenol-containing compound metabolic process	15 (0.63%)	20 (0.29%)	0.000329	0.04211
28	GO:0072006	nephron development	15 (0.63%)	20 (0.29%)	0.000329	0.04211
29	GO:0048869	cellular developmental process	359 (14.98%)	889 (13.07%)	0.000342	0.04211
30	GO:0032844	regulation of homeostatic process	27 (1.13%)	44 (0.65%)	0.000347	0.04211
31	GO:0001525	angiogenesis	42 (1.75%)	77 (1.13%)	0.000375	0.043854
32	GO:0006936	muscle contraction	37 (1.54%)	66 (0.97%)	0.000405	0.043854
33	GO:0044699	single-organism process	1688 (70.45%)	4618 (67.87%)	0.000416	0.043854
34	GO:0030198	extracellular matrix organization	18 (0.75%)	26 (0.38%)	0.00042	0.043854
35	GO:0048598	embryonic morphogenesis	100 (4.17%)	216 (3.17%)	0.000422	0.043854
36	GO:0045165	cell fate commitment	31 (1.29%)	53 (0.78%)	0.000435	0.04394
37	GO:0006584	catecholamine metabolic process	9 (0.38%)	10 (0.15%)	0.000564	0.055463
38	GO:0001656	metanephros development	13 (0.54%)	17 (0.25%)	0.000621	0.057919
39	GO:0072009	nephron epithelium development	13 (0.54%)	17 (0.25%)	0.000621	0.057919
40	GO:0003272	endocardial cushion formation	7 (0.29%)	7 (0.1%)	0.000668	0.060745
41	GO:0051480	regulation of cytosolic calcium ion concentration	14 (0.58%)	19 (0.28%)	0.000711	0.062164
42	GO:0022610	biological adhesion	124 (5.18%)	279 (4.1%)	0.000717	0.062164
43	GO:0003008	system process	147 (6.14%)	338 (4.97%)	0.000764	0.064625
44	GO:0044057	regulation of system process	37 (1.54%)	68 (1%)	0.000876	0.071774
45	GO:0072080	nephron tubule development	10 (0.42%)	12 (0.18%)	0.000888	0.071774
46	GO:0048863	stem cell differentiation	30 (1.25%)	53 (0.78%)	0.001134	0.089683
47	GO:0048568	embryonic organ development	71 (2.96%)	150 (2.2%)	0.001332	0.102245
48	GO:0048762	mesenchymal cell differentiation	28 (1.17%)	49 (0.72%)	0.001349	0.102245
49	GO:0090596	sensory organ morphogenesis	42 (1.75%)	81 (1.19%)	0.001475	0.108976
50	GO:0048513	animal organ development	303 (12.65%)	754 (11.08%)	0.001497	0.108976
51	GO:0003012	muscle system process	44 (1.84%)	86 (1.26%)	0.001634	0.116588
52	GO:0007166	cell surface receptor signaling pathway	273 (11.39%)	675 (9.92%)	0.001685	0.117909
53	GO:0061448	connective tissue development	25 (1.04%)	43 (0.63%)	0.001732	0.1189
54	GO:0001659	temperature homeostasis	6 (0.25%)	6 (0.09%)	0.001899	0.125658
55	GO:0001990	regulation of systemic arterial blood pressure by hormone	6 (0.25%)	6 (0.09%)	0.001899	0.125658
56	GO:0009712	catechol-containing compound metabolic process	9 (0.38%)	11 (0.16%)	0.002125	0.138117
57	GO:0051241	negative regulation of multicellular organismal process	44 (1.84%)	87 (1.28%)	0.002195	0.138711
58	GO:0003007	heart morphogenesis	41 (1.71%)	80 (1.18%)	0.002227	0.138711
59	GO:1901615	organic hydroxy compound metabolic process	49 (2.05%)	99 (1.46%)	0.002281	0.138711
60	GO:0007178	transmembrane receptor protein serine/threonine kinase signaling pathway	54 (2.25%)	111 (1.63%)	0.002287	0.138711
61	GO:0003013	circulatory system process	46 (1.92%)	92 (1.35%)	0.00237	0.139552
62	GO:0042471	ear morphogenesis	34 (1.42%)	64 (0.94%)	0.002399	0.139552
63	GO:0014031	mesenchymal cell development	26 (1.09%)	46 (0.68%)	0.002454	0.139552
64	GO:0048864	stem cell development	26 (1.09%)	46 (0.68%)	0.002454	0.139552
65	GO:0023057	negative regulation of signaling	69 (2.88%)	148 (2.18%)	0.002514	0.140767
66	GO:0061326	renal tubule development	10 (0.42%)	13 (0.19%)	0.002628	0.144885
67	GO:0072330	monocarboxylic acid biosynthetic process	17 (0.71%)	27 (0.4%)	0.002977	0.161713
68	GO:0010648	negative regulation of cell communication	69 (2.88%)	149 (2.19%)	0.003099	0.164575
69	GO:0035295	tube development	87 (3.63%)	194 (2.85%)	0.003121	0.164575
70	GO:0050793	regulation of developmental process	112 (4.67%)	258 (3.79%)	0.003356	0.172567
71	GO:0009968	negative regulation of signal transduction	68 (2.84%)	147 (2.16%)	0.003418	0.172567
72	GO:1903522	regulation of blood circulation	22 (0.92%)	38 (0.56%)	0.003479	0.172567
73	GO:0008610	lipid biosynthetic process	39 (1.63%)	77 (1.13%)	0.003694	0.172567
74	GO:0035107	appendage morphogenesis	39 (1.63%)	77 (1.13%)	0.003694	0.172567
75	GO:0003197	endocardial cushion development	7 (0.29%)	8 (0.12%)	0.003699	0.172567
76	GO:0003203	endocardial cushion morphogenesis	7 (0.29%)	8 (0.12%)	0.003699	0.172567
77	GO:0070542	response to fatty acid	7 (0.29%)	8 (0.12%)	0.003699	0.172567
78	GO:0072132	mesenchyme morphogenesis	7 (0.29%)	8 (0.12%)	0.003699	0.172567
79	GO:0060429	epithelium development	114 (4.76%)	264 (3.88%)	0.003823	0.176113
80	GO:0007399	nervous system development	215 (8.97%)	529 (7.77%)	0.00399	0.181486
81	GO:0010564	regulation of cell cycle process	35 (1.46%)	68 (1%)	0.004153	0.185912
82	GO:0048562	embryonic organ morphogenesis	55 (2.3%)	116 (1.7%)	0.004236	0.185912
83	GO:0009888	tissue development	175 (7.3%)	424 (6.23%)	0.00438	0.185912
84	GO:0045444	fat cell differentiation	28 (1.17%)	52 (0.76%)	0.004392	0.185912
85	GO:0019827	stem cell population maintenance	19 (0.79%)	32 (0.47%)	0.004427	0.185912
86	GO:0098727	maintenance of cell number	19 (0.79%)	32 (0.47%)	0.004427	0.185912
87	GO:0051051	negative regulation of transport	24 (1%)	43 (0.63%)	0.004445	0.185912
88	GO:0006171	cAMP biosynthetic process	8 (0.33%)	10 (0.15%)	0.005007	0.206869
89	GO:0048585	negative regulation of response to stimulus	76 (3.17%)	169 (2.48%)	0.00506	0.206869
90	GO:0001933	negative regulation of protein phosphorylation	33 (1.38%)	64 (0.94%)	0.005118	0.206869
91	GO:0044763	single-organism cellular process	1415 (59.06%)	3875 (56.95%)	0.005205	0.206869
92	GO:0006942	regulation of striated muscle contraction	5 (0.21%)	5 (0.07%)	0.005401	0.206869
93	GO:0045214	sarcomere organization	5 (0.21%)	5 (0.07%)	0.005401	0.206869
94	GO:0060839	endothelial cell fate commitment	5 (0.21%)	5 (0.07%)	0.005401	0.206869
95	GO:0072148	epithelial cell fate commitment	5 (0.21%)	5 (0.07%)	0.005401	0.206869
96	GO:0051302	regulation of cell division	15 (0.63%)	24 (0.35%)	0.005783	0.216772
97	GO:0031324	negative regulation of cellular metabolic process	91 (3.8%)	208 (3.06%)	0.005985	0.216772
98	GO:0048736	appendage development	42 (1.75%)	86 (1.26%)	0.006142	0.216772
99	GO:0001503	ossification	49 (2.05%)	103 (1.51%)	0.006195	0.216772
100	GO:0051240	positive regulation of multicellular organismal process	49 (2.05%)	103 (1.51%)	0.006195	0.216772
101	GO:0003279	cardiac septum development	10 (0.42%)	14 (0.21%)	0.006296	0.216772
102	GO:0003281	ventricular septum development	10 (0.42%)	14 (0.21%)	0.006296	0.216772
103	GO:0006937	regulation of muscle contraction	10 (0.42%)	14 (0.21%)	0.006296	0.216772
104	GO:0030239	myofibril assembly	13 (0.54%)	20 (0.29%)	0.006314	0.216772
105	GO:0031032	actomyosin structure organization	13 (0.54%)	20 (0.29%)	0.006314	0.216772
106	GO:0051783	regulation of nuclear division	13 (0.54%)	20 (0.29%)	0.006314	0.216772
107	GO:0050769	positive regulation of neurogenesis	11 (0.46%)	16 (0.24%)	0.006477	0.218251
108	GO:0051962	positive regulation of nervous system development	11 (0.46%)	16 (0.24%)	0.006477	0.218251
109	GO:0042326	negative regulation of phosphorylation	33 (1.38%)	65 (0.96%)	0.006938	0.231638
110	GO:0045861	negative regulation of proteolysis	19 (0.79%)	33 (0.49%)	0.007031	0.232587
111	GO:0022612	gland morphogenesis	23 (0.96%)	42 (0.62%)	0.007245	0.237531
112	GO:0007507	heart development	56 (2.34%)	121 (1.78%)	0.007365	0.237756
113	GO:0040012	regulation of locomotion	45 (1.88%)	94 (1.38%)	0.007383	0.237756
114	GO:0051248	negative regulation of protein metabolic process	60 (2.5%)	131 (1.93%)	0.007465	0.238281
115	GO:0008015	blood circulation	40 (1.67%)	82 (1.21%)	0.007571	0.239583
116	GO:0010033	response to organic substance	217 (9.06%)	541 (7.95%)	0.007737	0.242723
117	GO:0009792	embryo development ending in birth or egg hatching	75 (3.13%)	169 (2.48%)	0.007905	0.24587
118	GO:0044711	single-organism biosynthetic process	100 (4.17%)	233 (3.42%)	0.008001	0.246731
119	GO:0043583	ear development	44 (1.84%)	92 (1.35%)	0.008186	0.249636
120	GO:0007423	sensory organ development	80 (3.34%)	182 (2.67%)	0.008319	0.249636
121	GO:0008277	regulation of G-protein coupled receptor protein signaling pathway	17 (0.71%)	29 (0.43%)	0.00835	0.249636
122	GO:0001932	regulation of protein phosphorylation	123 (5.13%)	293 (4.31%)	0.008369	0.249636
123	GO:0043009	chordate embryonic development	74 (3.09%)	167 (2.45%)	0.008661	0.252236
124	GO:2000021	regulation of ion homeostasis	16 (0.67%)	27 (0.4%)	0.009062	0.252236
125	GO:0002009	morphogenesis of an epithelium	62 (2.59%)	137 (2.01%)	0.009065	0.252236
126	GO:0003171	atrioventricular valve development	6 (0.25%)	7 (0.1%)	0.009288	0.252236
127	GO:0032835	glomerulus development	6 (0.25%)	7 (0.1%)	0.009288	0.252236
128	GO:0032897	negative regulation of viral transcription	6 (0.25%)	7 (0.1%)	0.009288	0.252236
129	GO:0042417	dopamine metabolic process	6 (0.25%)	7 (0.1%)	0.009288	0.252236
130	GO:0043901	negative regulation of multi-organism process	6 (0.25%)	7 (0.1%)	0.009288	0.252236
131	GO:0048525	negative regulation of viral process	6 (0.25%)	7 (0.1%)	0.009288	0.252236
132	GO:0050926	regulation of positive chemotaxis	6 (0.25%)	7 (0.1%)	0.009288	0.252236
133	GO:0050927	positive regulation of positive chemotaxis	6 (0.25%)	7 (0.1%)	0.009288	0.252236
134	GO:1903901	negative regulation of viral life cycle	6 (0.25%)	7 (0.1%)	0.009288	0.252236
135	GO:0016053	organic acid biosynthetic process	24 (1%)	45 (0.66%)	0.009432	0.252388
136	GO:0046394	carboxylic acid biosynthetic process	24 (1%)	45 (0.66%)	0.009432	0.252388
137	GO:0001649	osteoblast differentiation	30 (1.25%)	59 (0.87%)	0.00954	0.253403
138	GO:0071495	cellular response to endogenous stimulus	80 (3.34%)	183 (2.69%)	0.009782	0.257935
139	GO:0030111	regulation of Wnt signaling pathway	37 (1.54%)	76 (1.12%)	0.010377	0.269606
140	GO:0045595	regulation of cell differentiation	72 (3.01%)	163 (2.4%)	0.010392	0.269606
141	GO:0009966	regulation of signal transduction	181 (7.55%)	448 (6.58%)	0.010446	0.269606
142	GO:0000398	mRNA splicing, via spliceosome	26 (1.09%)	50 (0.73%)	0.010704	0.272529
143	GO:0001837	epithelial to mesenchymal transition	19 (0.79%)	34 (0.5%)	0.010747	0.272529
144	GO:0032269	negative regulation of cellular protein metabolic process	56 (2.34%)	123 (1.81%)	0.011012	0.272529
145	GO:0008283	cell proliferation	151 (6.3%)	369 (5.42%)	0.011147	0.272529
146	GO:0071310	cellular response to organic substance	116 (4.84%)	277 (4.07%)	0.01117	0.272529
147	GO:0071417	cellular response to organonitrogen compound	13 (0.54%)	21 (0.31%)	0.01128	0.272529
148	GO:0000375	RNA splicing, via transesterification reactions	36 (1.5%)	74 (1.09%)	0.011532	0.272529
149	GO:0000377	RNA splicing, via transesterification reactions with bulged adenosine as nucleophile	36 (1.5%)	74 (1.09%)	0.011532	0.272529
150	GO:0000737	DNA catabolic process, endonucleolytic	7 (0.29%)	9 (0.13%)	0.011561	0.272529
151	GO:0007346	regulation of mitotic cell cycle	28 (1.17%)	55 (0.81%)	0.011814	0.272529
152	GO:0008016	regulation of heart contraction	18 (0.75%)	32 (0.47%)	0.011841	0.272529
153	GO:0048732	gland development	38 (1.59%)	79 (1.16%)	0.012002	0.272529
154	GO:0042221	response to chemical	284 (11.85%)	727 (10.68%)	0.01233	0.272529
155	GO:0007155	cell adhesion	93 (3.88%)	218 (3.2%)	0.012412	0.272529
156	GO:0003044	regulation of systemic arterial blood pressure mediated by a chemical signal	8 (0.33%)	11 (0.16%)	0.01269	0.272529
157	GO:0003170	heart valve development	8 (0.33%)	11 (0.16%)	0.01269	0.272529
158	GO:0006690	icosanoid metabolic process	8 (0.33%)	11 (0.16%)	0.01269	0.272529
159	GO:0035411	catenin import into nucleus	8 (0.33%)	11 (0.16%)	0.01269	0.272529
160	GO:0043271	negative regulation of ion transport	8 (0.33%)	11 (0.16%)	0.01269	0.272529
161	GO:1901568	fatty acid derivative metabolic process	8 (0.33%)	11 (0.16%)	0.01269	0.272529
162	GO:0051093	negative regulation of developmental process	30 (1.25%)	60 (0.88%)	0.012769	0.272529
163	GO:0048729	tissue morphogenesis	66 (2.75%)	149 (2.19%)	0.012795	0.272529
164	GO:0003231	cardiac ventricle development	21 (0.88%)	39 (0.57%)	0.012888	0.272529
165	GO:0003230	cardiac atrium development	10 (0.42%)	15 (0.22%)	0.012959	0.272529
166	GO:0009566	fertilization	10 (0.42%)	15 (0.22%)	0.012959	0.272529
167	GO:0032011	ARF protein signal transduction	10 (0.42%)	15 (0.22%)	0.012959	0.272529
168	GO:0045787	positive regulation of cell cycle	10 (0.42%)	15 (0.22%)	0.012959	0.272529
169	GO:0003018	vascular process in circulatory system	27 (1.13%)	53 (0.78%)	0.013154	0.272529
170	GO:0035113	embryonic appendage morphogenesis	24 (1%)	46 (0.68%)	0.013249	0.272529
171	GO:0061061	muscle structure development	69 (2.88%)	157 (2.31%)	0.013636	0.272529
172	GO:0051146	striated muscle cell differentiation	29 (1.21%)	58 (0.85%)	0.014218	0.272529
173	GO:0001763	morphogenesis of a branching structure	26 (1.09%)	51 (0.75%)	0.014652	0.272529
174	GO:0071363	cellular response to growth factor stimulus	53 (2.21%)	117 (1.72%)	0.014728	0.272529
175	GO:0030178	negative regulation of Wnt signaling pathway	23 (0.96%)	44 (0.65%)	0.014746	0.272529
176	GO:0030155	regulation of cell adhesion	36 (1.5%)	75 (1.1%)	0.014806	0.272529
177	GO:0000904	cell morphogenesis involved in differentiation	82 (3.42%)	191 (2.81%)	0.015179	0.272529
178	GO:0001657	ureteric bud development	4 (0.17%)	4 (0.06%)	0.015353	0.272529
179	GO:0001743	optic placode formation	4 (0.17%)	4 (0.06%)	0.015353	0.272529
180	GO:0001765	membrane raft assembly	4 (0.17%)	4 (0.06%)	0.015353	0.272529
181	GO:0002029	desensitization of G-protein coupled receptor protein signaling pathway	4 (0.17%)	4 (0.06%)	0.015353	0.272529
182	GO:0010894	negative regulation of steroid biosynthetic process	4 (0.17%)	4 (0.06%)	0.015353	0.272529
183	GO:0018149	peptide cross-linking	4 (0.17%)	4 (0.06%)	0.015353	0.272529
184	GO:0022401	negative adaptation of signaling pathway	4 (0.17%)	4 (0.06%)	0.015353	0.272529
185	GO:0023058	adaptation of signaling pathway	4 (0.17%)	4 (0.06%)	0.015353	0.272529
186	GO:0031579	membrane raft organization	4 (0.17%)	4 (0.06%)	0.015353	0.272529
187	GO:0031649	heat generation	4 (0.17%)	4 (0.06%)	0.015353	0.272529
188	GO:0032350	regulation of hormone metabolic process	4 (0.17%)	4 (0.06%)	0.015353	0.272529
189	GO:0032369	negative regulation of lipid transport	4 (0.17%)	4 (0.06%)	0.015353	0.272529
190	GO:0034694	response to prostaglandin	4 (0.17%)	4 (0.06%)	0.015353	0.272529
191	GO:0035909	aorta morphogenesis	4 (0.17%)	4 (0.06%)	0.015353	0.272529
192	GO:0044091	membrane biogenesis	4 (0.17%)	4 (0.06%)	0.015353	0.272529
193	GO:0045833	negative regulation of lipid metabolic process	4 (0.17%)	4 (0.06%)	0.015353	0.272529
194	GO:0045939	negative regulation of steroid metabolic process	4 (0.17%)	4 (0.06%)	0.015353	0.272529
195	GO:0051055	negative regulation of lipid biosynthetic process	4 (0.17%)	4 (0.06%)	0.015353	0.272529
196	GO:0055090	acylglycerol homeostasis	4 (0.17%)	4 (0.06%)	0.015353	0.272529
197	GO:0060788	ectodermal placode formation	4 (0.17%)	4 (0.06%)	0.015353	0.272529
198	GO:0060836	lymphatic endothelial cell differentiation	4 (0.17%)	4 (0.06%)	0.015353	0.272529
199	GO:0060838	lymphatic endothelial cell fate commitment	4 (0.17%)	4 (0.06%)	0.015353	0.272529
200	GO:0071696	ectodermal placode development	4 (0.17%)	4 (0.06%)	0.015353	0.272529
201	GO:0071697	ectodermal placode morphogenesis	4 (0.17%)	4 (0.06%)	0.015353	0.272529
202	GO:0071709	membrane assembly	4 (0.17%)	4 (0.06%)	0.015353	0.272529
203	GO:0072070	loop of Henle development	4 (0.17%)	4 (0.06%)	0.015353	0.272529
204	GO:0085029	extracellular matrix assembly	4 (0.17%)	4 (0.06%)	0.015353	0.272529
205	GO:2000241	regulation of reproductive process	4 (0.17%)	4 (0.06%)	0.015353	0.272529
206	GO:0035051	cardiocyte differentiation	15 (0.63%)	26 (0.38%)	0.015721	0.276364
207	GO:0035108	limb morphogenesis	33 (1.38%)	68 (1%)	0.01585	0.276364
208	GO:0060173	limb development	33 (1.38%)	68 (1%)	0.01585	0.276364
209	GO:0070925	organelle assembly	19 (0.79%)	35 (0.51%)	0.015872	0.276364
210	GO:0001501	skeletal system development	57 (2.38%)	128 (1.88%)	0.017478	0.301542
211	GO:0051094	positive regulation of developmental process	41 (1.71%)	88 (1.29%)	0.017571	0.301542
212	GO:0030177	positive regulation of Wnt signaling pathway	18 (0.75%)	33 (0.49%)	0.017614	0.301542
213	GO:0003205	cardiac chamber development	27 (1.13%)	54 (0.79%)	0.01765	0.301542
214	GO:0043066	negative regulation of apoptotic process	49 (2.05%)	108 (1.59%)	0.017923	0.3046
215	GO:0042325	regulation of phosphorylation	124 (5.18%)	302 (4.44%)	0.017996	0.3046
216	GO:0044283	small molecule biosynthetic process	34 (1.42%)	71 (1.04%)	0.018283	0.308018
217	GO:0001942	hair follicle development	13 (0.54%)	22 (0.32%)	0.018796	0.308099
218	GO:0006633	fatty acid biosynthetic process	13 (0.54%)	22 (0.32%)	0.018796	0.308099
219	GO:0010466	negative regulation of peptidase activity	13 (0.54%)	22 (0.32%)	0.018796	0.308099
220	GO:0051147	regulation of muscle cell differentiation	13 (0.54%)	22 (0.32%)	0.018796	0.308099
221	GO:0090257	regulation of muscle system process	13 (0.54%)	22 (0.32%)	0.018796	0.308099
222	GO:0098773	skin epidermis development	13 (0.54%)	22 (0.32%)	0.018796	0.308099
223	GO:0009892	negative regulation of metabolic process	109 (4.55%)	263 (3.87%)	0.019036	0.31063
224	GO:0030323	respiratory tube development	38 (1.59%)	81 (1.19%)	0.01918	0.311591
225	GO:0001935	endothelial cell proliferation	17 (0.71%)	31 (0.46%)	0.019544	0.315499
226	GO:0043069	negative regulation of programmed cell death	50 (2.09%)	111 (1.63%)	0.019681	0.315499
227	GO:0060548	negative regulation of cell death	50 (2.09%)	111 (1.63%)	0.019681	0.315499
228	GO:0060284	regulation of cell development	46 (1.92%)	101 (1.48%)	0.019787	0.315804
229	GO:0050896	response to stimulus	787 (32.85%)	2127 (31.26%)	0.02021	0.316588
230	GO:0010605	negative regulation of macromolecule metabolic process	87 (3.63%)	206 (3.03%)	0.02026	0.316588
231	GO:0001701	in utero embryonic development	23 (0.96%)	45 (0.66%)	0.020302	0.316588
232	GO:0030326	embryonic limb morphogenesis	23 (0.96%)	45 (0.66%)	0.020302	0.316588
233	GO:2001233	regulation of apoptotic signaling pathway	33 (1.38%)	69 (1.01%)	0.020324	0.316588
234	GO:0070887	cellular response to chemical stimulus	130 (5.43%)	319 (4.69%)	0.020394	0.316588
235	GO:0006338	chromatin remodeling	12 (0.5%)	20 (0.29%)	0.020445	0.316588
236	GO:0007088	regulation of mitotic nuclear division	11 (0.46%)	18 (0.26%)	0.022122	0.340019
237	GO:0032989	cellular component morphogenesis	113 (4.72%)	275 (4.04%)	0.022611	0.340019
238	GO:0006582	melanin metabolic process	5 (0.21%)	6 (0.09%)	0.022907	0.340019
239	GO:0031128	developmental induction	5 (0.21%)	6 (0.09%)	0.022907	0.340019
240	GO:0032874	positive regulation of stress-activated MAPK cascade	5 (0.21%)	6 (0.09%)	0.022907	0.340019
241	GO:0050810	regulation of steroid biosynthetic process	5 (0.21%)	6 (0.09%)	0.022907	0.340019
242	GO:0070304	positive regulation of stress-activated protein kinase signaling cascade	5 (0.21%)	6 (0.09%)	0.022907	0.340019
243	GO:0072348	sulfur compound transport	5 (0.21%)	6 (0.09%)	0.022907	0.340019
244	GO:0090175	regulation of establishment of planar polarity	5 (0.21%)	6 (0.09%)	0.022907	0.340019
245	GO:0007420	brain development	77 (3.21%)	181 (2.66%)	0.023084	0.340019
246	GO:0060322	head development	77 (3.21%)	181 (2.66%)	0.023084	0.340019
247	GO:0010563	negative regulation of phosphorus metabolic process	34 (1.42%)	72 (1.06%)	0.023172	0.340019
248	GO:0045936	negative regulation of phosphate metabolic process	34 (1.42%)	72 (1.06%)	0.023172	0.340019
249	GO:0097164	ammonium ion metabolic process	10 (0.42%)	16 (0.24%)	0.023761	0.347252
250	GO:0030855	epithelial cell differentiation	55 (2.3%)	125 (1.84%)	0.025025	0.364258
251	GO:0002200	somatic diversification of immune receptors	9 (0.38%)	14 (0.21%)	0.025248	0.364592
252	GO:0090068	positive regulation of cell cycle process	9 (0.38%)	14 (0.21%)	0.025248	0.364592
253	GO:0042692	muscle cell differentiation	51 (2.13%)	115 (1.69%)	0.025728	0.370056
254	GO:0003157	endocardium development	6 (0.25%)	8 (0.12%)	0.026056	0.371588
255	GO:0030001	metal ion transport	72 (3.01%)	169 (2.48%)	0.026389	0.371588
256	GO:0021533	cell differentiation in hindbrain	8 (0.33%)	12 (0.18%)	0.02639	0.371588
257	GO:0050886	endocrine process	8 (0.33%)	12 (0.18%)	0.02639	0.371588
258	GO:0097006	regulation of plasma lipoprotein particle levels	8 (0.33%)	12 (0.18%)	0.02639	0.371588
259	GO:0050767	regulation of neurogenesis	37 (1.54%)	80 (1.18%)	0.026447	0.371588
260	GO:0042310	vasoconstriction	7 (0.29%)	10 (0.15%)	0.026856	0.373011
261	GO:0045666	positive regulation of neuron differentiation	7 (0.29%)	10 (0.15%)	0.026856	0.373011
262	GO:0060993	kidney morphogenesis	7 (0.29%)	10 (0.15%)	0.026856	0.373011
263	GO:0061138	morphogenesis of a branching epithelium	23 (0.96%)	46 (0.68%)	0.027355	0.378496
264	GO:0060541	respiratory system development	20 (0.83%)	39 (0.57%)	0.028265	0.388248
265	GO:0042476	odontogenesis	17 (0.71%)	32 (0.47%)	0.028273	0.388248
266	GO:0003158	endothelium development	13 (0.54%)	23 (0.34%)	0.029521	0.402346
267	GO:0048483	autonomic nervous system development	13 (0.54%)	23 (0.34%)	0.029521	0.402346
268	GO:0035150	regulation of tube size	22 (0.92%)	44 (0.65%)	0.030565	0.410433
269	GO:0040017	positive regulation of locomotion	22 (0.92%)	44 (0.65%)	0.030565	0.410433
270	GO:0045596	negative regulation of cell differentiation	22 (0.92%)	44 (0.65%)	0.030565	0.410433
271	GO:0050880	regulation of blood vessel size	22 (0.92%)	44 (0.65%)	0.030565	0.410433
272	GO:0070848	response to growth factor	58 (2.42%)	134 (1.97%)	0.031063	0.41558
273	GO:0031399	regulation of protein modification process	149 (6.22%)	374 (5.5%)	0.031468	0.418186
274	GO:0002062	chondrocyte differentiation	16 (0.67%)	30 (0.44%)	0.031564	0.418186
275	GO:0055001	muscle cell development	19 (0.79%)	37 (0.54%)	0.031602	0.418186
276	GO:0051246	regulation of protein metabolic process	179 (7.47%)	455 (6.69%)	0.032368	0.42604
277	GO:0001508	action potential	12 (0.5%)	21 (0.31%)	0.032664	0.42604
278	GO:0051153	regulation of striated muscle cell differentiation	12 (0.5%)	21 (0.31%)	0.032664	0.42604
279	GO:0060627	regulation of vesicle-mediated transport	12 (0.5%)	21 (0.31%)	0.032664	0.42604
280	GO:0007154	cell communication	624 (26.04%)	1682 (24.72%)	0.033486	0.435193
281	GO:0023056	positive regulation of signaling	74 (3.09%)	176 (2.59%)	0.033847	0.438322
282	GO:0019220	regulation of phosphate metabolic process	137 (5.72%)	343 (5.04%)	0.034976	0.444138
283	GO:0051174	regulation of phosphorus metabolic process	137 (5.72%)	343 (5.04%)	0.034976	0.444138
284	GO:0001654	eye development	44 (1.84%)	99 (1.46%)	0.035034	0.444138
285	GO:0007167	enzyme linked receptor protein signaling pathway	119 (4.97%)	295 (4.34%)	0.035139	0.444138
286	GO:0010720	positive regulation of cell development	15 (0.63%)	28 (0.41%)	0.035257	0.444138
287	GO:0052547	regulation of peptidase activity	15 (0.63%)	28 (0.41%)	0.035257	0.444138
288	GO:0044702	single organism reproductive process	80 (3.34%)	192 (2.82%)	0.035316	0.444138
289	GO:0001818	negative regulation of cytokine production	18 (0.75%)	35 (0.51%)	0.035361	0.444138
290	GO:0003002	regionalization	53 (2.21%)	122 (1.79%)	0.035396	0.444138
291	GO:0030334	regulation of cell migration	34 (1.42%)	74 (1.09%)	0.035973	0.444138
292	GO:0031400	negative regulation of protein modification process	36 (1.5%)	79 (1.16%)	0.036023	0.444138
293	GO:0006939	smooth muscle contraction	11 (0.46%)	19 (0.28%)	0.036086	0.444138
294	GO:0035272	exocrine system development	11 (0.46%)	19 (0.28%)	0.036086	0.444138
295	GO:0003206	cardiac chamber morphogenesis	23 (0.96%)	47 (0.69%)	0.036127	0.444138
296	GO:0016331	morphogenesis of embryonic epithelium	23 (0.96%)	47 (0.69%)	0.036127	0.444138
297	GO:0009967	positive regulation of signal transduction	73 (3.05%)	174 (2.56%)	0.036684	0.449478
298	GO:0048468	cell development	142 (5.93%)	357 (5.25%)	0.036996	0.451768
299	GO:0008284	positive regulation of cell proliferation	41 (1.71%)	92 (1.35%)	0.039023	0.454987
300	GO:2000027	regulation of organ morphogenesis	14 (0.58%)	26 (0.38%)	0.039404	0.454987
301	GO:0007186	G-protein coupled receptor signaling pathway	57 (2.38%)	133 (1.95%)	0.039518	0.454987
302	GO:0030509	BMP signaling pathway	17 (0.71%)	33 (0.49%)	0.039599	0.454987
303	GO:0071772	response to BMP	17 (0.71%)	33 (0.49%)	0.039599	0.454987
304	GO:0071773	cellular response to BMP stimulus	17 (0.71%)	33 (0.49%)	0.039599	0.454987
305	GO:0002027	regulation of heart rate	10 (0.42%)	17 (0.25%)	0.039773	0.454987
306	GO:2000145	regulation of cell motility	35 (1.46%)	77 (1.13%)	0.039859	0.454987
307	GO:0060562	epithelial tube morphogenesis	46 (1.92%)	105 (1.54%)	0.041063	0.454987
308	GO:0016310	phosphorylation	101 (4.22%)	249 (3.66%)	0.042586	0.454987
309	GO:0000902	cell morphogenesis	90 (3.76%)	220 (3.23%)	0.043226	0.454987
310	GO:0007389	pattern specification process	61 (2.55%)	144 (2.12%)	0.043394	0.454987
311	GO:0022008	neurogenesis	135 (5.63%)	340 (5%)	0.043495	0.454987
312	GO:0002718	regulation of cytokine production involved in immune response	3 (0.13%)	3 (0.04%)	0.043633	0.454987
313	GO:0003174	mitral valve development	3 (0.13%)	3 (0.04%)	0.043633	0.454987
314	GO:0003283	atrial septum development	3 (0.13%)	3 (0.04%)	0.043633	0.454987
315	GO:0006266	DNA ligation	3 (0.13%)	3 (0.04%)	0.043633	0.454987
316	GO:0009954	proximal/distal pattern formation	3 (0.13%)	3 (0.04%)	0.043633	0.454987
317	GO:0010039	response to iron ion	3 (0.13%)	3 (0.04%)	0.043633	0.454987
318	GO:0010644	cell communication by electrical coupling	3 (0.13%)	3 (0.04%)	0.043633	0.454987
319	GO:0010993	regulation of ubiquitin homeostasis	3 (0.13%)	3 (0.04%)	0.043633	0.454987
320	GO:0014808	release of sequestered calcium ion into cytosol by sarcoplasmic reticulum	3 (0.13%)	3 (0.04%)	0.043633	0.454987
321	GO:0018190	protein octanoylation	3 (0.13%)	3 (0.04%)	0.043633	0.454987
322	GO:0031943	regulation of glucocorticoid metabolic process	3 (0.13%)	3 (0.04%)	0.043633	0.454987
323	GO:0031944	negative regulation of glucocorticoid metabolic process	3 (0.13%)	3 (0.04%)	0.043633	0.454987
324	GO:0031946	regulation of glucocorticoid biosynthetic process	3 (0.13%)	3 (0.04%)	0.043633	0.454987
325	GO:0031947	negative regulation of glucocorticoid biosynthetic process	3 (0.13%)	3 (0.04%)	0.043633	0.454987
326	GO:0032351	negative regulation of hormone metabolic process	3 (0.13%)	3 (0.04%)	0.043633	0.454987
327	GO:0032353	negative regulation of hormone biosynthetic process	3 (0.13%)	3 (0.04%)	0.043633	0.454987
328	GO:0034695	response to prostaglandin E	3 (0.13%)	3 (0.04%)	0.043633	0.454987
329	GO:0035404	histone-serine phosphorylation	3 (0.13%)	3 (0.04%)	0.043633	0.454987
330	GO:0043578	nuclear matrix organization	3 (0.13%)	3 (0.04%)	0.043633	0.454987
331	GO:0046416	D-amino acid metabolic process	3 (0.13%)	3 (0.04%)	0.043633	0.454987
332	GO:0046622	positive regulation of organ growth	3 (0.13%)	3 (0.04%)	0.043633	0.454987
333	GO:0046885	regulation of hormone biosynthetic process	3 (0.13%)	3 (0.04%)	0.043633	0.454987
334	GO:0050691	regulation of defense response to virus by host	3 (0.13%)	3 (0.04%)	0.043633	0.454987
335	GO:0051445	regulation of meiotic cell cycle	3 (0.13%)	3 (0.04%)	0.043633	0.454987
336	GO:0051446	positive regulation of meiotic cell cycle	3 (0.13%)	3 (0.04%)	0.043633	0.454987
337	GO:0070296	sarcoplasmic reticulum calcium ion transport	3 (0.13%)	3 (0.04%)	0.043633	0.454987
338	GO:0072010	glomerular epithelium development	3 (0.13%)	3 (0.04%)	0.043633	0.454987
339	GO:0072575	epithelial cell proliferation involved in liver morphogenesis	3 (0.13%)	3 (0.04%)	0.043633	0.454987
340	GO:0072576	liver morphogenesis	3 (0.13%)	3 (0.04%)	0.043633	0.454987
341	GO:0086009	membrane repolarization	3 (0.13%)	3 (0.04%)	0.043633	0.454987
342	GO:0086011	membrane repolarization during action potential	3 (0.13%)	3 (0.04%)	0.043633	0.454987
343	GO:0090030	regulation of steroid hormone biosynthetic process	3 (0.13%)	3 (0.04%)	0.043633	0.454987
344	GO:0090032	negative regulation of steroid hormone biosynthetic process	3 (0.13%)	3 (0.04%)	0.043633	0.454987
345	GO:1903513	endoplasmic reticulum to cytosol transport	3 (0.13%)	3 (0.04%)	0.043633	0.454987
346	GO:1903514	calcium ion transport from endoplasmic reticulum to cytosol	3 (0.13%)	3 (0.04%)	0.043633	0.454987
347	GO:2000050	regulation of non-canonical Wnt signaling pathway	3 (0.13%)	3 (0.04%)	0.043633	0.454987
348	GO:2000243	positive regulation of reproductive process	3 (0.13%)	3 (0.04%)	0.043633	0.454987
349	GO:0033559	unsaturated fatty acid metabolic process	9 (0.38%)	15 (0.22%)	0.043682	0.454987
350	GO:0016055	Wnt signaling pathway	30 (1.25%)	65 (0.96%)	0.044061	0.454987
351	GO:0045664	regulation of neuron differentiation	30 (1.25%)	65 (0.96%)	0.044061	0.454987
352	GO:0090407	organophosphate biosynthetic process	47 (1.96%)	108 (1.59%)	0.044191	0.454987
353	GO:0043067	regulation of programmed cell death	85 (3.55%)	207 (3.04%)	0.044234	0.454987
354	GO:0010594	regulation of endothelial cell migration	16 (0.67%)	31 (0.46%)	0.044386	0.454987
355	GO:0051346	negative regulation of hydrolase activity	16 (0.67%)	31 (0.46%)	0.044386	0.454987
356	GO:0032268	regulation of cellular protein metabolic process	170 (7.1%)	435 (6.39%)	0.045966	0.459686
357	GO:0010038	response to metal ion	23 (0.96%)	48 (0.71%)	0.046826	0.459686
358	GO:0010647	positive regulation of cell communication	73 (3.05%)	176 (2.59%)	0.047398	0.459686
359	GO:0002562	somatic diversification of immune receptors via germline recombination within a single locus	8 (0.33%)	13 (0.19%)	0.047711	0.459686
360	GO:0003209	cardiac atrium morphogenesis	8 (0.33%)	13 (0.19%)	0.047711	0.459686
361	GO:0007338	single fertilization	8 (0.33%)	13 (0.19%)	0.047711	0.459686
362	GO:0016444	somatic cell DNA recombination	8 (0.33%)	13 (0.19%)	0.047711	0.459686
363	GO:0097529	myeloid leukocyte migration	8 (0.33%)	13 (0.19%)	0.047711	0.459686
364	GO:0006816	calcium ion transport	25 (1.04%)	53 (0.78%)	0.047932	0.459686
365	GO:0010035	response to inorganic substance	25 (1.04%)	53 (0.78%)	0.047932	0.459686
366	GO:0030335	positive regulation of cell migration	18 (0.75%)	36 (0.53%)	0.048002	0.459686
367	GO:0051272	positive regulation of cellular component movement	18 (0.75%)	36 (0.53%)	0.048002	0.459686
368	GO:2000147	positive regulation of cell motility	18 (0.75%)	36 (0.53%)	0.048002	0.459686
369	GO:1901617	organic hydroxy compound biosynthetic process	12 (0.5%)	22 (0.32%)	0.049306	0.459686
370	GO:0010941	regulation of cell death	85 (3.55%)	208 (3.06%)	0.049602	0.459686
371	GO:0003208	cardiac ventricle morphogenesis	15 (0.63%)	29 (0.43%)	0.049803	0.459686
372	GO:0055085	transmembrane transport	42 (1.75%)	96 (1.41%)	0.050399	0.459686
373	GO:1901987	regulation of cell cycle phase transition	20 (0.83%)	41 (0.6%)	0.050569	0.459686
374	GO:0042981	regulation of apoptotic process	83 (3.46%)	203 (2.98%)	0.051246	0.459686
375	GO:0098609	cell-cell adhesion	59 (2.46%)	140 (2.06%)	0.051283	0.459686
376	GO:0000380	alternative mRNA splicing, via spliceosome	7 (0.29%)	11 (0.16%)	0.051647	0.459686
377	GO:0016064	immunoglobulin mediated immune response	7 (0.29%)	11 (0.16%)	0.051647	0.459686
378	GO:0030048	actin filament-based movement	7 (0.29%)	11 (0.16%)	0.051647	0.459686
379	GO:0033555	multicellular organismal response to stress	7 (0.29%)	11 (0.16%)	0.051647	0.459686
380	GO:0035904	aorta development	7 (0.29%)	11 (0.16%)	0.051647	0.459686
381	GO:0070252	actin-mediated cell contraction	7 (0.29%)	11 (0.16%)	0.051647	0.459686
382	GO:0048705	skeletal system morphogenesis	17 (0.71%)	34 (0.5%)	0.053859	0.459686
383	GO:0055002	striated muscle cell development	17 (0.71%)	34 (0.5%)	0.053859	0.459686
384	GO:0045597	positive regulation of cell differentiation	26 (1.09%)	56 (0.82%)	0.054092	0.459686
385	GO:0002287	alpha-beta T cell activation involved in immune response	6 (0.25%)	9 (0.13%)	0.055045	0.459686
386	GO:0002292	T cell differentiation involved in immune response	6 (0.25%)	9 (0.13%)	0.055045	0.459686
387	GO:0002293	alpha-beta T cell differentiation involved in immune response	6 (0.25%)	9 (0.13%)	0.055045	0.459686
388	GO:0002294	CD4-positive, alpha-beta T cell differentiation involved in immune response	6 (0.25%)	9 (0.13%)	0.055045	0.459686
389	GO:0003159	morphogenesis of an endothelium	6 (0.25%)	9 (0.13%)	0.055045	0.459686
390	GO:0007189	adenylate cyclase-activating G-protein coupled receptor signaling pathway	6 (0.25%)	9 (0.13%)	0.055045	0.459686
391	GO:0015669	gas transport	6 (0.25%)	9 (0.13%)	0.055045	0.459686
392	GO:0030850	prostate gland development	6 (0.25%)	9 (0.13%)	0.055045	0.459686
393	GO:0031111	negative regulation of microtubule polymerization or depolymerization	6 (0.25%)	9 (0.13%)	0.055045	0.459686
394	GO:0032845	negative regulation of homeostatic process	6 (0.25%)	9 (0.13%)	0.055045	0.459686
395	GO:0042093	T-helper cell differentiation	6 (0.25%)	9 (0.13%)	0.055045	0.459686
396	GO:0051283	negative regulation of sequestering of calcium ion	6 (0.25%)	9 (0.13%)	0.055045	0.459686
397	GO:0060512	prostate gland morphogenesis	6 (0.25%)	9 (0.13%)	0.055045	0.459686
398	GO:0060740	prostate gland epithelium morphogenesis	6 (0.25%)	9 (0.13%)	0.055045	0.459686
399	GO:0072028	nephron morphogenesis	6 (0.25%)	9 (0.13%)	0.055045	0.459686
400	GO:0001710	mesodermal cell fate commitment	4 (0.17%)	5 (0.07%)	0.055161	0.459686
401	GO:0001823	mesonephros development	4 (0.17%)	5 (0.07%)	0.055161	0.459686
402	GO:0002695	negative regulation of leukocyte activation	4 (0.17%)	5 (0.07%)	0.055161	0.459686
403	GO:0006188	IMP biosynthetic process	4 (0.17%)	5 (0.07%)	0.055161	0.459686
404	GO:0007501	mesodermal cell fate specification	4 (0.17%)	5 (0.07%)	0.055161	0.459686
405	GO:0010922	positive regulation of phosphatase activity	4 (0.17%)	5 (0.07%)	0.055161	0.459686
406	GO:0030002	cellular anion homeostasis	4 (0.17%)	5 (0.07%)	0.055161	0.459686
407	GO:0030497	fatty acid elongation	4 (0.17%)	5 (0.07%)	0.055161	0.459686
408	GO:0035088	establishment or maintenance of apical/basal cell polarity	4 (0.17%)	5 (0.07%)	0.055161	0.459686
409	GO:0035306	positive regulation of dephosphorylation	4 (0.17%)	5 (0.07%)	0.055161	0.459686
410	GO:0035307	positive regulation of protein dephosphorylation	4 (0.17%)	5 (0.07%)	0.055161	0.459686
411	GO:0043112	receptor metabolic process	4 (0.17%)	5 (0.07%)	0.055161	0.459686
412	GO:0046040	IMP metabolic process	4 (0.17%)	5 (0.07%)	0.055161	0.459686
413	GO:0048875	chemical homeostasis within a tissue	4 (0.17%)	5 (0.07%)	0.055161	0.459686
414	GO:0050848	regulation of calcium-mediated signaling	4 (0.17%)	5 (0.07%)	0.055161	0.459686
415	GO:0050866	negative regulation of cell activation	4 (0.17%)	5 (0.07%)	0.055161	0.459686
416	GO:0060306	regulation of membrane repolarization	4 (0.17%)	5 (0.07%)	0.055161	0.459686
417	GO:0060314	regulation of ryanodine-sensitive calcium-release channel activity	4 (0.17%)	5 (0.07%)	0.055161	0.459686
418	GO:0060441	epithelial tube branching involved in lung morphogenesis	4 (0.17%)	5 (0.07%)	0.055161	0.459686
419	GO:0060795	cell fate commitment involved in formation of primary germ layer	4 (0.17%)	5 (0.07%)	0.055161	0.459686
420	GO:0061004	pattern specification involved in kidney development	4 (0.17%)	5 (0.07%)	0.055161	0.459686
421	GO:0061333	renal tubule morphogenesis	4 (0.17%)	5 (0.07%)	0.055161	0.459686
422	GO:0061437	renal system vasculature development	4 (0.17%)	5 (0.07%)	0.055161	0.459686
423	GO:0061440	kidney vasculature development	4 (0.17%)	5 (0.07%)	0.055161	0.459686
424	GO:0070229	negative regulation of lymphocyte apoptotic process	4 (0.17%)	5 (0.07%)	0.055161	0.459686
425	GO:0072012	glomerulus vasculature development	4 (0.17%)	5 (0.07%)	0.055161	0.459686
426	GO:0072048	renal system pattern specification	4 (0.17%)	5 (0.07%)	0.055161	0.459686
427	GO:0072078	nephron tubule morphogenesis	4 (0.17%)	5 (0.07%)	0.055161	0.459686
428	GO:0072163	mesonephric epithelium development	4 (0.17%)	5 (0.07%)	0.055161	0.459686
429	GO:0072164	mesonephric tubule development	4 (0.17%)	5 (0.07%)	0.055161	0.459686
430	GO:0072506	trivalent inorganic anion homeostasis	4 (0.17%)	5 (0.07%)	0.055161	0.459686
431	GO:1990267	response to transition metal nanoparticle	4 (0.17%)	5 (0.07%)	0.055161	0.459686
432	GO:2000107	negative regulation of leukocyte apoptotic process	4 (0.17%)	5 (0.07%)	0.055161	0.459686
433	GO:2001257	regulation of cation channel activity	4 (0.17%)	5 (0.07%)	0.055161	0.459686
434	GO:0009953	dorsal/ventral pattern formation	11 (0.46%)	20 (0.29%)	0.055203	0.459686
435	GO:0046631	alpha-beta T cell activation	11 (0.46%)	20 (0.29%)	0.055203	0.459686
436	GO:0048771	tissue remodeling	11 (0.46%)	20 (0.29%)	0.055203	0.459686
437	GO:0060840	artery development	11 (0.46%)	20 (0.29%)	0.055203	0.459686
438	GO:0022404	molting cycle process	14 (0.58%)	27 (0.4%)	0.055947	0.462631
439	GO:0022405	hair cycle process	14 (0.58%)	27 (0.4%)	0.055947	0.462631
440	GO:1901990	regulation of mitotic cell cycle phase transition	19 (0.79%)	39 (0.57%)	0.056658	0.462631
441	GO:0001738	morphogenesis of a polarized epithelium	5 (0.21%)	7 (0.1%)	0.056955	0.462631
442	GO:0001945	lymph vessel development	5 (0.21%)	7 (0.1%)	0.056955	0.462631
443	GO:0002090	regulation of receptor internalization	5 (0.21%)	7 (0.1%)	0.056955	0.462631
444	GO:0019229	regulation of vasoconstriction	5 (0.21%)	7 (0.1%)	0.056955	0.462631
445	GO:0033077	T cell differentiation in thymus	5 (0.21%)	7 (0.1%)	0.056955	0.462631
446	GO:0035036	sperm-egg recognition	5 (0.21%)	7 (0.1%)	0.056955	0.462631
447	GO:0060442	branching involved in prostate gland morphogenesis	5 (0.21%)	7 (0.1%)	0.056955	0.462631
448	GO:0071594	thymocyte aggregation	5 (0.21%)	7 (0.1%)	0.056955	0.462631
449	GO:0070838	divalent metal ion transport	37 (1.54%)	84 (1.23%)	0.057428	0.464398
450	GO:0072511	divalent inorganic cation transport	37 (1.54%)	84 (1.23%)	0.057428	0.464398
451	GO:0048699	generation of neurons	126 (5.26%)	319 (4.69%)	0.057801	0.466228
452	GO:0051604	protein maturation	64 (2.67%)	154 (2.26%)	0.058038	0.466228
453	GO:2000026	regulation of multicellular organismal development	64 (2.67%)	154 (2.26%)	0.058038	0.466228
454	GO:0019216	regulation of lipid metabolic process	21 (0.88%)	44 (0.65%)	0.058509	0.467942
455	GO:0035148	tube formation	21 (0.88%)	44 (0.65%)	0.058509	0.467942
456	GO:0016485	protein processing	62 (2.59%)	149 (2.19%)	0.059871	0.477785
457	GO:0021536	diencephalon development	16 (0.67%)	32 (0.47%)	0.060499	0.479641
458	GO:0042303	molting cycle	16 (0.67%)	32 (0.47%)	0.060499	0.479641
459	GO:0051216	cartilage development	16 (0.67%)	32 (0.47%)	0.060499	0.479641
460	GO:0034220	ion transmembrane transport	40 (1.67%)	92 (1.35%)	0.060763	0.48069
461	GO:0006308	DNA catabolic process	10 (0.42%)	18 (0.26%)	0.061836	0.486009
462	GO:0007431	salivary gland development	10 (0.42%)	18 (0.26%)	0.061836	0.486009
463	GO:0014013	regulation of gliogenesis	10 (0.42%)	18 (0.26%)	0.061836	0.486009
464	GO:0000278	mitotic cell cycle	74 (3.09%)	181 (2.66%)	0.0629	0.488278
465	GO:0000079	regulation of cyclin-dependent protein serine/threonine kinase activity	13 (0.54%)	25 (0.37%)	0.06293	0.488278
466	GO:0006310	DNA recombination	13 (0.54%)	25 (0.37%)	0.06293	0.488278
467	GO:0043588	skin development	13 (0.54%)	25 (0.37%)	0.06293	0.488278
468	GO:1904029	regulation of cyclin-dependent protein kinase activity	13 (0.54%)	25 (0.37%)	0.06293	0.488278
469	GO:2001235	positive regulation of apoptotic signaling pathway	13 (0.54%)	25 (0.37%)	0.06293	0.488278
470	GO:0021953	central nervous system neuron differentiation	18 (0.75%)	37 (0.54%)	0.063539	0.49145
471	GO:0032870	cellular response to hormone stimulus	43 (1.79%)	100 (1.47%)	0.063609	0.49145
472	GO:0050794	regulation of cellular process	837 (34.93%)	2295 (33.73%)	0.064311	0.495818
473	GO:0007165	signal transduction	546 (22.79%)	1479 (21.74%)	0.064712	0.497859
474	GO:0007059	chromosome segregation	20 (0.83%)	42 (0.62%)	0.065471	0.502635
475	GO:0002521	leukocyte differentiation	44 (1.84%)	103 (1.51%)	0.067823	0.519058
476	GO:0007163	establishment or maintenance of cell polarity	15 (0.63%)	30 (0.44%)	0.068043	0.519058
477	GO:0042633	hair cycle	15 (0.63%)	30 (0.44%)	0.068043	0.519058
478	GO:0051960	regulation of nervous system development	37 (1.54%)	85 (1.25%)	0.068181	0.519058
479	GO:0048583	regulation of response to stimulus	220 (9.18%)	577 (8.48%)	0.069178	0.519923
480	GO:0001892	embryonic placenta development	9 (0.38%)	16 (0.24%)	0.069294	0.519923
481	GO:0008361	regulation of cell size	9 (0.38%)	16 (0.24%)	0.069294	0.519923
482	GO:0010634	positive regulation of epithelial cell migration	9 (0.38%)	16 (0.24%)	0.069294	0.519923
483	GO:0035710	CD4-positive, alpha-beta T cell activation	9 (0.38%)	16 (0.24%)	0.069294	0.519923
484	GO:0046632	alpha-beta T cell differentiation	9 (0.38%)	16 (0.24%)	0.069294	0.519923
485	GO:0048844	artery morphogenesis	9 (0.38%)	16 (0.24%)	0.069294	0.519923
486	GO:0051270	regulation of cellular component movement	35 (1.46%)	80 (1.18%)	0.069604	0.521167
487	GO:0001708	cell fate specification	12 (0.5%)	23 (0.34%)	0.070891	0.52682
488	GO:0002244	hematopoietic progenitor cell differentiation	12 (0.5%)	23 (0.34%)	0.070891	0.52682
489	GO:0045744	negative regulation of G-protein coupled receptor protein signaling pathway	12 (0.5%)	23 (0.34%)	0.070891	0.52682
490	GO:0008544	epidermis development	33 (1.38%)	75 (1.1%)	0.070938	0.52682
491	GO:0043086	negative regulation of catalytic activity	31 (1.29%)	70 (1.03%)	0.07215	0.533816
492	GO:0009719	response to endogenous stimulus	128 (5.34%)	327 (4.81%)	0.072173	0.533816
493	GO:0010632	regulation of epithelial cell migration	19 (0.79%)	40 (0.59%)	0.07332	0.541199
494	GO:0006468	protein phosphorylation	84 (3.51%)	209 (3.07%)	0.07357	0.541944
495	GO:0006913	nucleocytoplasmic transport	43 (1.79%)	101 (1.48%)	0.074119	0.544889
496	GO:0045859	regulation of protein kinase activity	67 (2.8%)	164 (2.41%)	0.074891	0.548633
497	GO:0007417	central nervous system development	100 (4.17%)	252 (3.7%)	0.07493	0.548633
498	GO:0048584	positive regulation of response to stimulus	107 (4.47%)	271 (3.98%)	0.076224	0.550905
499	GO:0006874	cellular calcium ion homeostasis	14 (0.58%)	28 (0.41%)	0.076636	0.550905
500	GO:0010721	negative regulation of cell development	14 (0.58%)	28 (0.41%)	0.076636	0.550905
501	GO:0055074	calcium ion homeostasis	14 (0.58%)	28 (0.41%)	0.076636	0.550905
502	GO:1901699	cellular response to nitrogen compound	14 (0.58%)	28 (0.41%)	0.076636	0.550905
503	GO:0008286	insulin receptor signaling pathway	8 (0.33%)	14 (0.21%)	0.077663	0.550905
504	GO:0010522	regulation of calcium ion transport into cytosol	8 (0.33%)	14 (0.21%)	0.077663	0.550905
505	GO:0019079	viral genome replication	8 (0.33%)	14 (0.21%)	0.077663	0.550905
506	GO:0032869	cellular response to insulin stimulus	8 (0.33%)	14 (0.21%)	0.077663	0.550905
507	GO:0043279	response to alkaloid	8 (0.33%)	14 (0.21%)	0.077663	0.550905
508	GO:0046890	regulation of lipid biosynthetic process	8 (0.33%)	14 (0.21%)	0.077663	0.550905
509	GO:0050817	coagulation	8 (0.33%)	14 (0.21%)	0.077663	0.550905
510	GO:0051282	regulation of sequestering of calcium ion	8 (0.33%)	14 (0.21%)	0.077663	0.550905
511	GO:0055007	cardiac muscle cell differentiation	8 (0.33%)	14 (0.21%)	0.077663	0.550905
512	GO:0071375	cellular response to peptide hormone stimulus	8 (0.33%)	14 (0.21%)	0.077663	0.550905
513	GO:1901653	cellular response to peptide	8 (0.33%)	14 (0.21%)	0.077663	0.550905
514	GO:0035239	tube morphogenesis	49 (2.05%)	117 (1.72%)	0.078257	0.554038
515	GO:0007162	negative regulation of cell adhesion	11 (0.46%)	21 (0.31%)	0.079995	0.561972
516	GO:0007219	Notch signaling pathway	11 (0.46%)	21 (0.31%)	0.079995	0.561972
517	GO:0040013	negative regulation of locomotion	11 (0.46%)	21 (0.31%)	0.079995	0.561972
518	GO:1901988	negative regulation of cell cycle phase transition	11 (0.46%)	21 (0.31%)	0.079995	0.561972
519	GO:0007187	G-protein coupled receptor signaling pathway, coupled to cyclic nucleotide second messenger	16 (0.67%)	33 (0.49%)	0.080169	0.562113
520	GO:0010975	regulation of neuron projection development	26 (1.09%)	58 (0.85%)	0.082111	0.563273
521	GO:0010810	regulation of cell-substrate adhesion	18 (0.75%)	38 (0.56%)	0.082181	0.563273
522	GO:0048754	branching morphogenesis of an epithelial tube	18 (0.75%)	38 (0.56%)	0.082181	0.563273
523	GO:0001838	embryonic epithelial tube formation	20 (0.83%)	43 (0.63%)	0.083122	0.563273
524	GO:0072175	epithelial tube formation	20 (0.83%)	43 (0.63%)	0.083122	0.563273
525	GO:0030162	regulation of proteolysis	22 (0.92%)	48 (0.71%)	0.083294	0.563273
526	GO:0051726	regulation of cell cycle	53 (2.21%)	128 (1.88%)	0.083771	0.563273
527	GO:0030098	lymphocyte differentiation	33 (1.38%)	76 (1.12%)	0.084299	0.563273
528	GO:0001817	regulation of cytokine production	38 (1.59%)	89 (1.31%)	0.085675	0.563273
529	GO:0010948	negative regulation of cell cycle process	13 (0.54%)	26 (0.38%)	0.086456	0.563273
530	GO:0022411	cellular component disassembly	13 (0.54%)	26 (0.38%)	0.086456	0.563273
531	GO:0055088	lipid homeostasis	13 (0.54%)	26 (0.38%)	0.086456	0.563273
532	GO:0009132	nucleoside diphosphate metabolic process	7 (0.29%)	12 (0.18%)	0.087007	0.563273
533	GO:0015908	fatty acid transport	7 (0.29%)	12 (0.18%)	0.087007	0.563273
534	GO:0019218	regulation of steroid metabolic process	7 (0.29%)	12 (0.18%)	0.087007	0.563273
535	GO:0030100	regulation of endocytosis	7 (0.29%)	12 (0.18%)	0.087007	0.563273
536	GO:0035567	non-canonical Wnt signaling pathway	7 (0.29%)	12 (0.18%)	0.087007	0.563273
537	GO:0071621	granulocyte chemotaxis	7 (0.29%)	12 (0.18%)	0.087007	0.563273
538	GO:0086001	cardiac muscle cell action potential	7 (0.29%)	12 (0.18%)	0.087007	0.563273
539	GO:0097530	granulocyte migration	7 (0.29%)	12 (0.18%)	0.087007	0.563273
540	GO:0080090	regulation of primary metabolic process	245 (10.23%)	650 (9.55%)	0.08934	0.563273
541	GO:0003073	regulation of systemic arterial blood pressure	10 (0.42%)	19 (0.28%)	0.090448	0.563273
542	GO:0032103	positive regulation of response to external stimulus	10 (0.42%)	19 (0.28%)	0.090448	0.563273
543	GO:0060191	regulation of lipase activity	10 (0.42%)	19 (0.28%)	0.090448	0.563273
544	GO:0051169	nuclear transport	44 (1.84%)	105 (1.54%)	0.090643	0.563273
545	GO:0008380	RNA splicing	39 (1.63%)	92 (1.35%)	0.091087	0.563273
546	GO:0030324	lung development	17 (0.71%)	36 (0.53%)	0.092203	0.563273
547	GO:0002286	T cell activation involved in immune response	6 (0.25%)	10 (0.15%)	0.097329	0.563273
548	GO:0016445	somatic diversification of immunoglobulins	6 (0.25%)	10 (0.15%)	0.097329	0.563273
549	GO:0016447	somatic recombination of immunoglobulin gene segments	6 (0.25%)	10 (0.15%)	0.097329	0.563273
550	GO:0031016	pancreas development	6 (0.25%)	10 (0.15%)	0.097329	0.563273
551	GO:0045665	negative regulation of neuron differentiation	6 (0.25%)	10 (0.15%)	0.097329	0.563273
552	GO:0061245	establishment or maintenance of bipolar cell polarity	6 (0.25%)	10 (0.15%)	0.097329	0.563273
553	GO:0072091	regulation of stem cell proliferation	6 (0.25%)	10 (0.15%)	0.097329	0.563273
554	GO:0002685	regulation of leukocyte migration	12 (0.5%)	24 (0.35%)	0.097716	0.563273
555	GO:0007009	plasma membrane organization	12 (0.5%)	24 (0.35%)	0.097716	0.563273
556	GO:0055092	sterol homeostasis	12 (0.5%)	24 (0.35%)	0.097716	0.563273
557	GO:1902532	negative regulation of intracellular signal transduction	12 (0.5%)	24 (0.35%)	0.097716	0.563273
558	GO:0023051	regulation of signaling	192 (8.01%)	506 (7.44%)	0.099304	0.563273
559	GO:1901293	nucleoside phosphate biosynthetic process	38 (1.59%)	90 (1.32%)	0.099546	0.563273
560	GO:0042127	regulation of cell proliferation	72 (3.01%)	180 (2.65%)	0.100444	0.563273
561	GO:0008217	regulation of blood pressure	14 (0.58%)	29 (0.43%)	0.10168	0.563273
562	GO:0048565	digestive tract development	14 (0.58%)	29 (0.43%)	0.10168	0.563273
563	GO:0055123	digestive system development	14 (0.58%)	29 (0.43%)	0.10168	0.563273
564	GO:0022414	reproductive process	105 (4.38%)	269 (3.95%)	0.102113	0.563273
565	GO:0002687	positive regulation of leukocyte migration	9 (0.38%)	17 (0.25%)	0.102506	0.563273
566	GO:0003156	regulation of organ formation	9 (0.38%)	17 (0.25%)	0.102506	0.563273
567	GO:0045685	regulation of glial cell differentiation	9 (0.38%)	17 (0.25%)	0.102506	0.563273
568	GO:0050877	neurological system process	76 (3.17%)	191 (2.81%)	0.103407	0.563273
569	GO:0002694	regulation of leukocyte activation	20 (0.83%)	44 (0.65%)	0.103633	0.563273
570	GO:0031323	regulation of cellular metabolic process	257 (10.73%)	686 (10.08%)	0.104454	0.563273
571	GO:0060537	muscle tissue development	47 (1.96%)	114 (1.68%)	0.105264	0.563273
572	GO:0006397	mRNA processing	34 (1.42%)	80 (1.18%)	0.105788	0.563273
573	GO:0046390	ribose phosphate biosynthetic process	27 (1.13%)	62 (0.91%)	0.107334	0.563273
574	GO:0001523	retinoid metabolic process	5 (0.21%)	8 (0.12%)	0.108453	0.563273
575	GO:0001906	cell killing	5 (0.21%)	8 (0.12%)	0.108453	0.563273
576	GO:0001909	leukocyte mediated cytotoxicity	5 (0.21%)	8 (0.12%)	0.108453	0.563273
577	GO:0002204	somatic recombination of immunoglobulin genes involved in immune response	5 (0.21%)	8 (0.12%)	0.108453	0.563273
578	GO:0002208	somatic diversification of immunoglobulins involved in immune response	5 (0.21%)	8 (0.12%)	0.108453	0.563273
579	GO:0006692	prostanoid metabolic process	5 (0.21%)	8 (0.12%)	0.108453	0.563273
580	GO:0006901	vesicle coating	5 (0.21%)	8 (0.12%)	0.108453	0.563273
581	GO:0009988	cell-cell recognition	5 (0.21%)	8 (0.12%)	0.108453	0.563273
582	GO:0014821	phasic smooth muscle contraction	5 (0.21%)	8 (0.12%)	0.108453	0.563273
583	GO:0016572	histone phosphorylation	5 (0.21%)	8 (0.12%)	0.108453	0.563273
584	GO:0032481	positive regulation of type I interferon production	5 (0.21%)	8 (0.12%)	0.108453	0.563273
585	GO:0034763	negative regulation of transmembrane transport	5 (0.21%)	8 (0.12%)	0.108453	0.563273
586	GO:0034766	negative regulation of ion transmembrane transport	5 (0.21%)	8 (0.12%)	0.108453	0.563273
587	GO:0044236	multicellular organism metabolic process	5 (0.21%)	8 (0.12%)	0.108453	0.563273
588	GO:0044259	multicellular organismal macromolecule metabolic process	5 (0.21%)	8 (0.12%)	0.108453	0.563273
589	GO:0051048	negative regulation of secretion	5 (0.21%)	8 (0.12%)	0.108453	0.563273
590	GO:0051279	regulation of release of sequestered calcium ion into cytosol	5 (0.21%)	8 (0.12%)	0.108453	0.563273
591	GO:0090279	regulation of calcium ion import	5 (0.21%)	8 (0.12%)	0.108453	0.563273
592	GO:0023052	signaling	567 (23.66%)	1551 (22.8%)	0.109588	0.563273
593	GO:0044700	single organism signaling	567 (23.66%)	1551 (22.8%)	0.109588	0.563273
594	GO:0010646	regulation of cell communication	191 (7.97%)	505 (7.42%)	0.110372	0.563273
595	GO:0045930	negative regulation of mitotic cell cycle	11 (0.46%)	22 (0.32%)	0.110683	0.563273
596	GO:0048638	regulation of developmental growth	11 (0.46%)	22 (0.32%)	0.110683	0.563273
597	GO:0009725	response to hormone	72 (3.01%)	181 (2.66%)	0.111042	0.563273
598	GO:0016477	cell migration	95 (3.96%)	243 (3.57%)	0.111534	0.563273
599	GO:0006629	lipid metabolic process	116 (4.84%)	300 (4.41%)	0.111973	0.563273
600	GO:0010562	positive regulation of phosphorus metabolic process	70 (2.92%)	176 (2.59%)	0.115099	0.563273
601	GO:0045937	positive regulation of phosphate metabolic process	70 (2.92%)	176 (2.59%)	0.115099	0.563273
602	GO:0044092	negative regulation of molecular function	64 (2.67%)	160 (2.35%)	0.115903	0.563273
603	GO:0007435	salivary gland morphogenesis	8 (0.33%)	15 (0.22%)	0.116498	0.563273
604	GO:0009069	serine family amino acid metabolic process	8 (0.33%)	15 (0.22%)	0.116498	0.563273
605	GO:0043242	negative regulation of protein complex disassembly	8 (0.33%)	15 (0.22%)	0.116498	0.563273
606	GO:0043244	regulation of protein complex disassembly	8 (0.33%)	15 (0.22%)	0.116498	0.563273
607	GO:0045446	endothelial cell differentiation	8 (0.33%)	15 (0.22%)	0.116498	0.563273
608	GO:0055081	anion homeostasis	8 (0.33%)	15 (0.22%)	0.116498	0.563273
609	GO:1901879	regulation of protein depolymerization	8 (0.33%)	15 (0.22%)	0.116498	0.563273
610	GO:1901880	negative regulation of protein depolymerization	8 (0.33%)	15 (0.22%)	0.116498	0.563273
611	GO:0071900	regulation of protein serine/threonine kinase activity	44 (1.84%)	107 (1.57%)	0.118198	0.563273
612	GO:0000726	non-recombinational repair	4 (0.17%)	6 (0.09%)	0.11967	0.563273
613	GO:0002700	regulation of production of molecular mediator of immune response	4 (0.17%)	6 (0.09%)	0.11967	0.563273
614	GO:0003160	endocardium morphogenesis	4 (0.17%)	6 (0.09%)	0.11967	0.563273
615	GO:0003254	regulation of membrane depolarization	4 (0.17%)	6 (0.09%)	0.11967	0.563273
616	GO:0006414	translational elongation	4 (0.17%)	6 (0.09%)	0.11967	0.563273
617	GO:0014015	positive regulation of gliogenesis	4 (0.17%)	6 (0.09%)	0.11967	0.563273
618	GO:0014046	dopamine secretion	4 (0.17%)	6 (0.09%)	0.11967	0.563273
619	GO:0014072	response to isoquinoline alkaloid	4 (0.17%)	6 (0.09%)	0.11967	0.563273
620	GO:0015872	dopamine transport	4 (0.17%)	6 (0.09%)	0.11967	0.563273
621	GO:0030856	regulation of epithelial cell differentiation	4 (0.17%)	6 (0.09%)	0.11967	0.563273
622	GO:0032355	response to estradiol	4 (0.17%)	6 (0.09%)	0.11967	0.563273
623	GO:0035850	epithelial cell differentiation involved in kidney development	4 (0.17%)	6 (0.09%)	0.11967	0.563273
624	GO:0043647	inositol phosphate metabolic process	4 (0.17%)	6 (0.09%)	0.11967	0.563273
625	GO:0045687	positive regulation of glial cell differentiation	4 (0.17%)	6 (0.09%)	0.11967	0.563273
626	GO:0048639	positive regulation of developmental growth	4 (0.17%)	6 (0.09%)	0.11967	0.563273
627	GO:0048663	neuron fate commitment	4 (0.17%)	6 (0.09%)	0.11967	0.563273
628	GO:0050432	catecholamine secretion	4 (0.17%)	6 (0.09%)	0.11967	0.563273
629	GO:0050918	positive chemotaxis	4 (0.17%)	6 (0.09%)	0.11967	0.563273
630	GO:0051339	regulation of lyase activity	4 (0.17%)	6 (0.09%)	0.11967	0.563273
631	GO:0051937	catecholamine transport	4 (0.17%)	6 (0.09%)	0.11967	0.563273
632	GO:0060425	lung morphogenesis	4 (0.17%)	6 (0.09%)	0.11967	0.563273
633	GO:0060612	adipose tissue development	4 (0.17%)	6 (0.09%)	0.11967	0.563273
634	GO:0060706	cell differentiation involved in embryonic placenta development	4 (0.17%)	6 (0.09%)	0.11967	0.563273
635	GO:0061005	cell differentiation involved in kidney development	4 (0.17%)	6 (0.09%)	0.11967	0.563273
636	GO:1901983	regulation of protein acetylation	4 (0.17%)	6 (0.09%)	0.11967	0.563273
637	GO:0000019	regulation of mitotic recombination	2 (0.08%)	2 (0.03%)	0.123973	0.563273
638	GO:0001658	branching involved in ureteric bud morphogenesis	2 (0.08%)	2 (0.03%)	0.123973	0.563273
639	GO:0001736	establishment of planar polarity	2 (0.08%)	2 (0.03%)	0.123973	0.563273
640	GO:0001756	somitogenesis	2 (0.08%)	2 (0.03%)	0.123973	0.563273
641	GO:0001881	receptor recycling	2 (0.08%)	2 (0.03%)	0.123973	0.563273
642	GO:0002360	T cell lineage commitment	2 (0.08%)	2 (0.03%)	0.123973	0.563273
643	GO:0002444	myeloid leukocyte mediated immunity	2 (0.08%)	2 (0.03%)	0.123973	0.563273
644	GO:0002513	tolerance induction to self antigen	2 (0.08%)	2 (0.03%)	0.123973	0.563273
645	GO:0002514	B cell tolerance induction	2 (0.08%)	2 (0.03%)	0.123973	0.563273
646	GO:0002517	T cell tolerance induction	2 (0.08%)	2 (0.03%)	0.123973	0.563273
647	GO:0002701	negative regulation of production of molecular mediator of immune response	2 (0.08%)	2 (0.03%)	0.123973	0.563273
648	GO:0002719	negative regulation of cytokine production involved in immune response	2 (0.08%)	2 (0.03%)	0.123973	0.563273
649	GO:0002832	negative regulation of response to biotic stimulus	2 (0.08%)	2 (0.03%)	0.123973	0.563273
650	GO:0003081	regulation of systemic arterial blood pressure by renin-angiotensin	2 (0.08%)	2 (0.03%)	0.123973	0.563273
651	GO:0003129	heart induction	2 (0.08%)	2 (0.03%)	0.123973	0.563273
652	GO:0003176	aortic valve development	2 (0.08%)	2 (0.03%)	0.123973	0.563273
653	GO:0003215	cardiac right ventricle morphogenesis	2 (0.08%)	2 (0.03%)	0.123973	0.563273
654	GO:0003284	septum primum development	2 (0.08%)	2 (0.03%)	0.123973	0.563273
655	GO:0006805	xenobiotic metabolic process	2 (0.08%)	2 (0.03%)	0.123973	0.563273
656	GO:0006924	activation-induced cell death of T cells	2 (0.08%)	2 (0.03%)	0.123973	0.563273
657	GO:0006971	hypotonic response	2 (0.08%)	2 (0.03%)	0.123973	0.563273
658	GO:0007164	establishment of tissue polarity	2 (0.08%)	2 (0.03%)	0.123973	0.563273
659	GO:0007271	synaptic transmission, cholinergic	2 (0.08%)	2 (0.03%)	0.123973	0.563273
660	GO:0007274	neuromuscular synaptic transmission	2 (0.08%)	2 (0.03%)	0.123973	0.563273
661	GO:0007343	egg activation	2 (0.08%)	2 (0.03%)	0.123973	0.563273
662	GO:0007585	respiratory gaseous exchange	2 (0.08%)	2 (0.03%)	0.123973	0.563273
663	GO:0009133	nucleoside diphosphate biosynthetic process	2 (0.08%)	2 (0.03%)	0.123973	0.563273
664	GO:0009138	pyrimidine nucleoside diphosphate metabolic process	2 (0.08%)	2 (0.03%)	0.123973	0.563273
665	GO:0009139	pyrimidine nucleoside diphosphate biosynthetic process	2 (0.08%)	2 (0.03%)	0.123973	0.563273
666	GO:0009143	nucleoside triphosphate catabolic process	2 (0.08%)	2 (0.03%)	0.123973	0.563273
667	GO:0009186	deoxyribonucleoside diphosphate metabolic process	2 (0.08%)	2 (0.03%)	0.123973	0.563273
668	GO:0009189	deoxyribonucleoside diphosphate biosynthetic process	2 (0.08%)	2 (0.03%)	0.123973	0.563273
669	GO:0009196	pyrimidine deoxyribonucleoside diphosphate metabolic process	2 (0.08%)	2 (0.03%)	0.123973	0.563273
670	GO:0009197	pyrimidine deoxyribonucleoside diphosphate biosynthetic process	2 (0.08%)	2 (0.03%)	0.123973	0.563273
671	GO:0009410	response to xenobiotic stimulus	2 (0.08%)	2 (0.03%)	0.123973	0.563273
672	GO:0010165	response to X-ray	2 (0.08%)	2 (0.03%)	0.123973	0.563273
673	GO:0010224	response to UV-B	2 (0.08%)	2 (0.03%)	0.123973	0.563273
674	GO:0010565	regulation of cellular ketone metabolic process	2 (0.08%)	2 (0.03%)	0.123973	0.563273
675	GO:0010901	regulation of very-low-density lipoprotein particle remodeling	2 (0.08%)	2 (0.03%)	0.123973	0.563273
676	GO:0010915	regulation of very-low-density lipoprotein particle clearance	2 (0.08%)	2 (0.03%)	0.123973	0.563273
677	GO:0014819	regulation of skeletal muscle contraction	2 (0.08%)	2 (0.03%)	0.123973	0.563273
678	GO:0014848	urinary tract smooth muscle contraction	2 (0.08%)	2 (0.03%)	0.123973	0.563273
679	GO:0014866	skeletal myofibril assembly	2 (0.08%)	2 (0.03%)	0.123973	0.563273
680	GO:0015851	nucleobase transport	2 (0.08%)	2 (0.03%)	0.123973	0.563273
681	GO:0019217	regulation of fatty acid metabolic process	2 (0.08%)	2 (0.03%)	0.123973	0.563273
682	GO:0021561	facial nerve development	2 (0.08%)	2 (0.03%)	0.123973	0.563273
683	GO:0021877	forebrain neuron fate commitment	2 (0.08%)	2 (0.03%)	0.123973	0.563273
684	GO:0021892	cerebral cortex GABAergic interneuron differentiation	2 (0.08%)	2 (0.03%)	0.123973	0.563273
685	GO:0021895	cerebral cortex neuron differentiation	2 (0.08%)	2 (0.03%)	0.123973	0.563273
686	GO:0021898	commitment of multipotent stem cells to neuronal lineage in forebrain	2 (0.08%)	2 (0.03%)	0.123973	0.563273
687	GO:0021984	adenohypophysis development	2 (0.08%)	2 (0.03%)	0.123973	0.563273
688	GO:0030299	intestinal cholesterol absorption	2 (0.08%)	2 (0.03%)	0.123973	0.563273
689	GO:0030581	symbiont intracellular protein transport in host	2 (0.08%)	2 (0.03%)	0.123973	0.563273
690	GO:0030857	negative regulation of epithelial cell differentiation	2 (0.08%)	2 (0.03%)	0.123973	0.563273
691	GO:0030901	midbrain development	2 (0.08%)	2 (0.03%)	0.123973	0.563273
692	GO:0031145	anaphase-promoting complex-dependent proteasomal ubiquitin-dependent protein catabolic process	2 (0.08%)	2 (0.03%)	0.123973	0.563273
693	GO:0031341	regulation of cell killing	2 (0.08%)	2 (0.03%)	0.123973	0.563273
694	GO:0032304	negative regulation of icosanoid secretion	2 (0.08%)	2 (0.03%)	0.123973	0.563273
695	GO:0032372	negative regulation of sterol transport	2 (0.08%)	2 (0.03%)	0.123973	0.563273
696	GO:0032375	negative regulation of cholesterol transport	2 (0.08%)	2 (0.03%)	0.123973	0.563273
697	GO:0032891	negative regulation of organic acid transport	2 (0.08%)	2 (0.03%)	0.123973	0.563273
698	GO:0034104	negative regulation of tissue remodeling	2 (0.08%)	2 (0.03%)	0.123973	0.563273
699	GO:0034644	cellular response to UV	2 (0.08%)	2 (0.03%)	0.123973	0.563273
700	GO:0035019	somatic stem cell population maintenance	2 (0.08%)	2 (0.03%)	0.123973	0.563273
701	GO:0035809	regulation of urine volume	2 (0.08%)	2 (0.03%)	0.123973	0.563273
702	GO:0035878	nail development	2 (0.08%)	2 (0.03%)	0.123973	0.563273
703	GO:0040020	regulation of meiotic nuclear division	2 (0.08%)	2 (0.03%)	0.123973	0.563273
704	GO:0042116	macrophage activation	2 (0.08%)	2 (0.03%)	0.123973	0.563273
705	GO:0042506	tyrosine phosphorylation of Stat5 protein	2 (0.08%)	2 (0.03%)	0.123973	0.563273
706	GO:0042637	catagen	2 (0.08%)	2 (0.03%)	0.123973	0.563273
707	GO:0042693	muscle cell fate commitment	2 (0.08%)	2 (0.03%)	0.123973	0.563273
708	GO:0044036	cell wall macromolecule metabolic process	2 (0.08%)	2 (0.03%)	0.123973	0.563273
709	GO:0044241	lipid digestion	2 (0.08%)	2 (0.03%)	0.123973	0.563273
710	GO:0044766	multi-organism transport	2 (0.08%)	2 (0.03%)	0.123973	0.563273
711	GO:0044851	hair cycle phase	2 (0.08%)	2 (0.03%)	0.123973	0.563273
712	GO:0045745	positive regulation of G-protein coupled receptor protein signaling pathway	2 (0.08%)	2 (0.03%)	0.123973	0.563273
713	GO:0045834	positive regulation of lipid metabolic process	2 (0.08%)	2 (0.03%)	0.123973	0.563273
714	GO:0045836	positive regulation of meiotic nuclear division	2 (0.08%)	2 (0.03%)	0.123973	0.563273
715	GO:0045921	positive regulation of exocytosis	2 (0.08%)	2 (0.03%)	0.123973	0.563273
716	GO:0046889	positive regulation of lipid biosynthetic process	2 (0.08%)	2 (0.03%)	0.123973	0.563273
717	GO:0048669	collateral sprouting in absence of injury	2 (0.08%)	2 (0.03%)	0.123973	0.563273
718	GO:0048820	hair follicle maturation	2 (0.08%)	2 (0.03%)	0.123973	0.563273
719	GO:0050764	regulation of phagocytosis	2 (0.08%)	2 (0.03%)	0.123973	0.563273
720	GO:0050777	negative regulation of immune response	2 (0.08%)	2 (0.03%)	0.123973	0.563273
721	GO:0050892	intestinal absorption	2 (0.08%)	2 (0.03%)	0.123973	0.563273
722	GO:0051148	negative regulation of muscle cell differentiation	2 (0.08%)	2 (0.03%)	0.123973	0.563273
723	GO:0051708	intracellular protein transport in other organism involved in symbiotic interaction	2 (0.08%)	2 (0.03%)	0.123973	0.563273
724	GO:0051781	positive regulation of cell division	2 (0.08%)	2 (0.03%)	0.123973	0.563273
725	GO:0051785	positive regulation of nuclear division	2 (0.08%)	2 (0.03%)	0.123973	0.563273
726	GO:0060070	canonical Wnt signaling pathway	2 (0.08%)	2 (0.03%)	0.123973	0.563273
727	GO:0060675	ureteric bud morphogenesis	2 (0.08%)	2 (0.03%)	0.123973	0.563273
728	GO:0060828	regulation of canonical Wnt signaling pathway	2 (0.08%)	2 (0.03%)	0.123973	0.563273
729	GO:0061053	somite development	2 (0.08%)	2 (0.03%)	0.123973	0.563273
730	GO:0070070	proton-transporting V-type ATPase complex assembly	2 (0.08%)	2 (0.03%)	0.123973	0.563273
731	GO:0071312	cellular response to alkaloid	2 (0.08%)	2 (0.03%)	0.123973	0.563273
732	GO:0071466	cellular response to xenobiotic stimulus	2 (0.08%)	2 (0.03%)	0.123973	0.563273
733	GO:0071478	cellular response to radiation	2 (0.08%)	2 (0.03%)	0.123973	0.563273
734	GO:0071482	cellular response to light stimulus	2 (0.08%)	2 (0.03%)	0.123973	0.563273
735	GO:0071554	cell wall organization or biogenesis	2 (0.08%)	2 (0.03%)	0.123973	0.563273
736	GO:0071867	response to monoamine	2 (0.08%)	2 (0.03%)	0.123973	0.563273
737	GO:0071868	cellular response to monoamine stimulus	2 (0.08%)	2 (0.03%)	0.123973	0.563273
738	GO:0071869	response to catecholamine	2 (0.08%)	2 (0.03%)	0.123973	0.563273
739	GO:0071870	cellular response to catecholamine stimulus	2 (0.08%)	2 (0.03%)	0.123973	0.563273
740	GO:0072047	proximal/distal pattern formation involved in nephron development	2 (0.08%)	2 (0.03%)	0.123973	0.563273
741	GO:0072079	nephron tubule formation	2 (0.08%)	2 (0.03%)	0.123973	0.563273
742	GO:0072109	glomerular mesangium development	2 (0.08%)	2 (0.03%)	0.123973	0.563273
743	GO:0072110	glomerular mesangial cell proliferation	2 (0.08%)	2 (0.03%)	0.123973	0.563273
744	GO:0072111	cell proliferation involved in kidney development	2 (0.08%)	2 (0.03%)	0.123973	0.563273
745	GO:0072127	renal capsule development	2 (0.08%)	2 (0.03%)	0.123973	0.563273
746	GO:0072128	renal capsule morphogenesis	2 (0.08%)	2 (0.03%)	0.123973	0.563273
747	GO:0072129	renal capsule formation	2 (0.08%)	2 (0.03%)	0.123973	0.563273
748	GO:0072130	renal capsule specification	2 (0.08%)	2 (0.03%)	0.123973	0.563273
749	GO:0072311	glomerular epithelial cell differentiation	2 (0.08%)	2 (0.03%)	0.123973	0.563273
750	GO:0090153	regulation of sphingolipid biosynthetic process	2 (0.08%)	2 (0.03%)	0.123973	0.563273
751	GO:0090154	positive regulation of sphingolipid biosynthetic process	2 (0.08%)	2 (0.03%)	0.123973	0.563273
752	GO:0097154	GABAergic neuron differentiation	2 (0.08%)	2 (0.03%)	0.123973	0.563273
753	GO:0098801	regulation of renal system process	2 (0.08%)	2 (0.03%)	0.123973	0.563273
754	GO:0098856	intestinal lipid absorption	2 (0.08%)	2 (0.03%)	0.123973	0.563273
755	GO:0098900	regulation of action potential	2 (0.08%)	2 (0.03%)	0.123973	0.563273
756	GO:0098901	regulation of cardiac muscle cell action potential	2 (0.08%)	2 (0.03%)	0.123973	0.563273
757	GO:1901985	positive regulation of protein acetylation	2 (0.08%)	2 (0.03%)	0.123973	0.563273
758	GO:1902460	regulation of mesenchymal stem cell proliferation	2 (0.08%)	2 (0.03%)	0.123973	0.563273
759	GO:1902579	multi-organism localization	2 (0.08%)	2 (0.03%)	0.123973	0.563273
760	GO:1902583	multi-organism intracellular transport	2 (0.08%)	2 (0.03%)	0.123973	0.563273
761	GO:1903307	positive regulation of regulated secretory pathway	2 (0.08%)	2 (0.03%)	0.123973	0.563273
762	GO:1903792	negative regulation of anion transport	2 (0.08%)	2 (0.03%)	0.123973	0.563273
763	GO:2000040	regulation of planar cell polarity pathway involved in axis elongation	2 (0.08%)	2 (0.03%)	0.123973	0.563273
764	GO:2000095	regulation of Wnt signaling pathway, planar cell polarity pathway	2 (0.08%)	2 (0.03%)	0.123973	0.563273
765	GO:2000192	negative regulation of fatty acid transport	2 (0.08%)	2 (0.03%)	0.123973	0.563273
766	GO:2000378	negative regulation of reactive oxygen species metabolic process	2 (0.08%)	2 (0.03%)	0.123973	0.563273
767	GO:2000758	positive regulation of peptidyl-lysine acetylation	2 (0.08%)	2 (0.03%)	0.123973	0.563273
768	GO:0045785	positive regulation of cell adhesion	10 (0.42%)	20 (0.29%)	0.125693	0.563273
769	GO:0050768	negative regulation of neurogenesis	10 (0.42%)	20 (0.29%)	0.125693	0.563273
770	GO:0006606	protein import into nucleus	20 (0.83%)	45 (0.66%)	0.127045	0.563273
771	GO:0044744	protein targeting to nucleus	20 (0.83%)	45 (0.66%)	0.127045	0.563273
772	GO:1902593	single-organism nuclear import	20 (0.83%)	45 (0.66%)	0.127045	0.563273
773	GO:1903047	mitotic cell cycle process	43 (1.79%)	105 (1.54%)	0.128147	0.563273
774	GO:0001759	organ induction	3 (0.13%)	4 (0.06%)	0.128474	0.563273
775	GO:0001964	startle response	3 (0.13%)	4 (0.06%)	0.128474	0.563273
776	GO:0002320	lymphoid progenitor cell differentiation	3 (0.13%)	4 (0.06%)	0.128474	0.563273
777	GO:0002699	positive regulation of immune effector process	3 (0.13%)	4 (0.06%)	0.128474	0.563273
778	GO:0006699	bile acid biosynthetic process	3 (0.13%)	4 (0.06%)	0.128474	0.563273
779	GO:0006705	mineralocorticoid biosynthetic process	3 (0.13%)	4 (0.06%)	0.128474	0.563273
780	GO:0006817	phosphate ion transport	3 (0.13%)	4 (0.06%)	0.128474	0.563273
781	GO:0007204	positive regulation of cytosolic calcium ion concentration	3 (0.13%)	4 (0.06%)	0.128474	0.563273
782	GO:0008206	bile acid metabolic process	3 (0.13%)	4 (0.06%)	0.128474	0.563273
783	GO:0008212	mineralocorticoid metabolic process	3 (0.13%)	4 (0.06%)	0.128474	0.563273
784	GO:0008272	sulfate transport	3 (0.13%)	4 (0.06%)	0.128474	0.563273
785	GO:0008299	isoprenoid biosynthetic process	3 (0.13%)	4 (0.06%)	0.128474	0.563273
786	GO:0010002	cardioblast differentiation	3 (0.13%)	4 (0.06%)	0.128474	0.563273
787	GO:0010561	negative regulation of glycoprotein biosynthetic process	3 (0.13%)	4 (0.06%)	0.128474	0.563273
788	GO:0010829	negative regulation of glucose transport	3 (0.13%)	4 (0.06%)	0.128474	0.563273
789	GO:0010883	regulation of lipid storage	3 (0.13%)	4 (0.06%)	0.128474	0.563273
790	GO:0010984	regulation of lipoprotein particle clearance	3 (0.13%)	4 (0.06%)	0.128474	0.563273
791	GO:0016102	diterpenoid biosynthetic process	3 (0.13%)	4 (0.06%)	0.128474	0.563273
792	GO:0016114	terpenoid biosynthetic process	3 (0.13%)	4 (0.06%)	0.128474	0.563273
793	GO:0018198	peptidyl-cysteine modification	3 (0.13%)	4 (0.06%)	0.128474	0.563273
794	GO:0021534	cell proliferation in hindbrain	3 (0.13%)	4 (0.06%)	0.128474	0.563273
795	GO:0021924	cell proliferation in external granule layer	3 (0.13%)	4 (0.06%)	0.128474	0.563273
796	GO:0030279	negative regulation of ossification	3 (0.13%)	4 (0.06%)	0.128474	0.563273
797	GO:0030540	female genitalia development	3 (0.13%)	4 (0.06%)	0.128474	0.563273
798	GO:0032341	aldosterone metabolic process	3 (0.13%)	4 (0.06%)	0.128474	0.563273
799	GO:0032342	aldosterone biosynthetic process	3 (0.13%)	4 (0.06%)	0.128474	0.563273
800	GO:0032769	negative regulation of monooxygenase activity	3 (0.13%)	4 (0.06%)	0.128474	0.563273
801	GO:0034123	positive regulation of toll-like receptor signaling pathway	3 (0.13%)	4 (0.06%)	0.128474	0.563273
802	GO:0042181	ketone biosynthetic process	3 (0.13%)	4 (0.06%)	0.128474	0.563273
803	GO:0043584	nose development	3 (0.13%)	4 (0.06%)	0.128474	0.563273
804	GO:0043666	regulation of phosphoprotein phosphatase activity	3 (0.13%)	4 (0.06%)	0.128474	0.563273
805	GO:0044848	biological phase	3 (0.13%)	4 (0.06%)	0.128474	0.563273
806	GO:0046620	regulation of organ growth	3 (0.13%)	4 (0.06%)	0.128474	0.563273
807	GO:0048588	developmental cell growth	3 (0.13%)	4 (0.06%)	0.128474	0.563273
808	GO:0051209	release of sequestered calcium ion into cytosol	3 (0.13%)	4 (0.06%)	0.128474	0.563273
809	GO:0051354	negative regulation of oxidoreductase activity	3 (0.13%)	4 (0.06%)	0.128474	0.563273
810	GO:0055003	cardiac myofibril assembly	3 (0.13%)	4 (0.06%)	0.128474	0.563273
811	GO:0055013	cardiac muscle cell development	3 (0.13%)	4 (0.06%)	0.128474	0.563273
812	GO:0060071	Wnt signaling pathway, planar cell polarity pathway	3 (0.13%)	4 (0.06%)	0.128474	0.563273
813	GO:0060401	cytosolic calcium ion transport	3 (0.13%)	4 (0.06%)	0.128474	0.563273
814	GO:0060402	calcium ion transport into cytosol	3 (0.13%)	4 (0.06%)	0.128474	0.563273
815	GO:0070071	proton-transporting two-sector ATPase complex assembly	3 (0.13%)	4 (0.06%)	0.128474	0.563273
816	GO:0070231	T cell apoptotic process	3 (0.13%)	4 (0.06%)	0.128474	0.563273
817	GO:0070233	negative regulation of T cell apoptotic process	3 (0.13%)	4 (0.06%)	0.128474	0.563273
818	GO:0070509	calcium ion import	3 (0.13%)	4 (0.06%)	0.128474	0.563273
819	GO:0070664	negative regulation of leukocyte proliferation	3 (0.13%)	4 (0.06%)	0.128474	0.563273
820	GO:0071695	anatomical structure maturation	3 (0.13%)	4 (0.06%)	0.128474	0.563273
821	GO:0072074	kidney mesenchyme development	3 (0.13%)	4 (0.06%)	0.128474	0.563273
822	GO:0072075	metanephric mesenchyme development	3 (0.13%)	4 (0.06%)	0.128474	0.563273
823	GO:0072350	tricarboxylic acid metabolic process	3 (0.13%)	4 (0.06%)	0.128474	0.563273
824	GO:0072502	cellular trivalent inorganic anion homeostasis	3 (0.13%)	4 (0.06%)	0.128474	0.563273
825	GO:0090288	negative regulation of cellular response to growth factor stimulus	3 (0.13%)	4 (0.06%)	0.128474	0.563273
826	GO:0097553	calcium ion transmembrane import into cytosol	3 (0.13%)	4 (0.06%)	0.128474	0.563273
827	GO:1901654	response to ketone	3 (0.13%)	4 (0.06%)	0.128474	0.563273
828	GO:1902656	calcium ion import into cytosol	3 (0.13%)	4 (0.06%)	0.128474	0.563273
829	GO:1903019	negative regulation of glycoprotein metabolic process	3 (0.13%)	4 (0.06%)	0.128474	0.563273
830	GO:2000756	regulation of peptidyl-lysine acetylation	3 (0.13%)	4 (0.06%)	0.128474	0.563273
831	GO:0043408	regulation of MAPK cascade	49 (2.05%)	121 (1.78%)	0.129435	0.566803
832	GO:0002443	leukocyte mediated immunity	12 (0.5%)	25 (0.37%)	0.129826	0.567833
833	GO:0072593	reactive oxygen species metabolic process	16 (0.67%)	35 (0.51%)	0.130694	0.570876
834	GO:0006164	purine nucleotide biosynthetic process	25 (1.04%)	58 (0.85%)	0.130836	0.570876
835	GO:0022409	positive regulation of cell-cell adhesion	7 (0.29%)	13 (0.19%)	0.132851	0.576903
836	GO:0033045	regulation of sister chromatid segregation	7 (0.29%)	13 (0.19%)	0.132851	0.576903
837	GO:0043367	CD4-positive, alpha-beta T cell differentiation	7 (0.29%)	13 (0.19%)	0.132851	0.576903
838	GO:0051983	regulation of chromosome segregation	7 (0.29%)	13 (0.19%)	0.132851	0.576903
839	GO:0060255	regulation of macromolecule metabolic process	257 (10.73%)	691 (10.16%)	0.134426	0.582159
840	GO:0019953	sexual reproduction	53 (2.21%)	132 (1.94%)	0.134459	0.582159
841	GO:0050865	regulation of cell activation	23 (0.96%)	53 (0.78%)	0.134541	0.582159
842	GO:0051716	cellular response to stimulus	614 (25.63%)	1689 (24.82%)	0.13568	0.586388
843	GO:0007067	mitotic nuclear division	21 (0.88%)	48 (0.71%)	0.13812	0.59552
844	GO:0017038	protein import	21 (0.88%)	48 (0.71%)	0.13812	0.59552
845	GO:0006935	chemotaxis	31 (1.29%)	74 (1.09%)	0.13892	0.597555
846	GO:0042330	taxis	31 (1.29%)	74 (1.09%)	0.13892	0.597555
847	GO:0009260	ribonucleotide biosynthetic process	26 (1.09%)	61 (0.9%)	0.139943	0.601242
848	GO:0000070	mitotic sister chromatid segregation	9 (0.38%)	18 (0.26%)	0.143176	0.607957
849	GO:0001666	response to hypoxia	9 (0.38%)	18 (0.26%)	0.143176	0.607957
850	GO:0002285	lymphocyte activation involved in immune response	9 (0.38%)	18 (0.26%)	0.143176	0.607957
851	GO:0036293	response to decreased oxygen levels	9 (0.38%)	18 (0.26%)	0.143176	0.607957
852	GO:0043462	regulation of ATPase activity	9 (0.38%)	18 (0.26%)	0.143176	0.607957
853	GO:0043624	cellular protein complex disassembly	9 (0.38%)	18 (0.26%)	0.143176	0.607957
854	GO:0048520	positive regulation of behavior	9 (0.38%)	18 (0.26%)	0.143176	0.607957
855	GO:0050921	positive regulation of chemotaxis	9 (0.38%)	18 (0.26%)	0.143176	0.607957
856	GO:0070482	response to oxygen levels	9 (0.38%)	18 (0.26%)	0.143176	0.607957
857	GO:1901991	negative regulation of mitotic cell cycle phase transition	9 (0.38%)	18 (0.26%)	0.143176	0.607957
858	GO:0009306	protein secretion	17 (0.71%)	38 (0.56%)	0.144403	0.611807
859	GO:0009152	purine ribonucleotide biosynthetic process	24 (1%)	56 (0.82%)	0.144419	0.611807
860	GO:0002065	columnar/cuboidal epithelial cell differentiation	15 (0.63%)	33 (0.49%)	0.146676	0.61981
861	GO:0006405	RNA export from nucleus	15 (0.63%)	33 (0.49%)	0.146676	0.61981
862	GO:0007281	germ cell development	11 (0.46%)	23 (0.34%)	0.14716	0.61981
863	GO:0030595	leukocyte chemotaxis	11 (0.46%)	23 (0.34%)	0.14716	0.61981
864	GO:0060326	cell chemotaxis	11 (0.46%)	23 (0.34%)	0.14716	0.61981
865	GO:0050789	regulation of biological process	911 (38.02%)	2529 (37.17%)	0.1477	0.619839
866	GO:0002683	negative regulation of immune system process	13 (0.54%)	28 (0.41%)	0.147848	0.619839
867	GO:0048704	embryonic skeletal system morphogenesis	13 (0.54%)	28 (0.41%)	0.147848	0.619839
868	GO:0050900	leukocyte migration	13 (0.54%)	28 (0.41%)	0.147848	0.619839
869	GO:0050658	RNA transport	22 (0.92%)	51 (0.75%)	0.148901	0.622817
870	GO:0051236	establishment of RNA localization	22 (0.92%)	51 (0.75%)	0.148901	0.622817
871	GO:0002377	immunoglobulin production	6 (0.25%)	11 (0.16%)	0.152148	0.623498
872	GO:0003014	renal system process	6 (0.25%)	11 (0.16%)	0.152148	0.623498
873	GO:0010595	positive regulation of endothelial cell migration	6 (0.25%)	11 (0.16%)	0.152148	0.623498
874	GO:0010965	regulation of mitotic sister chromatid separation	6 (0.25%)	11 (0.16%)	0.152148	0.623498
875	GO:0018126	protein hydroxylation	6 (0.25%)	11 (0.16%)	0.152148	0.623498
876	GO:0021955	central nervous system neuron axonogenesis	6 (0.25%)	11 (0.16%)	0.152148	0.623498
877	GO:0030219	megakaryocyte differentiation	6 (0.25%)	11 (0.16%)	0.152148	0.623498
878	GO:0032233	positive regulation of actin filament bundle assembly	6 (0.25%)	11 (0.16%)	0.152148	0.623498
879	GO:0032371	regulation of sterol transport	6 (0.25%)	11 (0.16%)	0.152148	0.623498
880	GO:0032374	regulation of cholesterol transport	6 (0.25%)	11 (0.16%)	0.152148	0.623498
881	GO:0032434	regulation of proteasomal ubiquitin-dependent protein catabolic process	6 (0.25%)	11 (0.16%)	0.152148	0.623498
882	GO:0032435	negative regulation of proteasomal ubiquitin-dependent protein catabolic process	6 (0.25%)	11 (0.16%)	0.152148	0.623498
883	GO:0033047	regulation of mitotic sister chromatid segregation	6 (0.25%)	11 (0.16%)	0.152148	0.623498
884	GO:0042177	negative regulation of protein catabolic process	6 (0.25%)	11 (0.16%)	0.152148	0.623498
885	GO:0042445	hormone metabolic process	6 (0.25%)	11 (0.16%)	0.152148	0.623498
886	GO:1901799	negative regulation of proteasomal protein catabolic process	6 (0.25%)	11 (0.16%)	0.152148	0.623498
887	GO:1903051	negative regulation of proteolysis involved in cellular protein catabolic process	6 (0.25%)	11 (0.16%)	0.152148	0.623498
888	GO:1903363	negative regulation of cellular protein catabolic process	6 (0.25%)	11 (0.16%)	0.152148	0.623498
889	GO:0043549	regulation of kinase activity	70 (2.92%)	179 (2.63%)	0.15265	0.624852
890	GO:0051170	nuclear import	20 (0.83%)	46 (0.68%)	0.15332	0.626187
891	GO:0060538	skeletal muscle organ development	20 (0.83%)	46 (0.68%)	0.15332	0.626187
892	GO:0072522	purine-containing compound biosynthetic process	25 (1.04%)	59 (0.87%)	0.154071	0.627286
893	GO:0009165	nucleotide biosynthetic process	33 (1.38%)	80 (1.18%)	0.154107	0.627286
894	GO:0043010	camera-type eye development	33 (1.38%)	80 (1.18%)	0.154107	0.627286
895	GO:0009891	positive regulation of biosynthetic process	39 (1.63%)	96 (1.41%)	0.156213	0.635148
896	GO:0001819	positive regulation of cytokine production	23 (0.96%)	54 (0.79%)	0.159385	0.6466
897	GO:0048871	multicellular organismal homeostasis	23 (0.96%)	54 (0.79%)	0.159385	0.6466
898	GO:0006954	inflammatory response	21 (0.88%)	49 (0.72%)	0.164784	0.664085
899	GO:0034504	protein localization to nucleus	21 (0.88%)	49 (0.72%)	0.164784	0.664085
900	GO:0050954	sensory perception of mechanical stimulus	21 (0.88%)	49 (0.72%)	0.164784	0.664085
901	GO:0072503	cellular divalent inorganic cation homeostasis	14 (0.58%)	31 (0.46%)	0.164789	0.664085
902	GO:0072507	divalent inorganic cation homeostasis	14 (0.58%)	31 (0.46%)	0.164789	0.664085
903	GO:0097305	response to alcohol	14 (0.58%)	31 (0.46%)	0.164789	0.664085
[truncated: 2,736 more rows]
