# Supplementary material for: De Novo Transcriptome Sequencing Analysis of Goose (Anser anser) Embryonic Skin and the Identification of Genes Related to Feather Follicle Morphogenesis at Three Stages of Development
Source: Int J Mol Sci. 2018 Oct 15;19(10):3170. doi: 10.3390/ijms19103170 (PMC6214020; doi:10.3390/ijms19103170)
Supplement: Supplementary file 1 [file ijms-19-03170-s001.zip › Supplementary File/Table S7: DEGs in E13 vs. E18 were mapped into 156 KEGG pathways.xlsx]

## Sheet: Supplementary Tables S8
E13-VS-E18 Pathway Enrichment
#	Pathway	Candidate genes with pathway annotation (592)	All genes with pathway annotation (6012)	Pvalue	Qvalue	Pathway ID
1	ECM-receptor interaction	43 (7.26%)	149 (2.48%)	0	0	ko04512
2	Focal adhesion	59 (9.97%)	321 (5.34%)	1e-06	8.4e-05	ko04510
3	Cell adhesion molecules (CAMs)	32 (5.41%)	138 (2.3%)	3e-06	0.000136	ko04514
4	Arachidonic acid metabolism	18 (3.04%)	60 (1%)	1e-05	0.000326	ko00590
5	Phagosome	37 (6.25%)	181 (3.01%)	1e-05	0.000326	ko04145
6	Neuroactive ligand-receptor interaction	48 (8.11%)	268 (4.46%)	2.3e-05	0.000606	ko04080
7	Intestinal immune network for IgA production	11 (1.86%)	28 (0.47%)	3.5e-05	0.000771	ko04672
8	Cytokine-cytokine receptor interaction	36 (6.08%)	196 (3.26%)	0.000147	0.002872	ko04060
9	Linoleic acid metabolism	10 (1.69%)	34 (0.57%)	0.001168	0.02025	ko00591
10	Vascular smooth muscle contraction	29 (4.9%)	166 (2.76%)	0.001462	0.022806	ko04270
11	Hedgehog signaling pathway	14 (2.36%)	65 (1.08%)	0.003668	0.052023	ko04340
12	alpha-Linolenic acid metabolism	9 (1.52%)	36 (0.6%)	0.006775	0.088079	ko00592
13	Drug metabolism - cytochrome P450	9 (1.52%)	37 (0.62%)	0.008192	0.098308	ko00982
14	Steroid hormone biosynthesis	9 (1.52%)	38 (0.63%)	0.009824	0.102168	ko00140
15	Tyrosine metabolism	9 (1.52%)	38 (0.63%)	0.009824	0.102168	ko00350
16	Melanogenesis	21 (3.55%)	126 (2.1%)	0.010806	0.105359	ko04916
17	Metabolism of xenobiotics by cytochrome P450	9 (1.52%)	39 (0.65%)	0.011689	0.107262	ko00980
18	Ether lipid metabolism	11 (1.86%)	55 (0.91%)	0.016553	0.136165	ko00565
19	Glycine, serine and threonine metabolism	10 (1.69%)	48 (0.8%)	0.016584	0.136165	ko00260
20	PPAR signaling pathway	17 (2.87%)	101 (1.68%)	0.0188	0.146642	ko03320
21	Glutathione metabolism	10 (1.69%)	51 (0.85%)	0.02482	0.178772	ko00480
22	Steroid biosynthesis	6 (1.01%)	24 (0.4%)	0.025582	0.178772	ko00100
23	Phenylalanine metabolism	5 (0.84%)	18 (0.3%)	0.026357	0.178772	ko00360
24	Tight junction	22 (3.72%)	154 (2.56%)	0.046589	0.302831	ko04530
25	Valine, leucine and isoleucine biosynthesis	2 (0.34%)	4 (0.07%)	0.050765	0.316775	ko00290
26	Calcium signaling pathway	29 (4.9%)	217 (3.61%)	0.053378	0.320265	ko04020
27	ABC transporters	11 (1.86%)	68 (1.13%)	0.06673	0.385554	ko02010
28	Hematopoietic cell lineage	1 (0.17%)	1 (0.02%)	0.09847	0.529699	ko04640
29	Ovarian Steroidogenesis	1 (0.17%)	1 (0.02%)	0.09847	0.529699	ko04913
30	Fatty acid biosynthesis	3 (0.51%)	12 (0.2%)	0.106795	0.555334	ko00061
31	Wnt signaling pathway	22 (3.72%)	172 (2.86%)	0.120044	0.60409	ko04310
32	Pantothenate and CoA biosynthesis	4 (0.68%)	20 (0.33%)	0.127178	0.619992	ko00770
33	Retinol metabolism	6 (1.01%)	36 (0.6%)	0.137287	0.648995	ko00830
34	Glycerolipid metabolism	14 (2.36%)	108 (1.8%)	0.173333	0.780207	ko00561
35	Arginine biosynthesis	3 (0.51%)	15 (0.25%)	0.177994	0.780207	ko00220
36	Cardiac muscle contraction	12 (2.03%)	91 (1.51%)	0.181177	0.780207	ko04260
37	MAPK signaling pathway	38 (6.42%)	333 (5.54%)	0.185049	0.780207	ko04010
38	Biosynthesis of amino acids	10 (1.69%)	75 (1.25%)	0.199736	0.819969	ko01230
39	Terpenoid backbone biosynthesis	4 (0.68%)	24 (0.4%)	0.206089	0.824357	ko00900
40	Synthesis and degradation of ketone bodies	2 (0.34%)	9 (0.15%)	0.219838	0.836455	ko00072
41	Protein digestion and absorption	2 (0.34%)	9 (0.15%)	0.219838	0.836455	ko04974
42	Primary bile acid biosynthesis	3 (0.51%)	18 (0.3%)	0.258375	0.913909	ko00120
43	Other types of O-glycan biosynthesis	6 (1.01%)	44 (0.73%)	0.262196	0.913909	ko00514
44	Caffeine metabolism	1 (0.17%)	3 (0.05%)	0.267315	0.913909	ko00232
45	Biosynthesis of secondary metabolites	46 (7.77%)	426 (7.09%)	0.270417	0.913909	ko01110
46	Adipocytokine signaling pathway	10 (1.69%)	81 (1.35%)	0.272579	0.913909	ko04920
47	Arginine and proline metabolism	9 (1.52%)	72 (1.2%)	0.275344	0.913909	ko00330
48	Glycolysis / Gluconeogenesis	8 (1.35%)	64 (1.06%)	0.29244	0.947968	ko00010
49	Mucin type O-glycan biosynthesis	5 (0.84%)	37 (0.62%)	0.297759	0.947968	ko00512
50	Natural killer cell mediated cytotoxicity	1 (0.17%)	4 (0.07%)	0.339498	1	ko04650
51	Circadian rhythm	1 (0.17%)	4 (0.07%)	0.339498	1	ko04710
52	Fatty acid degradation	5 (0.84%)	40 (0.67%)	0.358282	1	ko00071
53	Pyruvate metabolism	5 (0.84%)	41 (0.68%)	0.378612	1	ko00620
54	Adrenergic signaling in cardiomyocytes	21 (3.55%)	197 (3.28%)	0.383649	1	ko04261
55	Alanine, aspartate and glutamate metabolism	6 (1.01%)	51 (0.85%)	0.387879	1	ko00250
56	VEGF signaling pathway	10 (1.69%)	90 (1.5%)	0.393118	1	ko04370
57	Fructose and mannose metabolism	5 (0.84%)	42 (0.7%)	0.398925	1	ko00051
58	Glycerophospholipid metabolism	14 (2.36%)	130 (2.16%)	0.403453	1	ko00564
59	Purine metabolism	23 (3.89%)	219 (3.64%)	0.403884	1	ko00230
60	Aldosterone synthesis and secretion	1 (0.17%)	5 (0.08%)	0.404581	1	ko04925
61	Regulation of actin cytoskeleton	28 (4.73%)	269 (4.47%)	0.406675	1	ko04810
62	cAMP signaling pathway	2 (0.34%)	14 (0.23%)	0.407606	1	ko04024
63	Endocytosis	35 (5.91%)	341 (5.67%)	0.423085	1	ko04144
64	Nicotinate and nicotinamide metabolism	4 (0.68%)	34 (0.57%)	0.434286	1	ko00760
65	Phenylalanine, tyrosine and tryptophan biosynthesis	1 (0.17%)	6 (0.1%)	0.463261	1	ko00400
66	Riboflavin metabolism	1 (0.17%)	6 (0.1%)	0.463261	1	ko00740
67	Axon guidance	1 (0.17%)	6 (0.1%)	0.463261	1	ko04360
68	Osteoclast differentiation	1 (0.17%)	6 (0.1%)	0.463261	1	ko04380
69	Starch and sucrose metabolism	5 (0.84%)	47 (0.78%)	0.498509	1	ko00500
70	Tryptophan metabolism	4 (0.68%)	37 (0.62%)	0.501373	1	ko00380
71	TGF-beta signaling pathway	10 (1.69%)	99 (1.65%)	0.515943	1	ko04350
72	Bile secretion	1 (0.17%)	7 (0.12%)	0.516166	1	ko04976
73	Carbon metabolism	13 (2.2%)	130 (2.16%)	0.520418	1	ko01200
74	Pentose phosphate pathway	3 (0.51%)	28 (0.47%)	0.530149	1	ko00030
75	Histidine metabolism	3 (0.51%)	28 (0.47%)	0.530149	1	ko00340
76	Pentose and glucuronate interconversions	3 (0.51%)	29 (0.48%)	0.554582	1	ko00040
77	Glycosphingolipid biosynthesis - ganglio series	2 (0.34%)	20 (0.33%)	0.599878	1	ko00604
78	Nitrogen metabolism	2 (0.34%)	20 (0.33%)	0.599878	1	ko00910
79	Galactose metabolism	4 (0.68%)	42 (0.7%)	0.604456	1	ko00052
80	cGMP - PKG signaling pathway	1 (0.17%)	9 (0.15%)	0.606868	1	ko04022
81	Propanoate metabolism	3 (0.51%)	32 (0.53%)	0.623118	1	ko00640
82	Glycosphingolipid biosynthesis - lacto and neolacto series	2 (0.34%)	21 (0.35%)	0.62698	1	ko00601
83	One carbon pool by folate	2 (0.34%)	21 (0.35%)	0.62698	1	ko00670
84	Fatty acid metabolism	5 (0.84%)	55 (0.91%)	0.641982	1	ko01212
85	Adherens junction	9 (1.52%)	99 (1.65%)	0.650647	1	ko04520
86	Cysteine and methionine metabolism	4 (0.68%)	45 (0.75%)	0.659694	1	ko00270
87	Biosynthesis of antibiotics	22 (3.72%)	242 (4.03%)	0.68886	1	ko01130
88	Glycosaminoglycan biosynthesis - chondroitin sulfate / dermatan sulfate	2 (0.34%)	24 (0.4%)	0.699698	1	ko00532
89	FoxO signaling pathway	13 (2.2%)	148 (2.46%)	0.7105	1	ko04068
90	beta-Alanine metabolism	3 (0.51%)	37 (0.62%)	0.720461	1	ko00410
91	Regulation of autophagy	2 (0.34%)	25 (0.42%)	0.721178	1	ko04140
92	Jak-STAT signaling pathway	17 (2.87%)	193 (3.21%)	0.724229	1	ko04630
93	DNA replication	3 (0.51%)	38 (0.63%)	0.737389	1	ko03030
94	Ascorbate and aldarate metabolism	1 (0.17%)	13 (0.22%)	0.740506	1	ko00053
95	Taurine and hypotaurine metabolism	1 (0.17%)	13 (0.22%)	0.740506	1	ko00430
96	Glycosphingolipid biosynthesis - globo series	1 (0.17%)	13 (0.22%)	0.740506	1	ko00603
97	PI3K-Akt signaling pathway	1 (0.17%)	13 (0.22%)	0.740506	1	ko04151
98	Leukocyte transendothelial migration	1 (0.17%)	13 (0.22%)	0.740506	1	ko04670
99	Fatty acid elongation	2 (0.34%)	26 (0.43%)	0.741348	1	ko00062
100	Toll-like receptor signaling pathway	8 (1.35%)	96 (1.6%)	0.741867	1	ko04620
101	Butanoate metabolism	2 (0.34%)	27 (0.45%)	0.760257	1	ko00650
102	Biosynthesis of unsaturated fatty acids	2 (0.34%)	28 (0.47%)	0.777957	1	ko01040
103	Phototransduction	1 (0.17%)	15 (0.25%)	0.789198	1	ko04744
104	Sphingolipid metabolism	4 (0.68%)	55 (0.91%)	0.804439	1	ko00600
105	2-Oxocarboxylic acid metabolism	1 (0.17%)	16 (0.27%)	0.810007	1	ko01210
106	Selenocompound metabolism	1 (0.17%)	17 (0.28%)	0.828766	1	ko00450
107	Insulin signaling pathway	12 (2.03%)	153 (2.54%)	0.836528	1	ko04910
108	Microbial metabolism in diverse environments	14 (2.36%)	176 (2.93%)	0.837428	1	ko01120
109	Glycosaminoglycan biosynthesis - keratan sulfate	1 (0.17%)	18 (0.3%)	0.845675	1	ko00533
110	Drug metabolism - other enzymes	2 (0.34%)	33 (0.55%)	0.850253	1	ko00983
111	Lysine degradation	5 (0.84%)	73 (1.21%)	0.858718	1	ko00310
112	Glyoxylate and dicarboxylate metabolism	2 (0.34%)	34 (0.57%)	0.861855	1	ko00630
113	Basal transcription factors	3 (0.51%)	48 (0.8%)	0.865044	1	ko03022
114	Dorso-ventral axis formation	2 (0.34%)	36 (0.6%)	0.882625	1	ko04320
115	Oxytocin signaling pathway	1 (0.17%)	21 (0.35%)	0.88704	1	ko04921
116	Base excision repair	2 (0.34%)	38 (0.63%)	0.900475	1	ko03410
117	Valine, leucine and isoleucine degradation	3 (0.51%)	54 (0.9%)	0.912138	1	ko00280
118	Notch signaling pathway	3 (0.51%)	54 (0.9%)	0.912138	1	ko04330
119	Progesterone-mediated oocyte maturation	6 (1.01%)	94 (1.56%)	0.91227	1	ko04914
120	Glycosaminoglycan degradation	1 (0.17%)	24 (0.4%)	0.917331	1	ko00531
121	Mismatch repair	1 (0.17%)	25 (0.42%)	0.925504	1	ko03430
122	Apoptosis	5 (0.84%)	84 (1.4%)	0.926912	1	ko04210
123	Metabolic pathways	130 (21.96%)	1461 (24.3%)	0.927561	1	ko01100
124	p53 signaling pathway	5 (0.84%)	86 (1.43%)	0.935556	1	ko04115
125	Other glycan degradation	1 (0.17%)	27 (0.45%)	0.939509	1	ko00511
126	Peroxisome	5 (0.84%)	88 (1.46%)	0.943274	1	ko04146
127	Cell cycle	10 (1.69%)	155 (2.58%)	0.949419	1	ko04110
128	Pyrimidine metabolism	8 (1.35%)	131 (2.18%)	0.953381	1	ko00240
129	NOD-like receptor signaling pathway	2 (0.34%)	48 (0.8%)	0.957473	1	ko04621
130	Glycosylphosphatidylinositol(GPI)-anchor biosynthesis	1 (0.17%)	31 (0.52%)	0.960124	1	ko00563
131	Porphyrin and chlorophyll metabolism	1 (0.17%)	35 (0.58%)	0.973722	1	ko00860
132	GnRH signaling pathway	7 (1.18%)	129 (2.15%)	0.976085	1	ko04912
133	N-Glycan biosynthesis	2 (0.34%)	55 (0.91%)	0.977017	1	ko00510
134	Amino sugar and nucleotide sugar metabolism	2 (0.34%)	56 (0.93%)	0.978974	1	ko00520
135	Protein processing in endoplasmic reticulum	12 (2.03%)	199 (3.31%)	0.98069	1	ko04141
136	Citrate cycle (TCA cycle)	1 (0.17%)	38 (0.63%)	0.980783	1	ko00020
137	Homologous recombination	1 (0.17%)	41 (0.68%)	0.98595	1	ko03440
138	Lysosome	8 (1.35%)	153 (2.54%)	0.987346	1	ko04142
139	Oocyte meiosis	5 (0.84%)	112 (1.86%)	0.989039	1	ko04114
140	RNA polymerase	1 (0.17%)	44 (0.73%)	0.989729	1	ko03020
141	RIG-I-like receptor signaling pathway	2 (0.34%)	66 (1.1%)	0.991478	1	ko04622
142	ErbB signaling pathway	4 (0.68%)	104 (1.73%)	0.993804	1	ko04012
143	Gap junction	4 (0.68%)	104 (1.73%)	0.993804	1	ko04540
144	Nucleotide excision repair	1 (0.17%)	52 (0.86%)	0.995549	1	ko03420
145	Aminoacyl-tRNA biosynthesis	1 (0.17%)	54 (0.9%)	0.996389	1	ko00970
146	Inositol phosphate metabolism	4 (0.68%)	111 (1.85%)	0.996449	1	ko00562
147	RNA degradation	3 (0.51%)	94 (1.56%)	0.996465	1	ko03018
148	mRNA surveillance pathway	3 (0.51%)	100 (1.66%)	0.997894	1	ko03015
149	mTOR signaling pathway	1 (0.17%)	66 (1.1%)	0.998973	1	ko04150
150	Phosphatidylinositol signaling system	4 (0.68%)	133 (2.21%)	0.999422	1	ko04070
151	Fanconi anemia pathway	2 (0.34%)	97 (1.61%)	0.999535	1	ko03460
152	Oxidative phosphorylation	5 (0.84%)	157 (2.61%)	0.999665	1	ko00190
153	Ribosome biogenesis in eukaryotes	1 (0.17%)	93 (1.55%)	0.99994	1	ko03008
154	Ubiquitin mediated proteolysis	4 (0.68%)	162 (2.69%)	0.999953	1	ko04120
155	Spliceosome	3 (0.51%)	159 (2.64%)	0.99999	1	ko03040
156	RNA transport	1 (0.17%)	196 (3.26%)	1	1	ko03013
