# Supplementary material for: De Novo Transcriptome Sequencing Analysis of Goose (Anser anser) Embryonic Skin and the Identification of Genes Related to Feather Follicle Morphogenesis at Three Stages of Development
Source: Int J Mol Sci. 2018 Oct 15;19(10):3170. doi: 10.3390/ijms19103170 (PMC6214020; doi:10.3390/ijms19103170)
Supplement: Supplementary file 1 [file ijms-19-03170-s001.zip › Supplementary File/Table S8: DEGs in E18 vs. E28 were mapped into 193 KEGG pathways.xlsx]

## Sheet: Supplementary Table S9
E18-VS-E28 Pathway Enrichment
#	Pathway	Candidate genes with pathway annotation (941)	All genes with pathway annotation (6012)	Pvalue	Qvalue	Pathway ID
1	ECM-receptor interaction	63 (6.7%)	149 (2.48%)	0	0	ko04512
2	Neuroactive ligand-receptor interaction	80 (8.5%)	268 (4.46%)	0	0	ko04080
3	Hedgehog signaling pathway	30 (3.19%)	65 (1.08%)	0	0	ko04340
4	Focal adhesion	86 (9.14%)	321 (5.34%)	0	5e-06	ko04510
5	Glycine, serine and threonine metabolism	20 (2.13%)	48 (0.8%)	1.3e-05	0.000514	ko00260
6	Cell adhesion molecules (CAMs)	41 (4.36%)	138 (2.3%)	1.9e-05	0.000599	ko04514
7	Melanogenesis	38 (4.04%)	126 (2.1%)	2.6e-05	0.000712	ko04916
8	Tight junction	40 (4.25%)	154 (2.56%)	0.000573	0.01383	ko04530
9	Wnt signaling pathway	43 (4.57%)	172 (2.86%)	0.000858	0.0184	ko04310
10	Phagosome	43 (4.57%)	181 (3.01%)	0.002519	0.048617	ko04145
11	Pantothenate and CoA biosynthesis	8 (0.85%)	20 (0.33%)	0.007595	0.12216	ko00770
12	Nitrogen metabolism	8 (0.85%)	20 (0.33%)	0.007595	0.12216	ko00910
13	Steroid hormone biosynthesis	12 (1.28%)	38 (0.63%)	0.010578	0.136101	ko00140
14	Tyrosine metabolism	12 (1.28%)	38 (0.63%)	0.010578	0.136101	ko00350
15	DNA replication	12 (1.28%)	38 (0.63%)	0.010578	0.136101	ko03030
16	Cytokine-cytokine receptor interaction	43 (4.57%)	196 (3.26%)	0.011291	0.1362	ko04060
17	Biosynthesis of amino acids	19 (2.02%)	75 (1.25%)	0.019683	0.223462	ko01230
18	Synthesis and degradation of ketone bodies	4 (0.43%)	9 (0.15%)	0.038961	0.387286	ko00072
19	Arachidonic acid metabolism	15 (1.59%)	60 (1%)	0.03986	0.387286	ko00590
20	Fatty acid metabolism	14 (1.49%)	55 (0.91%)	0.040133	0.387286	ko01212
21	Drug metabolism - cytochrome P450	10 (1.06%)	37 (0.62%)	0.053198	0.485305	ko00982
22	Calcium signaling pathway	43 (4.57%)	217 (3.61%)	0.05532	0.485305	ko04020
23	Biosynthesis of unsaturated fatty acids	8 (0.85%)	28 (0.47%)	0.059707	0.501019	ko01040
24	Steroid biosynthesis	7 (0.74%)	24 (0.4%)	0.068902	0.554088	ko00100
25	Nicotinate and nicotinamide metabolism	9 (0.96%)	34 (0.57%)	0.072729	0.561469	ko00760
26	Adherens junction	21 (2.23%)	99 (1.65%)	0.085036	0.631232	ko04520
27	Fatty acid biosynthesis	4 (0.43%)	12 (0.2%)	0.104279	0.745402	ko00061
28	Chemokine signaling pathway	3 (0.32%)	8 (0.13%)	0.116279	0.759499	ko04062
29	Vascular smooth muscle contraction	32 (3.4%)	166 (2.76%)	0.117611	0.759499	ko04270
30	Signaling pathways regulating pluripotency of stem cells	2 (0.21%)	4 (0.07%)	0.118057	0.759499	ko04550
31	Histidine metabolism	7 (0.74%)	28 (0.47%)	0.136012	0.774575	ko00340
32	Sphingolipid metabolism	12 (1.28%)	55 (0.91%)	0.141249	0.774575	ko00600
33	Metabolism of xenobiotics by cytochrome P450	9 (0.96%)	39 (0.65%)	0.145083	0.774575	ko00980
34	PPAR signaling pathway	20 (2.13%)	101 (1.68%)	0.153905	0.774575	ko03320
35	Cyanoamino acid metabolism	3 (0.32%)	9 (0.15%)	0.154938	0.774575	ko00460
36	T cell receptor signaling pathway	3 (0.32%)	9 (0.15%)	0.154938	0.774575	ko04660
37	Protein digestion and absorption	3 (0.32%)	9 (0.15%)	0.154938	0.774575	ko04974
38	Hematopoietic cell lineage	1 (0.11%)	1 (0.02%)	0.15652	0.774575	ko04640
39	Ovarian Steroidogenesis	1 (0.11%)	1 (0.02%)	0.15652	0.774575	ko04913
40	Alanine, aspartate and glutamate metabolism	11 (1.17%)	51 (0.85%)	0.163792	0.776964	ko00250
41	Pyrimidine metabolism	25 (2.66%)	131 (2.18%)	0.165054	0.776964	ko00240
42	Cell cycle	29 (3.08%)	155 (2.58%)	0.170409	0.783072	ko04110
43	Fatty acid elongation	6 (0.64%)	26 (0.43%)	0.211909	0.933186	ko00062
44	Mucin type O-glycan biosynthesis	8 (0.85%)	37 (0.62%)	0.212747	0.933186	ko00512
45	Glycosphingolipid biosynthesis - lacto and neolacto series	5 (0.53%)	21 (0.35%)	0.22273	0.955266	ko00601
46	Riboflavin metabolism	2 (0.21%)	6 (0.1%)	0.238882	0.960505	ko00740
47	Vitamin B6 metabolism	2 (0.21%)	6 (0.1%)	0.238882	0.960505	ko00750
48	Osteoclast differentiation	2 (0.21%)	6 (0.1%)	0.238882	0.960505	ko04380
49	Cysteine and methionine metabolism	9 (0.96%)	45 (0.75%)	0.264538	0.986813	ko00270
50	Purine metabolism	38 (4.04%)	219 (3.64%)	0.266654	0.986813	ko00230
51	Glutathione metabolism	10 (1.06%)	51 (0.85%)	0.269067	0.986813	ko00480
52	Selenocompound metabolism	4 (0.43%)	17 (0.28%)	0.269916	0.986813	ko00450
53	Linoleic acid metabolism	7 (0.74%)	34 (0.57%)	0.276125	0.986813	ko00591
54	TGF-beta signaling pathway	18 (1.91%)	99 (1.65%)	0.280925	0.986813	ko04350
55	Ras signaling pathway	3 (0.32%)	12 (0.2%)	0.286713	0.986813	ko04014
56	NF-kappa B signaling pathway	1 (0.11%)	2 (0.03%)	0.288564	0.986813	ko04064
57	Fc epsilon RI signaling pathway	2 (0.21%)	7 (0.12%)	0.301668	0.986813	ko04664
58	TNF signaling pathway	2 (0.21%)	7 (0.12%)	0.301668	0.986813	ko04668
59	Prolactin signaling pathway	2 (0.21%)	7 (0.12%)	0.301668	0.986813	ko04917
60	Taurine and hypotaurine metabolism	3 (0.32%)	13 (0.22%)	0.332888	1	ko00430
61	PI3K-Akt signaling pathway	3 (0.32%)	13 (0.22%)	0.332888	1	ko04151
62	Leukocyte transendothelial migration	3 (0.32%)	13 (0.22%)	0.332888	1	ko04670
63	Tryptophan metabolism	7 (0.74%)	37 (0.62%)	0.356642	1	ko00380
64	Platelet activation	3 (0.32%)	14 (0.23%)	0.378924	1	ko04611
65	Regulation of actin cytoskeleton	44 (4.68%)	269 (4.47%)	0.398793	1	ko04810
66	Progesterone-mediated oocyte maturation	16 (1.7%)	94 (1.56%)	0.399281	1	ko04914
67	Caffeine metabolism	1 (0.11%)	3 (0.05%)	0.399955	1	ko00232
68	Biotin metabolism	1 (0.11%)	3 (0.05%)	0.399955	1	ko00780
69	Degradation of aromatic compounds	1 (0.11%)	3 (0.05%)	0.399955	1	ko01220
70	B cell receptor signaling pathway	1 (0.11%)	3 (0.05%)	0.399955	1	ko04662
71	SNARE interactions in vesicular transport	7 (0.74%)	39 (0.65%)	0.411519	1	ko04130
72	One carbon pool by folate	4 (0.43%)	21 (0.35%)	0.421968	1	ko00670
73	Oxytocin signaling pathway	4 (0.43%)	21 (0.35%)	0.421968	1	ko04921
74	cGMP - PKG signaling pathway	2 (0.21%)	9 (0.15%)	0.423044	1	ko04022
75	Arginine biosynthesis	3 (0.32%)	15 (0.25%)	0.424235	1	ko00220
76	Rap1 signaling pathway	3 (0.32%)	15 (0.25%)	0.424235	1	ko04015
77	Adrenergic signaling in cardiomyocytes	32 (3.4%)	197 (3.28%)	0.438954	1	ko04261
78	Glyoxylate and dicarboxylate metabolism	6 (0.64%)	34 (0.57%)	0.44495	1	ko00630
79	Gap junction	17 (1.81%)	104 (1.73%)	0.463932	1	ko04540
80	Glycerophospholipid metabolism	21 (2.23%)	130 (2.16%)	0.474483	1	ko00564
81	Ubiquinone and other terpenoid-quinone biosynthesis	2 (0.21%)	10 (0.17%)	0.479586	1	ko00130
82	Folate biosynthesis	2 (0.21%)	10 (0.17%)	0.479586	1	ko00790
83	p53 signaling pathway	14 (1.49%)	86 (1.43%)	0.48194	1	ko04115
84	Valine, leucine and isoleucine biosynthesis	1 (0.11%)	4 (0.07%)	0.493921	1	ko00290
85	Natural killer cell mediated cytotoxicity	1 (0.11%)	4 (0.07%)	0.493921	1	ko04650
86	Gastric acid secretion	1 (0.11%)	4 (0.07%)	0.493921	1	ko04971
87	Ether lipid metabolism	9 (0.96%)	55 (0.91%)	0.499146	1	ko00565
88	alpha-Linolenic acid metabolism	6 (0.64%)	36 (0.6%)	0.503416	1	ko00592
89	Dorso-ventral axis formation	6 (0.64%)	36 (0.6%)	0.503416	1	ko04320
90	ABC transporters	11 (1.17%)	68 (1.13%)	0.504004	1	ko02010
91	Adipocytokine signaling pathway	13 (1.38%)	81 (1.35%)	0.508039	1	ko04920
92	Biosynthesis of antibiotics	38 (4.04%)	242 (4.03%)	0.519621	1	ko01130
93	Terpenoid backbone biosynthesis	4 (0.43%)	24 (0.4%)	0.531191	1	ko00900
94	Non-homologous end-joining	2 (0.21%)	11 (0.18%)	0.532582	1	ko03450
95	Neurotrophin signaling pathway	2 (0.21%)	11 (0.18%)	0.532582	1	ko04722
96	FoxO signaling pathway	23 (2.44%)	148 (2.46%)	0.550783	1	ko04068
97	Primary bile acid biosynthesis	3 (0.32%)	18 (0.3%)	0.551507	1	ko00120
98	Phenylalanine metabolism	3 (0.32%)	18 (0.3%)	0.551507	1	ko00360
99	Base excision repair	6 (0.64%)	38 (0.63%)	0.55953	1	ko03410
100	Fanconi anemia pathway	15 (1.59%)	97 (1.61%)	0.564177	1	ko03460
101	Mismatch repair	4 (0.43%)	25 (0.42%)	0.565309	1	ko03430
102	ErbB signaling pathway	16 (1.7%)	104 (1.73%)	0.572396	1	ko04012
103	Lipoic acid metabolism	1 (0.11%)	5 (0.08%)	0.573186	1	ko00785
104	Sphingolipid signaling pathway	1 (0.11%)	5 (0.08%)	0.573186	1	ko04071
105	Aldosterone synthesis and secretion	1 (0.11%)	5 (0.08%)	0.573186	1	ko04925
106	Retrograde endocannabinoid signaling	2 (0.21%)	12 (0.2%)	0.581756	1	ko04723
107	Arginine and proline metabolism	11 (1.17%)	72 (1.2%)	0.58545	1	ko00330
108	Glycosphingolipid biosynthesis - ganglio series	3 (0.32%)	20 (0.33%)	0.626444	1	ko00604
109	Ascorbate and aldarate metabolism	2 (0.21%)	13 (0.22%)	0.627004	1	ko00053
110	Butanoate metabolism	4 (0.43%)	27 (0.45%)	0.629193	1	ko00650
111	Glycerolipid metabolism	16 (1.7%)	108 (1.8%)	0.636516	1	ko00561
112	GABAergic synapse	1 (0.11%)	6 (0.1%)	0.640046	1	ko04727
113	Inflammatory mediator regulation of TRP channels	1 (0.11%)	6 (0.1%)	0.640046	1	ko04750
114	NOD-like receptor signaling pathway	7 (0.74%)	48 (0.8%)	0.642185	1	ko04621
115	Intestinal immune network for IgA production	4 (0.43%)	28 (0.47%)	0.65878	1	ko04672
116	cAMP signaling pathway	2 (0.21%)	14 (0.23%)	0.668351	1	ko04024
117	VEGF signaling pathway	13 (1.38%)	90 (1.5%)	0.669085	1	ko04370
118	Retinol metabolism	5 (0.53%)	36 (0.6%)	0.684789	1	ko00830
119	Cardiac muscle contraction	13 (1.38%)	91 (1.51%)	0.685062	1	ko04260
120	Cholinergic synapse	1 (0.11%)	7 (0.12%)	0.696443	1	ko04725
121	Estrogen signaling pathway	1 (0.11%)	7 (0.12%)	0.696443	1	ko04915
122	Bile secretion	1 (0.11%)	7 (0.12%)	0.696443	1	ko04976
123	Jak-STAT signaling pathway	28 (2.98%)	193 (3.21%)	0.701897	1	ko04630
124	Cytosolic DNA-sensing pathway	7 (0.74%)	51 (0.85%)	0.706344	1	ko04623
125	Microbial metabolism in diverse environments	25 (2.66%)	176 (2.93%)	0.735008	1	ko01120
126	2-Oxocarboxylic acid metabolism	2 (0.21%)	16 (0.27%)	0.739846	1	ko01210
127	Dopaminergic synapse	2 (0.21%)	16 (0.27%)	0.739846	1	ko04728
128	Butirosin and neomycin biosynthesis	1 (0.11%)	8 (0.13%)	0.744011	1	ko00524
129	Serotonergic synapse	1 (0.11%)	8 (0.13%)	0.744011	1	ko04726
130	Glycosaminoglycan degradation	3 (0.32%)	24 (0.4%)	0.748992	1	ko00531
131	Biosynthesis of secondary metabolites	62 (6.59%)	426 (7.09%)	0.761011	1	ko01110
132	Starch and sucrose metabolism	6 (0.64%)	47 (0.78%)	0.766433	1	ko00500
133	Fatty acid degradation	5 (0.53%)	40 (0.67%)	0.772607	1	ko00071
134	Drug metabolism - other enzymes	4 (0.43%)	33 (0.55%)	0.782066	1	ko00983
135	HIF-1 signaling pathway	1 (0.11%)	10 (0.17%)	0.81797	1	ko04066
136	Fc gamma R-mediated phagocytosis	1 (0.11%)	10 (0.17%)	0.81797	1	ko04666
137	Glutamatergic synapse	1 (0.11%)	10 (0.17%)	0.81797	1	ko04724
138	Porphyrin and chlorophyll metabolism	4 (0.43%)	35 (0.58%)	0.820286	1	ko00860
139	Carbon metabolism	17 (1.81%)	130 (2.16%)	0.825471	1	ko01200
140	Pentose phosphate pathway	3 (0.32%)	28 (0.47%)	0.837079	1	ko00030
141	Sulfur metabolism	1 (0.11%)	11 (0.18%)	0.846509	1	ko00920
142	Thyroid hormone signaling pathway	1 (0.11%)	11 (0.18%)	0.846509	1	ko04919
143	beta-Alanine metabolism	4 (0.43%)	37 (0.62%)	0.852803	1	ko00410
144	Pentose and glucuronate interconversions	3 (0.32%)	29 (0.48%)	0.854427	1	ko00040
145	Phospholipase D signaling pathway	1 (0.11%)	12 (0.2%)	0.870578	1	ko04072
146	Circadian entrainment	1 (0.11%)	12 (0.2%)	0.870578	1	ko04713
147	Insulin secretion	1 (0.11%)	12 (0.2%)	0.870578	1	ko04911
148	Glycosphingolipid biosynthesis - globo series	1 (0.11%)	13 (0.22%)	0.890875	1	ko00603
149	Metabolic pathways	214 (22.74%)	1461 (24.3%)	0.895968	1	ko01100
150	Peroxisome	10 (1.06%)	88 (1.46%)	0.901154	1	ko04146
151	Homologous recombination	4 (0.43%)	41 (0.68%)	0.903034	1	ko03440
152	Toll-like receptor signaling pathway	11 (1.17%)	96 (1.6%)	0.904401	1	ko04620
153	Oocyte meiosis	13 (1.38%)	112 (1.86%)	0.911031	1	ko04114
154	Fructose and mannose metabolism	4 (0.43%)	42 (0.7%)	0.912944	1	ko00051
155	Galactose metabolism	4 (0.43%)	42 (0.7%)	0.912944	1	ko00052
156	Phototransduction	1 (0.11%)	15 (0.25%)	0.922427	1	ko04744
157	Nucleotide excision repair	5 (0.53%)	52 (0.86%)	0.926624	1	ko03420
158	Other glycan degradation	2 (0.21%)	27 (0.45%)	0.939737	1	ko00511
159	Valine, leucine and isoleucine degradation	5 (0.53%)	54 (0.9%)	0.940323	1	ko00280
160	Notch signaling pathway	5 (0.53%)	54 (0.9%)	0.940323	1	ko04330
161	Citrate cycle (TCA cycle)	3 (0.32%)	38 (0.63%)	0.950446	1	ko00020
162	Glycosaminoglycan biosynthesis - keratan sulfate	1 (0.11%)	18 (0.3%)	0.953518	1	ko00533
163	GnRH signaling pathway	14 (1.49%)	129 (2.15%)	0.954939	1	ko04912
164	Glycosaminoglycan biosynthesis - heparan sulfate / heparin	2 (0.21%)	30 (0.5%)	0.960567	1	ko00534
165	Apoptosis	8 (0.85%)	84 (1.4%)	0.963487	1	ko04210
166	Pyruvate metabolism	3 (0.32%)	41 (0.68%)	0.96612	1	ko00620
167	MAPK signaling pathway	41 (4.36%)	333 (5.54%)	0.967398	1	ko04010
168	Endocytosis	42 (4.46%)	341 (5.67%)	0.968777	1	ko04144
169	Propanoate metabolism	2 (0.21%)	32 (0.53%)	0.970404	1	ko00640
170	Lysosome	16 (1.7%)	153 (2.54%)	0.976331	1	ko04142
171	Other types of O-glycan biosynthesis	3 (0.32%)	44 (0.73%)	0.97703	1	ko00514
172	RNA polymerase	3 (0.32%)	44 (0.73%)	0.97703	1	ko03020
173	Phosphatidylinositol signaling system	13 (1.38%)	133 (2.21%)	0.982513	1	ko04070
174	Amino sugar and nucleotide sugar metabolism	4 (0.43%)	56 (0.93%)	0.982869	1	ko00520
175	RIG-I-like receptor signaling pathway	5 (0.53%)	66 (1.1%)	0.984121	1	ko04622
176	Regulation of autophagy	1 (0.11%)	25 (0.42%)	0.985945	1	ko04140
177	Basal transcription factors	3 (0.32%)	48 (0.8%)	0.986476	1	ko03022
178	Lysine degradation	5 (0.53%)	73 (1.21%)	0.993059	1	ko00310
179	mTOR signaling pathway	3 (0.32%)	66 (1.1%)	0.998899	1	ko04150
180	Aminoacyl-tRNA biosynthesis	2 (0.21%)	54 (0.9%)	0.998916	1	ko00970
181	N-Glycan biosynthesis	2 (0.21%)	55 (0.91%)	0.999072	1	ko00510
182	Inositol phosphate metabolism	7 (0.74%)	111 (1.85%)	0.999259	1	ko00562
183	Insulin signaling pathway	11 (1.17%)	153 (2.54%)	0.999537	1	ko04910
184	Glycolysis / Gluconeogenesis	2 (0.21%)	64 (1.06%)	0.999773	1	ko00010
185	mRNA surveillance pathway	5 (0.53%)	100 (1.66%)	0.999782	1	ko03015
186	Ribosome biogenesis in eukaryotes	4 (0.43%)	93 (1.55%)	0.999878	1	ko03008
187	Spliceosome	10 (1.06%)	159 (2.64%)	0.99992	1	ko03040
188	Protein processing in endoplasmic reticulum	13 (1.38%)	199 (3.31%)	0.999978	1	ko04141
189	Ubiquitin mediated proteolysis	8 (0.85%)	162 (2.69%)	0.999996	1	ko04120
190	Ribosome	8 (0.85%)	165 (2.74%)	0.999997	1	ko03010
191	RNA degradation	2 (0.21%)	94 (1.56%)	0.999998	1	ko03018
192	Oxidative phosphorylation	6 (0.64%)	157 (2.61%)	1	1	ko00190
193	RNA transport	9 (0.96%)	196 (3.26%)	1	1	ko03013
