# Supplementary material for: De Novo Transcriptome Sequencing Analysis of Goose (Anser anser) Embryonic Skin and the Identification of Genes Related to Feather Follicle Morphogenesis at Three Stages of Development
Source: Int J Mol Sci. 2018 Oct 15;19(10):3170. doi: 10.3390/ijms19103170 (PMC6214020; doi:10.3390/ijms19103170)
Supplement: Supplementary file 1 [file ijms-19-03170-s001.zip › Supplementary File/Table S9: DEGs in E13 vs. E28 were mapped into 202 KEGG pathways.xlsx]

## Sheet: Supplementary Tables S10
E13-VS-E28 Pathway Enrichment
#	Pathway	Candidate genes with pathway annotation (2014)	All genes with pathway annotation (6012)	Pvalue	Qvalue	Pathway ID
1	Cell adhesion molecules (CAMs)	79 (3.92%)	138 (2.3%)	0	1e-06	ko04514
2	ECM-receptor interaction	81 (4.02%)	149 (2.48%)	0	9e-06	ko04512
3	Cytokine-cytokine receptor interaction	97 (4.82%)	196 (3.26%)	2e-06	0.000127	ko04060
4	DNA replication	26 (1.29%)	38 (0.63%)	1.1e-05	0.000549	ko03030
5	Hedgehog signaling pathway	37 (1.84%)	65 (1.08%)	8.2e-05	0.003277	ko04340
6	Focal adhesion	139 (6.9%)	321 (5.34%)	0.000108	0.003277	ko04510
7	Glycine, serine and threonine metabolism	29 (1.44%)	48 (0.8%)	0.000114	0.003277	ko00260
8	Neuroactive ligand-receptor interaction	117 (5.81%)	268 (4.46%)	0.000254	0.006419	ko04080
9	Biosynthesis of amino acids	39 (1.94%)	75 (1.25%)	0.000677	0.015187	ko01230
10	Tyrosine metabolism	22 (1.09%)	38 (0.63%)	0.001683	0.034003	ko00350
11	Steroid hormone biosynthesis	21 (1.04%)	38 (0.63%)	0.004591	0.084317	ko00140
12	Wnt signaling pathway	74 (3.67%)	172 (2.86%)	0.005191	0.087389	ko04310
13	Vascular smooth muscle contraction	71 (3.53%)	166 (2.76%)	0.007216	0.112124	ko04270
14	Purine metabolism	90 (4.47%)	219 (3.64%)	0.010045	0.132569	ko00230
15	Pyrimidine metabolism	57 (2.83%)	131 (2.18%)	0.010046	0.132569	ko00240
16	Melanogenesis	55 (2.73%)	126 (2.1%)	0.010501	0.132569	ko04916
17	Valine, leucine and isoleucine biosynthesis	4 (0.2%)	4 (0.07%)	0.012569	0.149349	ko00290
18	Phagosome	75 (3.72%)	181 (3.01%)	0.014267	0.160112	ko04145
19	Calcium signaling pathway	88 (4.37%)	217 (3.61%)	0.015971	0.169797	ko04020
20	Mismatch repair	14 (0.7%)	25 (0.42%)	0.016948	0.171171	ko03430
21	Fatty acid biosynthesis	8 (0.4%)	12 (0.2%)	0.01926	0.185261	ko00061
22	Base excision repair	19 (0.94%)	38 (0.63%)	0.02559	0.234965	ko03410
23	Cell cycle	63 (3.13%)	155 (2.58%)	0.035501	0.311795	ko04110
24	Nitrogen metabolism	11 (0.55%)	20 (0.33%)	0.038756	0.321333	ko00910
25	Drug metabolism - cytochrome P450	18 (0.89%)	37 (0.62%)	0.039769	0.321333	ko00982
26	Intestinal immune network for IgA production	14 (0.7%)	28 (0.47%)	0.051921	0.403384	ko04672
27	Glutathione metabolism	23 (1.14%)	51 (0.85%)	0.055552	0.413531	ko00480
28	One carbon pool by folate	11 (0.55%)	21 (0.35%)	0.057321	0.413531	ko00670
29	Tight junction	61 (3.03%)	154 (2.56%)	0.062967	0.438594	ko04530
30	Metabolism of xenobiotics by cytochrome P450	18 (0.89%)	39 (0.65%)	0.067906	0.457231	ko00980
31	Cysteine and methionine metabolism	20 (0.99%)	45 (0.75%)	0.082283	0.536168	ko00270
32	TGF-beta signaling pathway	40 (1.99%)	99 (1.65%)	0.088183	0.556655	ko04350
33	Spliceosome	61 (3.03%)	159 (2.64%)	0.109703	0.623889	ko03040
34	Phenylalanine metabolism	9 (0.45%)	18 (0.3%)	0.110174	0.623889	ko00360
35	NF-kappa B signaling pathway	2 (0.1%)	2 (0.03%)	0.112186	0.623889	ko04064
36	Retinol metabolism	16 (0.79%)	36 (0.6%)	0.112875	0.623889	ko00830
37	Arachidonic acid metabolism	25 (1.24%)	60 (1%)	0.114277	0.623889	ko00590
38	Biosynthesis of antibiotics	90 (4.47%)	242 (4.03%)	0.121059	0.636903	ko01130
39	Adrenergic signaling in cardiomyocytes	74 (3.67%)	197 (3.28%)	0.125125	0.636903	ko04261
40	Adherens junction	39 (1.94%)	99 (1.65%)	0.126603	0.636903	ko04520
41	2-Oxocarboxylic acid metabolism	8 (0.4%)	16 (0.27%)	0.129272	0.636903	ko01210
42	Drug metabolism - other enzymes	14 (0.7%)	33 (0.55%)	0.181938	0.864607	ko00983
43	Fatty acid metabolism	22 (1.09%)	55 (0.91%)	0.187816	0.864607	ko01212
44	Dorso-ventral axis formation	15 (0.74%)	36 (0.6%)	0.192427	0.864607	ko04320
45	Histidine metabolism	12 (0.6%)	28 (0.47%)	0.195812	0.864607	ko00340
46	Arginine and proline metabolism	28 (1.39%)	72 (1.2%)	0.196891	0.864607	ko00330
47	Arginine biosynthesis	7 (0.35%)	15 (0.25%)	0.206803	0.888815	ko00220
48	PPAR signaling pathway	38 (1.89%)	101 (1.68%)	0.216645	0.911714	ko03320
49	Ribosome biogenesis in eukaryotes	35 (1.74%)	93 (1.55%)	0.227885	0.939445	ko03008
50	Ascorbate and aldarate metabolism	6 (0.3%)	13 (0.22%)	0.245244	0.977991	ko00053
51	Steroid biosynthesis	10 (0.5%)	24 (0.4%)	0.259168	0.977991	ko00100
52	Terpenoid backbone biosynthesis	10 (0.5%)	24 (0.4%)	0.259168	0.977991	ko00900
53	Caffeine metabolism	2 (0.1%)	3 (0.05%)	0.261443	0.977991	ko00232
54	Degradation of aromatic compounds	2 (0.1%)	3 (0.05%)	0.261443	0.977991	ko01220
55	Pentose phosphate pathway	11 (0.55%)	28 (0.47%)	0.320562	1	ko00030
56	Phenylalanine, tyrosine and tryptophan biosynthesis	3 (0.15%)	6 (0.1%)	0.322852	1	ko00400
57	Vitamin B6 metabolism	3 (0.15%)	6 (0.1%)	0.322852	1	ko00750
58	Alanine, aspartate and glutamate metabolism	19 (0.94%)	51 (0.85%)	0.331997	1	ko00250
59	Hematopoietic cell lineage	1 (0.05%)	1 (0.02%)	0.334997	1	ko04640
60	Ovarian Steroidogenesis	1 (0.05%)	1 (0.02%)	0.334997	1	ko04913
61	Oocyte meiosis	40 (1.99%)	112 (1.86%)	0.341279	1	ko04114
62	Mucin type O-glycan biosynthesis	14 (0.7%)	37 (0.62%)	0.343964	1	ko00512
63	Glycosphingolipid biosynthesis - ganglio series	8 (0.4%)	20 (0.33%)	0.344261	1	ko00604
64	Pantothenate and CoA biosynthesis	8 (0.4%)	20 (0.33%)	0.344261	1	ko00770
65	p53 signaling pathway	31 (1.54%)	86 (1.43%)	0.344904	1	ko04115
66	Synthesis and degradation of ketone bodies	4 (0.2%)	9 (0.15%)	0.353721	1	ko00072
67	Cyanoamino acid metabolism	4 (0.2%)	9 (0.15%)	0.353721	1	ko00460
68	Regulation of actin cytoskeleton	93 (4.62%)	269 (4.47%)	0.37402	1	ko04810
69	Natural killer cell mediated cytotoxicity	2 (0.1%)	4 (0.07%)	0.410365	1	ko04650
70	Microbial metabolism in diverse environments	60 (2.98%)	176 (2.93%)	0.461787	1	ko01120
71	Tryptophan metabolism	13 (0.65%)	37 (0.62%)	0.477735	1	ko00380
72	Glycolysis / Gluconeogenesis	22 (1.09%)	64 (1.06%)	0.487854	1	ko00010
73	Cardiac muscle contraction	31 (1.54%)	91 (1.51%)	0.493847	1	ko04260
74	Progesterone-mediated oocyte maturation	32 (1.59%)	94 (1.56%)	0.494388	1	ko04914
75	Selenocompound metabolism	6 (0.3%)	17 (0.28%)	0.528309	1	ko00450
76	Biosynthesis of secondary metabolites	142 (7.05%)	426 (7.09%)	0.549235	1	ko01110
77	Glycerolipid metabolism	36 (1.79%)	108 (1.8%)	0.551302	1	ko00561
78	D-Arginine and D-ornithine metabolism	1 (0.05%)	2 (0.03%)	0.557808	1	ko00472
79	Carbon metabolism	43 (2.14%)	130 (2.16%)	0.574365	1	ko01200
80	Phototransduction	5 (0.25%)	15 (0.25%)	0.601452	1	ko04744
81	Gap junction	34 (1.69%)	104 (1.73%)	0.606503	1	ko04540
82	Ras signaling pathway	4 (0.2%)	12 (0.2%)	0.611835	1	ko04014
83	Fatty acid degradation	13 (0.65%)	40 (0.67%)	0.612165	1	ko00071
84	Linoleic acid metabolism	11 (0.55%)	34 (0.57%)	0.619958	1	ko00591
85	T cell receptor signaling pathway	3 (0.15%)	9 (0.15%)	0.627039	1	ko04660
86	Biosynthesis of unsaturated fatty acids	9 (0.45%)	28 (0.47%)	0.63023	1	ko01040
87	Riboflavin metabolism	2 (0.1%)	6 (0.1%)	0.652222	1	ko00740
88	Axon guidance	2 (0.1%)	6 (0.1%)	0.652222	1	ko04360
89	Osteoclast differentiation	2 (0.1%)	6 (0.1%)	0.652222	1	ko04380
90	Porphyrin and chlorophyll metabolism	11 (0.55%)	35 (0.58%)	0.663816	1	ko00860
91	Propanoate metabolism	10 (0.5%)	32 (0.53%)	0.670215	1	ko00640
92	Notch signaling pathway	17 (0.84%)	54 (0.9%)	0.67268	1	ko04330
93	Taurine and hypotaurine metabolism	4 (0.2%)	13 (0.22%)	0.682374	1	ko00430
94	PI3K-Akt signaling pathway	4 (0.2%)	13 (0.22%)	0.682374	1	ko04151
95	Leukocyte transendothelial migration	4 (0.2%)	13 (0.22%)	0.682374	1	ko04670
96	Fatty acid elongation	8 (0.4%)	26 (0.43%)	0.686149	1	ko00062
97	FoxO signaling pathway	47 (2.33%)	148 (2.46%)	0.704117	1	ko04068
98	Folate biosynthesis	3 (0.15%)	10 (0.17%)	0.704934	1	ko00790
99	Sphingolipid metabolism	17 (0.84%)	55 (0.91%)	0.705698	1	ko00600
100	Biotin metabolism	1 (0.05%)	3 (0.05%)	0.70599	1	ko00780
101	Pancreatic secretion	1 (0.05%)	3 (0.05%)	0.70599	1	ko04972
102	Nucleotide excision repair	16 (0.79%)	52 (0.86%)	0.710499	1	ko03420
103	Adipocytokine signaling pathway	25 (1.24%)	81 (1.35%)	0.731131	1	ko04920
104	Fc epsilon RI signaling pathway	2 (0.1%)	7 (0.12%)	0.739834	1	ko04664
105	Cholinergic synapse	2 (0.1%)	7 (0.12%)	0.739834	1	ko04725
106	beta-Alanine metabolism	11 (0.55%)	37 (0.62%)	0.742222	1	ko00410
107	Platelet activation	4 (0.2%)	14 (0.23%)	0.74335	1	ko04611
108	Glyoxylate and dicarboxylate metabolism	10 (0.5%)	34 (0.57%)	0.75079	1	ko00630
109	Starch and sucrose metabolism	14 (0.7%)	47 (0.78%)	0.753958	1	ko00500
110	Glycosphingolipid biosynthesis - lacto and neolacto series	6 (0.3%)	21 (0.35%)	0.756839	1	ko00601
111	Other types of O-glycan biosynthesis	13 (0.65%)	44 (0.73%)	0.760768	1	ko00514
112	Lysine degradation	22 (1.09%)	73 (1.21%)	0.767498	1	ko00310
113	Pyruvate metabolism	12 (0.6%)	41 (0.68%)	0.768232	1	ko00620
114	Sulfur metabolism	3 (0.15%)	11 (0.18%)	0.76968	1	ko00920
115	Non-homologous end-joining	3 (0.15%)	11 (0.18%)	0.76968	1	ko03450
116	Citrate cycle (TCA cycle)	11 (0.55%)	38 (0.63%)	0.776458	1	ko00020
117	RNA transport	61 (3.03%)	196 (3.26%)	0.78547	1	ko03013
118	Rap1 signaling pathway	4 (0.2%)	15 (0.25%)	0.794949	1	ko04015
119	Ether lipid metabolism	16 (0.79%)	55 (0.91%)	0.797988	1	ko00565
120	Signaling pathways regulating pluripotency of stem cells	1 (0.05%)	4 (0.07%)	0.804531	1	ko04550
121	Circadian rhythm	1 (0.05%)	4 (0.07%)	0.804531	1	ko04710
122	Gastric acid secretion	1 (0.05%)	4 (0.07%)	0.804531	1	ko04971
123	Pentose and glucuronate interconversions	8 (0.4%)	29 (0.48%)	0.807225	1	ko00040
124	Butirosin and neomycin biosynthesis	2 (0.1%)	8 (0.13%)	0.807802	1	ko00524
125	Chemokine signaling pathway	2 (0.1%)	8 (0.13%)	0.807802	1	ko04062
126	Insulin secretion	3 (0.15%)	12 (0.2%)	0.822295	1	ko04911
127	Jak-STAT signaling pathway	59 (2.93%)	193 (3.21%)	0.829788	1	ko04630
128	RNA polymerase	12 (0.6%)	44 (0.73%)	0.850958	1	ko03020
129	Aminoacyl-tRNA biosynthesis	15 (0.74%)	54 (0.9%)	0.851161	1	ko00970
130	VEGF signaling pathway	26 (1.29%)	90 (1.5%)	0.852619	1	ko04370
131	Nicotinate and nicotinamide metabolism	9 (0.45%)	34 (0.57%)	0.854516	1	ko00760
132	Homologous recombination	11 (0.55%)	41 (0.68%)	0.85941	1	ko03440
133	cGMP - PKG signaling pathway	2 (0.1%)	9 (0.15%)	0.859448	1	ko04022
134	Protein digestion and absorption	2 (0.1%)	9 (0.15%)	0.859448	1	ko04974
135	Apoptosis	24 (1.19%)	84 (1.4%)	0.860523	1	ko04210
136	Lipoic acid metabolism	1 (0.05%)	5 (0.08%)	0.870056	1	ko00785
137	Sphingolipid signaling pathway	1 (0.05%)	5 (0.08%)	0.870056	1	ko04071
138	Aldosterone synthesis and secretion	1 (0.05%)	5 (0.08%)	0.870056	1	ko04925
139	Galactose metabolism	11 (0.55%)	42 (0.7%)	0.88091	1	ko00052
140	Toll-like receptor signaling pathway	27 (1.34%)	96 (1.6%)	0.892668	1	ko04620
141	cAMP signaling pathway	3 (0.15%)	14 (0.23%)	0.897249	1	ko04024
142	Ubiquinone and other terpenoid-quinone biosynthesis	2 (0.1%)	10 (0.17%)	0.898077	1	ko00130
143	alpha-Linolenic acid metabolism	9 (0.45%)	36 (0.6%)	0.898935	1	ko00592
144	Primary bile acid biosynthesis	4 (0.2%)	18 (0.3%)	0.901234	1	ko00120
145	Valine, leucine and isoleucine degradation	14 (0.7%)	54 (0.9%)	0.910561	1	ko00280
146	GABAergic synapse	1 (0.05%)	6 (0.1%)	0.913623	1	ko04727
147	Inflammatory mediator regulation of TRP channels	1 (0.05%)	6 (0.1%)	0.913623	1	ko04750
148	Peroxisome	24 (1.19%)	88 (1.46%)	0.915095	1	ko04146
149	Cytosolic DNA-sensing pathway	13 (0.65%)	51 (0.85%)	0.916747	1	ko04623
150	Endocytosis	103 (5.11%)	341 (5.67%)	0.91803	1	ko04144
151	Basal transcription factors	12 (0.6%)	48 (0.8%)	0.923178	1	ko03022
152	Other glycan degradation	6 (0.3%)	27 (0.45%)	0.930899	1	ko00511
153	Butanoate metabolism	6 (0.3%)	27 (0.45%)	0.930899	1	ko00650
154	Glycerophospholipid metabolism	36 (1.79%)	130 (2.16%)	0.936621	1	ko00564
155	RNA degradation	25 (1.24%)	94 (1.56%)	0.940475	1	ko03018
156	TNF signaling pathway	1 (0.05%)	7 (0.12%)	0.942588	1	ko04668
157	Prolactin signaling pathway	1 (0.05%)	7 (0.12%)	0.942588	1	ko04917
158	Glucagon signaling pathway	1 (0.05%)	7 (0.12%)	0.942588	1	ko04922
159	Bile secretion	1 (0.05%)	7 (0.12%)	0.942588	1	ko04976
160	Glycosaminoglycan biosynthesis - chondroitin sulfate / dermatan sulfate	5 (0.25%)	24 (0.4%)	0.942945	1	ko00532
161	Circadian entrainment	2 (0.1%)	12 (0.2%)	0.947472	1	ko04713
162	Retrograde endocannabinoid signaling	2 (0.1%)	12 (0.2%)	0.947472	1	ko04723
163	MAPK signaling pathway	98 (4.87%)	333 (5.54%)	0.954544	1	ko04010
164	Oxytocin signaling pathway	4 (0.2%)	21 (0.35%)	0.955584	1	ko04921
165	Fanconi anemia pathway	25 (1.24%)	97 (1.61%)	0.960967	1	ko03460
166	Hippo signaling pathway	1 (0.05%)	8 (0.13%)	0.961843	1	ko04390
167	Serotonergic synapse	1 (0.05%)	8 (0.13%)	0.961843	1	ko04726
168	Glycosphingolipid biosynthesis - globo series	2 (0.1%)	13 (0.22%)	0.9626	1	ko00603
169	Sulfur relay system	2 (0.1%)	13 (0.22%)	0.9626	1	ko04122
170	Metabolic pathways	462 (22.94%)	1461 (24.3%)	0.962747	1	ko01100
171	Glycosaminoglycan biosynthesis - keratan sulfate	3 (0.15%)	18 (0.3%)	0.968557	1	ko00533
172	Fructose and mannose metabolism	9 (0.45%)	42 (0.7%)	0.970256	1	ko00051
173	ABC transporters	16 (0.79%)	68 (1.13%)	0.972978	1	ko02010
174	ErbB signaling pathway	26 (1.29%)	104 (1.73%)	0.977045	1	ko04012
175	GnRH signaling pathway	33 (1.64%)	129 (2.15%)	0.980186	1	ko04912
176	Glycosaminoglycan degradation	4 (0.2%)	24 (0.4%)	0.981052	1	ko00531
177	NOD-like receptor signaling pathway	10 (0.5%)	48 (0.8%)	0.98175	1	ko04621
178	Fc gamma R-mediated phagocytosis	1 (0.05%)	10 (0.17%)	0.98315	1	ko04666
179	Glutamatergic synapse	1 (0.05%)	10 (0.17%)	0.98315	1	ko04724
180	mRNA surveillance pathway	24 (1.19%)	100 (1.66%)	0.98565	1	ko03015
181	Dopaminergic synapse	2 (0.1%)	16 (0.27%)	0.986836	1	ko04728
182	Neurotrophin signaling pathway	1 (0.05%)	11 (0.18%)	0.988804	1	ko04722
183	Thyroid hormone signaling pathway	1 (0.05%)	11 (0.18%)	0.988804	1	ko04919
184	SNARE interactions in vesicular transport	7 (0.35%)	39 (0.65%)	0.9905	1	ko04130
185	Proteasome	9 (0.45%)	47 (0.78%)	0.990521	1	ko03050
186	Protein export	4 (0.2%)	27 (0.45%)	0.992247	1	ko03060
187	Phospholipase D signaling pathway	1 (0.05%)	12 (0.2%)	0.992562	1	ko04072
188	Phosphatidylinositol signaling system	32 (1.59%)	133 (2.21%)	0.993523	1	ko04070
189	Ubiquitin mediated proteolysis	40 (1.99%)	162 (2.69%)	0.994594	1	ko04120
190	RIG-I-like receptor signaling pathway	13 (0.65%)	66 (1.1%)	0.995688	1	ko04622
191	Regulation of autophagy	3 (0.15%)	25 (0.42%)	0.996711	1	ko04140
192	Glycosaminoglycan biosynthesis - heparan sulfate / heparin	4 (0.2%)	30 (0.5%)	0.996933	1	ko00534
193	Amino sugar and nucleotide sugar metabolism	10 (0.5%)	56 (0.93%)	0.997194	1	ko00520
194	Inositol phosphate metabolism	24 (1.19%)	111 (1.85%)	0.997972	1	ko00562
195	N-Glycan biosynthesis	9 (0.45%)	55 (0.91%)	0.998733	1	ko00510
196	Protein processing in endoplasmic reticulum	47 (2.33%)	199 (3.31%)	0.999221	1	ko04141
197	mTOR signaling pathway	11 (0.55%)	66 (1.1%)	0.999365	1	ko04150
198	Lysosome	32 (1.59%)	153 (2.54%)	0.999814	1	ko04142
199	Insulin signaling pathway	31 (1.54%)	153 (2.54%)	0.999911	1	ko04910
200	Glycosylphosphatidylinositol(GPI)-anchor biosynthesis	2 (0.1%)	31 (0.52%)	0.999948	1	ko00563
201	Oxidative phosphorylation	28 (1.39%)	157 (2.61%)	0.999997	1	ko00190
202	Ribosome	22 (1.09%)	165 (2.74%)	1	1	ko03010
